# Supplementary material for: Contrasting evolutionary patterns of helper and sensor NRC NLRs in lettuce reflect functional divergence following subfunctionalization
Source: PLoS Genet. 2026 Jul 16;22(7):e1012245. doi: 10.1371/journal.pgen.1012245 (PMC13390941; doi:10.1371/journal.pgen.1012245)
Supplement: S2 Data — (XLSX) [file pgen.1012245.s015.xlsx]

## Sheet: Full-length
seqname	type	description	start	end	Domain	Status	Subclass (putative)	Simple	sequence	Assembly Accession	Organism Name	Organism Taxonomic ID	Order	Family	Genus	Species	ID
Helixer_CM066015.1_000009.1	CHAIN	chain	1	883	(CC)(NBARC)(LRR)	NLR	CC-NLR	CNL	MAYASVVSLAQTVDQLSSRISGLFSDPTVESLAGSLEYFKGFLDDSSNRSYHQEKITVLVGKFRDALNEAEDIIELKICEIHQRESLSGIENASEDLLASLLPVVQKIEITRKELALSLETCTSYGNDIEPADDHFKTRESMLGSPSRRSFNTNAVVGLDDDLEKIIERLLGSSSEREVVAITARYGWYWQETLAKKAYDHLQVRSRFDIHAWVTVSREYEMRRLLLSLVCCIPGMADKFLEKTEDELAELLYGRVKDRRYLIVVDDIWSTKVWDNVTRCFPDDNNGSRIILTGRLKDVATYANPDSPLHEMGVLSLDDSWKLLSIKVFGANDLCPSELEVIGKQIAEKCGGLPLAILVVAGHLSKLARRSESWIIVAKTVSSVVANDPDKCLGVLGMS…	GCA_000390325.3	Nicotiana tomentosiformis	4098	Solanales	Solanaceae	Nicotiana	Nicotiana tomentosiformis	Nicotiana_tomentosiformis_Helixer_CM066015.1_000009.1_CNL
Helixer_CM066015.1_000023.1	CHAIN	chain	1	911	(CC)(NBARC)(LRR)	NLR	CC-NLR	CNL	MGLFLFTLLHKEMSIDTCEDQAEMADSAVTFVLDKITSLLAEEATLLRGVKHDIQYIKDELERMIAFLGVADALEEGDAEVKVWVRQVRDVANDIEDVLDESMLLSYDHHFHASCCFISKLVFSIRNIKANHKLVVEIQTLKTRVRNIAEGHKRYRYKFNVPEQGSSSNHVYNTAHDRRGDALLLEEGEIVGIENPRQQLISWLVEDDPTLKVVSVVGMGGSGKTTLAKKVYEDAAVKKYFNSVAWITVSQSFKAEEVLIDMIQQLYDEVKQPVPKGLSTMSSNRLKALAKVFLQSRRYVLVFDDVWTIQAWEAIRYVLPDVNNGSRVIVTTRLFDVASFCSIECNGYVYELKPLSAEETWSLFCQKAFHGNLCPSHLESICRKILKKCGGLPRAIVAI…	GCA_000390325.3	Nicotiana tomentosiformis	4098	Solanales	Solanaceae	Nicotiana	Nicotiana tomentosiformis	Nicotiana_tomentosiformis_Helixer_CM066015.1_000023.1_CNL
Helixer_CM066015.1_000177.1	CHAIN	chain	1	920	(CC)(NBARC)(LRR)	NLR	CC-NLR	CNL	MAYAAVNSLIQTLELFQRTYPAMINGQVAEMVDSLHANAEYFQRILENTSQQVYEKIKDLEGGMRAAVQHAEDLLESNIVGILRERYNQQKEKNNGAKWTIQDEARVLLQDLPQAIDKIDAMRKDLAKVIESSTSNVNANAYGTSTSQDHYVKPGDSSSPKRDSTVLLQEATVGLDNALTDITNRLLGSAFEREVIPILGMGGCGKTTLAKKAQDDLSIMSRFDIQVWVTISQEYHLREVLLSLVCSVAGNKFQDMSDDQLMEKAYRALKGRKYLIVIDDVWSTKIWDVMARILPNDNNGSRIILTTRLKDVAEYVNSDIPPHEMMPLSLDDSWKLLCDKLLSEDHTCPSELEEIGKKIVGKCQGLPLAILVVAGHLSKVGMTKESWATVAKNVNKVVT…	GCA_000390325.3	Nicotiana tomentosiformis	4098	Solanales	Solanaceae	Nicotiana	Nicotiana tomentosiformis	Nicotiana_tomentosiformis_Helixer_CM066015.1_000177.1_CNL
Helixer_CM066015.1_000178.1	CHAIN	chain	1	578	(CC)(NBARC)	NLR	CC-NLR	CN	MEVNSQSWICKFFIHEIGKIGSLFNFCDCFLISVDEDNHLALVLKEFTVNLESISLRLLRVMSYPAVNSLIQTLELFQTTYPNLIHGQTAEIIDSLRASAEYFQYILENTSHQKHEFEKIEDFEGEMKTAVQHAEDLLESNISEIMKERYKNHQEEKKNNGAKWTIQDEARVLLRDLPQAMDKIDAIRKDLAQVMKSSTSTNVNASGNAAADDNIFKTVDSSFLKHASTTHLQATTVGLDHALMKITDQLLGSSSEQEVIPIWGMGGSGKSTLARKAHDGPSIMSRFDIQVWVTISQEYHLREVLLNVVHSITGNEFPEMSDDQLMDKSYKALKGRRYLIVIDDVWNTDIWDLMATTLPEDRNGSRIILTTRLKDVADYFTTGCSGHDNCPSELEEIGK…	GCA_000390325.3	Nicotiana tomentosiformis	4098	Solanales	Solanaceae	Nicotiana	Nicotiana tomentosiformis	Nicotiana_tomentosiformis_Helixer_CM066015.1_000178.1_CN
Helixer_CM066015.1_003394.1	CHAIN	chain	1	1189	(TIR)(NBARC)(LRR)	NLR	TIR-NLR	TNL	MEQAIPSLPSISRCSYHVFLSFRAKDTGKTFTDHLHRNLVRAGFHVFKCDDDDYDGEKEKKEDLKSKLQKAIEQSKMSVIVLSQNYASSEKYLDLLVMILEQKRNFGHIVLPVFFHVDPSDVRKLKGSFGQPFSVNGESQKLRDWRNALKEVADLGGMPLQNQADGHESKFIENIVEVIASKLRPRALNNAPYLIEISYRAEDIILWLQDRSTNVGLYVICGIGGIGKTTLAKFAYNSSARSFEGSSFLANISETAKQCNGLVRLQKQVFYDIVGKKKRISNADEGIMMIEDALRYKQILLVLDDIDEVDQIDTILGMREWLNPASKIIITTRHESLLKPSVPHKVLKVEALNKMDSLKLFSLHAFGEDHPLEIYLELSKRVVIQCAGLPLALRVLGSA…	GCA_000390325.3	Nicotiana tomentosiformis	4098	Solanales	Solanaceae	Nicotiana	Nicotiana tomentosiformis	Nicotiana_tomentosiformis_Helixer_CM066015.1_003394.1_TNL
Helixer_CM066015.1_003385.1	CHAIN	chain	1	1245	(TIR)(NBARC)(LRR)(CJID)	NLR	TIR-NLR	TNLJ	MTQFAYHAFLSLATKIGMSFGDHLLSALSNAGIRTFRVDELEIDEKGCKELQKTIQESRILVVVFTKEYTSSERCLDELVFILESKRAFRRFVLPVFYDVDPSEVRKQKGSFEQDFLMYEERFKSGTEGRRLEWLQKVKEWKAALTEVADLGGMVLQNKSDGCESKFIQEIVKVVAGKLNRAVLSVALHPVGIDSRVRDINLWLQDGSTSIDIMAIYGMGGIGKTTLAKTAYNLNFDKFDGSSFLADVNKTSERHDGLVSLQRQLLSNVLGKKVEKIYNVDEGVSKIQEAIRCRRILLVLDDVEDRDQLNVVLGMREWFYPGSKIIITTRNQRLFDASEVYRCKMYKVTPLNAQESIRIFSWYAFGKEQPSEDHKDLSENVILHCKGIPLALKVLGSSL…	GCA_000390325.3	Nicotiana tomentosiformis	4098	Solanales	Solanaceae	Nicotiana	Nicotiana tomentosiformis	Nicotiana_tomentosiformis_Helixer_CM066015.1_003385.1_TNLJ
Helixer_CM066015.1_003384.1	CHAIN	chain	1	614	(TIR)(NBARC)	NLR	TIR-NLR	TN	MATPQTPQPTQTRYSFHVFLSFRGEDTRKNFTDHLYSALINAGIRTFRDDDEIRRGENIESELQKGIRESKISLIVLSKDYASSRWCLDELVNIVVRRKKEGHTVLPVFYTVSPEDVENQTGSFAEAFVNHEKRGNAETGEKRKVWMEKMDKWRLALKEVAKLEGMCLAKEVDGHEAKFIQKIIKEILKRLDRMVLCVPSYTVGLESRVKDINSWLQDESSEVGIGVICGLGGVGKTTVAKVAYNSNYDRFEGSCFLANVRDISEKHPNGQVYFQKQIFESILKGRKEKIYNADEGIVKMKDAIGNKKVFIVFDDVEELDVLDSLIGTRDWFYPGSKILITTRCEKLLKAHERHMLFKIKELGDDESLKLFSWYAFAQDHPLEEFKVLSTQAIQHCSGL…	GCA_000390325.3	Nicotiana tomentosiformis	4098	Solanales	Solanaceae	Nicotiana	Nicotiana tomentosiformis	Nicotiana_tomentosiformis_Helixer_CM066015.1_003384.1_TN
Helixer_CM066015.1_000433.1	CHAIN	chain	1	1229	(TIR)(NBARC)(LRR)	NLR	TIR-NLR	TNL	MATELKSQVYLSFKAKDTGKIFADHLYEALVGAGFVTLRSCGDENEGGEDIKFNLQKGIKESGVSVIIFSNDYVSSSWCLDELVMILDCKKIAKRAVLPIFYHVDPSDVRKQKGRIGEAFDMDKELGGNQGENERVRKWREALKEVADLGGMVLQNQADGHESKFIQKILKVVENKLSRPVLYICPHLIGIERRVEKINLWLEDGSIDVDTLVICGIGGIGKTTMAKFVYNLNFSKFDGSSFLSNIRENSTHRKGLVTLQRKFLSDICKRKKKAMFSVDEGMTEMREAVQCKRILLVLDDVDNRDQVDALLGMKDLLYPGSKVIVTTRNKRLLRPFDVHKIYEFEALNRDESVELLSWHAFGQDCPIKGFEMCSEQVAIHCGGLPLALEVLGATLAGRN…	GCA_000390325.3	Nicotiana tomentosiformis	4098	Solanales	Solanaceae	Nicotiana	Nicotiana tomentosiformis	Nicotiana_tomentosiformis_Helixer_CM066015.1_000433.1_TNL
Helixer_CM066015.1_001254.1	CHAIN	chain	1	1355	(CC)(NBARC)(LRR)	NLR	CC-NLR	CNL	MAVAEVFLLAFITVLFEKLASGEILNFARKEGIQFQLKKWSRTLSKILAALADAEEKQITDKAVKLWLEDLRDLAYDLDDVLDEVSTEIFRRKMMTEFNSKRSKLQKLIPTCCTSLTPSTLKFNHTLESKLGKINSRLLEMAQQKIDLGLSENNGGRFSFIRMRERMPTTSLVDESRVYGREKDKHAILDLLLSNQGNCDFEACIIPIVGMGGVGKTTLAQLAYNDAKINDCFDLKIWVCVSEVFDVLGITNLIFESVAPESREIKGLDMLQVSLKEKLSKNRFLLVLDDVWNENYGMWDLLLSPLRVGLPGSKIVVTTRNEGVASVMSSVTPYRLKELASSDCLSLFCQHALGSINFDAQPDLRMIGERLVKKCKGLPLAAKTLGGLLRTKSRPKEWE…	GCA_000390325.3	Nicotiana tomentosiformis	4098	Solanales	Solanaceae	Nicotiana	Nicotiana tomentosiformis	Nicotiana_tomentosiformis_Helixer_CM066015.1_001254.1_CNL
Helixer_CM066015.1_002518.1	CHAIN	chain	1	1110	(CC)(NBARC)(LRR)	NLR	CC-NLR	CNL	MAEAVLSALMEVLFQKITSQIFQKNGLLGSTKKEMINLQSTVSTIQAVLQDAEDRQMKDKALKNWLVKLKDIVYEADDLLDEYLTELLLHKVILDDRETHYCVSYAVTSLYLNDTLLCLGYRMKLKLKEVGEKLELVANERTKFHFRDVVYQRCFSCERLQSDSYVIESKVFGRNKDKENIIKLLIESDVPVVSIVGIGGIGKTTVAKLVYNDAFVEDKFDTRIWVCVSKGFDVKRLLKAIIEYATGSSCNLVEMEAILRRVQALILGKKFLLVLDDVWDDDHEKYERLKNLVHNGLDGSRLLVTTRNEKTALLMGTANPYRLEGLSDDDCWSLFQELAYKNRQKELLALEELGKEIAKKCRGVPLVAKALGSLMCLKNQKSEWSFIRDCAMWDLMGHE…	GCA_000390325.3	Nicotiana tomentosiformis	4098	Solanales	Solanaceae	Nicotiana	Nicotiana tomentosiformis	Nicotiana_tomentosiformis_Helixer_CM066015.1_002518.1_CNL
Helixer_CM066015.1_001398.1	CHAIN	chain	1	875	(CC)(NBARC)(LRR)	NLR	CC-NLR	CNL	MAYASITFLMRTIELLLTSNSQMQSLICNHREEFKLLHEKVSSLEVFLKNFEKNNVSGEMTDFEAQIKEVADDVEHTIQLRLTEAAMENNKIQKEKADEVLCDSLQQAANNIDRLQKESTKIQDKGKLASNKSSLVQDSSSTKDILNVKKNMMGRDDERKRLLEDLTRGFSSECKVIPITGMGGIGKTTLAKDVFNDVSIRSHFDVRAWATISQQYDVKEILLSLLRSTMGYTFYMGDEADLADMLQKSLKSKRYLIVMDDMWSSKAWDEVKQCFPTQSNGSRILLTTRDTELACYAGTKNLSFEMGFMDPNESWNLFVRAAFANEGLASEFETIGKQIANKCQGLPLTIVVVAGLLSRSKRTIKDWEEIAKDVMSFVRNDPDEQCLHVLGLSYNHLTS…	GCA_000390325.3	Nicotiana tomentosiformis	4098	Solanales	Solanaceae	Nicotiana	Nicotiana tomentosiformis	Nicotiana_tomentosiformis_Helixer_CM066015.1_001398.1_CNL
Helixer_CM066015.1_002085.1	CHAIN	chain	1	1323	(CC)(NBARC)(LRR)	NLR	CC-NLR	CNL	MDIGLTFGGAFLSSVLQVLFDRLAPQGELLKMFRRGKHDVLLLKKLRRTLRGLKIVLNDAENKQASNPNVSEWLNELRDAVDSAENLMEEINYEVLRVKVEGQYKTFSETNNQQGSDLNLCLSDKFFLYIKEKLVDTIEILEELQKQIGCLGLNDHLDSGKQETRRLSTSVVDESDIFGRQNEINILVDRLLSDDAKEKKLTVIPIVGMVGVGKTTLAKVVYNDEKVKQHFKLKSWICVSEPYDVFRITKGLLQEIGSSDLMVDNNLNQLQIKLMESLKGKKFLIVLDDVWNDNYNDWYDLRNPFAQGENGSMIIVTTRKESVALMMGSGLINVGTLSTEVSWPLFKRHAFENRDPKKNPELEEIGKQIAIKCKGLPLALKTLAGLLRSKSEVEEWRRV…	GCA_000390325.3	Nicotiana tomentosiformis	4098	Solanales	Solanaceae	Nicotiana	Nicotiana tomentosiformis	Nicotiana_tomentosiformis_Helixer_CM066015.1_002085.1_CNL
Helixer_CM066015.1_002046.1	CHAIN	chain	1	923	(NBARC)(LRR)	NLR	UNDETERMINED	NL	MDLLEVLKLGLTFMWTFVQLSSSSLDGFSAKISKITGELEDLVESLFYESGDDILVKYDMDRVVPRLMKNFRSCISSQHSPKLSATIAEEQLVELLDSLLVNLHDITNLAVGQFTPLITQLEVLQNVFSNVRNFYGLAVNGCVEHEIIEYMLPQFQLMAERADTSFCIIPVALEVMHICSTNLKSSKSTEVGCFIKQLLEASPAILREYLIYLQEHIVNVINPSTSTRNIHVMMEFLLIILNDMPKEFIRHDKLFDLLARLGALTREVSILVRHLQEKSRNEGNTNETNCGTLDLLKNIELLKGDLRHVYLKVPNSSKLCFPMSDGLLFMNLLLKNLNALLNSNAYLVSLIKEEIELEERDYIIRKLISGLTDIDNIYLIILDDSCDTATWDESKRPFS…	GCA_000390325.3	Nicotiana tomentosiformis	4098	Solanales	Solanaceae	Nicotiana	Nicotiana tomentosiformis	Nicotiana_tomentosiformis_Helixer_CM066015.1_002046.1_NL
Helixer_CM066015.1_002045.1	CHAIN	chain	1	1253	(NBARC)(LRR)	NLR	CC-NLR	NL	MEADNSLSLVSFTELLEDIVRLLDFIRRLKNEKDQTALDMDQIEKLKLQLKSMWTSIQLSYTNLDGLSAEMSNETQHLEDLLKSIFYGNGYDMLVKYDMDQVVPRLLENIRSCISSQHHPKSSVTLTMEQLVEPWDALLAKLRGIVAYPELCSSFLPQYEVLQNLRDNVRDFLGLKLNGCIEHEIVEYVLPQIQLMVERVRYFNLEFLNTLGPSPVMLAHLLVKIIPVALEFMHICSTDLKASKSAEVGRFIKQLLEASPDIFREYLIHLQEHMVNVITTSTSARNLHVMIEFLLIILTDMPNGIIHHDKLFDLIARVGALTREVATLVLHLEEKSRNEENTNESNITTLDLQENIELLKEDLKHFYLKVPSLSQLCFPMSDRPLFMNLLLINLNDLLN…	GCA_000390325.3	Nicotiana tomentosiformis	4098	Solanales	Solanaceae	Nicotiana	Nicotiana tomentosiformis	Nicotiana_tomentosiformis_Helixer_CM066015.1_002045.1_NL
Helixer_CM066015.1_002035.1	CHAIN	chain	1	1058	(R1)(CC)(NBARC)	NLR	CC-NLR	BCN	MTDPFTCMKWLEKHGEIKIRRVALELNIRLHYLQFILKRRPSGQEEFNLVYQTMKTIGTNIHEACINAKYGRVDSALSILESQLASMLKDFDLRQEVEHAHSLLSSSANDSDLQGAPMPTQLAIEFISTLLLNLKYLVSYRFKPRATVKREMEIFEVKLSFLRGFLKLTSIFFIKSERLENLVARIIALVGEAACISYWCYPEKLTRKMEHEMSHRISDLLRRMKSFEAEMRDNYLIALEASHSSQSEYRTPYSSELVVAVVDSLIDNFMELADKGSTSLIFKALRIETIHQDQSFLITLLKDLRRQCSENIKFDDLLTYVKAQSDKMNQAAPSVPLEEVSTQVTSSLLQLTVIIKLIKAEFFLMDLQQSIPNSTVSWKGEIPILSEELKALTTIAIDV…	GCA_000390325.3	Nicotiana tomentosiformis	4098	Solanales	Solanaceae	Nicotiana	Nicotiana tomentosiformis	Nicotiana_tomentosiformis_Helixer_CM066015.1_002035.1_BCN
Helixer_CM066015.1_002033.1	CHAIN	chain	1	1808	(R1)(CC)(NBARC)(LRR)	NLR	CC-NLR	BCNL	MELSTTYWYTWPNDLVGEFYVGVHDGWHYRRLKMEARFLKCILRVLTEYSLPESLRNHFFFINNQVNDMSTICCNFKNNRLSAGHVSIEGNFVRKVIQPKIREILVLLWKSRKPWGRYCVDMFSIVSYTLEDLVKCMADRLAPDLLEKMKSLSFKLTFERRFRWSIGDGFVKRENNIDIWQQFTSDISYSVACLNCLYWLDDIPQEIAQGFERHLSSLIRRCEDAIQIDAREVLIRLHKASELLLTFDTSINDLPLYFVDFVLDSVVELCNSKENSKFPAKGLSETLQYLGTSIADRLTQSTKNVRLKGREAIRRIDVLRAEVMEKEAEATNHSFAINPKSIQDLCTHYSRREQKLMTDPFTCMKWLEKHGEIKIRHVALELNIRLQYLQFILKRRPRQ…	GCA_000390325.3	Nicotiana tomentosiformis	4098	Solanales	Solanaceae	Nicotiana	Nicotiana tomentosiformis	Nicotiana_tomentosiformis_Helixer_CM066015.1_002033.1_BCNL
Helixer_CM066015.1_001752.1	CHAIN	chain	1	1619	(R1)(CC)(NBARC)(LRR)	NLR	CC-NLR	BCNL	MELSTIYWYTWPNDLVGEFCVGVHDECHYRILKMEARFLKCVLRVLTEYSLPESLRNHFFFINNQVNDMSTICCNYKNNRLSYDHIGIEGNLVRKAIQPKIREILVLLWESEKPWGRYCDDMFSIVSYTLEDLVDCMADRLAPDLLEKMKALSFKLTFERRFRWSIRDGFAKRETNMDIWQQFCSDISYSVSCLNCLYWLDDIPEEIAQGLEQHLSSSIRRCEDAIQIDARDVLTRLHKASELLLTFDSSINDLPLYFVDFVLDSVVELHNSKENSKFPTKGLSETLQYLGTSIADRLTHSTENVKLKGQEAITRIDFLRAEVMEKEVGASNHSFAINPKSIQDLCTHYSRREQKLMTDPFTCMKWLEKHDEIKIRRVALELNIRLQYLQFILKRRPSW…	GCA_000390325.3	Nicotiana tomentosiformis	4098	Solanales	Solanaceae	Nicotiana	Nicotiana tomentosiformis	Nicotiana_tomentosiformis_Helixer_CM066015.1_001752.1_BCNL
Helixer_CM066015.1_001767.1	CHAIN	chain	1	1300	(CC)(NBARC)(LRR)	NLR	CC-NLR	CNL	MDIGLAVGGAFLSSALNVLFDRLAPQGELLKMFQRGNKHDVGLLKRLKMTLLGLQAVLSDAENKQTSNPYVSEWLNELRDAVDSAENLIEEINYEVLRVKVEGQHQNLAETSNKQLSDPNLCLSDEFFLNIKEKLEDSIETLEELEKQIGRLDLTKYLDSDKQETRRRSTCVVDDSDIFGRQNEIEELVGHLLSIDANGKNLTVIPIVGMAGIGKTTLAKAVYNNEKVDNNLNQLQVKLKESLKGKRFLIVLDDVWNDNYNEWDDLRNLFVQGDVGSKIIVTTRKKSVALTMGNEQISVDTLSSEVSWSLFKRHSFEYMDPKEHPELENVGKQIADKCKGLPLALKTLAGMLRSKSAEIEGWGHILRSEIWELPDNGILPALMLSYNDLPAHLKRCFSY…	GCA_000390325.3	Nicotiana tomentosiformis	4098	Solanales	Solanaceae	Nicotiana	Nicotiana tomentosiformis	Nicotiana_tomentosiformis_Helixer_CM066015.1_001767.1_CNL
Helixer_CM066015.1_001768.1	CHAIN	chain	1	447	(CC)(NBARC)	NLR	CC-NLR	CN	MEIGLAVGGAFLSSALNVLFDRLAPQGELLKMFQRGNKHDVGLLKRLKMTLLGLQAVLSDAENKQTSNPYVNQWLNELQDAVDSAENIIEEINYEILRLKVEGQHQNHAETSNQQVSDLNLCLSDEFFLNIKEKLEGTTKTLEELEKQIGRLGLKDYLVSGKQETRGPSTSLFDESDIFGRQTEIETLVDRLLSVDADGKKYLVIPIVGMAGVGKTTLAKAVYNNEKLKDRFDLKAWICVSEPYDASRITKGLLEEIGSSNLMVDNTLNQLQIKLKESLKGKKFLIVLDDVWNDKYIEWDDLRNPFAQGEIGSKIIVTTRKESVAEMMGSRPIIMEILSSEFSWPLFKRHAFENRDPKEHPELEEVGKHIAKKCKALMLSYTDLPVRLKQCFSFCAIFP…	GCA_000390325.3	Nicotiana tomentosiformis	4098	Solanales	Solanaceae	Nicotiana	Nicotiana tomentosiformis	Nicotiana_tomentosiformis_Helixer_CM066015.1_001768.1_CN
Helixer_CM066015.1_001771.1	CHAIN	chain	1	1365	(CC)(NBARC)(LRR)	NLR	CC-NLR	CNL	MEIGLAVGGAFLSSVFNVLLDRLAPQGELLKMFQRQKHDFRLLEKLRRTLCGFRAVLSDAENKQTSNLDVSQWLNELRDAVDSAENLIEEVNYEVLRIKVEGQHQNLPETSKQQVSDLNLCLSNDFIINIKEKLEYTIETLEELQKQIGHLGLKEYFYSGKRETRRLSTSVVDESDIFGRQNEIGELVDRLLSVDTTGKKLTVIPIVGMAGIGKTTLAKVVYNDEKVKEYFDLKAWFCVSEPYDAFRITKGLLQEIGLILDANLNQLQVKLKENLKGKKFLIVLDDVWNDNYNEWDDLRNLFVQGDVGSKIIVTTRKESVALTMGNDDQISMDTLSSEVSWSLFKRHAFENMDPKEHLELEEVGKHIAAKCNGLPLALKTLAGMLRSKSDTEGWKHILR…	GCA_000390325.3	Nicotiana tomentosiformis	4098	Solanales	Solanaceae	Nicotiana	Nicotiana tomentosiformis	Nicotiana_tomentosiformis_Helixer_CM066015.1_001771.1_CNL
Helixer_CM066015.1_001837.1	CHAIN	chain	1	1325	(CC)(NBARC)(LRR)(LRR)	NLR	CC-NLR	CNL	MEIGLAVGGAFLSSALNVLFDRLAPRAELLKMFQRGKHDVRLLKRLKMTLLGLQAVLSDAENKQTSNELQDAVDSAENLIEEINYEVLRVKVEGQHKNHAETSNQQVSYLNLCLSDEYFLNIKEKLKETIETLEELEKQIGRLGLTGYLDSGKRGTSTRQDTSVVDESEIFGRQNEIEELVGRLLSVDTNGKSLRVIPIVGMPGVGKTTLAKVVCNDEKVKDYFDLKAWFCVSEPYDSFRITKGLLQEIGSFDLKDDNNLNQLQVKLKESLKGKKFLIVLDDVWNDNYNAWDDLKNLFVQGDAGSTIIVTTRKKSVAKTMGNEQISMNTLSSDVSWSLFKRHAFDNMDPKEHLEHVEVGKQIAAKCKGLPLALKTLAGILRSKLEIEGWKRILRSEVWE…	GCA_000390325.3	Nicotiana tomentosiformis	4098	Solanales	Solanaceae	Nicotiana	Nicotiana tomentosiformis	Nicotiana_tomentosiformis_Helixer_CM066015.1_001837.1_CNL
Helixer_CM066015.1_001938.1	CHAIN	chain	1	958	(CC)(NBARC)(LRR)	NLR	CC-NLR	CNL	MEIGLAVGGAFLSSALSVLFERLAPQGELLKMFRRQKHDFQLLEKLRRTLCGFRDVLSDAENKQASNPNVSQWLDELRDAVDNAENLIEEINYEVLRVKVEGQHQNHVEASNQQVSDLNLCLSDGFFLNIKEKLEGTTKTLEELEKQIGRLGLKDYLVSVKQETRVPSTSLVDESDIFGRQNEIETLVDHLLSFDADGKMYSVIPIVGKAGVGKTTLAKAVYNNEKVTVHFDLKAWFCVSEPYDASRITKGLLEEIGSSNLMVDNNLNQLQIKLKESLKGKKFLIVLDDFWNDKYTEWDDLRIPFAQGEIGSKIIVTTRNENVAKMMGSRLIIMGTLSNEFSWPLFKRHAFENRDPKEHPELEEVEEWRRILRSEVWELPKNNILPALMLSYNDLPVHL…	GCA_000390325.3	Nicotiana tomentosiformis	4098	Solanales	Solanaceae	Nicotiana	Nicotiana tomentosiformis	Nicotiana_tomentosiformis_Helixer_CM066015.1_001938.1_CNL
Helixer_CM066015.1_001936.1	CHAIN	chain	1	1312	(CC)(NBARC)(LRR)	NLR	CC-NLR	CNL	MDIGLAVGGAFLSSALKVLFDRLAPQGELLKMFQRGKHDVGLLKRLKMILLGLQAVLSDAENKQTSNPYVREWLNELRDAVDSAENLIEEINYEVVRVKVEGQNQNLAETSNQQVSDLNLCLSGRLGLKDYLVSGKQETRGPSTSLVDESDIFGRQNEIEILVDRLLSVDADRKTYSVIPIVGMAGVGKTTLAKAVYNNEKVKDHFDLKAWFCVSEPYDASRITKGLLQEIDSSNLMVDNNLNQLQIKLKESLKGKKFLIVLDDVWNDKYIEWDNLRNPFAQREIGSKIIVTTRKESVAEMMGSRPIIMEILSSEFSWPLFKRHAFENRDPKEHLELEEVGKQIAKKCKGLPLALKTLAGLLRSKSEVEEWRRILRSEIWELPDNGILPALMLSYNDLP…	GCA_000390325.3	Nicotiana tomentosiformis	4098	Solanales	Solanaceae	Nicotiana	Nicotiana tomentosiformis	Nicotiana_tomentosiformis_Helixer_CM066015.1_001936.1_CNL
Helixer_CM066015.1_001919.1	CHAIN	chain	1	875	(CC)(NBARC)(LRR)	NLR	CC-NLR	CNL	MEIGLAVGGAFLSSALNVLFDRLAPQGELLKMFQRQKHDFQLLKKLRLTLLGLQAVLSDAENKQTSNRYVNQWLNELQDAVDSAENLMEEINYEVLRVKVESQHQNHAETSNQQVSDLNLCLSDEFFLSIKEKLEGTTTTLEELEKQIGRLGLKDYLVSGKQETRVPSTSLVDESEIFGRQNEIEELLGRLLSVDTNGKSLRVIPIVGMPGLGKTTLAKVVYNDEKVKNYFDLKAWFCVSESYDDFRITKGLLQEIGSFDSKDDNNLNQLQVKLKESLKGKKFLIVLDDVWNDNYNAWDDLKNNFVQGDAGSTIIVTTRKESVANTMGNEQISMDTLSSDFSWSLFKRHAFDNMDPKEHPELEEVGKQIAAKCKGLPLALKTLAGLLKSKSKIEKWRSI…	GCA_000390325.3	Nicotiana tomentosiformis	4098	Solanales	Solanaceae	Nicotiana	Nicotiana tomentosiformis	Nicotiana_tomentosiformis_Helixer_CM066015.1_001919.1_CNL
Helixer_CM066015.1_001857.1	CHAIN	chain	1	1292	(CC)(NBARC)(LRR)	NLR	CC-NLR	CNL	MEIGLAVGGAFLSSALNVLFDRLAPQGELLKMFQRQKHDFQLLKKLRLTLLGLQAVLSDAENKQTSNRYVNQWLNELQDAVDSAENLMEEINYEVLRVKVESQHQNHAETSNQQVSDLNLCLSDEYFLSIKEKLEGTTTTLEELEKQIGRLGLKDYLVSGKQETRVPSTSLVDESEIFGRQNEIEELLGRLLSVDTNGKSLRVIPIVGMPGLGKTTLAKVVYNDEKVKNYFDLKAWFCVSEPYDDFRITKGLLQEIGSFDSKDDNNLNRLQVKLKESLKGKKFLIVLDDVWNDNYNAWDDLKNIFVQGDAGSTIIVTTRKESVAKTMGNEQISMDTLSSDVSWSLFKRHAFDNMDPKEHPELEEVGKQIAAKCKGLPLALKTLAGLLKSKSKIEKWRSI…	GCA_000390325.3	Nicotiana tomentosiformis	4098	Solanales	Solanaceae	Nicotiana	Nicotiana tomentosiformis	Nicotiana_tomentosiformis_Helixer_CM066015.1_001857.1_CNL
Helixer_CM066015.1_001859.1	CHAIN	chain	1	1336	(CC)(NBARC)(LRR)	NLR	CC-NLR	CNL	MEIGLAVGGAFLSSALNVLFDRLAPQGELLKMFQRQKHDFQLLKKLRLTLLGLQAVLSDAENKQTSNRYVNQWLNELQDAVDSAENLMEEINYEVLRVKVESQHQNHAETSNQQVSDLNLCLSDEFFLSIKEKLEGTTTTLEELEKQIGRLGLKDYLVSGKQETRVPSTSLVDESEIFGRQNEIEELLGRLLSVDTNGKSLRVIPIVGMPGLGKTTLAKVVYNDEKVKNYFDLKAWFCVSEPYDDFRITKGLLQEIGSFDSKDDNNLNQLQVKLKESLKGKKFLIVLDDVWNDNYNAWDDLKNNFVQGDAGSTIIVTTRKESVANTMGNEQISMDTLSSDFSWSLFKRHAFDNMDPKEHPELEEVGKQIAAKCKGLPLALKTLAGLLKSKSKIEKWRSI…	GCA_000390325.3	Nicotiana tomentosiformis	4098	Solanales	Solanaceae	Nicotiana	Nicotiana tomentosiformis	Nicotiana_tomentosiformis_Helixer_CM066015.1_001859.1_CNL
Helixer_CM066015.1_001905.1	CHAIN	chain	1	1337	(CC)(NBARC)(LRR)	NLR	CC-NLR	CNL	MKIGLAVGGAFLSSALSVLFDRLAPKGELLKMFQRQKHDFQFLEKLRRTLSGFRVLVRDAENKKASNPNVSQWLNELRDAVDSAENLIEEINYEVLRVKVEGQHQNHAEASNQQVSDLNLCLSDEFFLNIKEKLEGTTKTLEELQKQIACLGLKDYCFPGKQETRVPTSCLVDESDIFGRQTEIETLVHRLLSVDADGKTYGVIPIVGMAGVGKTTLAKTVYHNEKLKHHFDLKAWFCVSEPYDASRITKGLLQEIGSSNLTVDNNFNQLQIKMKESIKGKKFLFVLDDIWNDNYIEWDDLRIPFAQGEIGSKIIVTTRKESVAEMMVSRPIIMEILSSEFSWPLFKRHAFENRDPKEHPELEEVGKQIAKKCKGLPLALKTLAGLLRSKSKIEEWRRI…	GCA_000390325.3	Nicotiana tomentosiformis	4098	Solanales	Solanaceae	Nicotiana	Nicotiana tomentosiformis	Nicotiana_tomentosiformis_Helixer_CM066015.1_001905.1_CNL
Helixer_CM066015.1_001903.1	CHAIN	chain	1	1337	(CC)(NBARC)(LRR)	NLR	CC-NLR	CNL	MEIGLAVGGAFLSSALNVLFDRLAPKGELLKMFQRQKHDFQLLEKLRRTLSGFRVVLSDAENKQASNPNVSQWLNELRDAVDSAENLMEEINYEVLRVKVEGQHQNHAEASNQQVSDLNLCLSDESFLNIKDKLEGTTKTLEELQKQIACLGLKDYFFPGKQETRVPTTCLVDESDIFGRQTEIETLVHRLLSVDADGKTYGVIPIVGMAGVGKTTLAKTVYHNDKLKHHFDLKAWFCVSEPYDASRITKGLLQEIGSSNLTVDNNFNQLQIKLKESIKGKKFLFVLDDIWNDNYIEWDDLRIPFAQGEIGSKIIVTTRKESVAEMMVSRPIIMDILSSEFSWPLFKRHAFENRDPKEHPELEEVGKQIAKKCKGLPLALKTLAGLLRSKSKIEEWRRI…	GCA_000390325.3	Nicotiana tomentosiformis	4098	Solanales	Solanaceae	Nicotiana	Nicotiana tomentosiformis	Nicotiana_tomentosiformis_Helixer_CM066015.1_001903.1_CNL
Helixer_CM066015.1_001901.1	CHAIN	chain	1	1337	(CC)(NBARC)(LRR)	NLR	CC-NLR	CNL	MEIGLAVGGAFLSSALNVLFDRLAPKGELLKMFQRQKHDFQLLEKLRRTLSGFRVVLSDAENKQASNPNVSQWLNELRDAVDSAENLMEEINYEVLRVKVEGQHQNHAEASNQQVSDLNLCLSDESFLNIKDKLEGTTKTLEELQKQIACLGLKDYFFPGKQETRVPTTCLVDESDIFGRQTEIETLVHRLLSVDADGKTYGVIPIVGMAGVGKTTLAKTVYHNDKLKHHFDLKAWFCVSEPYDASRITKGLLQEIGSSNLTVDNNFNQLQIKLKESIKGKKFLFVLDDIWNDNYIEWDDLRIPFAQGEIGSKIIVTTRKESVAEMMVSRPIIMDILSSEFSWPLFKRHAFENRDPKEHPELEEVGKQIAKKCKGLPLALKTLAGLLRSKSKIEEWRRI…	GCA_000390325.3	Nicotiana tomentosiformis	4098	Solanales	Solanaceae	Nicotiana	Nicotiana tomentosiformis	Nicotiana_tomentosiformis_Helixer_CM066015.1_001901.1_CNL
Helixer_CM066016.1_000144.1	CHAIN	chain	1	1354	(CC)(NBARC)(LRR)	NLR	CC-NLR	CNL	MEIGLAVGGAFLSSALNVLFERLAPQGELLKMFQRQKHDFHLLEKLRRTLCGFRAVLSDAENKQASNPDVSQWLNELRAAVDNAENLMEKINYEVLRVKVESQHQNHAEASNQQVSDGFFLNIKEKLEGTIETLEELEKQIGRLGLKDYLVSVKQETRVPSTSLVDESDIFGRQNEIETLVDRLLSVDADGKKYSVIPIVGKAGVGKTTLAKAVYNNEKVKVHFDLKAWFCVSEPYDASRITKGLLQEIGSSNLMVDNNLNQLQIKLKESLKGKKFLIVLDDIWNDKYTEWDDLRIPFAQGEIGSKIIVTTRKESVAEMMVSQPIIMEILSSEFSWPLFKRHAFENRDPKEHPELEEVGKQIAKKCKGLPLALKTLAGLLRSKSKIEEWRRILRSEIWE…	GCA_000390325.3	Nicotiana tomentosiformis	4098	Solanales	Solanaceae	Nicotiana	Nicotiana tomentosiformis	Nicotiana_tomentosiformis_Helixer_CM066016.1_000144.1_CNL
Helixer_CM066016.1_003852.1	CHAIN	chain	1	1363	(CC)(NBARC)(LRR)	NLR	CC-NLR	CNL	MADPVIGATVQVFLEKLLSLTIEEVKCLRNCNKDVDMLTQNVSMIQAFIHDAERRQVEDQAVEQWLKRLERVAEDAENVFDEFLYESRRREVKIRNNPMRKVSGLFSHTAFKSKMSRKIKNINEELSAINQLANTLSLQPLKGPSRQILPIRETDSVVVASDVVGRDKDVAEIKEKMLNMRVDVVMCTIPIVGLGGSGKTTVAKIIFNDEEIKQHFEKRVWLCLPEMLETKSFLELMLESLTERKLEVQSRDIIVKKLQDELGGKKYLLVLDDLWHVDPPTLWHDFVDTLRGINTFRGNCILVTTRRDQVASSVAADPHKLKKLTDDHCWSIFKQRAFVDGEVTEELVSMGNRIVEMCKGLPLAASVLGGLLRNKEKHEWQTILGGNSLVAGGGDSGEN…	GCA_000390325.3	Nicotiana tomentosiformis	4098	Solanales	Solanaceae	Nicotiana	Nicotiana tomentosiformis	Nicotiana_tomentosiformis_Helixer_CM066016.1_003852.1_CNL
Helixer_CM066016.1_003850.1	CHAIN	chain	1	1249	(CC)(NBARC)(LRR)	NLR	CC-NLR	CNL	MADPVIGATVQVLLEKLLSLTSEEVKSLRNCKKDLKMLKKTLTMIQAFIHDAERRQVEDQTVEEWLKMLEKVAEDAENVFDEFRYESLKAEVMKIQNKPMKKVRNFVSNTVLKWKMSRKINNISDELSAINKLAKDLGLQPPRGPSRQILPVRETDSVVVASDVVGRDKDVSEIKEKMLNMREDVVLCTIPIVGMGGSGKTTVAKIIFNDEQIKQHFEKRVWLCLPEMLETKSFLELMLESLTERKLEVQSRDIIVKKLQDELGGKRYLLVLDDLWRVDPTILWHDFLDTLKGINTFRGNCILVTTRRDQVASSVAADPHTLKKLTDDHCWSIFKQRAFVDGEVTEELVSMGNRIVEMCKGLPLAASVLGGMLRNKEKHEWQAILEGNPLVAGEDDSGQ…	GCA_000390325.3	Nicotiana tomentosiformis	4098	Solanales	Solanaceae	Nicotiana	Nicotiana tomentosiformis	Nicotiana_tomentosiformis_Helixer_CM066016.1_003850.1_CNL
Helixer_CM066016.1_003849.1	CHAIN	chain	1	786	(CC)(NBARC)(LRR)	NLR	CC-NLR	CNL	MADPVIGATVKVLLEKLLSLTIEEVKSLRNCKKDLIMLNKTVTMIKAFIHDAERRQVEDQTVEEWLKMLEKVAEDAENVFDKFRYESVKAEVMKIRNNPMRKVSGFFSHAAFKSKMSRKIKNINEELSAINQLANTLSLQPLKGPSRQILPIRETDSVVIASDVVGRDKDVAGIKEKMLNMREDVVLCTIPIVGLGGSGKTAVAKIIFNDEQIKQHFEKRVWLCLPEMKHVVQSRDIIVKKIRDELGGKRFLVVLDDLWRVETTLWHDFLDTLKGINTSRGNCILVTTRSERVASSVAVDLHTLGKLAADHCWSIFKQRAFVDGEVTEELVSMGNKIVEMCQGLPLAASVLGGLLRNKEKREWQTILNGNPLVAGEDDTGENRIKKILKVSYDYLPFPH…	GCA_000390325.3	Nicotiana tomentosiformis	4098	Solanales	Solanaceae	Nicotiana	Nicotiana tomentosiformis	Nicotiana_tomentosiformis_Helixer_CM066016.1_003849.1_CNL
Helixer_CM066016.1_003847.1	CHAIN	chain	1	1238	(CC)(NBARC)(LRR)	NLR	CC-NLR	CNL	MTDPVIGATVQVFLEKLLSLTIEEVKSLRNCKKDLKMLKKTVTMIQAFIHDAERRQVEDQSVEEWLKMLEKVAEDAENVFDEFRYESLKAEVMKIPNKPMKHVRNFVSNTVLKFKMSRKINNVNEELSAINKLAKDLGLQTPRGPSRQILPVRETDSVVVASEVVGRDKDVAEIKEKMLNMSEDVVLCTIPIVGMGGSGKTTVAKIIFNDEQIKQHFEKRVWLCLPEMLETKSFLELMLESLTERKLEVRSRDIIVKKLQDELGGKKYLLVLDDLWHVDPTLWHEFEDTLRGINTFRGNCILVTTRRDQVASSVAADPHKLKNLTNDHCWSIFKQRAFVDGMVPEELVSMGNRIVEMCKGLPLAASVLGGLLRNKEKHEWQAILEGNPLVAGEDDSGES…	GCA_000390325.3	Nicotiana tomentosiformis	4098	Solanales	Solanaceae	Nicotiana	Nicotiana tomentosiformis	Nicotiana_tomentosiformis_Helixer_CM066016.1_003847.1_CNL
Helixer_CM066016.1_003744.1	CHAIN	chain	1	978	(NBARC)(LRR)	NLR	CC-NLR or CCR-NLR or CCG10-NLR	NL	MEALSFLKEKVWDPYMGLEEKMETLKRKMEALISRRDDVMVQAKDVELHSSKKRKTEFDNWQSCVQKIEHDFKCFELKIQQSSNISRIGLSNDADKIHKEVEDLLDQGKFSEGILLNVNEEKIQPLVTTNMKGQIFYQSMRQVLLSLNGVSSIGIYGMGGVGKTTLAEHIHNHLLKDSRFSGNVYWVTVSQDFSITKLQSEIAKALKLDSTEDDDKKTAANLYQSLERKINFVLILDDVWTHFDVKKVGIPLDIGGGKLIITSRSLEVCDRIGCQKKVKVETLSMTESWGLFVETLDHNGDLPMEIEEIAKKMTKKCDGLPLGLITMAASMRGVSDVFEWRDAFEEFKESCMQMETMNDKVFPILCYSYNRLRDPRLQKCFLYCCLYPEDSEIERDELI…	GCA_000390325.3	Nicotiana tomentosiformis	4098	Solanales	Solanaceae	Nicotiana	Nicotiana tomentosiformis	Nicotiana_tomentosiformis_Helixer_CM066016.1_003744.1_NL
Helixer_CM066016.1_000499.1	CHAIN	chain	1	845	(CC)(NBARC)(LRR)	NLR	CC-NLR	CNL	MVDAVVTVFLEKLLNVLAEESRFLTKYRQQFEKLKNELLFMQSFLKDAERLKRKNNTLKGVMSCLRDLIFEAEEILEDCQNQSADSDRATTCFHPKRLSLRHQTGKRLAEINDRISEIKQNISTYLGVPLLKEGSMEAHDNLMSRWTSSLYDHTRVVGLEGDTEKIKGWLFEARDGLLAIAFVGMGGLGKTTLAQKVFNDKSVENHFERRIWVSVSQTFTEEQVMRSILRSLGDACVGDDQCELLRKINQYLLGKKFLIVMDDVWSLNNAWWQKIYAGLPKGNGSSVIVTTRNEVVARKMGVTEARIHWPKFLNEHYSWLLFRKIAFAASAGECNFPELEDVGKEIVEKCKGLPLAIKAVGGVMLCKPPYYHEWRRIANHFRDELKENDDSVMASLQLS…	GCA_000390325.3	Nicotiana tomentosiformis	4098	Solanales	Solanaceae	Nicotiana	Nicotiana tomentosiformis	Nicotiana_tomentosiformis_Helixer_CM066016.1_000499.1_CNL
Helixer_CM066016.1_000588.1	CHAIN	chain	1	1029	(TIR)(NBARC)(LRR)(CJID)	NLR	TIR-NLR	TNLJ	MASSSSSSARWSYDVFLSFRGEDTRKTFTSHLYEVLNDKGIKTFQDEKRLEDGAIIPEELCKAIEESQFAIVIFSKNYATSRWCLNELVKIMECKTQLRQIVIPIFYDVDPLHVRNQKASFAKAFEEHETKYKDDVEGIQRWRIALTAAANLKGSCDNRDKTDADCIWQIVDQISSKLCKISLSYLQNTIGIDTHLEKIESLLEIGINDVRIIRIWKMGGVSKTTIARAMFDTLLVRRDSSYQFDGACFLEDIKENKGRIHSLQNTLLSKLLKEKAEYNNKEDGKHQMASRLRSKKVLIVLDDVDDKDHYLEYLAGDLDWFGNGSRIIVTTRDKHLIEKNDIIYEVTALPDHESIRLFSQHAFGKEDPGGKKKLSLEVVNYAKGLPLALRVCGSLLHKL…	GCA_000390325.3	Nicotiana tomentosiformis	4098	Solanales	Solanaceae	Nicotiana	Nicotiana tomentosiformis	Nicotiana_tomentosiformis_Helixer_CM066016.1_000588.1_TNLJ
Helixer_CM066016.1_000712.1	CHAIN	chain	1	663	(NBARC)(LRR)	NLR	CC-NLR or CCR-NLR or CCG10-NLR	NL	MLPTTIELSSLSMVGIEKEEQVAMDNILGGTDQLGVISIIGIPGLGKTTLAKKLYTHENIVNRFDVRSWCCVSQIYDKKRLLLELLGYEFERHVEIERSEDELVLQVQKCLEKRRYLIVIDDVWSTAIWDDLVSFFPDNNKKSRIIVTTRLDHELLSSSVKMFCYTHHLSFLTEDKSWLLLQKTVFKEEISCPQELEEIGKEIAKNCAGLPIAIILIGSLLARLDKKRGYWTKVAKRLSASAKVAGEAEWYIDIIESNYKHLPHHLKPCFLYFGLFLEDEEVSVKKLIRMWVAEGFVQSNEVKIAQHIAMDYLIDLIASNLVIVAQRFPLGGIKSVRLHGLVLDFCLSKAKEENFLLKVDSTGLEEVEIEASALEDITSLIPLRYLSIFGNFCEIPPAI…	GCA_000390325.3	Nicotiana tomentosiformis	4098	Solanales	Solanaceae	Nicotiana	Nicotiana tomentosiformis	Nicotiana_tomentosiformis_Helixer_CM066016.1_000712.1_NL
Helixer_CM066016.1_003356.1	CHAIN	chain	1	949	(CC)(NBARC)(LRR)	NLR	CC-NLR	CNL	MAEAAVSYVAERLIDLFQRKIVFLQSVQQEVEGVRNELVRMKCFLKDADMKQEEEEAATVRNWVSEIRAVAYHAEDVIEIFIHQVESQERQSFFIKCAFYPKKLYRLYRVGKEIESIQTTILEISNSRERYGIRHIQGLGFGEGSSTTREKMRELRRSSPLVANKDTVGLEKHVNSVVSILLREDKRLRVASIVGMGGIGKTTLAKEVYNQAQIRDKFDTRAWVYVSQDYKPAKIIKELILQLANPEEDKVKMVETMDKLSEAGLEEMLHRRLEDTCYLIVLDDIWTTEAWDLLARSFPDNDKSSRLLLTSRRKEVALHADAHTIPYELKVLNEEESWELFLKKAFSEDRECPQDLVDVGKEILEKCDGLPLAITVIGGLLAGKKKQRSEWQRVQRNLG…	GCA_000390325.3	Nicotiana tomentosiformis	4098	Solanales	Solanaceae	Nicotiana	Nicotiana tomentosiformis	Nicotiana_tomentosiformis_Helixer_CM066016.1_003356.1_CNL
Helixer_CM066016.1_000736.1	CHAIN	chain	1	947	(CC)(NBARC)(LRR)	NLR	CC-NLR	CNL	MAEAAVSFVAERLFDLLKEEVVFLKNVQEQVEGVGNELVRMKCFLKDADMKQVEEQSATIRNWVSEIRSVAYHAEDVIEIFIYQVASLERKSFFIKCALFPKKLFWLHKVGKEIESIQSRIFEISNSRERYGIMSYQGLGIGEGSSTTREKMRELRRSSPLVANKDVVGLKKHVNAVVSILLKEDKRLRVASIVGMGGLGKTTLAKEVYNEAHIRDQFDCQAWVYVSQDYKPAKIIKELILQLANPEEDKVKIVKTMDKLSVAGLEEMLQRRLEGKRYLIVLDDIWTKEAWDLLARSFPGNDKSSRLLLTSRIKEVALHADARTIPYELKVLNEEESWELFLKKSFPEERECPEDLVDLGKEILEKCDGLPLAITVIGGVLAGKKKQRSEWERLKRNLS…	GCA_000390325.3	Nicotiana tomentosiformis	4098	Solanales	Solanaceae	Nicotiana	Nicotiana tomentosiformis	Nicotiana_tomentosiformis_Helixer_CM066016.1_000736.1_CNL
Helixer_CM066016.1_002633.1	CHAIN	chain	1	850	(RPW8)(NBARC)(LRR)	NLR	CCR-NLR	RNL	MAASLLGGAALGPVFDILLKAVLDVGIKIATFRSKFKSLTNTLNDIKPVFDDIEKLNKALDGREYEIEMFKKQLLAGEELVRKCSKTKCYDALKKWNYSRKLTKLENSLVRFFQVHGFIQVCRDSKIILVNVIEHGKKLDQISSMLRDFSLKNGSSIGFTNSNGSSGWMNGKSFGSSNGNGFSGWSDVPQVSDCVVGFDLPLQELKVKLLEEKEQVVVLSAPAGCGKTTLAAMVCLEDDIKAKYRDIFFVTVSKTANIKRIVGEIFEMKGYKGPNFASEHAAICQLNNLLRRSTSQPVLLVLDDVWSESDFVIESFIFQIPGFKILVTSRSVFPKFDTYKLNLLSEKDAKALFYSSAFKDSIPNVRLDLVHKVVRSCCGFPLALKVVGRSLCGQPELIW…	GCA_000390325.3	Nicotiana tomentosiformis	4098	Solanales	Solanaceae	Nicotiana	Nicotiana tomentosiformis	Nicotiana_tomentosiformis_Helixer_CM066016.1_002633.1_RNL
Helixer_CM066016.1_002595.1	CHAIN	chain	1	1238	(TIR)(NBARC)(LRR)(LRR)(CJID)	NLR	TIR-NLR	TNLJ	MSTEDSNVSSSYQTTTDTETSSRRQWSYDVFLSFRGEDTRKSFVDHLYTTLHEKGIHAFRDDIELRRGKFISPELLNAIEKSRFAVVIFSKNYANSSWCLEELRKIVDCTKHRGQTLIPVFYGVDPSVVRKQKGSYEEAFAEHEKNFDEKKIKEWRDALKEAANISGYDVQHMEDGHESRCMRQIAVAILNKLGHVRPKIADNLVGIEPQVQNLISLLNTNSETDVRIIGIWGMGGIGKSTIARAVFDQLQEMFEGGCFLDNVREAASKFGLQALAEKLLSETLKETKDNLYSSTNLLMNRLSYKKVMIVLDDVDQDEQIENLIAGGHKGFGAGSRIIITTRNKQLLSSCGVDQVYEVSLLGTNEALMLFNRFAFKEAQPHDHFMELALRVVKCAWGLP…	GCA_000390325.3	Nicotiana tomentosiformis	4098	Solanales	Solanaceae	Nicotiana	Nicotiana tomentosiformis	Nicotiana_tomentosiformis_Helixer_CM066016.1_002595.1_TNLJ
Helixer_CM066016.1_002217.1	CHAIN	chain	1	890	(CC)(NBARC)(LRR)	NLR	CC-NLR	CNL	MDQAVVDALLPMVTKAVNFLVETLVNVVRQNKELIKGAEGDFHSLLDEAQGLNASLAADYADLNKNSNPTKWNELSLKILRTAYKAEDSIDKFLVQAKIDQDNKLKKLLPVDKVIDRWTKLPEINEILTELREIRQESQQAIQESSQTGLQPENSSTAQQTQGSALEDHEVIGFDESAEKVRKRLVEGSEDLEVASIVGMPGLGKTTLARKVYHDPVISFEFFKRVWVYVGPSYVEKDIFLNIHKGLELSSEGVQDKNGEQLAKEIHDFVIKGGRYLIVLDDVWEAKAVDFVKTAFPDKKGRHRILMTTREKQVATPVSAYLHDLKFLEDPESFELLEKRVFGKRKKFPIQLVGHGEKILESCSGVPLAIVVIAGVLSSCSEEIEWQLVEENVGQYLVK…	GCA_000390325.3	Nicotiana tomentosiformis	4098	Solanales	Solanaceae	Nicotiana	Nicotiana tomentosiformis	Nicotiana_tomentosiformis_Helixer_CM066016.1_002217.1_CNL
Helixer_CM066016.1_001862.1	CHAIN	chain	1	892	(CC)(NBARC)(LRR)	NLR	CC-NLR	CNL	MAAYAALNSVMGTIEQLLTSNLSCLQGHKQHLKLLYEKFGSLQESLENIDGEPTTDLQVKVKGVAYEAEDEVESLAKQFAEKNEVLPFESSERFGKFCQQATQEIDYVKAQLIKQKENKNLQAGNSSTDGSSSLRPHASILEDDMVGRTIERDRIINKLKRRSNKLEVISVVGMAGIGKSTLAKDIFQDTFIKQYFHIRKWITVSENCNFRKMLLDLLQDATAKKEELNKKTDGDLAGIFQNSLKVERYLIIVDDIWSKEAWNRMIHWFPDCENNSRLVLTSRDQPVADHATSPEDVIRMHLLEPDKSWDLFHQKVFAKRDYPVEFKEIGREVVKECKGLPLMITAVAGILSSKSTLDEWKKVAKNMSSLVNNDDYQRCLEVVDLSYNHLPSHMKACFL…	GCA_000390325.3	Nicotiana tomentosiformis	4098	Solanales	Solanaceae	Nicotiana	Nicotiana tomentosiformis	Nicotiana_tomentosiformis_Helixer_CM066016.1_001862.1_CNL
Helixer_CM066016.1_001935.1	CHAIN	chain	1	1301	(JAC)(CC)(NBARC)(LRR)	NLR	CC-NLR	OCNL	MSSFLVERVERLGRIDASMDRAARPWAVYTTLWIGLYGLRQVLVEDLSSCTHVIQGHSDGNQVSYDQADSILVEPWGGTGGSEWNYKLKSPIKEILIAHGDIIDSIMFRTIVLPSTHQSLVGVEVEETSCIKGTFGHCGSHSVIKSLCFITNAKNYGPFGFEAGGTPFSLVMKQGVAIVGFHGRCGAYLDAIGVYLQKLALPKQRILWLKTLKFVTYVSFSTLRKDSLNVLDFIESLKNEEIQKVIDVDLTEKMILELDFLLWNLHHLSKYCVEQLSPFMTEYEILQNVCGNIRDFHELIVNGCVGHEIVEYVLPQFQLMVERVGCFLWHNQIGGHYLLFKLAHLFLEIIPTQLEVMHIGFTNLKATTSAEVGRFIKQLLETSPDILREYLIHLQEHMI…	GCA_000390325.3	Nicotiana tomentosiformis	4098	Solanales	Solanaceae	Nicotiana	Nicotiana tomentosiformis	Nicotiana_tomentosiformis_Helixer_CM066016.1_001935.1_OCNL
Helixer_CM066016.1_001937.1	CHAIN	chain	1	1338	(JAC)(CC)(NBARC)(LRR)	NLR	CC-NLR	OCNL	MYEKGNQVSYDQADSILVEPWGGTGGSEWNYMLKCPIKEILIAHGDCIDSIMFRTVTEQGTTIDSPKFGADGCRDKVVIEANPLEYLTGIKGTFGRCGSHLVIKSLCFITNAKNYGPFGSEAGGTPFSLVMREGGAIVGFHGRCGAYLDAIGVYLQKLTPPVSAKEPAVEDTETREVSFSTLRKDTLNVLDFIESLKNEKNQKAVDVDLTEKLKLELDFLLLNLHHLSKYRAEQLSLFMTEYEILQNVCGNIRDFHKLIVNGCVGYEIVEYALPQFQLMGERVGLFLWHNRIGGHSRLFKLAHLFVEIILTQLEVMHICFTNLKASTSAEVGRFIQQLLETSPDILRGYLIHLQDHMVNVITASTSRTRDMHVMIEFLLIVLTDMPKEFIHHDKLFDLL…	GCA_000390325.3	Nicotiana tomentosiformis	4098	Solanales	Solanaceae	Nicotiana	Nicotiana tomentosiformis	Nicotiana_tomentosiformis_Helixer_CM066016.1_001937.1_OCNL
Helixer_CM066016.1_001955.1	CHAIN	chain	1	1405	(JAC)(CC)(NBARC)(LRR)	NLR	CC-NLR	OCNL	MKGREGTVTTMERGKEIEGEREKGKAIKLSGNQVSYDQADSILLEPWGGTGGSEWNYILKSPIKEILIAHGDVIDSIMFKTIIEQGTTIDSPKFGGDGGQRDKVVIEATPLEYLTGIKGTFGRFYDHSVIKSLCFITNAKNYGPFGCEAGGTPFSLVMKEGVAIVGFHGRSGLYLDAIGVYLQKLAPPTSAKEPMVEDIEICDVCCDYSHLHIITSTSVSSLNTSANEPEAKNIEANERMVEEIEIHDVSFSTLRKDTLNVLDFIESLKNEEIQKAVDVDLTEKMVLELDFLLLNLHHLSKYHAEQLSPFMTEYEILQNVCGNIRDFHELIVNGCVGHEIVEYVLPQFQLMAERVGRFLWPNQIGGHSRLFKLEHLFFEIIPTQLEVMHICFTNLNAST…	GCA_000390325.3	Nicotiana tomentosiformis	4098	Solanales	Solanaceae	Nicotiana	Nicotiana tomentosiformis	Nicotiana_tomentosiformis_Helixer_CM066016.1_001955.1_OCNL
Helixer_CM066016.1_001962.1	CHAIN	chain	1	1347	(JAC)(CC)(NBARC)(LRR)	NLR	CC-NLR	OCNL	MFIHQIMERGKQIDREREKGELANFEGYQVSYDQADSILVEPWGGNAGESEWNYKLKSPIKEILIAHGDIIDSIMFRTVTEQGTTIDSTKFGGDGGRIDKVVIEATSLEYLKGIKGTFGYYYGHSVIKSLCFITNAKNYGPFGCEAGGIPFSLVMKEGVAIVGFHGRSRLYLNAIGVYLQKLAPPTSAKEPMVEDIEIRDVSFSTLRKDTLNVLDFIESLKNEEIQKAVDVDLTEKLILELDFLLLNLHHLSKQTSPFMTDYEILQNVCGNIRDFHEWIVNGCVGHEIVEYVLPQFQLMAERVGRFLWPNQIGGHSRLFKLEHLFFEIIPTQLEVMHICFTNLKASTSAEVGHFIKQLLETSPDILREYLIHLQEHMINVITASTPGARNIHIMIEFLL…	GCA_000390325.3	Nicotiana tomentosiformis	4098	Solanales	Solanaceae	Nicotiana	Nicotiana tomentosiformis	Nicotiana_tomentosiformis_Helixer_CM066016.1_001962.1_OCNL
Helixer_CM066016.1_002118.1	CHAIN	chain	1	724	(CC)(NBARC)(LRR)	NLR	CC-NLR	CNL	MLFEFLARVGALTRDVSAIARDLEVKSKNAESTNETNSATLGLLENIELLKRELKYVYLKALDSSQLCFPLSDATLFMHLLLRHLNDLLNSNAYLVALIKEEIRLVKDDLEFIRSFFGIVEQELYKDLWACVLDVAYETKDIIDSIIGRENGLLHLIFSLPLAIEKINLIKERVSNLFEKIPKNMGVIVVNSPNKPVERKSSIDGKIIVGFKEETYLIIRKLTSGPKTLDVILITGMPGSGKTTLAYKVYNDKSVFGHFDIRAWCTIDQKYDEMELLKKLFNQVVGSSSKFGKNIDVANELRKHLFGKRYLIVLDDLWDTAAWDELTRPFPEVEKGSRIILTTREKKVAMHAQRHSDPLDLRLLTQEESWELLEKKVFGKESCPDELLDIGEEIVQNCK…	GCA_000390325.3	Nicotiana tomentosiformis	4098	Solanales	Solanaceae	Nicotiana	Nicotiana tomentosiformis	Nicotiana_tomentosiformis_Helixer_CM066016.1_002118.1_CNL
Helixer_CM066016.1_002111.1	CHAIN	chain	1	1862	(JAC)(JAC)(JAC)(CC)(NBARC)(LRR)	NLR	CC-NLR	OCNL	MERGKQIDGEREKGELANFEKWVKGNQVSYDQADSILVEPWGGTGGSEWYYKLKSPIKEILITHGDCIESIMFRTVTEQGTTIDSPKFGGDGGRRDKVVIEAASLEYLTGIKGTFGHCGSYLVIKSLCFETNARNYGPFGSEIGTPFSLVMKEGGAIVGFHGRCGAYLDAIGVYLQKLAPKLAPPTLSKEHEAKNIEPNEPVFEEIEIHDGNQVSYDQANSILVEAWGGNTGGSEWNYKLKSHIKEILIAHGDVIDSIMFRTITEQGTTIDSPKFGGNGGRREKVVIKEPPLEYLIGIKGTFRRYGSHFVINSLCFITNAKNYGPFGSEAGGTPFSFVMKEGGAIEGFHGRCGAYLDAIGIYLQKLTPPASAKEPEDKTIEPNEPMVEEIIETHDGSGS…	GCA_000390325.3	Nicotiana tomentosiformis	4098	Solanales	Solanaceae	Nicotiana	Nicotiana tomentosiformis	Nicotiana_tomentosiformis_Helixer_CM066016.1_002111.1_OCNL
Helixer_CM066016.1_002110.1	CHAIN	chain	1	1294	(CC)(NBARC)(LRR)	NLR	CC-NLR	CNL	MEREKRETLFNYCGGILKAAFYKIMELCSTTQILRTTIMERGKEIKEEREKGELSNNFEVSFSALRKDIVNVLDFIESFKNEENQISLDEDIIEMLELELAFVCTYVQLSYSDLEEFEDVMIRKGQRLRALLGSIFNHVGRNVLFKYDMHHGLPCFMDNMDDCISSRHRSESSATMTEEQLDLLLLNLHHLSKYHAKQVFPSVSEYEILHNVCGNIRDFHGLKVNGCVDHEIIEYVLPQFQLMAERVGRFLWHNQIGGHSRLFKRAHLFLEIFPTQLEVMHICLTNLKASTSPEVGNFINQLLETSSDILREYLIHLQEHMVNFIIASTLGARNIHVMIEFLLIILTDVPKDFICNGKLFEFLARVGALTRDVSVIACNLEEKSRNGESTNETNSATLG…	GCA_000390325.3	Nicotiana tomentosiformis	4098	Solanales	Solanaceae	Nicotiana	Nicotiana tomentosiformis	Nicotiana_tomentosiformis_Helixer_CM066016.1_002110.1_CNL
Helixer_CM066016.1_002108.1	CHAIN	chain	1	1122	(JAC)(CC)(NBARC)(LRR)	NLR	CC-NLR	OCNL	MERGKQIDREREKGELANFEVWISSELRSSGLDIGGAMGRQYGESEWNYKLKSPIKEILIAHGDIIDSIMFRTVTEQGTTIDSAKFGGDGGRRDKVVIEATSLEYLKGINGTFGCYYGHSVIKSLCFITNAKNYGPFGCEAGGTPFSLVMKEGVAIVGFHGRSELYLNAIGVYLQKLAPPTLAKEPMVEDIEICDVCCNYSLLRLITSTSVSSPHTSANEPMVEDIEIHDVSFSTLRKDTLNVLDFIESLKNEEIQKAVDVDLTEKLILELDFLLLNLHHLSKQTSPFMTDYEILQNVCGNIRDFHEWIVNGCVGHEIVEYVLPQFQLMAERVGRFLWPNQIGGHSRIFKLEHLFLEIIPTQLEVMHICFTNLNASTSAEVGHFIKQLLETSPDILREY…	GCA_000390325.3	Nicotiana tomentosiformis	4098	Solanales	Solanaceae	Nicotiana	Nicotiana tomentosiformis	Nicotiana_tomentosiformis_Helixer_CM066016.1_002108.1_OCNL
Helixer_CM066016.1_001981.1	CHAIN	chain	1	1124	(CC)(NBARC)(LRR)	NLR	CC-NLR	CNL	MTEEQLNFLLMNLHHLSKYRAEQIYPLVTEYEILQNVCGNIRDFHQLKVNGCVEPEIIETVLPQFQLIAERVGHFLLDDELIDRDYRLSKLAHLLLKIIPTQLEVMHMCHKNLKSSTSAEVGRFIEQLSETSPDILREYLIHLQEHMVNVVTTSTSGARNIHVMIEFLLIVLTNMPKEFIHHDKLFDLLAHVGELIREVSTLVRDLEVNSRNEESTNGKNHATLDLMENIELMKGDLKHVYLKAPTLSQLCFPMSDGSLLMHLLLRHLNDLLNSNAYSVALIKEEIKLVKEDLEFIRSFLINVEQELYKDLWARILDLAYEAKDVIDSIIVRDNGLLHLIFSLPSVVKKIKLTKEEVPNLLEKIPKNKGLIVVKSPTKYVERKSLTTGQTIVGFKEEAD…	GCA_000390325.3	Nicotiana tomentosiformis	4098	Solanales	Solanaceae	Nicotiana	Nicotiana tomentosiformis	Nicotiana_tomentosiformis_Helixer_CM066016.1_001981.1_CNL
Helixer_CM066016.1_001982.1	CHAIN	chain	1	1351	(JAC)(CC)(NBARC)(LRR)	NLR	CC-NLR	OCNL	MERGKEIEGETEKGKAIKLSGNQVSYDQADSILLAPWGGTGGSEWNYMLKSPIKDILIAHGDVIDSIMFKSITEQGTTIDSPKFGGDGGRRDKVVIEATPLEYLTGIKGTFGCFYGHSVIKSLCFITNAKNYGPFGCEASGTPFSLVMKEGVAIVGFHGRSGLYLDAIGVYLQKLAPPTSAKEPMVEDIEIRDVSVSTLRKDTLNVLDFIESLKTEENQKTVDVDLTEKLIFELDFLLLNLHHLSKYRAEQLSPFMTEYEILKNVCGNIRDFHELIVNGCVGHEIVEYVLPQFQLMVERVGLFLWHNQIGGHSRLLKLAHLFLEIIPTHLEVMHICFKNIKASTSTEVGRCIKLLLETSPYILGGYLIHLQDHMVNVSTASTSGARNIHVMIEFLLIVL…	GCA_000390325.3	Nicotiana tomentosiformis	4098	Solanales	Solanaceae	Nicotiana	Nicotiana tomentosiformis	Nicotiana_tomentosiformis_Helixer_CM066016.1_001982.1_OCNL
Helixer_CM066016.1_001984.1	CHAIN	chain	1	810	(CC)(NBARC)	NLR	CC-NLR	CN	MERGNEIEGEREKGELANKFEVSFSALRKEDIVNVLDFIESFKYEESQIEIALDLDIIEMQKLELAFICIYVQLSYSDLKQFEDVFPSVNEYEILQNVCGNIRYFHQLKIVPIELHVMHICYTNLRASASREVGCFIKQLLETYPDILRGYLIHLQEHMVNVITANTSGARNIHVMIEFLLIVLTNMPKEFIHHDKLFDLLAHVGELIREVLTLVRDLEENSRNEESTNGKNHATLDLMENIELMKGDLKHIYLKAPDSSQLCFPMNDGSLFMHLLLRHLNDLLNSNAYSAALIKEEIKLVKEDIEFIRSFLINVEQELYKDLWARVLDLAYEAKDLIDSIIVRDNGLLNLIFSLPFVVKQIKLSKEEVPNLLEKIPKNKGLIVVKSPTKYVERKSLTT…	GCA_000390325.3	Nicotiana tomentosiformis	4098	Solanales	Solanaceae	Nicotiana	Nicotiana tomentosiformis	Nicotiana_tomentosiformis_Helixer_CM066016.1_001984.1_CN
Helixer_CM066017.1_002834.1	CHAIN	chain	1	1129	(TIR)(NBARC)(LRR)(LRR)	NLR	TIR-NLR	TNL	MADQKGKDQSSNIQPSFALGPWKYDVFLSCIGGDASQNFVDQLYLKLCQVRINTFKTDDVSAEVVMNAIEGSIIFIIVLSKNYASSRRCLNELLHILELKKNSKRLLLPIFYDIDPSDVRKQTGIFAEAFERHRTCSQSEQTIQYWKTALNKVGNLSGWDLRHAAEGFESKFIRIIIEEVLHEVKSRTPLYVTKHPVALSPRVNQIEKLLFKGDGDDVRVIGIHGMGGIGKTTLAKAVFNQVFQHFEASCFLENVKSEASERHNGLVHLQEQLLGTILRRKIKVHNVDEGITLIKEGIWQKKVFIVLDDLDDQCQLNALLGERDWLRPGSRVVITTRDKHLLKELHLNEQYEAMKLDHKSSLQLFTLHAFRNAPPAEDYSMLVDGIVTYCAGVPLALQV…	GCA_000390325.3	Nicotiana tomentosiformis	4098	Solanales	Solanaceae	Nicotiana	Nicotiana tomentosiformis	Nicotiana_tomentosiformis_Helixer_CM066017.1_002834.1_TNL
Helixer_CM066017.1_002793.1	CHAIN	chain	1	734	(NBARC)(LRR)	NLR	CC-NLR or CCR-NLR or CCG10-NLR	NL	MEVGYIASPVILGHEDEAETLLKRLVGRPKELDIVPIVGMPGLGKTTLATKLYSHETVMGHFDVRSWCCISQVYDRRKVLSEILKRLDKQNTAREESDPSEWADELRKLLKGKRYLIVVDDLWSIDSWDDLRTIFPDDNKGSRIVLTTRLNDVASYTSNNPHHLRHLTEEESWELLKKTVFEEESCPDELEEIGNEIASSCLGLPLAIVLTAGLLARGEKEVGYWKEVTLNLSSNLFHDAKWLMEVIELSYKYLLHHLRPCFLYFGTFLEDEEIPIWKLIQLWICEGFIPHNEFIELTSLEHVATSYLLELIGSNLVTVAKRSSLGRLKVVRVHDLIHQFCSKKAQEEIHLLQIYGSRSSGYNNPQVATDMTSWRIVCSDIHNFMMWNPPTEGTHSLRF…	GCA_000390325.3	Nicotiana tomentosiformis	4098	Solanales	Solanaceae	Nicotiana	Nicotiana tomentosiformis	Nicotiana_tomentosiformis_Helixer_CM066017.1_002793.1_NL
Helixer_CM066017.1_000153.1	CHAIN	chain	1	751	(NBARC)(LRR)	NLR	CC-NLR or CCR-NLR or CCG10-NLR	NL	MELWNTAPPVILGYEDEAETLLNRLVGGPKELDIVPIVGMSGLGKTTLATKLYSHETVIQHYDVRSWCCITQVYDRKEVLLKIWRGLGMLNTAKKENDHTELADELRNFLKGKRYLIVVDDLWSVDAWDDLRTIFPDDNKGSRLVLITRLDEVACYASTNPHHLRNLTEDESWELLKKIVFEDQERCPDELEVIGNEIATSCSGLPLAIVLISGLLTRREKEEDYWKEIALNLSTNLFHDVKWLMEVIELSYNDLPHHLRPCFLYFGTFSEDAQIPVHKLIQSWICEGFIPYNELKSMDHVATDYLMDLVGRNLVMFAKTSYYLRRPQLIGVHDLLHQFCMVKATEEIHLRRFRESQTYNYDHYPQFATDMPSRLLVDHSDDFIKCEGIHSLRFTYYTC…	GCA_000390325.3	Nicotiana tomentosiformis	4098	Solanales	Solanaceae	Nicotiana	Nicotiana tomentosiformis	Nicotiana_tomentosiformis_Helixer_CM066017.1_000153.1_NL
Helixer_CM066017.1_002676.1	CHAIN	chain	1	1317	(TIR)(NBARC)(LRR)(CJID)	NLR	TIR-NLR	TNLJ	MLTCSSSSSSSNYGRSYEVFLSFRGEDTRKTFVGHLFNALIEKGIHTFMDDKELKRGRSISSELMKAIGESKFAVVVFSKNYASSTWCLEELVKILEIHEKFELIVVPVFYDVDPSTVRKQNGEYAVFFTKFEAELVDDKDKVIRWREALTKVANISGHDLRNTYNGDESKCIQQIVRDIFDKFCFSISITNRDLVGIESQIKKLNSLLRMDLKGVRLVGIWGMGGVGKTTAARALFNRYYQNFEGACLLEDVKEYLQHHTLLYLQKTLLSKLLKVEFVDCTDTEEMCAILKRRLCSKKVLVVLDDVNHSNQLDKLVGAEDWFGSGSRIVITTRDMKLLKNHDVHETYEVKVLERDEAIELFNLHAFKRKSPEKEFEELLNLVVDYTGGLPLALKVLGS…	GCA_000390325.3	Nicotiana tomentosiformis	4098	Solanales	Solanaceae	Nicotiana	Nicotiana tomentosiformis	Nicotiana_tomentosiformis_Helixer_CM066017.1_002676.1_TNLJ
Helixer_CM066017.1_002655.1	CHAIN	chain	1	846	(CC)(NBARC)(LRR)	NLR	CC-NLR	CNL	MAYAALTSLMGTVGKILQQNPDPEKGEEMKFLYETLGSLRAILEDSVKRSDLEMIKRLEAQTTQMAYALEDKVELAMESGILGSLNQIKGHIDSTMNDWMKIKTSYENHVKALPANEGFSPDSSKLSSQPENVMVGHNNELDLMLDHLTRGSRELKVVSIVGMGGIGKTTFATRIYYDPVIVSRFDTRPMVTVSQEFYVRRLLLGLLNSITSIPREICNESDGQLADRLRKGLKGRRYLIFIDDIWSTEAWDDMKLCFPDDGNGSRILLTTRNTEVAEYASMNEPPFHRMRLLSFDESWNLFHSKVFTKKGLSSEFEKIGKEVVKKCQGLPLTIIIVAGLLSKIHSLVEWGNVAEDVNSLLYECPDKQCSRLIDLSYRHLPHHIKACFLYFGVFQEDTE…	GCA_000390325.3	Nicotiana tomentosiformis	4098	Solanales	Solanaceae	Nicotiana	Nicotiana tomentosiformis	Nicotiana_tomentosiformis_Helixer_CM066017.1_002655.1_CNL
Helixer_CM066017.1_002652.1	CHAIN	chain	1	947	(NBARC)(LRR)	NLR	CC-NLR or CCR-NLR or CCG10-NLR	NL	MEDVNIDESALTPRPTTQVTEEEPVGLEDEADKIIKLLTRGIRERDIVSIFGMPGLGKTTLARKIFKDSSIVSHFDVRAWLTISQSYDVRELLRDIYKQVTGVKYNGDKESDIADMLRKCLIGKRYLIVLDDVWEVKAWDELRLCFPIGKQGSRIMLTTRLEHVAMEVKHCTNPYSPRFLTREASWKLLEKKAFQKETCPPEFQDVGVQIAEYCKGLPLTVVLIGGILAKKERNVSEWCEVANNLKSHLGAVESESNLAIQLSYCYLPDHLRHCLLTMGVFREDEKFGASKLMLLWMAEGLVQCSDERGLEEVAEGYLIDIISSSLLMVSKTTFDGKVKYLQIHDLVRDFVLNKAKEEKFMQAIGIHNQYQPSYDEEHRVCIHLDHKLRHDLQRFNNKV…	GCA_000390325.3	Nicotiana tomentosiformis	4098	Solanales	Solanaceae	Nicotiana	Nicotiana tomentosiformis	Nicotiana_tomentosiformis_Helixer_CM066017.1_002652.1_NL
Helixer_CM066018.1_002366.1	CHAIN	chain	1	778	(NBARC)(LRR)	NLR	CC-NLR or CCR-NLR or CCG10-NLR	NL	MDMKVVLDMLLGKLHYVGNIARALNMHCQLRQLELFVKDSGNFLLDYEKHEILKLAFYDAEHVIEEYEIWCLQNQLIPNSTSAKVRAFFFSGSNPFAYRIQMCLLMRKLIKKLDKIGRNRVFPMMSMAPSPHRERGLTHTLAYVHDSGVVGRKFDRDIVVETLLKSGNEAALFVFPIIGVGGVGKTTLAKLVYNDPRIVSHFQLRVWVCVSRVFKIEKILEQIVNSVREDLCENFDMNELQNLVRETLYEKKYLIVLDDVWNEDPMKWDELKKLLMVSACGSKILVTTQSEAVASIMGTVPAYNLKGLLSEDCLTLFLSKAFEQGQEVLYPNLVGIASDIVQKLSYQLLPSNLKVCLAYCSILPKDCVIEIDKLIQLWVAEGLVNQPNGSEDLEHIGIQ…	GCA_000390325.3	Nicotiana tomentosiformis	4098	Solanales	Solanaceae	Nicotiana	Nicotiana tomentosiformis	Nicotiana_tomentosiformis_Helixer_CM066018.1_002366.1_NL
Helixer_CM066018.1_002365.1	CHAIN	chain	1	842	(NBARC)(LRR)	NLR	CC-NLR or CCR-NLR or CCG10-NLR	NL	MYNLQESATFHSITMDMKVLVDMLLVKLYTVVDIARSLKMHSQLKKLELFVRVTESDDHFDHQVAEMLKPAFYEAEQVIEEYEICSLQNQLLSNSTSAKVCAFYFSRSNPFAYRIRLCLVMRKLIKMLDKIGRNRVFFKRMACGGFPSPHRARGLTHTRAHVHDSGVVGRDFDRDIVVETLLKSGDEAALFVFPVVGFGGIGKTTLAKLVYNDPRIVSHFQLRVWVRVSRVFQVEKLLEQIVNSVREDLCENDDMNELQTLVRETLYEKKYMIVLDDVWNEDPVKWDELNKLLMVGACGSKILVTTRNEAVASIMGTVPAYCLKGLSSEDCLTLFLSKAFEEGQEVLYPNLVGIASDIVQKCEGNPLLLMLLGSSLHMETKEWEWHEVKNHEMWNSNQN…	GCA_000390325.3	Nicotiana tomentosiformis	4098	Solanales	Solanaceae	Nicotiana	Nicotiana tomentosiformis	Nicotiana_tomentosiformis_Helixer_CM066018.1_002365.1_NL
Helixer_CM066018.1_000055.1	CHAIN	chain	1	856	(CC)(NBARC)(LRR)	NLR	CC-NLR	CNL	MAAESFLFNIANSILGKLGSHALQEFYLIWGVKNELNKLKKTLLTIRDVLLDAEEQQIKNHELTNWLEELKDVLYDADDFLDEIQTYGQQRQRFKSKVGFLLSPFKILLFRYKMSYKIKEIRGRLDSIAADKAKFHLSEKTIALEMKRDLTYSFILPSDVVGRRNEIEEIVEVLMQENGFDECLSVVSIVGIGGVGKTTLAKLVYRDERVVKHFPLRIWLCASQDIDVIKLARNIVNLASGVSCDNFNVEQVHSSLQDALRAKRFLLIIDDVWSRDRSKWLELRSLLMIGARGSKVVVTTRSDYIASMMESVVTYSLKELPHEDCFSLFLKWAFRNGQERHFPNLTKIGEDIVKKCKGVPLAVKTLGSMLYAITDEREWLKVRDDEIWKLKQANDDILP…	GCA_000390325.3	Nicotiana tomentosiformis	4098	Solanales	Solanaceae	Nicotiana	Nicotiana tomentosiformis	Nicotiana_tomentosiformis_Helixer_CM066018.1_000055.1_CNL
Helixer_CM066018.1_000242.1	CHAIN	chain	1	880	(CC)(NBARC)(LRR)	NLR	CC-NLR	CNL	MVDAFVSFAVKKLGDFLIQEVVLRINLREDVQSLRNELLFMQSFLKDAEQKQVEDKRVQQWVFEINSIANDAVAILETYISMAGESDDHGFASRLKACACICRKETKFYNISKEIQSLKQRVMDISRKRETYGIRDIKNTREGPSNQSVMVRTLRRTTSYIDDDHIFVGFRDVVESLLAELLKEEPRRSVISIYGMGGLGKTTLARNLYNSPNVVSSFQTRTWICVSQEYNTMDLLRNIIKSIQGRTKESLDLLEKMTETDLEIHLRDLLKERKYLLVVDDVWQREAWESLKRAFPDSKKGSRVIITTRKEDVAKRADDKGFVYKLRFLSEGESWKLFCGKLLDVQAMVPAMERLAKDMVDKCGGLPLAIVVLSGLLSHKRGREEWQKVKDHLWQHMKD…	GCA_000390325.3	Nicotiana tomentosiformis	4098	Solanales	Solanaceae	Nicotiana	Nicotiana tomentosiformis	Nicotiana_tomentosiformis_Helixer_CM066018.1_000242.1_CNL
Helixer_CM066018.1_002184.1	CHAIN	chain	1	882	(CC)(NBARC)(LRR)	NLR	CC-NLR	CNL	MVDAIVSFAVQKLGDFLIQEIALFRSLREEVQWLRNELLFMQSFLKDAEQKQNEDQKVEQWVFEINSIANDAVAILEIYTLESDKGSDPGFASHLMTCACICRKETKFYKVVKEIQSLKQRVMDISRKRETYGIRDIKNTREGPSNQSVMVRTLRRTTSYIDDDHIFVGFRDVVESLLAELLKEEPRRSVISIYGMGGLGKTTLARNLYNSPNVVSSFQTRTWICVSQEYNTMDLLRNIIKSIQGRTKESLDLLEKMTETDLEIHLRDLLKERKYLLVVDDVWQREAWESLKRAFPDSKKGSRVIITTRKEDVAKRADDKGFVYKLRFLSEGESWKLFCGKLLDVQAMVPAMERLAKDMVDKCGGLPLAIVVLSGLLSHKRGREEWQKVKDHLWQHMKD…	GCA_000390325.3	Nicotiana tomentosiformis	4098	Solanales	Solanaceae	Nicotiana	Nicotiana tomentosiformis	Nicotiana_tomentosiformis_Helixer_CM066018.1_002184.1_CNL
Helixer_CM066018.1_000244.1	CHAIN	chain	1	861	(CC)(NBARC)(LRR)	NLR	CC-NLR	CNL	MVDAFVSFAVEKLGDFLIQEVALRISLREDVQWLRNELLFMQSLLKDAEQKQVEDKRVQQWVFEINSIANDTVAILETYISMAGESDDHGFASRLKACACICRKETKFYNISKEIQSLKKRVMDISRKRETYGIRDTNNAGEGTSNQSAMVRTLRRTTSYIDDDHIFVGFRDVVESLLAELLKAEPRRSVISIYGMGGLGKTTLARNLYNSPNVVSSFQTRTWICVSQEYNTMDLLRNIIKSIQGRTKESLDLLEKLTETDLEIHLRGLLEERKYLVVIDDVWQREAWESLKRAFPDSKNGSKVIITTRKEDVAKRADDKGFVYKLRFLSKEESWDLFCRKLLDVQAMVPEMGRLARDMVDKCGGLPLAIVVLSGLLSHKRGLQEWQKVKAQLWRHMKD…	GCA_000390325.3	Nicotiana tomentosiformis	4098	Solanales	Solanaceae	Nicotiana	Nicotiana tomentosiformis	Nicotiana_tomentosiformis_Helixer_CM066018.1_000244.1_CNL
Helixer_CM066018.1_002182.1	CHAIN	chain	1	882	(CC)(NBARC)(LRR)	NLR	CC-NLR	CNL	MVDAFVSFAVEKLGNFLIQEVALRRSLRENVQWLRNELLFMQSFFKDAEEKQVEDLRVQQWIFEISSIANDTVAILETYSSNVAGKGSTDHGFASRLKSCACICRKETKLYNVGKEIQSLKKRIMDISRKRETYGIRNINIIAGEGPSNRSNNRSALIRTLRRTTSYADDQDQIFVGFQEVIERFLAELLKEEPRQSVISIYGMGGIGKTTLARNLYNSPSLITSFPTRAWICVSQEFNTPDLLRNIIKSIQGCTKEILDLLEKMTERDLESYLRDLLKERKYLLVVDDVWHKEAWESLKRAFPDSKKGCRVIITTRKEDVAESADNKGFAYKLRFLGQEESWDLFCKKLRRVDKFDNIGWSPAMERIASEMVERCGGLPLAIVVLSGLLSHKKGLVEW…	GCA_000390325.3	Nicotiana tomentosiformis	4098	Solanales	Solanaceae	Nicotiana	Nicotiana tomentosiformis	Nicotiana_tomentosiformis_Helixer_CM066018.1_002182.1_CNL
Helixer_CM066018.1_002162.1	CHAIN	chain	1	928	(NBARC)(LRR)	NLR	CC-NLR or CCR-NLR or CCG10-NLR	NL	MGADMAVNGVIQTVSQLLDEGAKLIGVEKEVYDLLRSLEYLLHEFSGKHLDDEIRSTLNKIERVVDKFLKDAKLHQEKNPSENCFCYDRKINLKNLAEELKGFANEVDRIPGKYRQDETAKSAMTDYYTWKLRLLKKGALAPQHLTSDDNEVGVIKEVAQKVIMPPIEGPEDQDNEVVGVVKEEAQKVILPPIEGPEDQDNEVVGVIKEEAQKVIMRLIEGPEDLDIVPIVGMIGLGKTTLARKIYYDPQISGEFPNKIWINVGQSYDKKKIFLNILGGLMKRSIKEYRDKDVKELATLICNDMGEVGRCFVVLEDVWETAVVNSVKEVFPENKKGHRIMMTTRLEYVATDANEDPHYLEFLTPTESFKLLEMKVFGRRRCPDDLQVFGKSIASKCSGL…	GCA_000390325.3	Nicotiana tomentosiformis	4098	Solanales	Solanaceae	Nicotiana	Nicotiana tomentosiformis	Nicotiana_tomentosiformis_Helixer_CM066018.1_002162.1_NL
Helixer_CM066018.1_000264.1	CHAIN	chain	1	880	(CC)(NBARC)(LRR)	NLR	CC-NLR	CNL	MADTAINFLLEKLLQVLSEDVRLIAGVQEEFQDLLEQVQILNAFINDFSKLVRKSIMWKEMEKAILTTVFRTEDIIDEFLVEARLNQEKNILRKAFHFAHNTVRHRDLSIKIKDIIEEMKKIPRGDKQALSPAENLQLEIESVKGSEEPKDISLEDDEVVGFDEEAQRLIKRLTEGSEDLDIIPIVGMPGLGKTTLARKIYNDPRISYEFFSKIWIHVGQLYKIKDVFLRILNRFRRNIKEYQDMDANELAKLICSFVAKGGKCLIVLDDVWESEVVDSVMKVFPRNWVGHRIIMTTRLGYVATYANENPHYLKFLSQDESFELLKMNVFGRRSCPHELLRVGESIAKKCSGLPLSIVMIAGALRARTNKVDWVRVDKNMGEYLINKDDATSCLNIIKV…	GCA_000390325.3	Nicotiana tomentosiformis	4098	Solanales	Solanaceae	Nicotiana	Nicotiana tomentosiformis	Nicotiana_tomentosiformis_Helixer_CM066018.1_000264.1_CNL
Helixer_CM066018.1_000265.1	CHAIN	chain	1	896	(CC)(NBARC)(LRR)	NLR	CC-NLR	CNL	MEHILVKSLLENLLKLSHEDANLIAGAESEFRVLRELVELLNACLIEVAEMRRTHQLREDLSMRIITAVYRCEDGIDNFLVHQLKNKWPKFLDSDRGKRIIENLSVEIDGLLDMMMPYSSQSLPSTSSQKYILISNTLRDVKPTKVLERWMTEIKKSNPFNYVPRPLEGPESEDDEVIGFDEEAEVVIERLLRGSGYHDVIVPIVGMVGQGKSTLARKIYHDTRISHEFFSCSWITVGHLGKVKDICLSFLKGLITTRSWEQYEDMNENDLQEIILGILDKGGRRLIVLDDVRTTDVVDFFRRISREDGKGHRILMTIRMRHVAIITNYADSHPHYLKFLTPDESFELLKMKVFGRRSCPDHELIELGKRIAQKCSGIPILVVIIAGALRGWRSQIEWQ…	GCA_000390325.3	Nicotiana tomentosiformis	4098	Solanales	Solanaceae	Nicotiana	Nicotiana tomentosiformis	Nicotiana_tomentosiformis_Helixer_CM066018.1_000265.1_CNL
Helixer_CM066018.1_000266.1	CHAIN	chain	1	903	(CC)(NBARC)(LRR)	NLR	CC-NLR	CNL	MAATVVSSLVEKLQLLINEEVKLIAGAVKEEFQRLLEQVERLQESLGGIISKKEGESKRLKNLEKVIRSIVYETEDEIDEFLVQAKLQQEKNLFGIKCLDFDRGDRVQDLSSKIDSILDRINRSIHSKNHPDAKRVLIEDMRREARDVLPRKDGASVEPQDVWLENNEVVRNNEVVGLDEEANKVIKRLVEGTNELDVIPIVGMFGLGKTTLASKVYNDSRISYEFFSVIWIYVGQSYNMKDIFLILLRYFTKRIREYQDEDVNGLAQIIHDFLAKGGKCLIVLDDVWDSQVVNSLVKVFPKNNKGHRIMMTTRDTSVANYGNENPHNMKFLTVAESLELLNGIIFGNERCPVELVGFVESIAQKCSGVPLAIVTIAGTLLRCTKVSDWQRVEKKVEQH…	GCA_000390325.3	Nicotiana tomentosiformis	4098	Solanales	Solanaceae	Nicotiana	Nicotiana tomentosiformis	Nicotiana_tomentosiformis_Helixer_CM066018.1_000266.1_CNL
Helixer_CM066018.1_002133.1	CHAIN	chain	1	790	(CC)(NBARC)(LRR)	NLR	CC-NLR	CNL	MAYTAVISLLQILEQRNPELIHAQTTKTIETLHATAKYFQKVLEEAGNSRFDHEKIKSLDEKIRVVASDAEHVVELKICQIIEGLSWTFGILQHEDLLPVIAKMDKTKKEVMEIVSDFSTSTHNADGDQILELSEDSLIGTSSRNHSSKMTGPPSDLDIVTITGMGGIGKTTLARKAYDHLPIRYHFDIRVWVTISQEFRCRNVLLDALHCISGPNVFNRIDYDKKDDNELADLVQKNLKGRRYLVVVDDIWSTDVWNRIRRIFPDYNNRSRILLTSRETDVAMYANSSSPHEMNLLNLDNSWKLLGDKVFGPKHDHPPELEEIGKKIVEKCQGLPLTISVIAGHLSKIARTLKSWKDVARTLGEIVASHPNKCLEVLGLSYHHLPNHLKHCFLSMGSF…	GCA_000390325.3	Nicotiana tomentosiformis	4098	Solanales	Solanaceae	Nicotiana	Nicotiana tomentosiformis	Nicotiana_tomentosiformis_Helixer_CM066018.1_002133.1_CNL
Helixer_CM066018.1_002058.1	CHAIN	chain	1	698	(NBARC)(LRR)	NLR	CC-NLR or CCR-NLR or CCG10-NLR	NL	MTIASSSADEELIGFDDERETIRGQLVRVSPELDVVSIVGMAGTGKTTLARSFNKNDSHFDFWGECRVSQVYTRKDLLLSILSSNCDPTELSKEAADELADRLRKILLTKRYLLIIDDVWEVKAWDDLILCFPDARNGSRIILTTRLQKVAVCAKRVTEPHFLRPLNKQESWLLQKRVFGKEIFPEQLKEVGQKIAKKCDGLPLSIVLVAGLLTKMDRIEGCWTQMELCFGERIQDGAKDLVKLSYNDLPYKLKPCYLYFGAFLEDREISVSKLTSLWISEAFIENDGEKCLEDIAEDYLEDLIGRNLVMVTKKRSIGKNKACRVHDLMLDFCKEKAEEDNFLLWLKRYQDANPLHFYSEKLVHRRLSFCSNQDDLAGWRPSCSHARLILFREVGDNTC…	GCA_000390325.3	Nicotiana tomentosiformis	4098	Solanales	Solanaceae	Nicotiana	Nicotiana tomentosiformis	Nicotiana_tomentosiformis_Helixer_CM066018.1_002058.1_NL
Helixer_CM066018.1_002056.1	CHAIN	chain	1	861	(CC)(NBARC)(LRR)	NLR	CC-NLR	CNL	MSLDIREWVQSHLPKNDALGFSSFLVDSLKELLSFHSGSLASVKDQLEVFYEELESLQPFLKGVAEQGNNEHDEIIHNFAERVIDKAYEVEYIIDSFVVGDVPLTYLTEWLSEIIREIKLIRAELTRYREKKMTFASPASNEELVGFDDVRETIMGRLLRGSRELDVVSIVGMAGSGKTTLARSLKNDPIIVSHFDIQAECRVTQVYTRKDLLLSILSNIAYYEPSELSKGDDYELADRLRKTLFTKRYLLIIDDVWDVKAWDHLWLCFRDTNNGSRIILTTRLQEVVDYAKCVSEPHHLRLLSEQECWLLLQKKVFGKEICSQELKEVGQQIAKKCKGLPLYVVLVAGLLGRIDKTKQWWKRVELRFGELIQVEANALVKLSYNHLPDILKPCLLYFG…	GCA_000390325.3	Nicotiana tomentosiformis	4098	Solanales	Solanaceae	Nicotiana	Nicotiana tomentosiformis	Nicotiana_tomentosiformis_Helixer_CM066018.1_002056.1_CNL
Helixer_CM066018.1_000385.1	CHAIN	chain	1	850	(CC)(NBARC)(LRR)	NLR	CC-NLR	CNL	MKNSTSNLLYMQLLADAVVNFLLENLLQLVTNNVKLIAGVEKDFQNLLEEVRRLKAFLDDAAKYHSDSSLWKQLVRDIRITVHRAEDVIDKFLVQAKLHQEKNKVKRSFDVCHVRKVWDLAKDIKTIHQNVKEFRQNNQKAFQPKPMLDLPQRVTREPQDTLLEYKEVVGFDYEAEYVIKRLVEGSKDLEFVPIVGMAGIGKTTLARKVCSHSRISNIFSKKIWVYVGRSYELKGMLSKILKSFTERIEEFRYKDVNELAEVICEFMAKEGGRYLIVLDDVWAKELVVVDLVKRILQENNKGHRIMMTTRDEYVASYASEHPHRLKYLSDEESFQLLEKRAFGNERCPDELVELGKSIATKCSGLPLAVELSAGALRSRPNKNYWERIEKNVGLYLVIE…	GCA_000390325.3	Nicotiana tomentosiformis	4098	Solanales	Solanaceae	Nicotiana	Nicotiana tomentosiformis	Nicotiana_tomentosiformis_Helixer_CM066018.1_000385.1_CNL
Helixer_CM066018.1_002041.1	CHAIN	chain	1	880	(CC)(NBARC)(LRR)	NLR	CC-NLR	CNL	MADAVVNFLAENLLQLLTENIKLIGGAKGELENLLDEVKNLKAFLDDAVKYHSNSNQWKRLVEEIQKTVHKAEDAIDKFLVQAKLHKEKNKVGRFFHVSHLATVRNLAAEINGILGQVKELRKTNQALQARPIVELPKKGSQEVTQGPSLEDDEVVGFDEEANKMIKRLVEGSEDLDIIPVVGMPGLGKTTLARKIFNDPQISYEFFGVYWVYVGQSYKIKDVFLNILKFFTRRTEDYQHEDENALAKVIAGFIKKGGRCLICLDDVWETKVIDYVKKVFPENEKGHRVMMTTRDKVLSTYANPDPHDLKFLTPKESFELLVKRVFGKKSCPNDLVGHGESIARKCGGVPLAVVVIAGALRGRPNTSDWIRVEKNVPQHLYGNNEESCLKFVEMSYDRL…	GCA_000390325.3	Nicotiana tomentosiformis	4098	Solanales	Solanaceae	Nicotiana	Nicotiana tomentosiformis	Nicotiana_tomentosiformis_Helixer_CM066018.1_002041.1_CNL
Helixer_CM066018.1_002040.1	CHAIN	chain	1	882	(CC)(NBARC)(LRR)	NLR	CC-NLR	CNL	MADAVVNFLVENLLQLLTDNVKLIGGAKGELENLLKEVQHLKGFLDDAAKLPSDSEQWKVLVEEIQKTVHTAEDAVDKFVVQAKLHKEKSKVGRILDVGHLATVRNLAAEVKGIHEQVKELRQNNQALQARPTLELPKKGAPETTDQQGPALEDDEVVGFDEEADKVIKRLVKESKDLDIIPVVGMPGLGKTTLARKIYNDPQLSYEFFGVHWVYVGQSYKIKDVFLNILKFFTRRTEDYQHEDVDALAKVIAGFIKKGGRCLICLDDVWETKVIDYVKKVFPENEKGHRVMMTTRDKVLATYANPEPHDLKFLTPKESFELLVKRVFGKKSCPNDLVGHGESIAGKCGGVPLAVVVIAGALRGRPNTSDWIRVERNVVQHLYMNSEESCLKFVEMSYD…	GCA_000390325.3	Nicotiana tomentosiformis	4098	Solanales	Solanaceae	Nicotiana	Nicotiana tomentosiformis	Nicotiana_tomentosiformis_Helixer_CM066018.1_002040.1_CNL
Helixer_CM066018.1_002039.1	CHAIN	chain	1	889	(CC)(NBARC)(LRR)	NLR	CC-NLR	CNL	MADAVLSFLVENLLQIISENVKLIAGAKGELELLVEEVKTLNAFLDEAAKTQSDNKLWKQFIKDIRITVYKAEDIIDKFLVQAKLHADKNIVKRGFDYNYAGAVKELGEQVGIVLQKVKKLREDNKQAFQPTPVSARQGETSTQGQETQVPHLEDAEVVGFDKEAETVIKRLVEGSDELEVIPVVGMAGLGKSTLAIKIYNDSKISYDFFSNIWVYVGQNYKLKEVLLSILKSYTKQMNIYQDKNENELSKIICDFVSKGGKCLIVLDDVWNPEVVDSVMKAFPKNKKGHRIMMTTREGRVAKYANDNPHNLKFLEHHESFELLEKRVFGNRSCPPDLVTHGKSIAEKCSGVPLAVVVIAGALRGRTSEGEWQIVEQNVGKYLIDQNDPTSNCLKFVEM…	GCA_000390325.3	Nicotiana tomentosiformis	4098	Solanales	Solanaceae	Nicotiana	Nicotiana tomentosiformis	Nicotiana_tomentosiformis_Helixer_CM066018.1_002039.1_CNL
Helixer_CM066018.1_002038.1	CHAIN	chain	1	1228	(R1)(CC)(NBARC)(LRR)	NLR	CC-NLR	BCNL	MSPDPIDVRDPVSILQRIENEHDWTGCEKNRTRAVKTELWFLGIFLRMKPDPLQMDIRSFMDDAGAQFLSDYYIILDGKEPHNFDANCSNVLAKIQHYKQSSRADISNLEISSSSPLSHELLVEFTENIVHNLKDLLIVCFGEPPALRAELFSMYSEVNDQMEVVEKELRALKNFVVFVGKICSAELQSCRQTFLRHAEHVVTLVAIIFFLYMPNLNDGKSVSLEFTDLLSGMLQKRIKPIEPQVRNIYTDVLRDLRSSNTPPMSSIEPAAGFINTLLHISDELRALCTLNKVQTETLLELLSTLRNILDELALTINIQDKMRVRFFRRVETLVIDTGVIVYSLYDSTKSKEDRDQDLLLLADKIQLVKKQIYLDIREGVQSHLPKNDVLGIFVFLLDS…	GCA_000390325.3	Nicotiana tomentosiformis	4098	Solanales	Solanaceae	Nicotiana	Nicotiana tomentosiformis	Nicotiana_tomentosiformis_Helixer_CM066018.1_002038.1_BCNL
Helixer_CM066018.1_002037.1	CHAIN	chain	1	695	(NBARC)(LRR)	NLR	CC-NLR or CCR-NLR or CCG10-NLR	NL	MENEDTFLEVKQVVGFDDKAKYVIRRLIEGSEDLEFVPIVGMAGLGKTTLARKVWSDSQVTTEFSKNIWVSVGQSNELKQIFFVILKFMGGVEEFRCDDGKELAKVIREFVTEKDKCLIVLDNVWARDLVDFVKNVLPENKKGHRIMMTTRLRDVASYASEYPYDLKFLTSDESFQLLKKRVFGSGRCSDDLVKLGKSIARKCSGLPLALVVIAEALLKVHPTEYDWGKIEDNVWQHLVKENDPTSCWKIVETNYKSLSTEMKACFLYCLAFPKGYDIPAQKLIRLWIAEGLIRSSPRNTLEEIAESYLGKLEERDLVTLSREITGPIKKVKCNDMFYEFYKMEVNNERVFQELRLTPDQGLPSIRDPDISRRLHIEFSALSDFISTKPIAEHVRSFLC…	GCA_000390325.3	Nicotiana tomentosiformis	4098	Solanales	Solanaceae	Nicotiana	Nicotiana tomentosiformis	Nicotiana_tomentosiformis_Helixer_CM066018.1_002037.1_NL
Helixer_CM066018.1_000387.1	CHAIN	chain	1	882	(CC)(NBARC)(LRR)	NLR	CC-NLR	CNL	MADAVVNFLVENLLQLLSENVKLIAGAKGELENLLEEVQRLKSFLDDAAKYQSEGSQWKLLEEKIQRTVHRAEDAIDKFLVQAKMHQDKNRVARSFDVGHLATVRNLAAEIEAIYEMVKELRQNNETFLPRPVLDLTKKGAQEAAQICYLKKGPSLEDDEVVGFDEEANKVIKRLVEGPGESLDIVPVVGMPGLGKTTLARKIYNDPQLSYEFFNVLWVYVGQSYKIKDIFLNILKFFTKRTEDYRHEEVDALAKVICGYIDKGGRCLIVLDDVWAAEVTDAVKKVFPLNKKKHRIMITTVDKYLASYTNPDPHDLKFLTQAESSELLVKRIFGRGSCPDDLVELGESIARKCGGVPLALVVIAGALRGRSNKNDWLRVERNVVQHLFTNSQESCFKLV…	GCA_000390325.3	Nicotiana tomentosiformis	4098	Solanales	Solanaceae	Nicotiana	Nicotiana tomentosiformis	Nicotiana_tomentosiformis_Helixer_CM066018.1_000387.1_CNL
Helixer_CM066018.1_000397.1	CHAIN	chain	1	880	(CC)(NBARC)(LRR)	NLR	CC-NLR	CNL	MAYAVITSILTTIEQVLQFNPSLISESRGSIDSLYGTLSFLQDFLENTGNWINDQEALKILEKNIRDAGYKAEDTIDGCLRRIHVADTDHNQNNARHKLYDELQEILEAMDSIQRDVMKFKNVHKRIKDVPATTYLPPRSSGRVLDEENTLVGMEDVFNNIRDQLFGQTPALNVVSIVGMGGIGKSTLARSLFNHPSVYHRFDISSWVTVSQACDAKEMLLDVLSFGTPGGKAMYRDMSEDELLDQVHRELKRKRYLIVLDDMWTIEAWDQVRRSFPDDENGSRIMITTRLLEVANCAGNDFPPHHMPFLSLEDSWKLLSLKVFGNEDCPPQLEEVGKQIAKQCQGLALSVVVIAGLLSKINRTYDDWQQIADNVNSHIGSTSQQCLAILALSYNYLPC…	GCA_000390325.3	Nicotiana tomentosiformis	4098	Solanales	Solanaceae	Nicotiana	Nicotiana tomentosiformis	Nicotiana_tomentosiformis_Helixer_CM066018.1_000397.1_CNL
Helixer_CM066018.1_002025.1	CHAIN	chain	1	420	(NBARC)(LRR)	NLR	CC-NLR or CCR-NLR or CCG10-NLR	NL	MGGMVYHDKGYDPLLEQLYRKLKGKRYLIVMDDLCSIEAWELVKRLFPDDNNGSRIMITTRLLEVADCAGNGCPPHHMPFLNSWTSLSDKVFGKEDCPPQLEEIGKQMAEHCQGLPLSLVVIGGLLSKINRTYEDWKKVAENVVSQVGSTNEHCLTILSLSYNWLPPSLKACFLYMGVFPEDAKIDAKRLIRVWVAEGFLKRISHKKMEKVAEECLEDLVSRSLIMVRRREWVSGKISCCRVHDLVRLLCLREGKADKFFHVINKCYEVSSRGMEIEHRLFLHENAKLPSKAQFFPRGAALLSHMFPENLKSLTFVATHLLLKDMTMLGNLLKLEDFAFEGSNWNLDEGAFRLECLILRHCYKLEEIPTEIGDIPTLEFIELHNCSQAAVNSVEEILKE…	GCA_000390325.3	Nicotiana tomentosiformis	4098	Solanales	Solanaceae	Nicotiana	Nicotiana tomentosiformis	Nicotiana_tomentosiformis_Helixer_CM066018.1_002025.1_NL
Helixer_CM066018.1_000401.1	CHAIN	chain	1	876	(CC)(NBARC)(LRR)	NLR	CC-NLR	CNL	MAYAVITSIMTTIEQVLQFNPSLISECRESVDSLYGTLSFLQSFLEDTGKQISDQEALMFLEEKIRDAGYKAEDTIDLCLRRIHVADSEKVQNNARCKLYDELLQIIEVMDSIQGEVMKFKNDRHNNQQDIKDLSAITSSPLRSSGRVWDEENSLVGMEDDFNIIRDQLFRQTPELNVVSIVGMGGIGKSTLARSLFNHPSVSPRFDISSWVTVSQAYDAKEMLLDVLSFGTPGGKAMYRNMSEDELLDQVHRKLKRKRYLIVLDDMWTIEAWDQVRRSFPDDENGSRIMITTRLLEVANCAGNDFPPHHIPFLSLEDSWKLLSLKVFGNEDCPPQLEEVGKQIAKQCQGLALSVVVIAGLLSKIIRTYDDWQQIADNVNSHIGSTSQQCLAILALSYN…	GCA_000390325.3	Nicotiana tomentosiformis	4098	Solanales	Solanaceae	Nicotiana	Nicotiana tomentosiformis	Nicotiana_tomentosiformis_Helixer_CM066018.1_000401.1_CNL
Helixer_CM066018.1_002017.1	CHAIN	chain	1	1036	(CC)(NBARC)(LRR)	NLR	CC-NLR	CNL	MAYAVVTSLMTTLEQVLQFNPCLISESKLLIDSLYGRLSSLQAFLEDAGKRINDQEALTILEKKIRDAVYKAEDTVDLCLKRIHVADIDSNQDNARRMLYDELQQIGKVMDSIQEELMKFKNENQHIKDLPAINFFPLRSSGHVVDEENAFVGMENVFNKVLNQLIGGNARELNVVSVVGMGGIGKSTLAGSIFRNTSVFYHFDVSSWVTVSQEYDVREMLLDVLSFGTPSLKAMYSNLSNDQLLEQVYRKLKGKRYLIVLDDIWSIEAWNLVIRSFPDDENGSRIMLTTRLSEVAISAGNGYTFNMPFLNLENSWKLLADKVFGIAGCPLRLESMGKQIAQQCQGLPLSLIVIAGLLPKISRTYKDWKKVLESMKSHEGSTSEQCLAILALSYNYLPC…	GCA_000390325.3	Nicotiana tomentosiformis	4098	Solanales	Solanaceae	Nicotiana	Nicotiana tomentosiformis	Nicotiana_tomentosiformis_Helixer_CM066018.1_002017.1_CNL
Helixer_CM066018.1_000704.1	CHAIN	chain	1	1085	(CC)(NBARC)(LRR)	NLR	CC-NLR	CNL	MAQNEIDDTLESLKRLKNAGNLNRFSYLLQSWMEYFKNEKLKDFQTNVSAQKIDAVVEFLLILLANVPNSVINDKTLDEVMEKVVDLVGDIFVVAEKLLESSSIQGKTSEINIGVAQILEKIEHLKAEMEERHCKMLKFSPSQFPAIGGLGFMDFLLDKLNEMLSSKSSLATMMKPHIGILKEELSLLRSFLGDVAKFEHEYEILKDLQMRIINLAYEAEVAIDSILVQYNLLQHLFCSLPTIIKEIKLISVEVTEIWSKNFTAPKSCLALKPPKHVLTQNSIPTDIEDIVGFEGDTERIIQQLIKGEDELDVITIVGMGGQGKTTLARKLYRNRTIIRHFDAQAWCCISQTYDLEEVFFEIFRQVTGFKGTLEELLFGESNQVTGRKENLKEKRNLAD…	GCA_000390325.3	Nicotiana tomentosiformis	4098	Solanales	Solanaceae	Nicotiana	Nicotiana tomentosiformis	Nicotiana_tomentosiformis_Helixer_CM066018.1_000704.1_CNL
Helixer_CM066018.1_001501.1	CHAIN	chain	1	853	(CC)(NBARC)(LRR)	NLR	CC-NLR	CNL	MVDAVVSYAVQKLGDFLIEEVSLRQSLRENVLWLRNELSFMQAFLKDAEKKQAEDHLVQQWIFEITSVANEAVAILETYSLDGGLNDGNAGFVDRLKACACICQNEANFHNIGTDIQSLKQRVMDISRKRDTYGITHINNNAGEGPSNRSNDPSSTLLDELIKKESRRNVLSIYGMGGLGKTTLARNLYNSPSLLAIFHTRAWICVSQQYSTPDLLRSIIKSIQGCDEETLKMLKEMTERDLETHLRDQLKERKYLVVVDDVWHREAWESLKRALPDNNNGSRVILTTRKEDVAERVDDKGFSHKLRFLNKEESWDLFCKKLCPENKMGSTYLFSPLMEKLAKEMVEKCRGLPLAIVVLGGLLSHRKGVDEWQKVKTHIWQHMKNDSIEIHHILSLSYN…	GCA_000390325.3	Nicotiana tomentosiformis	4098	Solanales	Solanaceae	Nicotiana	Nicotiana tomentosiformis	Nicotiana_tomentosiformis_Helixer_CM066018.1_001501.1_CNL
Helixer_CM066018.1_001028.1	CHAIN	chain	1	828	(RPW8)(NBARC)(LRR)	NLR	CCR-NLR	RNL	MAVTDFFAGEIATELLKHLLAIVRKSTFCRSTAEQLIVDINGLLPIIQEIKQTGVELSQTRQRQLDDFSKILQDGYELAGKVLNSGRWNVYRNLQLARKMERLEKRVGRFMQVTMQAHVLADVHHVRFNMEQRFDVLEHRLKAIKIGVDDGGGGGGCLGKAVKRMEEDEKWFEYSFVSLGAGIELGKRKVKEMLMGKEDRGVFEICGIGGIGKTTLAKEICKDDQVKSYFKDKIFFFTVSQSPNVEQLRKTIWENISGCNLHSYGRAEILPQWNLQYQWNSNSTVPVLLILDDVWSLSVLEPLILKIPGCKILVVSRIKFPPSVIDCVYDLELLREDEAMSLFCHFAFGHNSIPRGFNHKLVKKVVEECEGLPLALKVIGSSLKGKPEMFWTSAKNRLS…	GCA_000390325.3	Nicotiana tomentosiformis	4098	Solanales	Solanaceae	Nicotiana	Nicotiana tomentosiformis	Nicotiana_tomentosiformis_Helixer_CM066018.1_001028.1_RNL
Helixer_CM066019.1_002295.1	CHAIN	chain	1	1219	(NBARC)(LRR)	NLR	CC-NLR or CCR-NLR or CCG10-NLR	NL	MDDLYQDLVGLIKFIENEVIKYGALTVCTEMLRKELTYLLPLVCSARTWIHMDEDNDVRDFLNRIQLLITNAGRDLHLLCDIGSSEQDRVTYDTLQEIWLLKPDMILFLRLLPKFVRAFGVVPSADEIPARYIESLVDNLEFLLNYKADFVAPVKEKLEVIKGILKILKGFLPFMLNNSNFDSNEFNNLCNHFTVVVKKLSCCIALLCLADELDEDMADCISFMMIDLLESIQHAKSDIRSYVAGLKLLHTTIEFTRELDVFAVVFVHFILEAPMTKLNSWSYLPVYNDLVQKLQISLRLLLIYILCCGIHNESLTIFDLVVNEFWSFINSLDNREPNEDLGKEFDLAISRLVQKMEPMASKILKGTIEKQKPALSFSQIDSLGCIDLVSQNLLRLLDH…	GCA_000390325.3	Nicotiana tomentosiformis	4098	Solanales	Solanaceae	Nicotiana	Nicotiana tomentosiformis	Nicotiana_tomentosiformis_Helixer_CM066019.1_002295.1_NL
Helixer_CM066019.1_002143.1	CHAIN	chain	1	1251	(CC)(NBARC)(LRR)	NLR	CC-NLR	CNL	MEKGKENEGEREKGEANNSSVTSAVFQKDIDNLLDFIERLKNGRDQIALDTDEIENLTMWLKFMSSFFQLFYFIPGGFDAEISCVLFELHDLVQSLFHQSGDDMLHKLTDDVAPCLLKKLESCLSSYHNSEPSATMTEDQLVELLDVLPMYLHDQSKLLAEFICPLKTEYEVLQNVCGNLRDFHGLKVNNYVEYETIEYVLPQLQLMAERVKHFCFAFLAYQFDMIADVPQVKLAHLLLEIVPVQLEVMHICCTNLKASKSAEVGHFNKQLLEASPDILREYLIHLQEHRVNVITLGTSAQNIHFMIEFLLIILTDVPKDIIYHDKLFVFLSRVVALTREVSILVRNSEENSRNEENMNETSCAGLDLLGNIEFLKKDLKHVFLKAPEDSYQLCFPKSD…	GCA_000390325.3	Nicotiana tomentosiformis	4098	Solanales	Solanaceae	Nicotiana	Nicotiana tomentosiformis	Nicotiana_tomentosiformis_Helixer_CM066019.1_002143.1_CNL
Helixer_CM066019.1_002142.1	CHAIN	chain	1	1158	(NBARC)(LRR)	NLR	CC-NLR	NL	MRICGIENLILYLVFWQVPYAVLRKDIVYLLDFIDMLTNGRVHIALDMDEIEKLTLELTFMSSCLQLCYFILDGFDAEMSCISYEVHDLVQSLFHKSGDDLLVKLKDHVVPRFLETIKSSISSDHHFESSVTMTDDQLVELLDSLLVNLHYLRKYRAELIFQSITQYELLQNVCGNLRDFHRLKVNGCTERETIEYVLPQFQLMAERVGHFCFVLLADQIDVPQVNSMLAHLLLKIIPVELEVMHICSTNLKDSKSAQVGRFIKQLLEPSPDILREYVMHLQAHMITVITASTSARNIHVMIEFLLIILTDVSKDVIHYDKLFVLLAHVVALTREVGILVRNLEENSRNEENMNETSCASLDLLKNIELLKEDLRRVFLKAPILSSQFCFPMIALIKKE…	GCA_000390325.3	Nicotiana tomentosiformis	4098	Solanales	Solanaceae	Nicotiana	Nicotiana tomentosiformis	Nicotiana_tomentosiformis_Helixer_CM066019.1_002142.1_NL
Helixer_CM066019.1_000238.1	CHAIN	chain	1	1373	(NBARC)(LRR)	NLR	CC-NLR	NL	MERGKEKDGEGEKGEASNSLMSSAVLRKDIVNLLDFIERLKNEEDQIALDMDQIVKLKLELTFMSTFLQLSYFNLDGFSAKMSRKAQQVDDMVQSVFYKSGDDFLVKYDMDRVVPHVLENIKSYISSHHYPESSATMTEAQLVELLDALLVNLHDLPECCAKLILPLMTQYELLRDICGNLRDFLVLKVNGYVEHETVEYVLPQFQLMAERVGHFCFDLLSCQLDEIDEADDSDEIYDSDETAEPHETDDPDEIYDSDEIDEADDSDEIYDSDETAEPHETDDPDEIYDSDEIDETAEPHETDSPDEIYDSDEILHEVNSMIVHLFLKIIPVELEVMHICSTYLKASKSAEVGRFIKHLLEASPGILREYLIVLQAHMVNVLTASTIARNIHVMMEFLL…	GCA_000390325.3	Nicotiana tomentosiformis	4098	Solanales	Solanaceae	Nicotiana	Nicotiana tomentosiformis	Nicotiana_tomentosiformis_Helixer_CM066019.1_000238.1_NL
Helixer_CM066019.1_000240.1	CHAIN	chain	1	854	(CC)(NBARC)(LRR)	NLR	CC-NLR	CNL	MNLLLINLNGLLNSNAYAVALIKEEIGLVKEYLQFIRSFFGNVEQELNRDLWTRVLDVAYEAEHVINSILVRDHGLLQLIFLLPDTVEKIKLIKKEVQENMSLIIVNSPNKPVERKSSRKQVGQIIVGFEEEKNLIISQLTNRLAELDVISIIGMPGAGKTTLAYKVFNDKSVTSHFDIRAWCTVDQEYDSKKVLHKIFNQVIGLDAKFTENFDVYDELRKKLHSRRYLIVLDDLWDTKAWDELTMPFQDFQKGSRIILTSREKKVALHGKHHSDPLNLRLLRQEESWELLEKKVFGEESCPDELKDVGEEIALKCEGLPLALDLIGGVIAKMEKKEDLWLEVLNNLKSFKNEGEVMEVIELSYDHLLDHLKPCLLYLASYPKDEDIQISQLNDLWSAE…	GCA_000390325.3	Nicotiana tomentosiformis	4098	Solanales	Solanaceae	Nicotiana	Nicotiana tomentosiformis	Nicotiana_tomentosiformis_Helixer_CM066019.1_000240.1_CNL
Helixer_CM066019.1_000241.1	CHAIN	chain	1	1153	(NBARC)(LRR)	NLR	CC-NLR	NL	MPCAVLRKDIVNLLDFIERLRNGGDQIALDMDEIEKLAVQLTFMSTVFQLSYFVSDCFNAEISCIAYEVHDLVHSLFHRDGDDILVKLKDHVVPLLENIQSYIISSHHHFESSATMTENQLVELLDTVLVNLHYLPKCCTEWFFLLTTQYELLQKVCGNLRDFYGLKVNGYVEHETIEHILLYFQHMPEIVGHFCFFILAYQFDIIDEPDKILEVPLVNSLLTHLLVKIIPVELDDHMVNTITANTLARNIHVTIEFLLIILTDVAKGVIHQDKLFGLLVRVVAFTREVSILFCMFEEISMHEENMNETSCASLDLLENIKLLKEDLKNVFLKAPEDSSQRCFPISDGPLFMTLLLKNLNDLLNSNAYSVALIQQEIELVKEDIEFIRLFFGNVEQELN…	GCA_000390325.3	Nicotiana tomentosiformis	4098	Solanales	Solanaceae	Nicotiana	Nicotiana tomentosiformis	Nicotiana_tomentosiformis_Helixer_CM066019.1_000241.1_NL
Helixer_CM066019.1_000243.1	CHAIN	chain	1	1065	(CC)(NBARC)(LRR)	NLR	CC-NLR	CNL	MTDDQLVELLDALLLNLNYLPKCHAELIFPSMTHYGLLQNVCRNLRDFHGLKVNGCIESGTIEYVLPQFQLMAETVGHFCFVLLSHELDVPKVNCMLAHLLVKIIPVELEVMHICSTNLKALKSEQVGSFTAQLLKASPDILRKYLILLQAHMVNVITASTSARNIHVMIEFLLIIVTDTLKDIIHHDKLFILLARVGALTREVSILVRNLEENSRNEENMNETSHSSLDLLESIELLKEDLKYIFLKSPTGSSHMCFPKSDGPLFMALLLKNLHDMHNSNACSVAVIKEEIRMVKEGLEFIRFFFGNVEQILNRDLWTRVLDVAYEAEHGIKSILVRDHGLLQLIFLLPNTVEKIKFIKEEVPKKIPKDRGLIVVNSPNKLVESKSSIASKIIVGFEE…	GCA_000390325.3	Nicotiana tomentosiformis	4098	Solanales	Solanaceae	Nicotiana	Nicotiana tomentosiformis	Nicotiana_tomentosiformis_Helixer_CM066019.1_000243.1_CNL
Helixer_CM066019.1_002132.1	CHAIN	chain	1	1252	(NBARC)(LRR)	NLR	CC-NLR	NL	MERGKENEGEAEKGEANNSSVASYVLRKDISNLLDFIERLKNEEDQIALHMDQIEKLKLKLTIMSTFLQLSYFSLDGFNDRMSSKALQVDDLVESLFHQSRDDMLVKLKDHIVPRLLETIKSYINSQHHYSKSTDTMTEDQLVEILDELLVSLHDLPKCCAELIFPLMTQYKVIQNVCVNIRDFHGLKVNGCVKHEIVEYVLPQFQRMAERVGHFCFVLFSYHLDVPQVNFKLAHLLMKIIPVELEVMHICSTNLEASKSAEVGRFIKQLQESSPAILREYLIHLQVHMVTVLNASTSARSIHVIIEFLLIILTDMPKDFIYHDKLFDLLARVGALTREVSILVCNLEENSRNEENMNETNCGSLDLLESIELLKEDLKHVFLKAPKDSSQLCFPKSDG…	GCA_000390325.3	Nicotiana tomentosiformis	4098	Solanales	Solanaceae	Nicotiana	Nicotiana tomentosiformis	Nicotiana_tomentosiformis_Helixer_CM066019.1_002132.1_NL
Helixer_CM066019.1_002131.1	CHAIN	chain	1	1235	(CC)(NBARC)(LRR)	NLR	CC-NLR	CNL	MERGKQNEGETEKGEANNSSVSSYVLRKDIFNLLDFIERLKNGRDQIALDMDQIEKLKLELTFMSTFLQLSCSNLDGFNAKMSRKAQQVDDLVRSVFYQSGDNMLVKYDMDHVISHVLENIKSCISSPHYSKSSATMTEEQLVELLDSLLVNLCDLPKHCVELKTQYEIIQNVCDNIRDFLGLKVNGCIEHETIEYVLPQFQLMAERVGHFCFVLLTDQLGVSQLSFKLVDLLVKIIPVELEVMYICSTNLTTSKSTEVGRFFKKLLGASPYILREYLINLQAHMVAVLTASTSARNIHVMIEFLLIILTDVPKDFIHHEKLFDLLTRVGALTREVSILVCNLEEKSRGEVNTSETNCGSVDLLESIELLKEDLKHVFLKAPEDSSQLSFPMSDGPLFM…	GCA_000390325.3	Nicotiana tomentosiformis	4098	Solanales	Solanaceae	Nicotiana	Nicotiana tomentosiformis	Nicotiana_tomentosiformis_Helixer_CM066019.1_002131.1_CNL
Helixer_CM066019.1_002031.1	CHAIN	chain	1	697	(NBARC)(LRR)	NLR	CC-NLR or CCR-NLR or CCG10-NLR	NL	MVGFNEETEMLIEQLVRGHRQLDVISIFGMPGLGKTTLAKKLYDHEAISNRFDIRLWCCSSQSYDNRALLFELLGHICELDDITKEKNDNELAEKLYRYLKGKRYLIVVDDVWSPNAWDDIKRPFPDDDKGSRIILTTRLESIATYAMINSSPHHLRLFTEEESWMLMKEKVFKEDNYYPQQLEDIGKQIATKCGGLPLAIVLVAGVLAKNDKEVVHWQQVGERLKSKMQGCMDIVESSYQHLPLHLQNCFLYFASFLEGEKVPVQKLIRLWIAENFVEASSSTRLKSLEMVAMDYLMDLIRSNLVMVANINSSGELKAVYIHDVIHEFSLRKAKVGNFLLRINDQLVYILPSSKGRSGRIYILAPTGRNINTLRFLPSVKSPWVDLDLAKSWENLRVL…	GCA_000390325.3	Nicotiana tomentosiformis	4098	Solanales	Solanaceae	Nicotiana	Nicotiana tomentosiformis	Nicotiana_tomentosiformis_Helixer_CM066019.1_002031.1_NL
Helixer_CM066019.1_001624.1	CHAIN	chain	1	731	(CC)(NBARC)(LRR)	NLR	CC-NLR	CNL	MAYFAITSFMETLSLSIGHQSHLTGGDKELMEVLYGKLNSLRTLLEETEKIIRDREVLKSLEAQTMKVAYTEEDMFIPGRRFCKCLQQVIENVDSKSKEWMKMKNMYRNIKDPKPQTFDLVDSSQHVLESKNRMVGYDNEPEMMQDQLVRGVRELKVISLVGMGGIGKTTFATRIFNEPVIISHFDVRAKITVSQEYHVRNLYLGLLHYTSTRSEGLDGKNDGYPADLLQKSLKGRRYLVIVDDIWAIEAWDVFENECLTPEFEKIGKEIARKCQGLPLATVVMAGVLLKIGKSLDEWTKVVEDVNLLMSTYLDQYCSRVLVLSYYHLPHHLTACLLYLVVFKKSSEIQVSKLVRLWTAEGFVKVKRDESFEMVVEKYLKDLVDRSLIIVNMLSFFGKI…	GCA_000390325.3	Nicotiana tomentosiformis	4098	Solanales	Solanaceae	Nicotiana	Nicotiana tomentosiformis	Nicotiana_tomentosiformis_Helixer_CM066019.1_001624.1_CNL
Helixer_CM066019.1_001443.1	CHAIN	chain	1	852	(NBARC)(LRR)	NLR	CC-NLR or CCR-NLR or CCG10-NLR	NL	MEANEAGESFFTTKLFGQETKRTCERIWRCLKKDKVTSIGIYGVKGVGKTTLAKLINHLLQQKTQSQVFWINISQKSSIRELQSDIAAAIGLDLLEEEDEEKRATALHDSFKGKKDFVLILDDVLEDIPLKMLGNPLKVEGGRLIVTSCLLETCQKMGCQRKFGVKKLEEEESWSFFIEKLGNEKVVIPQEVEGMAKSVVNSCGGLPLRITTIAKSLKGLELDGVNKWKKALESIIQESFKGENNDVIEMLLYSFNCLKEQNLQQCFLYCCLYPEDEKIPKDKLISRFILEGLIDTKETREAEFEEGYEILSRLESVCLLESAIDNKGNQCVKMHNLIREMALRITNENPKFMVKAGVQLNDAPKEDEWLESLDKASLMRNEIAEIPAGTSAKCPRLTT…	GCA_000390325.3	Nicotiana tomentosiformis	4098	Solanales	Solanaceae	Nicotiana	Nicotiana tomentosiformis	Nicotiana_tomentosiformis_Helixer_CM066019.1_001443.1_NL
Helixer_CM066019.1_001375.1	CHAIN	chain	1	908	(CC)(NBARC)(LRR)	NLR	CC-NLR	CNL	MAESAITFLVHQISDWLHSGQKFIVGIEEEIVYIKDAFEQMRTFSRVADAKEEEDAELQVWIKKVLDLAHDVQDILESHFVMCNSFQEKVSWPWKKPHHSLMSEKLFEAQNENILKASEGIKARIIVISEGHKTFLQKYGVITSAESSNITWCNNHEVLHDDADLVGIENPKSVLLYRVLSDDPEWKLLCVVGTRGIGKTTLVKKIFDDATVNKHFNHHTLWIDIPKFSNVKELFTSMLAPQDDHSRRALETMDANMLAQFLQLFFESSRYLIVLDDVPDIGTWRTLKCAFPRVSCGSRIIIISRFADICHTICVETDVDSHVYNLKPLSKKESWILFCRKAFSGSLLCPSSLMQISKDIVQKCRGLPLAILVIAGALATKGKRKEAWEIFYDSLVDKL…	GCA_000390325.3	Nicotiana tomentosiformis	4098	Solanales	Solanaceae	Nicotiana	Nicotiana tomentosiformis	Nicotiana_tomentosiformis_Helixer_CM066019.1_001375.1_CNL
Helixer_CM066019.1_001374.1	CHAIN	chain	1	907	(CC)(NBARC)(LRR)	NLR	CC-NLR	CNL	MAESAISYLVHRLSAWLHGRQKCYEGIEQEIVHIRDAFEHMRTFSRVADAKEEEDVDLQVWIKQVQYLAHDIQDILEKHHVMCNNFQEKASWPWKKPHHSLMSKKLFEAQNDNLQVMLEGVRARIIVISEGHKTFLQKYGVTISPESSNISWRNNHEEVILDDDADLVGVENHESMLLDWLLSDDQEWKLLSIVGTRGIGKTALVKKIFDDAAVSKNFNRTIWIEIPRFSDVTDMLLSMVNLNDDSTRRALETMNGNMLAQSLQQTFETLRYFVVLDDVPDIDTWRTLKYLFPSKSRGSRVIIISRFAEICHTICAETGGDSHVYSWKPLSEEESWILFCRKVFSGSLLCPPSLMQISKDIVEKCNGLPLAILLIAGALATKGNKTEAWELFHGNLVDK…	GCA_000390325.3	Nicotiana tomentosiformis	4098	Solanales	Solanaceae	Nicotiana	Nicotiana tomentosiformis	Nicotiana_tomentosiformis_Helixer_CM066019.1_001374.1_CNL
Helixer_CM066019.1_001373.1	CHAIN	chain	1	717	(CC)(NBARC)(LRR)	NLR	CC-NLR	CNL	MAESAITYLVHQLSTLLNGGQKFLEGIQEEIVHIRDEFGKMRTFSRVADAKEEKDAELQVWIKQVQDLAHDVQDILEKHVVMCNNFQDKGSWPRKKFHLSFSEKLFEAQHDNLSMLLEGIKVRIVIISEGHITFLQKYGVIVSAESRNINTWCDNHEEVVLHDDADLLVGSRGIGKTTLVKKVYDDAAVKKHFNHTLWLEIPRVSDVKELMKNMITINNDHSRRVIEAMDTNMLAQFIRQLIESSRYFIVLDDVPDIGTWRALKCTFPIENCGSRVIFISRFAELCRNICVETGVCPPPLTQISKDIVENCNGFPLAFLVIAGALATKGNNTEAWELFHGSLVGKLQGSYSEVEHMKRILDLCYQDLPFYLKSCFTYLSITPKDHVMDKMRLFRLWAAE…	GCA_000390325.3	Nicotiana tomentosiformis	4098	Solanales	Solanaceae	Nicotiana	Nicotiana tomentosiformis	Nicotiana_tomentosiformis_Helixer_CM066019.1_001373.1_CNL
Helixer_CM066019.1_001372.1	CHAIN	chain	1	910	(CC)(NBARC)(LRR)	NLR	CC-NLR	CNL	MAECAISYLVHQLSTLVNGGQKFLEGIQQEIVHIRDEFEKMRTFSRVADAKEVEDAELQVWIKQVQELAHDVQDIVEKHVVMCNNFQEKVSWPWKKPHHSLMSEKFFETQNDNLSMLLEGIKARIIVISEGHKTFLQKYGVTISAENRNITTLCNNYEEVVLVDEADLVGIENHKPVILDWLLSDDQEWNLHCVVGTRGIGKTTLIKKVYDDAAVKNHFNHTQWIEIPRFSDVKELMKNMITPKNDHSRRAIEAMDANMLAEFIQQIFESSKYFIVLDDVPDIATWRALKCVFPIENCGSRVIIISRFAEICHTICAETGGDSHVYSLTPLSEEESWILFCRKAFSGSLLCPSSLMQISKDIIQKCRGLPLAILVIAGALATKGKRKEAWELFHGSLVD…	GCA_000390325.3	Nicotiana tomentosiformis	4098	Solanales	Solanaceae	Nicotiana	Nicotiana tomentosiformis	Nicotiana_tomentosiformis_Helixer_CM066019.1_001372.1_CNL
Helixer_CM066019.1_001303.1	CHAIN	chain	1	1229	(TIR)(NBARC)(LRR)(CJID)	NLR	TIR-NLR	TNLJ	MASSSSFASNSQYCPGWKYDVFLSFRGEDTRKTFTGHLYEGLRNRGIFTFQDAKRLEHGASISEELCKAIEESQVAVIIFSKNYATSRWCLDELVKIMECKTKFEQTVIPVFYDVDPSIIRYQKQSFAEAFYKHESKFKDDVEGLQKIRDRIESDCVQQIVDQISKLCKFSLSYLQDIVGINPHLEEVKSLLQIEINDVWLVGIWGMGGVGKTTIARAIFDTLSYQFEVTCFLADVKENNYGMHSLQNIVLSELLRENANYVNNKEDGKHLMARRLRSKKVLVVLDDIDHTDHLEYLAGDLGWFGNGSRIIATTRDKHLIGKKDALYEVTTLADREAIRLFNRYAFKEEVPDVCFEKLTLEVVSHAKGLPLALKVWGSFLHKRDIKEWRSAILQMKKYS…	GCA_000390325.3	Nicotiana tomentosiformis	4098	Solanales	Solanaceae	Nicotiana	Nicotiana tomentosiformis	Nicotiana_tomentosiformis_Helixer_CM066019.1_001303.1_TNLJ
Helixer_CM066019.1_001302.1	CHAIN	chain	1	1146	(TIR)(NBARC)(LRR)(CJID)	NLR	TIR-NLR	TNLJ	MGTSQFPRWNYKVFLSFRGEDNRRTFTGHLFKGLENSGIFTFQDDKRLEHGASISDELLKAIEQSQVALVVFSKNYATSRWCLDELVKIMECKDHCGQIVIPVFYDVDPSHVRSQTESFAEAFEKHETKYMDDVEGKQKVQRWRTALTAAADLKGYDIRDGIEAENIQQIVDQISKLCNNATLSSLRDVVGIDTHLEKLKSLLKVGINDVRIILGIWGMGGVGKTTIARAIFDTLSHQFEAACFLADIKENEKLHSLQNTLLSELLRRKDDYVNNKLDGKRMIPDRLCSKKVLIVLDDIGHKDHLEYLAGDIGWFGNGSRVVVTTRDKHLIGKDDAIYEVAALPDHESIQLFYQHAFKKEDPDECFKELSLEVVNHAKGLPLALKVWGSLLHNLGLTEW…	GCA_000390325.3	Nicotiana tomentosiformis	4098	Solanales	Solanaceae	Nicotiana	Nicotiana tomentosiformis	Nicotiana_tomentosiformis_Helixer_CM066019.1_001302.1_TNLJ
Helixer_CM066019.1_001299.1	CHAIN	chain	1	1155	(TIR)(NBARC)(LRR)(CJID)	NLR	TIR-NLR	TNLJ	MASSSTFASTSQFPRWNYDVFLSFRGEDTRKTFTSHLYEILDIRGIKTFQDDKRLEHGASISDELCKAIEESQCAVIIFSKNYATSRWCLNELVKIMNCKTQFGQTVIPVFYDVDPSYVRNQRESFAEAFAKHETKYMDDVEGIQSWRIALTAAANLKGCDIRDKTESDCIRQIVDRISSKLCKISLSYLQNIVGIDTHLKEIESLLGIGINDVRIVGIWGMGGVCKTTIARAMFDTLLVKRDSSYQFDGACFLANIKENKRGMHSLQNILLSELLKEKANNNSEEDGKHQMASRFRSKKVLIVLDDIDDKDHYLEYLAGHLDWFGNGSRIIVTTRDKHLIGKNDVIYEVTALPDHESIQLFYQHAFKKEVPNEHFKELSLEVVNYAKGLPLALRVWGS…	GCA_000390325.3	Nicotiana tomentosiformis	4098	Solanales	Solanaceae	Nicotiana	Nicotiana tomentosiformis	Nicotiana_tomentosiformis_Helixer_CM066019.1_001299.1_TNLJ
Helixer_CM066019.1_001094.1	CHAIN	chain	1	1142	(TIR)(NBARC)(LRR)(CJID)	NLR	TIR-NLR	TNLJ	MASSSSARWSYDVFLSFRGEDTRKIFTSHLYEVLNDRGIKTFQDDKRLEYGATISEELCKAIEESQFSIVIFSKNYTTSRWCMNELVKIMECKTQFGQIVIPIFYDVDPSHVRNQKESFAKAFEEHVTKYKDDVEGIQRWRIALTAAANLKGSCDNRDKTDAECIRHIVGQISSKLCKISLSYLQNIVGIDTHLEKIESLLEIGINDVRIMGMWGMGGVGKTTIARAMFDTLLGRRDSSYQFDGACFLKDIKENKHRMHSLQNILLSNLLREKANYKNEEDGKHQMASRLRSKKVLIVLDDIDDKDHYLEYLAGDLDWFGNGSRIIVTTRDKHLIGKNDVIYEVTALPDHESIQLFYQHAFRKEDPDECFKELSLEVVNYTKGLPLALGVLGSSLYNRD…	GCA_000390325.3	Nicotiana tomentosiformis	4098	Solanales	Solanaceae	Nicotiana	Nicotiana tomentosiformis	Nicotiana_tomentosiformis_Helixer_CM066019.1_001094.1_TNLJ
Helixer_CM066019.1_001097.1	CHAIN	chain	1	976	(NBARC)(LRR)	NLR	CC-NLR or CCR-NLR or CCG10-NLR	NL	MAALVGNLLRRLEEFPMHKVDPRIAAELQNIEKAFSILLSHVQDAEWELLNHLIMDLRYAEGNLLYGEWALPYADGTLLYADREDLQDAEWDLHEKKWRTSNARFDISKLQNSIMMHTWPRQVAAWAADVEEIVISYDFHLLNFNTGTLFSKFVYSCPFMSDSNNVVSKIRNYLSIHSWSIRTSRMIQVFCPIDQSSAEDCVLLLGKVSEVLASPDMAEMLQQLKRTISPQHQTVDNFLSNHDSRTKQIRRNLESEDLIGRAEEVKLVEGLLLAKAEEGPDIITISGEAGIGKTTVAEAVYEQVHKHFDCHAWVFVSRNDSTRRVMQNILKGVLKSISVMAPKNIDTLEKESMKKLMNIWLIGKKFLLILDDVPSWEIVQEVKDAIPRGSETTKILVTS…	GCA_000390325.3	Nicotiana tomentosiformis	4098	Solanales	Solanaceae	Nicotiana	Nicotiana tomentosiformis	Nicotiana_tomentosiformis_Helixer_CM066019.1_001097.1_NL
Helixer_CM066019.1_001112.1	CHAIN	chain	1	449	(TIR)(NBARC)	NLR	TIR-NLR	TN	MDDVEGMQKVQRWRTALTAAADLKGYDIRDGIEAENVQKIVDQIFKLYNSATLSSLRDVVGIDTHLEKLKSLLKVGINDVRIILGIWGMGGVGKTTIARTIFDTLSHQFEATYRMIPDILCSKKVLIMLDDIDHKDHLEYLAGDIGWFGNGSRVVVTTRNKHFIGKDDAIYEVTALPDHEPIQLFYQHAFKKEGPNECFKELSLKVVNYAKGLPLALKVWGSLLDNLGLTEWKSAIEQMKINSNLGIVEKLKISYDGLEPKQQEMFLNISCFFRGVYKDFAMQILESCHGAEYKLRVFIDKSLMSISKNDEIQMHDFIEDMGKYIVNFQKDPGERSRLWLAEEVEEVMSNNTGTTKMEVIWIPSYFGRLRFSKEAMKNMKKLRILNIVTWPTCDGSIEY…	GCA_000390325.3	Nicotiana tomentosiformis	4098	Solanales	Solanaceae	Nicotiana	Nicotiana tomentosiformis	Nicotiana_tomentosiformis_Helixer_CM066019.1_001112.1_TN
Helixer_CM066019.1_001117.1	CHAIN	chain	1	1024	(TIR)(NBARC)(LRR)	NLR	TIR-NLR	TNL	MASSCASASTSQFPRWNYKVFLSFRGEDTRRTFTGHLFKGLENSGIFTFQDDKRLEHGASISDELLKAIEQSQVALVVFSKNYATSRWCLDELVKIMECKDQCGQTVIPVFYGVDPSHVRKQRESFAEAFDRHETSYKDDDEGMEKLQRWRNALTAAANLKGYDVRDGIEAENIQQIVDQISKLCNSATLSSLSDVVGIDTHLEKLKSLLKVGINDVRIILGIWGMGGLGKTTIARAIFDTLSHQFEAACFLADIKENEKLHSLQNTLLSELLRKKDDYVNNKLDGKRMIPDKLCSKKVLIVLDDIDHKDHLDYLAGDIGWFGNGSRIVVTTRDKHLIGKDDAIYEVSALPDHESIQLFYQHAFKREVPDECFKELSLKVVNYAKGLPLALKVWGSLLH…	GCA_000390325.3	Nicotiana tomentosiformis	4098	Solanales	Solanaceae	Nicotiana	Nicotiana tomentosiformis	Nicotiana_tomentosiformis_Helixer_CM066019.1_001117.1_TNL
Helixer_CM066019.1_001267.1	CHAIN	chain	1	1223	(TIR)(NBARC)(LRR)(CJID)	NLR	TIR-NLR	TNLJ	MASSSASVSTSQFSRWNYKVFLSFRGEDTRRTFTGHLFKGLENSGIFTFHDDKRLEHGASITDELLKAIEQSQVALVVFSKNYATSRYCLDELVKIMECKDQCGQIVIPVFYDVDPSHVRKQKESFAEAFDKHETSYKDDDEGMQNLQRWRNALTAAANLKGYDVRDGIEAENIQQIVDQISKLCNNATLSSLQDVVGIDTHLEKLKSLLKVGINDVRIILGIWGMGGLGKTTIARAIFDTISHQFEVACFLADIKENENLHSLQNTLLSELLRRKDDYVNNKLDGKRMIPNRLCSKKVLIVLDDIDHKDHLEYLAGDIGWFGNGSRVVITTRDKHLIGKDDAIYEVTALPDHESIQLFYQHAFRKKDPDECFKELSLEVVNYAKGLPLALKVWGSLLH…	GCA_000390325.3	Nicotiana tomentosiformis	4098	Solanales	Solanaceae	Nicotiana	Nicotiana tomentosiformis	Nicotiana_tomentosiformis_Helixer_CM066019.1_001267.1_TNLJ
Helixer_CM066019.1_001265.1	CHAIN	chain	1	891	(TIR)(NBARC)(LRR)	NLR	TIR-NLR	TNL	MASSSASASTSQFPRWNYKVFLSFREHGASITDELLKAIEQSQVALVVFSKNYATSRYCLDELVKIMECKDQCGQTVIPVFYGVDPSHVRNQRDNFAEAFDKHETGYKDDDEGMQKLQRWRNALTAAADLKGYDIRDGIEAENIQQIVDQISKLCNSATLSSLRDVVGIDTHLEKLKSLLKVGINDVRIILGIWGMGGVGKTTIARAIFDTLSHQFEAACFLTDIKKNEKRHQLHSLQNTLLSELLRRKDDYVNNKHDGKRMIPDKLRSKKVLIVLDDLDHKDHLEYLADDIGWFGNGSRVVVTTRNKHLIGKNDVIYEVTGLAHCEAMQLFSQHAFRKEDPDECFKELSLEVINYAKGLPLALKVWGSLLHNLGLTEWKSAIEQMKINSNSKIVEKLK…	GCA_000390325.3	Nicotiana tomentosiformis	4098	Solanales	Solanaceae	Nicotiana	Nicotiana tomentosiformis	Nicotiana_tomentosiformis_Helixer_CM066019.1_001265.1_TNL
Helixer_CM066019.1_001259.1	CHAIN	chain	1	456	(TIR)(NBARC)	NLR	TIR-NLR	TN	MTSSSASAHTSQFSRWKYKVFLSFRGEDTRRTFTGHLFKGLENSGIFTFQDDKRLEHGSSISDELLKAIEQSQVAIVVFSKNYATSRWCLEELVKIMECKDQCGQTVMPIFYEVDPSHVRYQRESFAEAFDKHETSYKDDDEGMQKLQRWRIALTRAANLKGYDIRDGTEAENIQQIVDQISKLCNSATLSSLRDIVGIDTHLEKLKSILKVGINDVRIILGIWGMGGLGKTTIARAIFDTLSHQYEAACFLVDIKENEKRHQLHSLQNTLLSELLRRKDDYVNNKHDGKWIIQDRLCSKKVLIVLDDIDHKDHLEYLAGDIGWFGNGSRIVVTTRNKHLIGKNDAIPDHESIQLFYQHAFKKEVPDECFKELSLKVVNYAKGLPLALKVWGSLLHNLG…	GCA_000390325.3	Nicotiana tomentosiformis	4098	Solanales	Solanaceae	Nicotiana	Nicotiana tomentosiformis	Nicotiana_tomentosiformis_Helixer_CM066019.1_001259.1_TN
Helixer_CM066019.1_001254.1	CHAIN	chain	1	1036	(TIR)(NBARC)(LRR)(CJID)	NLR	TIR-NLR	TNLJ	MASSSASASTSQYSRWNYKVFLNFRGEDTRRTFTGHLFRGLENSGIFTFQDDKRLEHGASISYELLKAIEQSQVALVIFSKNYATSRWCLDELVKIMECKDQYGQTVIPVFYDVDPSHVRKQRESFAEAFDRHETSYKDDDEGMQKLQRWRNALTVAANLKGYDVRDGIEAENIQQIVDQISKLCNSATLSSLRDVVGIDTQLEKLKSLLKVGINDVRIILGIWGMGGLGKTTIARAIFDTLSHQFEAACFLTDIKENEKRHQLHSLQNTLLSELLRRKDDYVTNKHDGKRMIPDKLRSKKVLIVLDDIDHKDHLEYLAGDLDWFGDGSRIIVTTRDKHLIEKNDVIYEVTALPNHESMQLFNQHAFRKEFPDEHFKEISLKVVNYAKGLPLALKVWGS…	GCA_000390325.3	Nicotiana tomentosiformis	4098	Solanales	Solanaceae	Nicotiana	Nicotiana tomentosiformis	Nicotiana_tomentosiformis_Helixer_CM066019.1_001254.1_TNLJ
Helixer_CM066019.1_001128.1	CHAIN	chain	1	1166	(TIR)(NBARC)(LRR)(CJID)	NLR	TIR-NLR	TNLJ	MASSSASMSTSQFPRWNYKVFLSFRGEDTRKIFTGHLFKGLKNSGIFTFQDDKRLEHGASMSDELLKAIEQSQVALVVFSKNYATSRWCLDELVKIMECKDQCGQTVIPVFYDVDPSHVRNQRDNFAEAFDKHEIGYKDDDEGMQKLQRWRNALTAAADLKGYDIRDGIEAENIQHIVDQISKLCNSATLSSLRGVVGINTHLEKLKSLLKVGINDVQIILGIWGMGGAGKTTIARAILDTLSHQFEASCFLADIKENEKRHQLHSLQNTLLSELLRRKDDYVNNKHDGKWMIQDRLCSKKVLIVLDDIDHKDHLEYLAGDLDWFGDGSRIIVTTRDKHLIEKNYVIYEVTALPDHESMQLFNHHAFGKEFPDEHFKELSLEVVNYAKGLPLALKVWGS…	GCA_000390325.3	Nicotiana tomentosiformis	4098	Solanales	Solanaceae	Nicotiana	Nicotiana tomentosiformis	Nicotiana_tomentosiformis_Helixer_CM066019.1_001128.1_TNLJ
Helixer_CM066020.1_000006.1	CHAIN	chain	1	1159	(TIR)(NBARC)(LRR)(LRR)(CJID)	NLR	TIR-NLR	TNLJ	MRMNQQKSSLLSPPPDLSSTDNIIIRWSYDVFLSFRGEDVRKTFIDHLYIALDQKGINTFKDDEKLEKGDSISPNLMRAIEKSHELMKIMECKNLKGQIVFPIFYDVNPSTVRKQKSSFREAFSKHEVNCFKDNKVQKWRAALEEAANLSGWDLSNTVNGHEARAIKCIVEYIMAKLGGHTHASNAQNLVGMESRVQQVYKMLGAETDGVRFVGIWGMSGIGKTTLARAIYDNISSQFEGACFLHEVRDRSAKQGLERLQEILLSEILVIKDLRINSLYEGANMQKQRLQYKKVLLVLDDVDHIDQLDALVGNRIWFGSGSRIIITTKDKHLLVKHDVEKIYRMNMLSDDESVQLFKQYAFKKSHPTKEFMDLSAQMIRHTAGLPLALKVLGSFLYGRD…	GCA_000390325.3	Nicotiana tomentosiformis	4098	Solanales	Solanaceae	Nicotiana	Nicotiana tomentosiformis	Nicotiana_tomentosiformis_Helixer_CM066020.1_000006.1_TNLJ
Helixer_CM066020.1_000007.1	CHAIN	chain	1	451	(TIR)(NBARC)	NLR	TIR-NLR	TN	MMQKSSLLPSSSLSVGHTFRWSYDVFLSFRGEDVRKTFVDHLYVALQQKGIHTFKDDEKLERGKSISPDLIRAIEESRIALIIFSKNYADSKWCLDELMKIMECNKQKGQIVLPVFYDVDPSTVRKQKSSFGEAFSNHEISCFKDNKVQKWRAGLEEAANLSGWDLANTANAHEARVIEQIVEDIMAKLGGHQRHESNAENLVGIESQMQKVYKMVGIGSGGVRFVGIYGMSGVGKTTLARVIYDNISSQFEGACFLHEVRDRSAKQGVERLQEILLSEILVIKDLRINNLFEGVNMQQQRLKYKKVLLVLDDVDHIDQLDALAGEREWFGPGSRIIITTKDKHLLVRHEVEKIYRMKTLSKDESLLLFKQYAFKKINIPTKEFEDLSAQVIKHTAGVP…	GCA_000390325.3	Nicotiana tomentosiformis	4098	Solanales	Solanaceae	Nicotiana	Nicotiana tomentosiformis	Nicotiana_tomentosiformis_Helixer_CM066020.1_000007.1_TN
Helixer_CM066020.1_000008.1	CHAIN	chain	1	1161	(TIR)(NBARC)(LRR)(LRR)(CJID)	NLR	TIR-NLR	TNLJ	MMQKSPSSSPDHTFRWSYDVFLSFRGEDVRKKFVDHLYVALQQKGIHTFKDDEKLERGKSISPNLMRAIEESRIALIIFSKNYANSRWCLDELVKIMECKNLKGQIVFPVFYDVDPSTVRKQKSSFGEAFSNHEARGCIKDNKLQKWRAALEEAANLSGCDLRNTANAHEAKVIKQIVEDMMAKLGGQRHAINAENLVGMESQMQKVYKMLGIGSGGVHFVGIFGMSGVGKTTLARVIYDNISSQFEGACFLHEVRDRSEKQGLARLQEILLSKILVIKDLRINNLFEGLNMQRHRLRFKKVLLVLDDVDHIDQLDVLAQKREWFGSGSRIIITTKDKHLLVKHDVEKIYKMRTLSEDESLQLFKQYAFKKNHPTKKFEDLSAQVIKYTAGLPLALKVL…	GCA_000390325.3	Nicotiana tomentosiformis	4098	Solanales	Solanaceae	Nicotiana	Nicotiana tomentosiformis	Nicotiana_tomentosiformis_Helixer_CM066020.1_000008.1_TNLJ
Helixer_CM066020.1_000009.1	CHAIN	chain	1	784	(TIR)(NBARC)(LRR)	NLR	TIR-NLR	TNL	MGRWSYDVFLSFRGEDVRKTFVDHLYVALQQRGIHTFKDDEKLERGKSISPDLIRAIEEARIALIIFSKNYADSKWCLDELMKIMECNKQKGQIVLPVFYDVDPSTVRKQKSSFGEAFSNHEISCFKDNKVEKWRAALEEAANLSGWDLPNTANVHEAKVIKQIVEDIMAKLGGQRQASNAENLVGMESHMQKVYKMLQVGYGGVHFVGILGMSGVGKTTLARVIYDNIRIQFEGACFLHEVGDRSAKQGLERLQEILLSEILVIKDVRISDSFEGANMQKQRLPRKKVLLVLDDVDRIDQLDVLAGEREWFGPGSRIIITTKDKHLLVKHRVEKIYRMRTLSEYESLQLFKRHAFKKSYPTKEFDHLSVQVIKHTAGLPLALKVLGSFLYGRDLVEWT…	GCA_000390325.3	Nicotiana tomentosiformis	4098	Solanales	Solanaceae	Nicotiana	Nicotiana tomentosiformis	Nicotiana_tomentosiformis_Helixer_CM066020.1_000009.1_TNL
Helixer_CM066020.1_002763.1	CHAIN	chain	1	661	(CC)(NBARC)	NLR	CC-NLR	CN	MAYASVASLMRTMESVLASNSPMQSLVCDHKEEFLALREKVSFLEVLLKNFEKNNNSGKMTDLEAQIKEAANAVEHTIQLRLTEFLMAKDEMQKEKENKRLCDSLKQVAKEIDHLPNESPKIQNEGKKVSKEALVQDSSSEKHTPNVENNMVGRDDQRKRLLVELTQHGGSSGRLKVVPIVGMGGIGKTTLAKEVYDDASTRLHFDVCAWATISQQHNVKEILLSLLRHTKGDKFNMDDEAELADMLQKSLKGKRYLIVLDDMWKSEAWDDVRLCFPSENNGSRILLTTRNIEVACSAGTENLSLQMDLMGPVESWKLFQSIASANEALPSEFETIGKQIVDKCQGLPLTIVVVAGLLSKSERTIEDWENVAEDVKSFVTNDPDKQCLHVLGLSYNHLT…	GCA_000390325.3	Nicotiana tomentosiformis	4098	Solanales	Solanaceae	Nicotiana	Nicotiana tomentosiformis	Nicotiana_tomentosiformis_Helixer_CM066020.1_002763.1_CN
Helixer_CM066020.1_002762.1	CHAIN	chain	1	886	(CC)(NBARC)(LRR)	NLR	CC-NLR	CNL	MAYPSIASLMRTIKSLLTSNSPVQSIICNHREEILALHEKVSSLEVFLKNFEKSNASRKMTDLEAQIKEVVNVVEHTIQLRITEMVVANDEIQEEKAHKRFCYSLQQVAQHIDRVLNESSKDMVGRADQRKRLLDDLTRGFNDEPKVIPIVGMGGIGKTTLAKDVFDDVTIRSHFDVRAWATISKEHNVKDILVSLLRSTKEKDGIIHIEDETELPLMLQKSLKGKRYLIVLDDIWKNEAWDDVRLCFPSENKGSRILLTTRNIEVACSAGTENLSLRLDFMNPDESWNLFKSIIPANEALPSEFETVGKQIVEKCQGLPLTTVVVAGLLSKCKRTIEVWKNVAKDVKSFVKNDRDKQCQHVLGLSYNHLTSDLKPCLLYFGIFPEDSEISVKRLVRLW…	GCA_000390325.3	Nicotiana tomentosiformis	4098	Solanales	Solanaceae	Nicotiana	Nicotiana tomentosiformis	Nicotiana_tomentosiformis_Helixer_CM066020.1_002762.1_CNL
Helixer_CM066020.1_002761.1	CHAIN	chain	1	950	(CC)(NBARC)(LRR)	NLR	CC-NLR	CNL	MTENLPDVLSVFAFLFATLLIILYIPLTSCNLQLSGHNWNRIDMAYASIASLMRTIELLLTSNSPMQSLICDYKEEFLALQGKVSSLEVFLKNFEKSNDTEKMAYLESQIKDVTNAVEHTIQLRLTEAVMANDEIQKEKEHKRLFDSLKQVAEEIDHVQNESPNIQDYNTASHYQRKWLLEKLTQYGGSSGNLKVISIIGMGGIGKTTLAKEVYDYESIRSHYDVRAWTTVSQHYNVKDILESLLHSTMRDRFYMGDESELADMLRKSLIGKRYLIVMDDMWSSNAWDDVRHCFPSYNNGSRILLTTRNKEVAYYAGTENLSLQMNLMDPDESWNLAKSMVFANEAFPYEFETIGKQIAEYCTGLPLAILVISGLLSKSKRTVEDWENIAEDVLSFVTK…	GCA_000390325.3	Nicotiana tomentosiformis	4098	Solanales	Solanaceae	Nicotiana	Nicotiana tomentosiformis	Nicotiana_tomentosiformis_Helixer_CM066020.1_002761.1_CNL
Helixer_CM066020.1_002759.1	CHAIN	chain	1	966	(CC)(NBARC)(LRR)	NLR	CC-NLR	CNL	MAYASVVSLTRTIELLLTSNSPMQSLICDHREEFLTLYEKVSSLEVCAKKFEKSNVSGKMTDFEAHIKEVADFVELTIQLRLTESLEAYDEMQKEKAHERLCDSLQQVAQEIDRVQKESTKIKDKGKQASNKPSLVQDSSLANVENNMLGRDDERKRLLEDLTRGFSGEPKVIPIVGMGGIGKTTLAKEVFDDVTIRSHFDVRSWATVSSQHNVKEILLSLLSSRKEMNDKYYKEDEPELADMLRKSLKGKRYLIVLDDIWKSKAWDDVRLCFPSENNGSRILLTTRDTEVACYAGTENLSLQMDFMHPDESWNLFRSAASANEALPSEFEAIGKQIVDKCQGLPLTIVVVAGILSKSERTIEDWENVAKDVKSFVKNDPDELCLHVLGLSYNHLTSDL…	GCA_000390325.3	Nicotiana tomentosiformis	4098	Solanales	Solanaceae	Nicotiana	Nicotiana tomentosiformis	Nicotiana_tomentosiformis_Helixer_CM066020.1_002759.1_CNL
Helixer_CM066020.1_002757.1	CHAIN	chain	1	927	(CC)(NBARC)(LRR)	NLR	CC-NLR	CNL	MAYASIASLMRTVELLLTLKSPIQSLICDHREEILTLNEKVSSLEVFLKNSERSNVSEEMTDLEAWIKEVANVVEYTIQLRLTEAVMANDEMQKETAREMFCDSLQQVAEDISRVQKESMKIQQKGKQASKKSLVQGSSSAKDVLNVKKNMVGRDDQRKRLLEDLTRGSSGELKVIPILGMGGIGKTTLAKEVYNDVSIRSHFDVRAWATVSSHHNIKEILLSLLRSRMGDTFYMEDEAELADMLQKSLKSRRYLIVMDDMWSSKAWDDVRQCFPSENNESRILLTTRDTDVACYAGTENFSLQMSFMDPYESWNLFKSAAFANEELPSEYETIGKQIVDKCQGLPLTIVVVAGLLSKSERTIEDWENIAQDVMSFVTNDPDKQCLHVLGLSYNHLTSN…	GCA_000390325.3	Nicotiana tomentosiformis	4098	Solanales	Solanaceae	Nicotiana	Nicotiana tomentosiformis	Nicotiana_tomentosiformis_Helixer_CM066020.1_002757.1_CNL
Helixer_CM066020.1_002752.1	CHAIN	chain	1	932	(CC)(NBARC)(LRR)	NLR	CC-NLR	CNL	MAYAAITSLMNSIQQSMESTGLVLQLFYEKLESLRTIMEKPCNITGDHEALTSLEAQIAELADEAEYKVDLESRNIVLPENEKKQRRAFVNLYSLVKEVVGRIDSTMKKWMAIQNKLKNIQDLKAQNLSLVSPSRHGLEPEDKMVGLENEFEMMQDQLARGARELEVVSIVGMGGIGKTTLANKIYSDPFIMSHFDIRAKATVSQEYCARNVLLGLLSSISGKTNEFQEQQDDDQLADRLQKLLKCGRYLVVIDDTWTREAWDDIKRCFPDCNNGSRILMTTRNVEVAECASSGKTPYHMRLMNFDESWSLLYEKVFVKDCFSPEFEQLGKTIALNCGGLPLALVLIAGLLSKIGKSLDEWKSIVKNVSSTVNTEVNVQCMRVVALSYHYLPHHLKPCF…	GCA_000390325.3	Nicotiana tomentosiformis	4098	Solanales	Solanaceae	Nicotiana	Nicotiana tomentosiformis	Nicotiana_tomentosiformis_Helixer_CM066020.1_002752.1_CNL
Helixer_CM066020.1_000061.1	CHAIN	chain	1	920	(CC)(NBARC)(LRR)	NLR	CC-NLR	CNL	MAYAAVTSLMSTIQQSMQLTGLNLQSFYEKLESLRSILEKPLKTKGDLEVLKSLEAEIIELACNTEDMVESESRKVFLAKDAVTRKIDSWELFSLLKQAVGHIDYVMNKWMAVQNMYTNSKDLKAQNLSLADVSQPALELENTMVGHETEFEMLQDQLARGGSELEIVSIVGMGGIGKTTLANKIYTHPFIMSHFDIRAKATVSLEYRARNVLLGLLFSISVKTYEFYGQQDVGQLADRLQKLLKGGRYLVVIDDIWTTEAWDDIKLCFSDCNNGSRILLTTRNVDVAEYASSGKPPYQMRLLNSNESWNLLCGKVFEKEYFSLEFDIIGKEIALKCGGLPLAITVIAGLLSKIGKALDEWQSVAENVSSVVSTDVDAQCMRVLALSYHYLPNHLKPCF…	GCA_000390325.3	Nicotiana tomentosiformis	4098	Solanales	Solanaceae	Nicotiana	Nicotiana tomentosiformis	Nicotiana_tomentosiformis_Helixer_CM066020.1_000061.1_CNL
Helixer_CM066020.1_002705.1	CHAIN	chain	1	902	(CC)(NBARC)(LRR)	NLR	CC-NLR	CNL	MAYTAITSLMSTIQQSMQVTGLNLQSFYEKLESLIAITEKPCNMIGNLGALTRLEAEVIELACSTEDMVDSESRNVMVDLKSRNVINIISRTVTFGKLRSLLNQAIRDIDSTTKKWIGTQTSLDLKAQNTILASTSERALEPENMMVGHENEFEMMQVQLARGASELEVVSIVGMGGIGKTTLANKIFSDPLIMYHFDIRAKVTISQEYCARNGLLGLLSSITGKTDKPYEQQDDGQLKDRLQKLLKGRRYLIVIDDIWNEAAWDDIKLCFPDCNNRSRILLTTRNVKVAEYASSGKPPYQMRLLNCNESWDLLHKRVFLNECFPPEFEQLGKQIALNCRGLPLLIIVIAGLLSKIGKALDEWQMVVENVSSLVSTDVDVQCMRVLALSYHHLPHRLKS…	GCA_000390325.3	Nicotiana tomentosiformis	4098	Solanales	Solanaceae	Nicotiana	Nicotiana tomentosiformis	Nicotiana_tomentosiformis_Helixer_CM066020.1_002705.1_CNL
Helixer_CM066020.1_000223.1	CHAIN	chain	1	975	(CC)(NBARC)(LRR)	NLR	CC-NLR	CNL	MSTKATLFLHLYRRKNEASTCCISPLAVAGTLPSEEEMAYAALTSAVCSLELFLQCNHPLLNNLQRKEQILSLCKRILSFQEFLTDYEKIMHKHGGLKLLEEKIKEKTYQVEDIVDSKLRKYFLAKNAKDRKKAYSVLCRRLQVAIEEMELVKKEAMTIKGDKIRTRNFHTRVSPARRDVSTSSPNLQQQTPVGFQDDLKKIIDRLRGDSSELDIITIVGMAGIGKTTLAKRAFNDPSVVYRFDVRAWTTISQEYRERDTLHDLFYSVVPPASGSNQESDKEAADRLYGRLTTQPSKETYEGRNQEMADRLYKSLKGKRFLIVVDDMWSTDAWDNVKMLLPDDDNKSRVILTSRLIDVATYAIANPDRQPHRLNFLNKDEGWELLREKLFGKRGCPFEL…	GCA_000390325.3	Nicotiana tomentosiformis	4098	Solanales	Solanaceae	Nicotiana	Nicotiana tomentosiformis	Nicotiana_tomentosiformis_Helixer_CM066020.1_000223.1_CNL
Helixer_CM066020.1_002578.1	CHAIN	chain	1	1002	(NBARC)(LRR)	NLR	CC-NLR or CCR-NLR or CCG10-NLR	NL	MEIVGAVISMMQCFCGETCLHQSVSEKCTYLRKPHALANNLDKKMELLKAREEDVKRKLQVEKVWHGMEPKAEVNMWLTNVGKIKSAVTRLQEEITKNKRCLNGCCPNYMSRLKVGKHFDKKIKEVDMLLAQSIYPDASLVDMMPQRGKILPETSLVGETAQRSLELVWTYLNDGHTGIIGIYGMGGVGKTSILVAINNRLLRESAVFDNVIWVTASKDSNVQKLQKDIARAVGLSFDDEDDEMERAAQLLEALMRRRRFLLIIDDLWEAFSLEVVGIPSPGYGHDCKLIITTRSMMVCRGMETMRDVEVSVLSKEEAWDLFKQKVGDEVLASPRLQAVSKDVAMECGGLPLALVTVGRALRRENDTRQWENALSQLKNAMGRIEGMENRVFTRLRFSY…	GCA_000390325.3	Nicotiana tomentosiformis	4098	Solanales	Solanaceae	Nicotiana	Nicotiana tomentosiformis	Nicotiana_tomentosiformis_Helixer_CM066020.1_002578.1_NL
Helixer_CM066020.1_002497.1	CHAIN	chain	1	913	(CC)(NBARC)(LRR)	NLR	CC-NLR	CNL	MRFGRCFSFDMNRYRFAKKLSWIMNRIDQVHEWKMTYDITIKGRKGSGAVIQEREPYPSGFLSSKIQSIKREMNLMQALMEDVKMMDRVDAKVQVWVEEISGIALEVKNLIDLYCKENKLVIAFIDAFNVSDLKWIAHVNRLKKKIQRLHNRRLDYGIEHIAGTPPYFVEEIKARLLMNCQDLCIFPILGVKDNDKAKLQQLLNDDYTIICHFDVRVYIRMPQELNVIAILKEMANQVIEQLQPAEHNNDQGSIVEDQEGMSWSVPKLQDALHKDKWSRHEVIAQALKELLYPIRYLVVFHDIQIIRGIWSDLRQAFPNASSGSRVVLFTAHEAIENTSELLSLYQNSELNDTRNEETDEISNFQLQAPIRVRETPAEKRVLSEWEKVLERLNRKTPHL…	GCA_000390325.3	Nicotiana tomentosiformis	4098	Solanales	Solanaceae	Nicotiana	Nicotiana tomentosiformis	Nicotiana_tomentosiformis_Helixer_CM066020.1_002497.1_CNL
Helixer_CM066020.1_001034.1	CHAIN	chain	1	1167	(TIR)(NBARC)(LRR)(CJID)	NLR	TIR-NLR	TNLJ	MDSQKELNKKWEYDAFLSFRGEDTRNNFVAHLHKRLEERGVNVFKDDEKLERGRPISAELLKAIEESRVAIIIFSKNYASSVWCLEELTKLMECVEKKGQEAIPIFYNVDPSDVRMQRSKSSFAKAMAKHKANFEGNDLEKVQRWTDALQKAANIAGWDLGKCANGNEPECIDRIVHEKFQNVHHTVSATEKYLVGVESRTGGVESMLKVGSGGVYFVGIWGMGGVGKTTVARKIFDNISNQFQGSCFLANVREESKKHGIKHLQKTLLSRILNEKSLKVASFYEGADMLKGKFCLRKVLIVFDDVDDNHQLEYLVGKHDWFGDGSRIVTTTRNADLLRCHDELYSVPELAKCEALELFSWHAFQKRTPDKEFLKLSKSVVDYAKGLPLALTVLGSFLY…	GCA_000390325.3	Nicotiana tomentosiformis	4098	Solanales	Solanaceae	Nicotiana	Nicotiana tomentosiformis	Nicotiana_tomentosiformis_Helixer_CM066020.1_001034.1_TNLJ
Helixer_CM066020.1_001782.1	CHAIN	chain	1	787	(NBARC)(LRR)	NLR	CC-NLR or CCR-NLR or CCG10-NLR	NL	MEIVETCGKGTLSSAEPSTKRSFPSTDDEVVGFVKDAESIMKKLTGGAKELDVISIFGMPGLGKTTLARKVYDNPSIVNYFDVKAWCSVSQAYNRRTLLIEIFKQATRDKSEIDEAVDIADKLQKTLKGRRYLIVLDDIWEVETWEDLGLYFPKGEDGSRVIVTTRIEEVAKHLQHCSDPYSLRFLTSKESWELLQKKVFRGESCPPDLLEAGLHVAEHCKGLPLVIVLIAGIIVKMERKASLWLEVANDLSSLALGEQGMKVIQSSYDHLEDQLKPCLLYMALYPEDYKIPVSDLLKLWMAEEFVENIDSENMEETSRILLNDLLKRSLVMVSGRQEINGAIEYCSLHDLVREFCLRRLTEEKYFMQLTVPYSSNQQLYSKESRLCIYIHDELVKQLD…	GCA_000390325.3	Nicotiana tomentosiformis	4098	Solanales	Solanaceae	Nicotiana	Nicotiana tomentosiformis	Nicotiana_tomentosiformis_Helixer_CM066020.1_001782.1_NL
Helixer_CM066020.1_001781.1	CHAIN	chain	1	772	(NBARC)(LRR)	NLR	CC-NLR or CCR-NLR or CCG10-NLR	NL	MEVVEACGKGTFSTAEPSTRRSFPSTDDEVVGFEKDAESIMKKLAGGAKELDVISIFGMPGLGKTTLARKVYNNSSIVNHFDVKAWISVSQAYNRMKLLVEIFKQVTGDKREMKEDVDIADKLQKTLKGRRYLIVLDDIWEVDAWEDLGLCFPKGEDGSRVIVTTRIEEVAKHLQHRSDPYSLRFLTPEESWELLQKKVFQGESCPPDLQEAGLQVAKHCKGLPLVVVLIAGIIVKMEREASLWLEVANDLSCHVLGEQSMKVMQSSYDHLEDHLKSCLLYMAFFPEDHEILVSDLLKLWMAEEFVENIDTENIEETSRICLNDLLKRSLVMVSKRSFNGDTEYCTVHDVVREFCLAKLIEEKYMQLTMPYSPNRHVYSKESRLCIYIHDDLVKQLDHC…	GCA_000390325.3	Nicotiana tomentosiformis	4098	Solanales	Solanaceae	Nicotiana	Nicotiana tomentosiformis	Nicotiana_tomentosiformis_Helixer_CM066020.1_001781.1_NL
Helixer_CM066020.1_001065.1	CHAIN	chain	1	771	(NBARC)(LRR)	NLR	CC-NLR or CCR-NLR or CCG10-NLR	NL	MEVVETCEKRSQAHAMPSTQRSFPSIDDEVVGFAKDAEYVMKKLTGGSKELDVISIFGMAGLGKTTLARKVYNNTSIINHFDVQAWCTVSQTYNMRTLLVDILEQATNKEWKIKEDFDIADKLQKTLKGRRYLIVLDDIWKVEVWEVLGLCFPKGEDGSRVIVTTRIEEVAKHLQHHSDPYSLRFLTLEESWELLQKRVFQGESCPLDLREAGLKVAKHCKGLPLVIVLIAGIIVKTEREASLWLEFANDLRSHVLGEQSMKVIQSSYEHLEDHLKPCLLYMGLFPEDHKIPVHDLLKLWMAEEFVVNVDTENMEEASRFCLNDLLKRSLVMVSRRRINGDIECCTLHDVVREFCLRKLAEEKFMQLTVPYNPYDQHLYPQESRLCIYIHDDLVNQLDH…	GCA_000390325.3	Nicotiana tomentosiformis	4098	Solanales	Solanaceae	Nicotiana	Nicotiana tomentosiformis	Nicotiana_tomentosiformis_Helixer_CM066020.1_001065.1_NL
Helixer_CM066020.1_001505.1	CHAIN	chain	1	824	(CC)(NBARC)(LRR)	NLR	CC-NLR	CNL	MAETFLFNIIERVLAKVSSVAVYEISLAWNVKTELRKFQSTLSTIKAVLLDANEQQAKNHEVRDWLEKLRDVVYDVDDLLDDLSTQLTLQMHFQKSLKKKVRKFFSSSNPIIYRFKIGRKVKEIRELLNEIAHDRKSFHFTEHTYLNPVENICREQTHSFVRASDIIGRETDQENIVKQLIDAREEENISVIPIVGLGGLGKTTLVKLVYNNNKVVQNFDLRMWVSISEDFSLSKVIEKILRSATGESFGHLDMDQLQSHLSEVLRSKRYLLVLDDVWNEDQNKWTDLRELLMNCSRGSKIVVTTRSKMVALITGTVAPYYLGGLADDECLSLFLKCAFVGEDKLLPNLVEIGKEIVKKCGGVPLAVKTLGRLLYMKTDENEWLRIRDNEIWEIEQKQS…	GCA_000390325.3	Nicotiana tomentosiformis	4098	Solanales	Solanaceae	Nicotiana	Nicotiana tomentosiformis	Nicotiana_tomentosiformis_Helixer_CM066020.1_001505.1_CNL
Helixer_CM066021.1_000395.1	CHAIN	chain	1	755	(NBARC)(LRR)	NLR	CC-NLR or CCR-NLR or CCG10-NLR	NL	MGYGSVLLLLENLERMLNEVKFLEGTVEEFKSELLQTKGLLKYAKVGDERIIEIVDEFRKIFVETEDVIDTYAVDVGGSSGILKCVNCISAVYGRRKLESQLVFIMEQIHYLNGKLASCCSVKKALIPVESNHLHNTDSNCSDYRFAYPFNKDVLVGLEEKKRTLQSLFQYGFKESPVIAICGMGGIGKTTLARAIFDELLFYGQRFDAFAYIVLPHDFQIDMDFLLRDILTQLNRSRKKQVLVCKGRIELAHKLYESLESNKCFLVLDDMWSMDAWVNLSAYLPTAKSVSRILVTTRNGDVAKSIAEKGLSFDMKRLSADECWEVLWKRQPSFLNFFKANQVLEEIAKAVVSKCFGLPLAVVCAGSVLAREHSVAHWKSVLHDFDSYLYLEKDTLVFS…	GCA_000390325.3	Nicotiana tomentosiformis	4098	Solanales	Solanaceae	Nicotiana	Nicotiana tomentosiformis	Nicotiana_tomentosiformis_Helixer_CM066021.1_000395.1_NL
Helixer_CM066021.1_000636.1	CHAIN	chain	1	1007	(TIR)(NBARC)	NLR	TN (OTHER)	TN	MDDEKSPKEIPTVDTQSLTIKIANSGGKKLGKDIFSAVLPSGQQKLVADSATSSPYNSPSLISPPSSAFVSALQSPYISPRATLVTNPSAQENLIAPTILVANPKQETPIAPTSVSHPSPPVSYCGSQSDDVPSTSYTPPPERYDFSDDPTDTKLKIVTCVPVSGPETDPRISFSFPVPRISFAKGSISPASNAKLRSCDVYIGFHGQNLNLARFCKWLKSELELQGIACFIADRAKYADNQSHEIADRVICSVTFGVVVVTSCSFFNHLSLEEIRFFAQKKNLIPLFFNTDANEIASLFNRNADAKKCKEVLDAILKCHEFKLETNESNWRSCVSKAAGILRAKLGRKSVAEKTEEGFEELPFPRNKSFVGREREIMEIETTLFGCGDSFEQESVVPS…	GCA_000390325.3	Nicotiana tomentosiformis	4098	Solanales	Solanaceae	Nicotiana	Nicotiana tomentosiformis	Nicotiana_tomentosiformis_Helixer_CM066021.1_000636.1_TN
Helixer_CM066021.1_000642.1	CHAIN	chain	1	888	(CC)(NBARC)(LRR)	NLR	CC-NLR	CNL	MANVAVEFLVENLMQLLRDNAELIIGVKDEAESLLQDLNEFNAFLKQASKSRSENDVHKELVKKIKTVVNSAEDAIDKFVIEAKLHKDKGVGRFVDVKHYKRVYDVAGEIKAIRDKVKEIRLNNSHGLQALQDEDQSARYVEERKPPVVEEDDVVGFEEEADKVINRLLGGSDGLEVVPVVGMPGLGKTTLANKIYKHPKIGYEFFTRIWVYVSQSYRRRELFLNIISKFTRNTKQYHGMCEEDLADEIQDFLGKGGKYLIVLDDVWSPDAWERIRIAFPNNNNKSNRILLTTRDSKVAKQCKQCIGIPHDLKFLTEDESWILLEKKVFHKDKCPPELELSGKSIAKKCNGLPLAIVVIAGALIGKGKTSREWKQVDQSVGEHLINKDQLENCNKLVQM…	GCA_000390325.3	Nicotiana tomentosiformis	4098	Solanales	Solanaceae	Nicotiana	Nicotiana tomentosiformis	Nicotiana_tomentosiformis_Helixer_CM066021.1_000642.1_CNL
Helixer_CM066021.1_001452.1	CHAIN	chain	1	929	(CC)(NBARC)(LRR)	NLR	CC-NLR	CNL	MAEVLVSIVLDQLGNFIVEQVKGQVDELRMAIGIKKEIQSLSLKLKMIKEALDDAEKRRVKDKNVKHWLEILEDFSYDTDNVLDEWKTRILQQEIERNEAATTAASIPRKKASCFFLPSCFTFKKLEVNRDIVRKIKELDVKLEGIVREKDQFSFVVNANGVVSDQDVFKRVMTTGIVDESEVHGRDSDKDVVISKLLESNDQENGLLVVSVVGTGGIGKTTLAQLAYGDEKIKGHFDERIWICVSDPFDEVKIAKAILESLTKSSPNLSQLHMLLERIQECVSKKRFFLVLDDVWSEDYSKWEPLKNSLKNGAPGSRILVTSRSERVVGMMGSSYMHRLGQISDSDCWSLFSRIAFSGRNKEDFENLEDIGKRIVRKCKGLPLAAKTMGSLLRFKDTE…	GCA_000390325.3	Nicotiana tomentosiformis	4098	Solanales	Solanaceae	Nicotiana	Nicotiana tomentosiformis	Nicotiana_tomentosiformis_Helixer_CM066021.1_001452.1_CNL
Helixer_CM066021.1_001138.1	CHAIN	chain	1	898	(CC)(NBARC)(LRR)	NLR	CC-NLR	CNL	MGYAAVISLIQTLKQVMQQKPRWVIGDTRKMVESLLDSVGYFQNFLESSCNIRRQDSCKQQFEELEREIRIAVNEAENVIELNIYEFNQLERCRSRLGLSRQPICDDLPPLLEKIDAVKRKILMQNSSIISSTKVDSLLGLDSSSRHIVNMSLENVVVGLEDDLMKIMRRLIGPPCGREVVSILGMAGIGKTTLAKKAYHHPEIRNRFDIHVWVTISQEYRIRDLWLSILSCIPHISETYPMDVRDEINESTDDQLMDMIYKKLKCRRYLVVMDDIWSKEIWDLMTRIFPDDNNGSRIILTSRHEQVAKHADPDSKPHKMSLLNSDNSWKLLKGKVFGVEHVCPPELEDIGKQVAQKCQGLPLALLVVAGHLSKISTTRKCWNDVAKTISKIVASEPDK…	GCA_000390325.3	Nicotiana tomentosiformis	4098	Solanales	Solanaceae	Nicotiana	Nicotiana tomentosiformis	Nicotiana_tomentosiformis_Helixer_CM066021.1_001138.1_CNL
Helixer_CM066022.1_001179.1	CHAIN	chain	1	873	(CC)(NBARC)(LRR)	NLR	CC-NLR	CNL	MAAYVALTSLMGTIQQLQLLQSNLDLLDTHVESLNLLYEKVDSLKELLDNFDGEQMKNLHAKVRHIANEAEDEVESQMKVVMDEQHDVLHQKEALESLSEILQRGIENVDSLKEELIKDSQNNTSQAGNSALGDSSSPRLHALTLENDMVGYNIEQANMLSRLTSGSPELEVISVTGMGGIGKSTFAKKLFSHPSILSFFDIRGWITVSEDYSYRKMLLGLLVDANIGKEEDLDKKSDSDLAVCLKQNLMGRRYLIVVDDIWSKNAWDEISLCLPDDGKRSRVLLTTRDVEVAQYASSPKDPFRMHLLDQEDSWNLFYQNAFIEKGFAIEFEDVGKEVAKNCNGLPLMIAVVAKVLSSKRTLDEWTKVAESVSSLAEVDAYQQCSGVLALSYNHLPSYL…	GCA_000390325.3	Nicotiana tomentosiformis	4098	Solanales	Solanaceae	Nicotiana	Nicotiana tomentosiformis	Nicotiana_tomentosiformis_Helixer_CM066022.1_001179.1_CNL
Helixer_CM066022.1_001178.1	CHAIN	chain	1	804	(CC)(NBARC)(LRR)	NLR	CC-NLR	CNL	MAAYVALTSLMGTIQQLQLLKSNLGLRNTHVRRLKLLYEKVDYLQEFLDNSDDEQTKNLHVKVKYIANEAEDEVESQIKVIMNEQWDKLPQKDALKSFFKILQQAVEKVDSLKEELINTSPRLHAPILENDMVGYNNEQTSMLGQLTGGSTQMEVISVTGMGGIGKSTFAKKLFTDPSVLSFFDTRGWITVSENYSYRMMLLALFQYVAIGKEEELDNKSDSELAVCLKQGLMGRRYLVVMDDIWSKKAWDEIRLCLPDDGKRSRVLLTTRDVEVAQYASSREDPFRMHLLDPDDRLPLMISVVAKILSSKRTLDEWRKVAEGVSSLADVDAYLQCSGVLALSYNHLPSYLKCSFLYFGLFPKVSEISVEKLIRLWIAEGLLKVKGMEGLEETAASHLG…	GCA_000390325.3	Nicotiana tomentosiformis	4098	Solanales	Solanaceae	Nicotiana	Nicotiana tomentosiformis	Nicotiana_tomentosiformis_Helixer_CM066022.1_001178.1_CNL
Helixer_CM066022.1_001177.1	CHAIN	chain	1	872	(CC)(NBARC)(LRR)	NLR	CC-NLR	CNL	MAAYVALTSLMGTIQQLQLLQSNLDLLDTHVESLNLLYEKVDSLQELLDNFDGEQMKNLHAKVRHIANEAEDEVESQMKVVMDEQHDRLHQKEALENLSEILQRGIENVDSLKEELIKHSQNNTSQAGNSSLGDSSSPRLHASTLENDMVGYNIEQANMLGQLTSGSPELEVISVTGMGGIGKSTFAKNLFSHPLILSFFDIRGWITVSEDYIYRKILLGLLIDANIGKEEDLDKKNDSDLAVCLKQRLMGRRYLIVVDDIWSKNAWDEIRLCLPDDGKRSRVLLTTRDVEVAQYASSPKDPFRMHLLDQEDSWNLFYQKAFVKNGFAIEFEDVGKEVAKNCNGLPLMIAVVAKVLSSKRTLDEWKKVAESVSSLAEVDAYQQCSGVLALSYNHLSSYL…	GCA_000390325.3	Nicotiana tomentosiformis	4098	Solanales	Solanaceae	Nicotiana	Nicotiana tomentosiformis	Nicotiana_tomentosiformis_Helixer_CM066022.1_001177.1_CNL
Helixer_CM066022.1_001175.1	CHAIN	chain	1	422	(CC)(NBARC)	NLR	CC-NLR	CN	MSAYVALTSLMGTVQQLQLLQSNLDLWNTHVESLNLLYEKVDSLQEFLDSSDAEQMEILQAKVKHIANEAEDEVESQMKVVMDEQYDGLHQKETLESLFEILQRAINVDSLKEEVFKHSQNNNLQAGNSSLGDSSSPRLHASTLENDMVGYNTEQANMLSQLTRDSPELEVNAVTGMGGIGKSTFAKKIFAHPPVLSFFDICGWITVSEDYSYRKMLLGLLKDVNIGKEEDLDKKNDSDLAVCLKQSLMGRRYLIVVDDIWSKNAWDEIRLCLPDDGKRSRVLLTTRDVEVAQYASSSKDPFKMHLLGPDDSWNLFQQKAFAGKGFPIEFEDVGKDVAKNCKGLPLMIAVVAKILSSKRTLEEWRKVAERVSSLAEVDAYQQCSGVLALSYNHLPSYLK…	GCA_000390325.3	Nicotiana tomentosiformis	4098	Solanales	Solanaceae	Nicotiana	Nicotiana tomentosiformis	Nicotiana_tomentosiformis_Helixer_CM066022.1_001175.1_CN
Helixer_CM066022.1_001174.1	CHAIN	chain	1	902	(CC)(NBARC)(LRR)	NLR	CC-NLR	CNL	MAAYVALTSLIGTIQQLQLLHSNLNLGDTSLKSLNLLYEKVDSLHELLDNSDAEQTENLHAEVKHIANEVEDEVESQMQVVMDEQHDGLHKQEALESLFEILQRAIEKVDSLKEGLIKHSQNENLQAGNSSLCDSSSPRLHAPTLENDMVGYNIEQANMLSQLTGGSAPLEVISVTGMGGIGKSTFAKNLSSHPSILSFFDICGWVTVSEDYSFRKMLLGLLKDANIAKEEELENKNDQVLADRLKKGLKGRRYLIVVDDIWSKEAWDDIRLCLPDYGIRSRVLLTTRDVEVAQYASSSKDPFRMHLLNPDDSWNLFYQKAFAENCFPVEFENVGKEVARNCKGLPLMIAVVAKILSSKRTLDEWRKVAQSVSSLADVDAYRQCSGVLALSYNHLPSYL…	GCA_000390325.3	Nicotiana tomentosiformis	4098	Solanales	Solanaceae	Nicotiana	Nicotiana tomentosiformis	Nicotiana_tomentosiformis_Helixer_CM066022.1_001174.1_CNL
Helixer_CM066023.1_000026.1	CHAIN	chain	1	770	(CC)(NBARC)	NLR	CC-NLR	CN	MAHNDIEDMLDHLRRIKSRGDLNVVKIETLEMELRFLRTFIKYPHALLPDFSVEIRKKAKLIAEMLHSVFDGIPGEYKTSLNVERLVSELQEFSEDNGTSLIYNFELNDLYMLEYMDYLDQNLNDALRYLVRSVTFFVEKINILQKIDRYLRKVKVIQNKIRFVRYLYGAEINGYVDRERLEGMHARIQFMADNVRQFCLALWINKDRDDTSDIEKFLLVFLGDIPNHVINGNRLNEVLEKVGVLVGDILCVIQMQLLSGSTIKDDASKIDLGTIQILEKIEDLKAQLERYYKSLKYRPSQFPTVGGLSFLDSLLRKLNEMMKSELCLDFMMKPHIVILEKEFSYLTSVFRDVAKMQHEHEILKDLQRRTINLAYEAEVAIDSIPSQCNALWYLFCSLP…	GCA_000390325.3	Nicotiana tomentosiformis	4098	Solanales	Solanaceae	Nicotiana	Nicotiana tomentosiformis	Nicotiana_tomentosiformis_Helixer_CM066023.1_000026.1_CN
Helixer_CM066023.1_001754.1	CHAIN	chain	1	856	(CC)(NBARC)(LRR)	NLR	CC-NLR	CNL	MADVALKFVVENLVPLIKETWELIGGAPEDCARLVDELDELKAFLDDAARYRQSNSKQWSQFVHKVQVIVYQAEGLVDKLLVQVKLHQDKNIFKQFFDANYAISVRELAKNIKVALEQVKKIRQENPEAFQKKPMLDDQPEIVAPRPQDTLLEENEVVGFDEEAKTVIKRLAEGRNELDVIPVVGLAGLGKTTLAIKIYKDPKVTYEFFNSIWVYVGPQEYKPKEIFLRILEGFTKRTAEHQNMSVNELTSKIQESMSKGGKCLIVLDDVWHPDVVKSVRSVFPKNSKGHKIMITTRDASIGRYANANPHMLKFLEDKESFQLLENRVFIGTSSKRCPEELVGYGESIAKQCSGLPLAVVVIAGALQGRINERVWKMVKQNVGEHLINKDKPESCLKYV…	GCA_000390325.3	Nicotiana tomentosiformis	4098	Solanales	Solanaceae	Nicotiana	Nicotiana tomentosiformis	Nicotiana_tomentosiformis_Helixer_CM066023.1_001754.1_CNL
Helixer_CM066023.1_000043.1	CHAIN	chain	1	1284	(CC)(NBARC)(LRR)	NLR	CC-NLR	CNL	MARNEIEDMLDHLRRIKIGGDLNSVKIDEIETLELELRFLRTFIKYYHFLLPDSLAKIIKKAQLIVEMLHSVFGGIPDECKTNLNVERLVSHLLEFIGGNASSSYSYELNDSYLSEYMDCLVKNLNDILVSLELDESETLLTDGLLQINRCLKQVKTIQKKMSFFRYLYATEMNGYIDHEKLEGLETRIRFMADNVGQFCFSLWILDEDEDDLNNILSKPPYLLCLIMLVELEMKKIFRGELKGSKFTQSRTFKDKKLPKGFLHHLRTLLVYLSNIILENFPNNVSARNFDLAMEFLLVFLADVPNRFVNGKRLNEVLEKVVALVGETLFLSQKLLASSTIKYHTSKTNLTPTEIIERSENLKAQVEERYYKSLKFIPYGQFPTVGGVSFLGSLLRKLD…	GCA_000390325.3	Nicotiana tomentosiformis	4098	Solanales	Solanaceae	Nicotiana	Nicotiana tomentosiformis	Nicotiana_tomentosiformis_Helixer_CM066023.1_000043.1_CNL
Helixer_CM066023.1_000047.1	CHAIN	chain	1	740	(NBARC)(LRR)	NLR	CC-NLR or CCR-NLR or CCG10-NLR	NL	MNDEEIVGFENDAERIIKCLNEGKKELDVIPIVGMAGQGKTTFARKLYNNDNIVYHFDVRAWCIISQTYNRQELLQEIFNQVTGSKGKVDEVGELADMLRKRLIGRRYLIVLDDMWDIKAWEDLRLSFPNGDTGSRIIVTTRLEEVGKQVKHDTDPYSLPFLTRDESLKLLQKKVFQKEACPHELQDVSLAVAKRCKGLPLVIILVAGIIKRKKMEESWWHEVKNALLSYLGEAEGYSLSTMQLSYDNLPDSLKPCLLYMGMFPEDARIPVSKLISLWIAEGFMQNIESERLMEEAAEGYLMDLISSNVVIVESRKYNGKVKYCQVHDVVLHFCLEKSREEKFMFAVKGNYSDFQPSGWKETRLSIKLTKELSKIELLTAEPFHQHLRSLITNDGGEYS…	GCA_000390325.3	Nicotiana tomentosiformis	4098	Solanales	Solanaceae	Nicotiana	Nicotiana tomentosiformis	Nicotiana_tomentosiformis_Helixer_CM066023.1_000047.1_NL
Helixer_CM066023.1_000048.1	CHAIN	chain	1	1117	(CC)(NBARC)(LRR)	NLR	CC-NLR	CNL	MLDHLRRIKKGGDLNSVKIDQIETLEMELRFLRTFLEYHHVLLPDSFVNIAKKVQLVGEMIQSVFAGNTDGCKTNLNVERLASHLLKFIEGKTSSRFNYELDDSYLLEYMDYLDKNLNDAPRYLVKSDPFLRKGLKILQKTDRFLKQVIFIQKKMKFLRYLYGTEINGHIDHEKRKRLEIQMQLVADNVVQFCATLWTNEIDGDDTSNIENKPSYLICLVVLVELEIKTIFRGELKASKFSHSTTFKTQKLPKGFSHHLHSLLVYLREKKLGNFPSNVSAQNIDAAIELLLDSLNDVSNSATNCKMLNEVLEKVGDLVGDVLCVIHRSIIKDKTRKINLCSVQILKKTENLKAQVLERYYKLLKFTPSQFPTAGGLSFLDSLLRKLNEMLKSESGLDLK…	GCA_000390325.3	Nicotiana tomentosiformis	4098	Solanales	Solanaceae	Nicotiana	Nicotiana tomentosiformis	Nicotiana_tomentosiformis_Helixer_CM066023.1_000048.1_CNL
Helixer_CM066023.1_000051.1	CHAIN	chain	1	1187	(CC)(NBARC)(LRR)	NLR	CC-NLR	CNL	MTQNDIEDMLDNLRRIKSRGDLNSIKIKTLEMELRFLSTFLKYHHFLLPDSLVKIAKKAQLIDEMLQPVFGGNPDECKTNLNVERLVSQLLEFIEGNTNLRYNFELNDSHLSEYMDCLDKNLNDVQMFLELDTEWTNKRFLEQVKIIQKKMRILRYLYATEISSYIDHEKLEGLETRIQFMLVELEMKKTFLGEIRASKFSHSTTFKKQKLPKDFSHQLHSLLVCLKCKKLKNFSDTISVRNINVAIEFLLVFLADVPNHVINGKRLNEVLEEVGARAGDVLCVIHSSMIKDDTSKINLCSIQILEKTENLKVQLERYYKSLIFTPSQFATVGGLSFLDSLLRKLNEMMKSELGLDFMMKPHIVILEKEFSYLTSVFRDVAKVQHEHEILKDLQRRTIN…	GCA_000390325.3	Nicotiana tomentosiformis	4098	Solanales	Solanaceae	Nicotiana	Nicotiana tomentosiformis	Nicotiana_tomentosiformis_Helixer_CM066023.1_000051.1_CNL
Helixer_CM066023.1_000052.1	CHAIN	chain	1	421	(CC)(NBARC)	NLR	CC-NLR	CN	MADVALQFVVDTLVPIIIENWKLIGGTKEDSAHLLGELNRSKAFLQDAAKYRESNSEQWKYFIKEVQAGRLNRSTYLKRNIIVQNLDTKYAKKVWDLANEITDTLEQVKKIREQNPEAFHAKSMLDYQPDIVAPGPQDTLFGPQQYKPKEVFLSILEGFTKRTTEYQNMAVSDLTNIIREFILKEGKCLIVLDDVWATDVVDSVMKVFPENRKGHRIMFTTRDLHIGRYANPEPHSLKFLTDKESFQLLEKRVFGSNIRKCPEDLIAHGESIAKQCSGLPLALVVIAGALKGHTSERVWQMVKDNVGKHLINKDDPQSCLKYVEMSYGHLPEDMKACFLYCGAFPQGFEIPAWKLIRLWISEGLINSNLDGRPEDIAEIYLNELVNRNLVIVMQKSFQS…	GCA_000390325.3	Nicotiana tomentosiformis	4098	Solanales	Solanaceae	Nicotiana	Nicotiana tomentosiformis	Nicotiana_tomentosiformis_Helixer_CM066023.1_000052.1_CN
Helixer_CM066023.1_000056.1	CHAIN	chain	1	1433	(TRANSPOSON)(CC)(NBARC)(LRR)	NLR	CC-NLR	OCNL	MIVEAVLLPNRDIPADRRKLLAETQLIEPYKKKHLLTAVYAHNTKEERRELWRYLKNKERHRIKAFNSILRRGQTLAIEQQLELIQPYTEKDVKQAMFSIDSNKSPCPDGYGSGFNKATWSVIGQEKGMRGLKQGDPMSPLLFVLVMEYLSRTLKSISELPDFRFHPMCKATKLNHLIFADDLMVFCKADMQYISRVMEALDHFSEVTELVANLNKSNIFIAGVDAYFKERILEKTGFSIEMMAHTDIYDMLDHLRRIKSGGDLNRVKIDQIVTLETELRFFTTFLKYHHVLSHDSLVKITKKAQLIVEMLQLVFHGNIDECKTNLNVERLLSHLLEFKEDNTSPRSNYELDNSYLSEYMDYLDKNLNDVPRFLRYLYATEINSYVDHEKLEGLETRIQ…	GCA_000390325.3	Nicotiana tomentosiformis	4098	Solanales	Solanaceae	Nicotiana	Nicotiana tomentosiformis	Nicotiana_tomentosiformis_Helixer_CM066023.1_000056.1_OCNL
Helixer_CM066023.1_000085.1	CHAIN	chain	1	1076	(TIR)(NBARC)(LRR)	NLR	TIR-NLR	TNL	MDTQLVRGESSHFSYEVFLSFRGEDTRKTFTGHLYSKLSDVGINTFIDDEELRKGDVISRELEKAIEGSRISIVVFSRNYASSSWCLNELVKILECKEILKQMVLPIFYDVDPSQVRKQTGIFGEALAKHKERLFGAQRVEKWRAALTEAANLSGWDLQNVADGHESKFIENIIQQVLQEVNQTPLDVAWHPVGVDYRVKDIEWLLQNECEDEVRMIGIHGVGGIGKTTLAKAIYNRMFRLFHSSCFLSDVRSEAEEFGLVKLQEKLLQQALKNKDIKVGSVAQGINLIKARLESKKVLIVLDDVDHKNQLESLTRERSWFGSGSLIIITTRDKRLLCRLREKERYEAKLLNDNEAMLLFCWHAFDNHFPPEDYVNLARDIIKYSGRLPLALVTLGSHL…	GCA_000390325.3	Nicotiana tomentosiformis	4098	Solanales	Solanaceae	Nicotiana	Nicotiana tomentosiformis	Nicotiana_tomentosiformis_Helixer_CM066023.1_000085.1_TNL
Helixer_CM066023.1_001695.1	CHAIN	chain	1	1058	(TIR)(NBARC)(LRR)	NLR	TIR-NLR	TNL	MDTQLVRGESSHFSYEVFLSFRGEDTRKTFTGHLYSKLSDVGVNTFIDDEELRKGDVISRELEKAIEESRISIIVFSRNYASSSWCLNELVKILECKDKLKQMVLPIFYDVDPSEVRKQTGLFGEYLAKHKERPFGAQRVEKWIAALTEAANLSGWDLQNVADGHESKFIEKIIQQVLQEVNQTPLDVAWHPVGVDSRVKDIELLLQIECEDEVRMIGIHGVGGIGKTTLAKAIYNRMFRLFDSSCFLSDVRSEAEEVGLVKLQEKLLQQVLKTEDIKVGSVAQGINLIKARLGSKKVLIVLDDVDHKKQLESLTRERSWFGLGSLIIITTRDERLLCRLGEKERYEAKLLNDNEAMLLFCWHAFDRHFPPEDYVNLARDIIKYSGRLPLALVTLGSHL…	GCA_000390325.3	Nicotiana tomentosiformis	4098	Solanales	Solanaceae	Nicotiana	Nicotiana tomentosiformis	Nicotiana_tomentosiformis_Helixer_CM066023.1_001695.1_TNL
Helixer_CM066023.1_001694.1	CHAIN	chain	1	1025	(TIR)(NBARC)(LRR)	NLR	TIR-NLR	TNL	MDTQLVRGELSTSSHFSYEVFLSFRGEDTRKTFTGHLYSKLDNVGVKTFIDDEELRKGDVISRELEKAIEGSRISIVVFSRNYASSSWCLNELVKILECKEKLKQTVLPIFYDVHPSEVRKQIGLFGEALAKHKERPFGAQMVEKWRAALTEAANLSGWDLQNVADGHESKFIENIIQQVLQEVNQTPLDVAWHPVGVDSRVKDIELLLQNECEDEVRMIGIHGVGGIGKTTLAKAIYNRMFRLFHSSCFLSDVRSEAEEFGLVKLQEKLLQQVLKNKDIKVGSVSQGINLIKARLKSKKVLIVLDDMDHKNQLESLTRERSWFGSGSLIIITTRDKRLLCRLGEKERYEAKLLNGNEAMLLFCWHAFDSDFPPQDYVNLAHDIIEYSGRLPLALVTFG…	GCA_000390325.3	Nicotiana tomentosiformis	4098	Solanales	Solanaceae	Nicotiana	Nicotiana tomentosiformis	Nicotiana_tomentosiformis_Helixer_CM066023.1_001694.1_TNL
Helixer_CM066023.1_001691.1	CHAIN	chain	1	1052	(TIR)(NBARC)(LRR)	NLR	TIR-NLR	TNL	MNTQLVRGESSPSSYFSYEVFLSFRGEDTRKTFTGHLYSKLSDVGINTFIDDEELRKGDVISRELEKAIEGSRISIVVFSRNYASSGWCLNELVKILECKEKLKQMVLPIFYDVDPSQVRKQTGLFGEALAKHKERSIGAQMVQKWTAALTEAANLSGWDLQNVADGHESKFIEKIIQQVLQEVNQTPLDVAWHPVGIDSRVKDVELLLQNECVDKVRMIGIHGVGGIGKTTLAKAIYNRMFRLFDSSCFLSDVRSEAEEFGLVKLQEKLLRQILKIEDIKVGSVAQGINLIKARLESKKVLIVLDDMDHKNQLESLTRERSWFGSGSLIIITTRDKRLLCRLGEKERYEAKLLNDNEAMLVFCWHAFDSHFPPEDYVNLARDIIKYSGRLPLALVTLG…	GCA_000390325.3	Nicotiana tomentosiformis	4098	Solanales	Solanaceae	Nicotiana	Nicotiana tomentosiformis	Nicotiana_tomentosiformis_Helixer_CM066023.1_001691.1_TNL
Helixer_CM066023.1_000086.1	CHAIN	chain	1	970	(TIR)(NBARC)(LRR)	NLR	TIR-NLR	TNL	MDTQFTQGESSQLSYELFLSFRGEDTRKTFTGHLYSKLDNVGVKTFIDDEELRKGDVISRELEKAIEGSRISIVVFSSNYASSSWCLNELVKILECKEKLKQMVLPIFYDVDPSEVRKQTGLFGEALAKHKERPFGAQMVEKWRAALTEAANLSGWDLQNVADGHESKFIEKIIQQVLQEVNQTPLDVAWHPVGVDSRVKDIELLLQKECEDEVRMIGIHGVGGIGKTTLAKAIYNTEFRRFNSSCFLSDVRSEAEEFGLVKLQEKLLQQVLKTKDVKVGSVAQGVNLIKARLGSKKVLILLDDVNHKKQLESLTRERSWFGSGSLIIITTRDKDLLRGLREKERYEAKLLNDNEAMLLFSWHAFDSHFPPEDYVNFAQHIIKYSGRLPLALVTLGSHL…	GCA_000390325.3	Nicotiana tomentosiformis	4098	Solanales	Solanaceae	Nicotiana	Nicotiana tomentosiformis	Nicotiana_tomentosiformis_Helixer_CM066023.1_000086.1_TNL
Helixer_CM066023.1_001536.1	CHAIN	chain	1	925	(NBARC)(LRR)	NLR	CC-NLR or CCR-NLR or CCG10-NLR	NL	MKELEIFFAMERFRRLSDEETTTDIGLGEQIQDLTKLLMDNQSILKNAGPNQSNTIEQLITKIDEAACHTEEAVKNHGLRKNSSKITCLNLPSCLSKSHDPHASIKFELKELYYQVKHALQKLSYLLSDLPAELREKDEWERLNYYSRPDRNSMGLKEDKIEVIEYLMDESEDLKVISLCGSGGVGKTTLAYEIYDHPEIWYKFLHRIWIPVSSTFNPGNILVQIARYFDRKNCTNKSEDQLVDIIFRKLSEGGRFLFVLDDIWSTEVLDEVQRILLDDRFSPITNKGRHRILLTTRKRQVAEYGFLKPPSVYTVRGLKENHAWELFMEEYRRHNREDKLSAEKENIGREMVKRCEGVPAAIIKLGQELAGKESLDEWNIVHQNLMSFLTDNVLQVLAP…	GCA_000390325.3	Nicotiana tomentosiformis	4098	Solanales	Solanaceae	Nicotiana	Nicotiana tomentosiformis	Nicotiana_tomentosiformis_Helixer_CM066023.1_001536.1_NL
Helixer_CM066023.1_000224.1	CHAIN	chain	1	943	(NBARC)(LRR)	NLR	CC-NLR or CCR-NLR or CCG10-NLR	NL	MKELEISVAVERLSRLSDEETALEIGLDERIEDITKLLQDNRSILKNDDPSQRETIDELITKIDEVSFNIENAIGNHGLSRNNSRKFSMGCMSCCIQSQDDPYFRIKCGLRELYDEVKHALEKLSYLPATNEKDDEWKRPDYYYNLPSDRDVVGLKKVKSELLQCLIDESEYLKVISLCGVGGVGKTTLAHEVFKDPGIELEFNFRIWIPVSSEFNTKDILMHILSCIESRRHLADKPQAELADDIIFSIKKGGRFLFVLDDVWSTRVLDELQRLLLSAKKKGSSSSILLTTRKRQVAEYGILKPPFVYTVRRLMKNDAWKLFMEEYRRHNQEDKLSAEKENIGKEMVKRCEGVPVAIIKLGQELAGRESLDEWNIVHQNLMSFLTDNVLQVLAPSFDD…	GCA_000390325.3	Nicotiana tomentosiformis	4098	Solanales	Solanaceae	Nicotiana	Nicotiana tomentosiformis	Nicotiana_tomentosiformis_Helixer_CM066023.1_000224.1_NL
Helixer_CM066023.1_001531.1	CHAIN	chain	1	1056	(CC)(NBARC)(LRR)	NLR	CC-NLR	CNL	MAEILYGLAAEILKNLASLAAQEVGSIRGLSDELSNLSGTVSSIQSVLIDAEEQQGNSHEVRDWLRKLKTVFFEADDLLDDFATEVTHRKLVSKVSIFFSKSNPVLYNVKISKRLKVIRENLDVIAKDKAYLNLVERRQPLLLESNLDRETYSFVPDGEVIGRNDNKREILDFLMDSKVNENVAVISVVDVFEVKVIAEKIVESAGGEKANYLQLDAVQNQLREMLDGKKYLLVLDDVWNEDALKWSRLKNMLIGGAKGSKILVTTRSNVVAEVSGSVRQHKLGDLSKEEAWALFEKMAFECTKESENSSLVEIGKEIVKKCGGVPLAIRSIGSLLRLKRTEDEWIYFKNQDLSSITRGDDSVMAILILSYNHLPHHLKICFAYCSLFPKDFRIDRVDL…	GCA_000390325.3	Nicotiana tomentosiformis	4098	Solanales	Solanaceae	Nicotiana	Nicotiana tomentosiformis	Nicotiana_tomentosiformis_Helixer_CM066023.1_001531.1_CNL
Helixer_CM066023.1_001530.1	CHAIN	chain	1	1077	(CC)(NBARC)(LRR)	NLR	CC-NLR	CNL	MAEILYELAAEILKNLGSLSVQEIGSIWGLSDELRKLSGTVSSIQAVLIDAEEQQQSSHEVRDWIRKLKKVFFEADDLLDNFATEVTHRKLVNKVSIFFSKSNPVLYNVKISKRLKVIRENLDVIAKDKASLNLVERRQPLLLESNLDRETYSFVPDGEVIGRNDDRTKILDFLMDAEVNENVVVISIVGLGGLGKTTLAQSVYNSEMVQEKFDKRLWVCVSDVFEVKVIAEKIVESAGGEKANYLQLDALQKQLREMLDGKKYLLVLDDVWNEDALKWSRLKNMLIGGAKGSKILVTTRSDVVAEVSGSVHQHKLGDLAKEEAWALFEKMAFECNKESENSSLVEIGKEIVKKCGGVPLAIRSVGSLLRLKRTEDEWIYFKNQDLSSITQGGDSVMAI…	GCA_000390325.3	Nicotiana tomentosiformis	4098	Solanales	Solanaceae	Nicotiana	Nicotiana tomentosiformis	Nicotiana_tomentosiformis_Helixer_CM066023.1_001530.1_CNL
Helixer_CM066023.1_001528.1	CHAIN	chain	1	1091	(CC)(NBARC)(LRR)	NLR	CC-NLR	CNL	MAEILYELAAEILKNLGSLAVQEIGSIWGLSDELSKLSGTVSSIQAVLIDAEEQQQSSHEVRDWIRKLKKVFFEADDLLDDFATEVTHRKLVNKVSIFFSKSNPVLYNVKISKRLKAIRENLDVIAKDKASLNLVERRQPLLLESNLDRETYSFVPDGEVIGRNDDRTKILDFLMDAEVNENVAVISIVGLGGLGKTTLAQSVYNSEMVQEKFDKRLWVCVSDVFEVKVIAEKIVESAGGEKNNCLQLDAVQKQLREMLDGKKYLLVLDDMWNEDALKWSRLKNMVIGGAKGSKILVTTRSDVVAEVSGSIHQHKLGDLLEEDAWALFEKMAFECNKESEHSSLVEIGKEIVKKCGGVPLAIRSVGSLLRLKRTEDEWIYFKNQDLSSITRGGDSVMAI…	GCA_000390325.3	Nicotiana tomentosiformis	4098	Solanales	Solanaceae	Nicotiana	Nicotiana tomentosiformis	Nicotiana_tomentosiformis_Helixer_CM066023.1_001528.1_CNL
Helixer_CM066023.1_000243.1	CHAIN	chain	1	1052	(TIR)(NBARC)(LRR)	NLR	TIR-NLR	TNL	MDTQLVRGESSTSSHFSYEVFLSFRGEDTRKTFTGHLYSKLCDVGINTFIDDEELRKGDVISRELEKAIEESRISIIVFSRNYASSSWCLDELVKILECKEKLKQMVLPIFYDVDPSEVRRQTGLFGEALAKHKERSIGAQRVEKWRAALTEAANLSGWDLQNVADGHESKFIENIIQQVLQEVNQTPLDVAWHPVGVDYRVKDIELLLQNECEDGVRMIGIHGVGGIGKTTLAKAIYNQMFRLFDSSCFLSDVRSEAEEFGLVKLQEKLLQQLLKNKDIKVGSIAQGINLIKARLESKKVLIVLDDVDHKNHLESLTRERSWFGSGSLIIITTRDKRLLCRLGEKERYGAELLNANEAMLLFCWHAFDSHFPPEDYVNLARDIIKYSGRLPLALVILG…	GCA_000390325.3	Nicotiana tomentosiformis	4098	Solanales	Solanaceae	Nicotiana	Nicotiana tomentosiformis	Nicotiana_tomentosiformis_Helixer_CM066023.1_000243.1_TNL
Helixer_CM066023.1_000246.1	CHAIN	chain	1	490	(NBARC)(LRR)	NLR	UNDETERMINED	NL	MLLPVGVDYRVKDIDLLLQNECEDGVRIIGIHGVGGIGKTTLAKAIYNRMFRLFNSSCFLSDVRSEAEEFGLVKLQEKLLRQILKTKDIKVGSVAQGVNLIKARLGSKKVLIVLDDVDHKKQLESLTRERSWFGSGSLIIISTRDERLLWQLREKERYEVKLLNDNESMLLFSWHAFDSHFPPEDYVNLARDIIKYSGRLPLALVTLGSHLQGSSVEEWGYEFEKLRAIPHCDIQKILRISFDGLDDETQAVFLDIACAFQGLLEHKITEILNACGFHAKSAIATLVQKHLLQRSWHGLVMHDLVRDMGREIVSLESARDPGKWSRLFIPQEVRDVLQGNEGSENVEVLKVDPGTLKGVNLSTKAFEQMKNLRVLIMDELHISGDFGLFSKKLRWLSWK…	GCA_000390325.3	Nicotiana tomentosiformis	4098	Solanales	Solanaceae	Nicotiana	Nicotiana tomentosiformis	Nicotiana_tomentosiformis_Helixer_CM066023.1_000246.1_NL
Helixer_CM066023.1_000912.1	CHAIN	chain	1	721	(NBARC)(LRR)	NLR	CC-NLR or CCR-NLR or CCG10-NLR	NL	MRYALIPFALRKIKSDIASIIKEIEEAVPVADSFENQGPTRSSRAVYSSLFGLKEDQKRVRQVILSGTGSNIPESSSQIGVPVIPICGAVGSGKTTLAKRILYEDPIVTKEFNTRIWVNVSEKFEIRDILRQVLVSCHGWMKHMFYSSEEQLLERIEERLKSQRTLIVLDDIRSIEAWETVCKTFPKLDKRSIVLVTTRVGYVAEYICRNEFVHTMTPLNEEALFREALPPRADTVYNELPDHLKPCFVYLGHFLEDQEIDPEKLSHLWMIEGLLSTGESARGESTMEMTERYLRELTLKGIVKVQAEEVPTTKKFKACCIVQGIENFCVSNCEQKRFLKIIDLREKDYSLSSIDEPRRLVIYLGNHRVDIEPKVAKIIRSLRVVLGNMQQIENEFIWP…	GCA_000390325.3	Nicotiana tomentosiformis	4098	Solanales	Solanaceae	Nicotiana	Nicotiana tomentosiformis	Nicotiana_tomentosiformis_Helixer_CM066023.1_000912.1_NL
Helixer_CM066023.1_000910.1	CHAIN	chain	1	754	(CC)(NBARC)(LRR)	NLR	CC-NLR	CNL	MADTAVDFVIDNLKQLLRDNTDLIAAIVDDVKSLLVELQNLHAFLKQATKNRSHILKHLVEELITAVNEAEVSIDKFVIKAKLHQKKGIRKMFDCGHIMKARQCATEIKSIKEKLKEIRRENAYHIQFEDHQNVKDQELRKVPLPEEEDVVGFDEEAIEIINRLCKGSNDLEIIPIVGMPGLGKTTLANKIFKDDRLQYEFFTCIWVYVAQSYNRREVFLNIISKFTRNVKQFEYEAEEDLAEAIREFLGKGGKYLIVRMIYGHWRECWLLLKKKVFRKDECPLEFEELGRLIARKCMGLPLATVVIAGSLIGRYTRREWELVHQCVGEHIYSITKKLVQMSYDSLPFNLKVCFLYLGAFPRGFEIPVWKLVRLWIAEGFIPDQRPLTLESVAEEYLNE…	GCA_000390325.3	Nicotiana tomentosiformis	4098	Solanales	Solanaceae	Nicotiana	Nicotiana tomentosiformis	Nicotiana_tomentosiformis_Helixer_CM066023.1_000910.1_CNL
Helixer_CM066023.1_000785.1	CHAIN	chain	1	814	(NBARC)(LRR)	NLR	CC-NLR	NL	MAKLALVFAIKKLRQLTLAEETEVIGAYTAINNSVKSLENLQRMLTTDGQLPSDQAKEFEELVYRVEDVVQTYGVMARSRSAGSSGMLLPFKILNSGGAQKKAMSEITSLCAKINHFASPEVVQRFEVLPIWGLSGTGKSALAHAICNDTSVVDEFKEHRLNICVSENFILEYALLHAMESFVGSVEEYADTPAQVLTELVRQQLEKSRSLIVLEDLRSTEDWQTLRGAVGAKGCRILVTTRAREVAKSIKQTPYIHEKRPLSEKNSWKLLKRIVWLETEPGAEMKSAMEKMGREMVKLCEGLPGAIIALAKLLAGKSASEWEMVQKNARPYLSQVMAPSYAELSDDLKLYFLYLGHFREDPEIDPEKLCHLWTIEGLISKGDCGSKRTLLDLTQEHLM…	GCA_000390325.3	Nicotiana tomentosiformis	4098	Solanales	Solanaceae	Nicotiana	Nicotiana tomentosiformis	Nicotiana_tomentosiformis_Helixer_CM066023.1_000785.1_NL
Helixer_CM066023.1_000788.1	CHAIN	chain	1	885	(NBARC)(LRR)	NLR	CC-NLR or CCR-NLR or CCG10-NLR	NL	MAKVALLLAIKKLRQLILAEETERIGADREVSDVVQFLEIFLQDLTADDQMPSDSAREIEELVYRVEYMVENLASRSGRSFVKQFPLCSGHGAAVKKQDRSEFTKLCTTIKRLLSENVLQLSSNVNVDSSSSSWDNCCKKWKQIFVNELGGEAVGIEEEKELILRALFDKSEGYEHRFEVIPIWGPSGTGKSTLAHAIYNDPRVVQEFRKHRIIITVSESFNFKREFSSVLTRFVGSTMDYEDSTTDTLAEKIREQLEEKESRKEFRKESRSLILLEDVRSIEDWQRLRPAVGAKGSRILVTTRAKEAAEGMNQAPYVHRKRPLTDEYSLELLKRTAWPKMNPGMYRGAEIGKEVGTKGLEMVKKCEGFPGAVIELAKLVAGKDVSEWEIVLKNARSDL…	GCA_000390325.3	Nicotiana tomentosiformis	4098	Solanales	Solanaceae	Nicotiana	Nicotiana tomentosiformis	Nicotiana_tomentosiformis_Helixer_CM066023.1_000788.1_NL
Helixer_CM066023.1_000789.1	CHAIN	chain	1	880	(CC)(NBARC)(LRR)	NLR	CC-NLR	CNL	MADLGLSFLIENLMQLLRDNEELIIGIKDAAENLLEDLKEFDVFLKKAAAYNSENKILKELVKKIRSVVNAAEDAIDKFVIESKLHKDKGVSRLLDLTHYKRVRDVASEIKSIREKVKEIRRTEVYALQNEDLSGRGGQERKSPVVEEDDVVGFDEEVRKIINRLFEGSDSLEVVPIVGMPGLGKTTLANQVYKHPEVVYEFYTRIWVYVSQTYRRRELFLNIISKFTRNTKQYHDSPEEDLADEIREFLGKSGKYLIVLDDVWSGEAWDRIRIAFPATNKGNRVLLTTRDSKVAKYCSHIPHDLKFLTVDESWILLQKKVFYKDKCPVKLEQPGKSIAEKCRGLPIAIVVIAGALIGKDKTTREWEQVDKNLSEHVINVDSMSCKKLVQMSYDNLPYD…	GCA_000390325.3	Nicotiana tomentosiformis	4098	Solanales	Solanaceae	Nicotiana	Nicotiana tomentosiformis	Nicotiana_tomentosiformis_Helixer_CM066023.1_000789.1_CNL
Helixer_CM066023.1_000790.1	CHAIN	chain	1	1114	(NBARC)(LRR)	NLR	CC-NLR or CCR-NLR or CCG10-NLR	NL	MSELLLWLARERLRGLVLAEESAPSILSVSEHLDALPGELNRLQLLLKGSNKIQQHTNGAREIEIRVRRIEYLVYRMEDVVEKSRGSSSKMGLVKGIKTMFIRDAALTLQQIRSEIELNCEQIRIAHNAVNKKEDQGQPRSSPILPQQLFGIEEDKKKVLGVTLSGVGSGIPESSSHSGSGLPESSFHSGSGIPESFSHLGSGIPESSSHSGSGIPKSTSRSVSGIPKSSSHSVFGILESSSHSVPGTPKSALHSVSDIPRSASHSGSSIPESSSHSVSYIPESSSHSVSYIPESSSHSVSDIVESSSHSASCIPESSSHSVSSIPESSSHSVSCIRASSFHSVPHIPESSSHSVPNIPKSSSHSESCIPESSSHSVSYIPESSSHLVSYIPKSSFHSV…	GCA_000390325.3	Nicotiana tomentosiformis	4098	Solanales	Solanaceae	Nicotiana	Nicotiana tomentosiformis	Nicotiana_tomentosiformis_Helixer_CM066023.1_000790.1_NL
Helixer_CM066024.1_001084.1	CHAIN	chain	1	1757	(R1)(CC)(NBARC)(LRR)	NLR	CC-NLR	BCNL	MAEECRDVIGAINLVKGQHLGRTTINQLEDATKHLTHVAVFLTNLEKCYPENGISGQLRPLFLEARDGFSEMCSHFPRFNLTIKMGNIAEKFKASKASRSTSQMISEVLKIIEHETIAKRIRASKPSRSSSRITMEMVGPATSLLDKKLRHLRVFFTLIAKRCIEHESMKDLFTHVEDVAYTAAYLCFLGSNCNMDGEFSKLLERVSRPFSPELRQIYLSALIGLKSSSSETTTILNAKYMLDFVSALREDLRLRCDGRIQWLQRGLSYLSQSLRDIESYPLPREEVISLQLNMEALAIEAANTIYSSYDEEMHKTTEIDHVLFHLQLKFNYVKVEVDLIRLLTRQATITIGPMKSLIDYVWSELIFFRNYLLDALKQCKEKTKITVILTSIQSAISQA…	GCA_000390325.3	Nicotiana tomentosiformis	4098	Solanales	Solanaceae	Nicotiana	Nicotiana tomentosiformis	Nicotiana_tomentosiformis_Helixer_CM066024.1_001084.1_BCNL
Helixer_CM066024.1_001080.1	CHAIN	chain	1	1353	(CC)(NBARC)(LRR)	NLR	CC-NLR	CNL	MARERCYQAMTIIKKCMATRHLNSSTKDQLRYAYSKLGRLYYFLASNNPENWISAQLGPLFDEAYDGLSEVLGLLRDQDLASVTDTIRIISEKLQIVNPESTADRIYPSKQSEDVLYTAAYQSILCWKMDEESQPRVVGSSVNLEPDFSELLERMNLIEPEWRQLCISVLKPSYSSVSKEKDLSYSTQVSLYVNFVKKDLEELLSLDEVAFPDGLQWLQHGLDNLSEFPGISDNALLPLQAKFSHLDVEIILLQKLSSENSMKYYFLEELIFMRTFLMDTLDQCKEQIQISNVLLLVLSVTTDAASLINSPSRDSKEGESARGINLLHFQLLLKFKFIKAAIRQIISASSTPERPMWMDEYILENLLLEDEANLKLTDTDKFKRFHHGLLLLVTFLVDP…	GCA_000390325.3	Nicotiana tomentosiformis	4098	Solanales	Solanaceae	Nicotiana	Nicotiana tomentosiformis	Nicotiana_tomentosiformis_Helixer_CM066024.1_001080.1_CNL
Helixer_CM066024.1_001017.1	CHAIN	chain	1	1428	(TIR)(NBARC)(LRR)(LRR)	NLR	TIR-NLR	TNL	MEEIQTTTSLPSLRLNYDVFLSFRGEDTRENITKNLYDALYSKGVRVFRDTNGLTQGDEIAPGLMDAINDSAAAIAIISPNYASSRWCLEELATICELGKLVLPVFYRVDPSDVRRQRGPFLHDFESLEGRFGVEKVVRWRNAMERVGGISGWVYYNSYSNEESQLIQTLVKRVLQELSNSPIFVAPFVVGIDYRLEELIRQLDVKRSGVKIIGLHGIGGVGKTTLSKALYNKLASHFTHRAFILNVKEIAAQQGIVSVQKKIIQGLFPSKVFSFSPGNAHERRVKFGRFLQEKRVLLVLDDVDYVNDDVSILKALIGGKNWFFEGSRVVISTRNRGILLEDIVNETFEVRELGGPDSLKLFSYHAFRRQEPFPAFVNMSKQIVSITGGLPLALEVFGS…	GCA_000390325.3	Nicotiana tomentosiformis	4098	Solanales	Solanaceae	Nicotiana	Nicotiana tomentosiformis	Nicotiana_tomentosiformis_Helixer_CM066024.1_001017.1_TNL
Helixer_CM066024.1_000368.1	CHAIN	chain	1	1218	(NBARC)(LRR)	NLR	UNDETERMINED	NL	MLILISWAKAQQKKKRVEESELIQSLVKKVLEKLDNTPLGVAKYPVGLHSRLNELRRKLDVKGNGVKVLGLYGMGGVGKTTLAKALYNQFVVYFKKRSFISDVKEIARRQNGMATLQSKLIGDLKSGASPIIDDTAKGIRSIKESMNNEPVAIFLDDVDNADQLRVLVGRRDWFCQGSRVVVTTRDQNVLLPSVVNETFEVKELSLSESLTLFSYHAFGREHPPKNFSVLAEEVVKLGGGLPLALEVFGSLLFYKKRLKEWEDLVQKLRQIRPGDLQHVLEISFGALDEQEKIIFLDLACLLLNTRLDREDAIAIFEGCGFGAESAITELTAKSLLKIVDGNILWMHDQLKDMGRQIVLRENFGDAGKRSRLWNHGDILTVLKNHMGTRTIEGIVLDSE…	GCA_000390325.3	Nicotiana tomentosiformis	4098	Solanales	Solanaceae	Nicotiana	Nicotiana tomentosiformis	Nicotiana_tomentosiformis_Helixer_CM066024.1_000368.1_NL
Helixer_CM066024.1_000963.1	CHAIN	chain	1	745	(NBARC)(LRR)	NLR	CC-NLR or CCR-NLR or CCG10-NLR	NL	MSSQLGRTPRINEEIVGFEDVIEKLRHKLIRGTRGRDVISIVGMPGQGKTTLAYRLYCDRSVVSHFDICAQCCVSQVYSRKELLLALLHDAVGEDFQHRGRRDSELANMLRKALVWKRYLILLDDVWENSAWDDLIGCFYDANNGSRIILTTRHHEVANYARFHTDPFLLRMFNDDESWELLKSEVFAEESYSSPLEDVGRQIAKKCGGLPLSVILVAGILARMERKEESWKQVATTLSSHIHGDSKAIVEQSYQILPYHLRSCFLYFGEFLEDRVIDASRLTRLWISEAFIKCCEGKSLEDIAEGYLENLIGRNLVMISQRADSDGKVEACRLHDLLLEFCKEKATEENLLIWIIREQNANLSSNIYSRKQHVQCRLAFREVDNLEEWSSSCSLVGSV…	GCA_000390325.3	Nicotiana tomentosiformis	4098	Solanales	Solanaceae	Nicotiana	Nicotiana tomentosiformis	Nicotiana_tomentosiformis_Helixer_CM066024.1_000963.1_NL
Helixer_CM066024.1_000961.1	CHAIN	chain	1	1271	(R1)(CC)(NBARC)(LRR)	NLR	CC-NLR	BCNL	MFLDKDLSKTRRDFLEFRPSNIDDVSRDRLEFFLWELNFLDSFLSLQCFTFAGECGMLDVSKKMKEIWKKSISVQQATQRIFFSDSDWEGSVDPNFDPFTSNVPTGIWKSKLEFQSKYSFAQVSSILLPANKDDIPTPKFLMEFLDGVIENLNVLLQIDDPRSLLYVPEPKEQLKEVLKELNLLRFFVCFVSNKCTEPAQSEHTFFTHVLIVSSHAAMVAWLYLPVHCKENQDVAPGEMNALISNLLQMKIRPIQPGIRKIYTDVLCTLKSITQPGWHPNIQNKHVTDSGFVEAPAHNLMKLPTVSNPSGRVSSNDQMAILQDMLSLIRANLIHLPILDLEFCLQDMDTVIVDAGLLIYSLYDSEGEKEGMTLEDVNQALGLDLPGNIQPVKAMIYLII…	GCA_000390325.3	Nicotiana tomentosiformis	4098	Solanales	Solanaceae	Nicotiana	Nicotiana tomentosiformis	Nicotiana_tomentosiformis_Helixer_CM066024.1_000961.1_BCNL
Helixer_CM066024.1_000959.1	CHAIN	chain	1	1261	(R1)(CC)(NBARC)(LRR)	NLR	CC-NLR	BCNL	MFLDKDLSKLRHDFFKFRPSNIDDVSRDRLEFFLWELNFLEGFLSLQSFTFVDVPQKMKEIWKKSITVQQATLQIIFSGSDREWSADPNFDPFAYDVPTEIWKTKLEFRSKYSFPDISSIAIPANKDDIPPRKFLMEFIDVVIENLNVLVQIDDPCSLLYVPEPKEQLKEVLKELNLLRFFVCFVSNKCTEPAQSGHTFFTHVLIASSHAAMVAWLYLPIHGKENQDVAPGEMNALFSNLLQMNIRPIQPGIRKIYTDVLCALKSIIQPGWHPNIQNKHVTESEFMEAPAHNLMKLPTVSNPSGTVSSNDQMAILQDMLSLMRANLIHLPILGREFHCQDMDTVIVDAGLLIYSIYDSEGEKEGMTMEDVNQALGLDLPGNIQPVKAMIYLIIRKAFQS…	GCA_000390325.3	Nicotiana tomentosiformis	4098	Solanales	Solanaceae	Nicotiana	Nicotiana tomentosiformis	Nicotiana_tomentosiformis_Helixer_CM066024.1_000959.1_BCNL
Helixer_CM066024.1_000954.1	CHAIN	chain	1	1272	(R1)(CC)(NBARC)(LRR)	NLR	CC-NLR	BCNL	MSSDKDLFNLKDGFLQLREHDSVCDVVRDRMNFFVWELKMVDSFLGLQSFPFAGECGIMLNVTQKMLKIWKTLYATLDNPNAESYLEEFIVTPRRDEFLDSNTDPFTFHVPTEIWKTKLEFIAKYSFPKIPLSVNKVDDIIPTPDFLMEFIDSVEENLSVLVQIDNPCSLLFVPGPKDQIEEVLKELKLLRFFILFLSHKCIDPQSQHSFFTHVLIEASHAALVAWLYLQNHGNKNQDLAPSEMNVSFSDLLKMKTNAILPGIHKVYVNVLQALKPTIQPGWHPTNQNEHAPGSVFIVETVAHSLVELPTVSNPCQIVGLNDQMEILREMRNLLRDNLINLPVLDLEHHSQDMGTVIVDAGLLIYSFYDIKGEKENTMLEDVNRELGLDLPRNIEPVKA…	GCA_000390325.3	Nicotiana tomentosiformis	4098	Solanales	Solanaceae	Nicotiana	Nicotiana tomentosiformis	Nicotiana_tomentosiformis_Helixer_CM066024.1_000954.1_BCNL
Helixer_CM066024.1_000415.1	CHAIN	chain	1	890	(R1)(CC)(NBARC)(LRR)	NLR	CC-NLR	BCNL	MANLIHLSLQDLEFHLQDIDTVMVDVGLLVYSLYDNEEKKEAVLGEANRELPLDLLSTIQHIKRVIYNITRKEFQSNLPRIHGIGYVDFLLNNLKEFQDRYSDSLAFVKTQLYLIQKELESVQPFLLSVAQERHSNDDKLQHSVALLIGKAYEVEYIVDACISKKVPDWCLMLWLLDIIEEIRAEVPKIQQKKMIEVDLALHDTTNTGADHTPLELAPEMNEGIMGFDDVMKQLRNKLTNGPKELDVISITGMPGLGKTTLANRLYVDESVVSHFDVRAQCCVFQVYSRRGLLLSILIMLDVRFDKEKKDNELAVILRQFLYPKRYLILIDDVWETTVWDDLRWSFPDDNKATKVGSYCKVKVFGDKGCSPVLERVGQEIARKCGGLPLSLVLVAGILE…	GCA_000390325.3	Nicotiana tomentosiformis	4098	Solanales	Solanaceae	Nicotiana	Nicotiana tomentosiformis	Nicotiana_tomentosiformis_Helixer_CM066024.1_000415.1_BCNL
Helixer_CM066024.1_000453.1	CHAIN	chain	1	921	(R1)(CC)(NBARC)(LRR)	NLR	CC-NLR	BCNL	MLNFLRAHLLIQVSKFCLQDIDSVIVDAGILVYSLNKKEKGDLDFRAKIQNLQAMIYLITRKTFLLQSNLPRIDGVGSADFILDKREKFLTLYSNSVDSVKRQLQTIQKELKCLQVVVETQDGLQHFVTHTNVLVYEVEYVFDACKKKDVPDWCLFLWILNIGEDIRVLMAEAAEVQENTAFDLVLHNITDAAPTHTSSRFASNPSTNEEMVGFKDVMNELRGKLIKGSVNLDVISIVGMPGLGKTTLANKLYVDELVARYFDFRAHCCVSQEYKRKDLLLALLRGVTDDTAKLDRKAENELADRLQKLLKRKRYLVLIDDVWERSAWDDLQACFPENNNGSRIILTTRHYEVASYAKHVSDPHKLRFFSIDESWTLLQNKVFNKERCPKDLKVVGKSI…	GCA_000390325.3	Nicotiana tomentosiformis	4098	Solanales	Solanaceae	Nicotiana	Nicotiana tomentosiformis	Nicotiana_tomentosiformis_Helixer_CM066024.1_000453.1_BCNL
Helixer_CM066024.1_000533.1	CHAIN	chain	1	1727	(R1)(CC)(CC)(NBARC)(LRR)	NLR	CC-NLR	BCCNL	MAKECFYVQVALDLVRDKHLDSSTDNQFKNVADQLKHVFPSLVAVEKAHPENGISVQLRALFMEALHEIGTICSHMNDQAGETSDTIGMISKLLNMIQLENIAERIKASKPSRSSSLIIIEMVGSVVALLDCFGIILCLLLLKHHNAPSTFVLQKKLSYLKAFVTLAAKRCIEHERMKDLFTHAEDVAYSALHLCFFVAAYNMEEDDDLQARVLDCEFSKLRERISPFRPELRQIYLSLLIGSKSSQSETTMSVNFISDFVYGLKEDLEELLSRDASLKVTFDDRIPWLQQGLSYLFRFLLDIVSERIPLGEFNSLQPHIEALAIEAAIVIYSSCYNEDMDLKTTEIDHVLFLLQLKFNHVTVDVHLIKLLNSEAAIIAPLGNLIDYVREELALLGTFL…	GCA_000390325.3	Nicotiana tomentosiformis	4098	Solanales	Solanaceae	Nicotiana	Nicotiana tomentosiformis	Nicotiana_tomentosiformis_Helixer_CM066024.1_000533.1_BCCNL
Helixer_CM066024.1_000561.1	CHAIN	chain	1	694	(NBARC)(LRR)	NLR	CC-NLR or CCR-NLR or CCG10-NLR	NL	MEFEELVGFREYVNVMIRQLVREPRDLDVISIVGMAGQGKTALTRKVYNNHYIVDHFDVRAWCSISKIYNRRKLWLDILKQIKGDKRDTVDDDYSIADMLRKSLYGRRYLIILDDIWEVRAWDDLRLCFPNTENGSRIMVTTRDVHVAMHIKHHSDPCLLPFLKDEESWELLQKKVFQGESCPLELLNVGPLVAKKCNGFPILIIMIAGILSRKKEDPSFWLEVAYDISSHASVEDSMKMIQSSYDQLEDHLKPCLLYMGLFPKGYEIPVSDLLKWWIAEEFVLEETSNSCLNDLVRRNLVMVSKRRANGEMKYCIVLDQVREFCLRKIKEEKFIESIVPYNSCQPVDSDVQRLCMYIHDTMKTDYKERESFEQRQMPLEFIAHPKFGISGCKNLFPLL…	GCA_000390325.3	Nicotiana tomentosiformis	4098	Solanales	Solanaceae	Nicotiana	Nicotiana tomentosiformis	Nicotiana_tomentosiformis_Helixer_CM066024.1_000561.1_NL
Helixer_CM066024.1_000790.1	CHAIN	chain	1	579	(NBARC)(LRR)	NLR	CC-NLR or CCR-NLR or CCG10-NLR	NL	MEDIDICERTPALTSAEPSTRRSYASADEELVGFDDDARNVIQKLIGGPTELDIISIVGMGGIGKTTLARMLYNNHSTHFDVQVWCTVSETYNVRELLLEMLKQIMGDTHVTINDYSIVDVLSKILRTKKYLIVLDDIWEVKVWEELRLSFPDGGNGSRIMLTTRSAEVAMELKHHSDPYFLSCLSDKQSWELLQKKVFQGESCPPELQSVGAEIATLTKGLPLAVTVIAGILSQMERQASLWLEVAHKLCPSSLEQQLMGVMQLSYDHLEDHLKPCLLYMGLFPKRYEIPVSDLLKWWIAEEFVQNIDTLKLEETSRSCLYDLVSRSLVMVSKRRTNGEIKYCTVHDQVREFCMEKITKEKFMQPLVPYNPRQTSDSDEQRLCMYIHGTMKSNISKEM…	GCA_000390325.3	Nicotiana tomentosiformis	4098	Solanales	Solanaceae	Nicotiana	Nicotiana tomentosiformis	Nicotiana_tomentosiformis_Helixer_CM066024.1_000790.1_NL
Helixer_CM066024.1_000789.1	CHAIN	chain	1	786	(NBARC)(LRR)	NLR	CC-NLR or CCR-NLR or CCG10-NLR	NL	MIRPKRDKSLTVFLSLLPTILKESKIIDMENVEKTAAHAKPSTEGSFLSNNEDFVGFEEDVNQIIQKLTGFGGPKQRDIISIVGMPGLGKTTLAKKVYDNPLIIHHFNVRAFCTVSQKYDERKLLVEILKQVTGDKLDINEDVDVADAVKKALFGWRYLIVLDDIWNYNAWEDLQLCFPSEEKGSRIMITTRDEKVAKEIKQHSDPYLLRFLTKEESWELLQKKVFQCESCPPELCEAGEEVAKNCKGLPLVIVLTAPIIAQKERQASVWLEFAKVLSSHGLEELSTKAIRSSYDNLRVHLKHCLLYMGYFPEDFKIEVSDLLKLWIAEELVQNIDTKNLEKASKDCLNDLVNRSLLIVSKRRSNGDIKYCMVHDLVRAFCSSKLEEENFKQQIAPYNL…	GCA_000390325.3	Nicotiana tomentosiformis	4098	Solanales	Solanaceae	Nicotiana	Nicotiana tomentosiformis	Nicotiana_tomentosiformis_Helixer_CM066024.1_000789.1_NL
Helixer_CM066024.1_000788.1	CHAIN	chain	1	722	(NBARC)(LRR)	NLR	CC-NLR or CCR-NLR or CCG10-NLR	NL	MEDIVESCDRTPTPAKRRYSPIDEELVGLQDDAERIHRHLTRGTKELDVISIVGMPGQSKTTFVRRLYNNPSIVSHFDVRVWCSFSQTYNVGKLLLEILKQIIAGKRVIVGGRSMADMLRKSLMRKRYLIVLDDMWEIKAWDVLRSSFPDDRIGSRIILTTPLEQVARELKHHSYPFHLRMLDGEESFVLWQRTAFQGEICPPELLEVGRLVTRECNGLTDLIIMIAGSIPKKERRDPKSWLKVARELRSQSFEESLMKMIQSSFDRLEDHLKCCLLYMGLFPKGYEIPVSDLLKWWIAEEFVQTIDTLKLEETSKSCLYDLVDRYLITVTETRSDGEIKHCKVREEVHDFCSRKIREEKFMQLVVPYNPHQPAVDTDEQRKCMYIHDTMKNEYSSDKA…	GCA_000390325.3	Nicotiana tomentosiformis	4098	Solanales	Solanaceae	Nicotiana	Nicotiana tomentosiformis	Nicotiana_tomentosiformis_Helixer_CM066024.1_000788.1_NL
Helixer_CM066024.1_000570.1	CHAIN	chain	1	887	(CC)(NBARC)(LRR)	NLR	CC-NLR	CNL	MADVAVNFLVENLMHLIIDNAGLIIGIKGEVEHLLHDLNDFNAFLKQAAKSRRDNEVLKSLVKKIRKVVNDAEDSIDKFVIEAKRHDDMNKFAQWFHLTHVTRAKGVADEINTIRERVKVIRENDAYGLQAITFDDNFNKGAQERKVPVVEEDNVGGFDEEVKTVIDHLIGGSDHLEVVPIVGMPGLGKTTLAYKIYKDPKVECEFFPCIWVNVSQLYKRREIFLNIISKFTRNSKQYYDVPEDDLADEARELLGKGGKYLIVLDDVWTMEAWDRIKIAFPDNGKCSRVLMTTTHRNVARYCNDKPHYVKFLTKNESWELLEKKVFYKEKCPRELELPGKSIAENCRGLPLAIVVIAGALMGKGKTTREWKLVADSVGEHLINRDPENCKKLVQMSYDC…	GCA_000390325.3	Nicotiana tomentosiformis	4098	Solanales	Solanaceae	Nicotiana	Nicotiana tomentosiformis	Nicotiana_tomentosiformis_Helixer_CM066024.1_000570.1_CNL
Helixer_CM066024.1_000571.1	CHAIN	chain	1	1754	(R1)(CC)(NBARC)(LRR)	NLR	CC-NLR	BCNL	MARECQNMTELVDSWTIKQLYDAAEHLADVKFFLEKLEQVQPENAISAQLGPLFVEAYDGSSEIWSHMDQCQWTCTIRMMISKVLKIIKLENIAERVKPAKPSTSTSPMILEVLKITKPENIAKRIKASKPSSSPGLITMEMVGFIEVLLDTAHDKLWSFSLVHASRLYVLKRKLRYLQVFFTLTTRWCIEHENMKDLFTHVEDVAYTATHMCFLGVGKTMDREFSELLEKISPFKPKLRQIYKSLLTVSKSSLLDTTMNVRISPFSFVSALQEDLKELVIRDTSLKVFLDNQIPWLQQGLLYLSRYLRDIELEFTPLEEFNSLQSNIVALAIEAAIAIYSSYDEEMDETTEMKHVFFHLQLKFSHVKLEACLIKLLNSESTIVAPLKDLIHYIREELI…	GCA_000390325.3	Nicotiana tomentosiformis	4098	Solanales	Solanaceae	Nicotiana	Nicotiana tomentosiformis	Nicotiana_tomentosiformis_Helixer_CM066024.1_000571.1_BCNL
Helixer_CM066024.1_000572.1	CHAIN	chain	1	884	(CC)(NBARC)(LRR)	NLR	CC-NLR	CNL	MADVAVKFLVENLMQLLIDNADLIVGIKGEVENLLQDLNDFNAFLKQAAKSRRDNEVLKSLVKKIRKVVNDAEDSIDKFVIEAKRHDDKNKFAQWFHLTHVARAKGVADEIKTIRERVKEIRLNDSYGLQAITSDDNSNQGAQERKVPVVEEDDVVGFDEEAKTVIDRLIGGSDYVVPVVGMPGLGKTTLAYKIYKDPKVEYEFFNRIWVYVSQSFNRREIFLNIISKFTRNTKQYHDTPEEELANEIKELLGKGGKYLIVLDDVWTREAWDRIKIAFPNNDKQNRVLMTTRQSNVAKCCNDKPHDLKFLTENESWELLEKRVFYKEKCPPELELPGKSIAEKCRGLPLAIVVIAGALIGKGKTTREWKLVADSVGEHLINRDPENCKKLVQMSYDRLP…	GCA_000390325.3	Nicotiana tomentosiformis	4098	Solanales	Solanaceae	Nicotiana	Nicotiana tomentosiformis	Nicotiana_tomentosiformis_Helixer_CM066024.1_000572.1_CNL
Helixer_CM066024.1_000785.1	CHAIN	chain	1	855	(CC)(NBARC)(LRR)	NLR	CC-NLR	CNL	MADTALNLLVENLLDSVRKKAKLIAENSKLQIAGLEDDFLHLEEEVQRLRALLKVAAQWQINSSKWKQLVNKDIRFAVHKAEDVIDVFAIRAQRCLESGFGVLGFLSIRRDSVRNLATKIDGLNEKVKEFLQNNQPAVQPETNSQELQDLPLKENEVVGLEEEAEKVIKRLVEGSEELNVVPVVGMHGLGKTTLAIKVFNDPQILNQFDSRIWVYVGQSYEIKDIFINILTCFIDRIEEYQDKDVNEIAKVICDFVPKEGKCLIVLDDVWAIGVVDFVKKTFPENSKGHRIMMTTPRQDVASCANPNPHDLKFLTQTESFLLLKSRVFGTGCFPEELTDLGESIAQKCCGVPLAIIVIAGALRGRKDKNNWLKVQKYFWQHLIIKNDPVRCWKFVEMSY…	GCA_000390325.3	Nicotiana tomentosiformis	4098	Solanales	Solanaceae	Nicotiana	Nicotiana tomentosiformis	Nicotiana_tomentosiformis_Helixer_CM066024.1_000785.1_CNL
Helixer_CM066024.1_000574.1	CHAIN	chain	1	1219	(R1)(CC)(NBARC)(LRR)	NLR	CC-NLR	BCNL	MFPLEVAKDQIEFLERELRFLDIFLNLQSSKAECDTLDVTQKAQTLLHDTRVDLSTLNLTSPNFYPSIYQMEGDIRLIKSEIRANYSFPKTSLPLSASKNGVAISEIVPEFMGTVVCILSDLLNIYDGRSVLFVPGPKEQIVEVLEELKSLRAFVCFVAKRCKEPQSCHHDFFTHIFVVAGHAAMLVWLSLPGTDNGTQDLASGEMNALLSDHLRMRIKPIEPSIRKIYVDVLQALKSTSQSGWRPDIQNENTTNSETAFLETVLHNLVELPAIGNTTVALKDETANLQEMLNLLRANLPYTPMQHLESHFEDLHIMIIDAGILVYSLYDVASAKVNQALLDFPGNIQHFNTVIYPIVQKVFQSNLPRIHGIGYVDFLLSNLNEFQGRYSKSLVSIKNQ…	GCA_000390325.3	Nicotiana tomentosiformis	4098	Solanales	Solanaceae	Nicotiana	Nicotiana tomentosiformis	Nicotiana_tomentosiformis_Helixer_CM066024.1_000574.1_BCNL
Helixer_CM066024.1_000577.1	CHAIN	chain	1	884	(CC)(NBARC)(LRR)	NLR	CC-NLR	CNL	MADVAVKFLVENLMQLLIDNADLIVGIKGEVENLLQDLNDFNAFLKQAAKSRRDNEVLKSLVKKIRKVVNDAEDSIDKFVIEAKRHDDKNKFAQWFHLTHVARAKGVADEIKTIRERVKEIRLNDSYGLQAITSDDNSNQGAQERKVPVVEEDDVVGFDEEAKTVIDRLIGGSDYVVPVVGMPGLGKTTLAYKIYKDPKVEYEFFNRIWVYVSQSFNRREIFLNIISKFTRNTKQYHDTPEEELANEIKELLGKGGKYLIVLDDVWTREAWDRIKIAFPNNDKQNRVLMTTRQSNVAKCCNDKPHDLKFLTENESWELLEKRVFYKEKCPPELELPGKSMAEKCRGLPLAIVVIAGALIGKGKTTREWKLVADSVGEHLINRDPENCKKLVQMSYDRLP…	GCA_000390325.3	Nicotiana tomentosiformis	4098	Solanales	Solanaceae	Nicotiana	Nicotiana tomentosiformis	Nicotiana_tomentosiformis_Helixer_CM066024.1_000577.1_CNL
Helixer_CM066024.1_000659.1	CHAIN	chain	1	843	(CC)(NBARC)(LRR)	NLR	CC-NLR	CNL	MAYAALSSLMHTLQQLLQPNQRLVCGSCIPQQHIESTYQSLSALQVFLEEATKEAKDIETRKSLEKRIRDVVYKVEYRVDSRLRSVIVADCGDDRERACKAFNEELQEVEKEVDSLKKEVIQIEFNKHGSKSAELATTSSSSRRYAIEQYTVVGMEDDFINILDRLTAQTHDLTVISVVGMGGIGKTTLARKAYDDSSIRYRFDTHAWVTVSENYNERQVLLDVIISISRDRTDESYETMSTDQLAEIVYKGLKGRRFLIIIDDLWSTEAWDQMQRLFPNDNNKSRILLTTRLNYVADYASPDFPPHSMSFLSLDDSWNLFTEMLFKEDLCPLLLQKIGKHIIQQCRGLPLSIVVIAGILGKMDPTHDNWKKIEENLNSFFGTVSEQCQSILSLSYSYL…	GCA_000390325.3	Nicotiana tomentosiformis	4098	Solanales	Solanaceae	Nicotiana	Nicotiana tomentosiformis	Nicotiana_tomentosiformis_Helixer_CM066024.1_000659.1_CNL
Helixer_CM066024.1_000698.1	CHAIN	chain	1	635	(CC)(NBARC)(LRR)	NLR	CC-NLR	CNL	MAYAATYSLMHTLEQLLQCKLLLIYRSCIQQHLESAFQSLSSLQVFLEYTSKEIKDIETLKTIEKRIRDIVYKAEERVDSALRRIIILVDQQKRERACKSFNEELQKVEKEVDSLRKELMEIEFIKHGTKSAEASTSTSSKRYATEQHTVVGMKDDFNTILDRLTAQTDQLTVIPVVGMGGIGKTTLARKVYDDSTIRYRFDKHAWVTISQVYNERQILLELVSSISQDKTDESNQKMSNDQLAEIVYRGVIGRRFLIVIDDLWSTEAWDQIQRIFPNENNRSRILLTTRLSYVADYASPDFPHHNMSFLSFDESWILFTERLLREDICPPHLDEIGKHIIQQCRGLPLSIVVVAGLLGKIDPTRDNWKKVEENLNSFFGTVSERCQSILSLSYSYLPQ…	GCA_000390325.3	Nicotiana tomentosiformis	4098	Solanales	Solanaceae	Nicotiana	Nicotiana tomentosiformis	Nicotiana_tomentosiformis_Helixer_CM066024.1_000698.1_CNL
Helixer_CM066025.1_000231.1	CHAIN	chain	1	884	(CC)(NBARC)(LRR)	NLR	CC-NLR	CNL	MAYVAVISLIRTLEQLVQRKPHLVSDETRTLMDSLLDSLEYFQDFVENTSKGSKDCGKVEELERLIRKVVEEAEDVIELKIYETIKRDALSKILLRTLDALKREVMGCRFGKNNVLNETMEKKALRKTLSRLIEKIDVVKRNVMESSFGTNELQGYGDPTNEELQTRDSLLGHSSRQVANLNLENVVVGLEDDLLKIKRRLTGPPSTREIVSILGMGGIGKTTLAKKAYDDPEIRHRFDIHIWVTVSQEYRVRVLLLGVVSFLSQLTNKIKTSTDDELMEAIYKKLKGRRYLVVMDDIWSSEVWELMTRIFPDDNCGSRIILTSRLKDLAMQADPNSTPHEMRLFNSDESWKLLNEKVFGVEQVCPPELEVLGRQVAQKCQGLPLAILVVAGHLSKIAR…	GCA_000390325.3	Nicotiana tomentosiformis	4098	Solanales	Solanaceae	Nicotiana	Nicotiana tomentosiformis	Nicotiana_tomentosiformis_Helixer_CM066025.1_000231.1_CNL
Helixer_CM066025.1_001822.1	CHAIN	chain	1	853	(CC)(NBARC)(LRR)	NLR	CC-NLR	CNL	MAYVAVISLLRTLEQFVQLQPHWISAEIRIMVDSLLVSLEYFQNFLENTSKRSQDHGHIKELERDIRTVVNEAEDVIELKIYEINQLDRTIASKALCEILPPLVEKIDLVKREVIGSSFSTDKIHGYGDPMNENLQLGHSSRQVANLKLETIVVGLEDDLIKIKRRLTGPPSTREVVPILGMGGIGKTTLAKKAYDDSEIRHRFDFHVWVTVSQEYRIRDLLLGVLSCTSNEIKETDDQLMDMIYKNLKRKRYLVVMDDIWSNDVWDLMTRNFPDDNNGSRIILTSRLKDLAIHADPDSPPHEMKLLSSDESWKLLHDKVFGVKHEICPPELKDIGKQVAQKCQGLPLALLVVAGHLSKIARTPESWRDVAKSVSIVAANESDKCLGVLAMSYNYLPNH…	GCA_000390325.3	Nicotiana tomentosiformis	4098	Solanales	Solanaceae	Nicotiana	Nicotiana tomentosiformis	Nicotiana_tomentosiformis_Helixer_CM066025.1_001822.1_CNL
Helixer_CM066025.1_000248.1	CHAIN	chain	1	886	(CC)(NBARC)(LRR)	NLR	CC-NLR	CNL	MADVAVNFLLENLMQLLRDNAELILGVKGEAENLLQDLSDFNAFLTQAAKRRTENEVLRGLVKRIRKVVNIAEDAIDKFVIAEKLHKDKGIARYMDLVHYKRVQDAAEEIRGIRETVKEIRRNNSYGLQALQDEDPAPGVGEERKLPVVEEDDVVGFDEEAKKVIDRLLEGSDNLKVVPIVGMPGLGKTTLANKIFKDATVEFEFFTRIWVYVSQSYKRRDLFLNIISKFRRNTTQYSHMSEDDLAQVIRDYLGRGGKYLIVLDDVWSGEAWDRLKIAFPNNNKCNRVLLTTRDNIVAKHYNDDPHKLKFLTDSEGWELLEKKVFHKDKCPSELEQHGLSIAKKCKGLPLAIVVIAGALIGKGKTTREWEQVDQSVGEHLINKDPENCKKLVQMSYDRL…	GCA_000390325.3	Nicotiana tomentosiformis	4098	Solanales	Solanaceae	Nicotiana	Nicotiana tomentosiformis	Nicotiana_tomentosiformis_Helixer_CM066025.1_000248.1_CNL
Helixer_CM066025.1_001799.1	CHAIN	chain	1	900	(CC)(NBARC)(LRR)	NLR	CC-NLR	CNL	MAYVAVISLAQTLEELVQQKPHWVSSDDETTKMLHSFRVSLKNFQDFLENTSKRRQHCGEVEELDREIRTAVEEVEDVIELKIYKTMKREALSKTLRTLVEKIEALKRGVMGCRFGKSKVLRKTMEEEALHKTLSPLVEKIDVLERNVMGSSFGTNEVQGYVDPTNDELQVEASLLGHSSSRRVAKLNPENIVVGLEDDLMEIKRRLIGTSSNREIVPILGMGGIGKTTLARKAYDDFEVRHRFDIHVWVTVSQQYRIRDLLLDILSRISADPIKQGTNSDQLMDKIYKVLKCRRYLLVMDDIWSCDNIWDIVSRTFPEDENSSRIILTSRINEVAMHADPNCTPYEMHLLNLDESWKLIHDKVFGVDQQFCPPELEEIGKQVAQNCQGLPLALLVVAG…	GCA_000390325.3	Nicotiana tomentosiformis	4098	Solanales	Solanaceae	Nicotiana	Nicotiana tomentosiformis	Nicotiana_tomentosiformis_Helixer_CM066025.1_001799.1_CNL
Helixer_CM066025.1_001629.1	CHAIN	chain	1	1169	(TIR)(NBARC)(LRR)	NLR	TIR-NLR	TNL	MEKPLDPTPSSPSYGCSSNQVFLSFRAEDSCCMSFTDHLYTALVQAGFQTFKQGTDTRKEQLHNAIRESKVSLIVLSEGYAFSQSCLDQLDVILTCKEKLDRAILPVFYYVDPSDVRNKKGRIGEALALHEQELKWESSGRERVERWRQALAKVADLGGMVLHNQARGHESKFIRKIVNVVTNRLSRTALYVAPYLIGIDRRANHISFWLQNGSADVGILIVCGMGGIGKTTLAKFIYNSNFHAFEGSSFVLNIREISKQPNGLVRLQKQILSNILKRTKERVSCVDEGIVKISDALSGKRVLLVLDDVDDSDQLNAVLGMKSLFYPGSKIIITTRHERILNPHLVDKVYTVEKLSMDESLELFSWHAFGKPHPVEGFLVGSNEVVKRCGGIPLALRVL…	GCA_000390325.3	Nicotiana tomentosiformis	4098	Solanales	Solanaceae	Nicotiana	Nicotiana tomentosiformis	Nicotiana_tomentosiformis_Helixer_CM066025.1_001629.1_TNL
Helixer_CM066025.1_001628.1	CHAIN	chain	1	1253	(TIR)(NBARC)(LRR)(CJID)	NLR	TIR-NLR	TNLJ	MPLAKSQSEKMSQFVHHVFLSSRSKEISKTFGDHLQTALLNAGIRTFKFDEELEEEEEHQKKLQKVIQESRILIVVFSKDYASSERCLDELVYSLESKKGFGHFVLPVFYDVDPSEVRKQKGSFEEAFFRYEEKYKTENNKRRKKWMEKVDKWRAAFREVADLGGMVLQNQADGYESRFIQEIVKVVASKMNRTILSVALHPIGIDSRVKDLNLWLQEESTTVDILAIHGMGGIGKSTIAKTAYNLNFDRFEGSSFLADVRKALEKYDGLARLQRQLLSNILGKNVEKLYNVNEGAVKIQEAISCKRVLVVLDDVDELDQLNAVLGMRQLFYPGSKIIITTRNGHLLNSSEACRCKMYKLNSLDARESLQLFSWHAFGEKYPPLDYMNLSRDVIVHCQG…	GCA_000390325.3	Nicotiana tomentosiformis	4098	Solanales	Solanaceae	Nicotiana	Nicotiana tomentosiformis	Nicotiana_tomentosiformis_Helixer_CM066025.1_001628.1_TNLJ
Helixer_CM066025.1_001513.1	CHAIN	chain	1	902	(CC)(NBARC)(LRR)	NLR	CC-NLR	CNL	MADVALQFVVETLMPIIIENWKLIGGAKEDSAHLLGELNRLKAFLQDAAKYRQSNSEQWKYFIKEVQVMVYKAEGLIDKLLVKGKLHQDKNILMQNLDAKYAKTVWDLAKEIRDALEQVKKIREENPEAFQAKPMLDDQPEIVAPGPQDTLLEENEVVGFDEEAKIVIERLAKGTDDLDVIPVVGLAGLGKTTLAIKIYNDPKISYEFFKTIWVYVGPQQYKPKEVFLSILEEFTKRTTEYQNMAVSDLTNIIREFILKGGKCLIVLDDVWATDVVDSVMKVFPEISKGHRIMFTTRDLRIGRYANPDPHSLKFLTDKESFQLLEKRVFGSNIRKCPEDLIAHGESIANQCSGLPLAVVVIAGALKGHTSERVWQMVKGNVGKHLINKDDPQSCLKYVE…	GCA_000390325.3	Nicotiana tomentosiformis	4098	Solanales	Solanaceae	Nicotiana	Nicotiana tomentosiformis	Nicotiana_tomentosiformis_Helixer_CM066025.1_001513.1_CNL
Helixer_CM066025.1_000649.1	CHAIN	chain	1	891	(CC)(NBARC)(LRR)	NLR	CC-NLR	CNL	MAYAAVTSLMSTLGLLLQSSCRLNLPHEEQTESLHKKVKEKIQSFHQKVSSLQAFLESLETNINDLKTIEHCEVKIKDAAHDAEYRIESVLENFYKAQNEKVRREAYEEFCKRLQKASESIDSNSRKLTESMKSGLQATSSLVQSFDLPEHSPQLGNNMVGHENELEDMKCMGGIGKTTFARKIYDDPEIKSHFDILAWVTVSKEYCVRKMLLQLLHCIPSTEEVRREARDDGELAGKLKQRLWKRRYLVVIDDIWSSKAWDDISIWFPDCKGSHILLTTRCGNVASYDAPGKPPHHMSSLSSEKSWELLQSKLLEKVELSPELVKIGKKVAENCHGMPLTITIVAGLLSKCNNGVYGWEQVAHDVKSAIYEDLGRQCEKILVLSYYYLPQHLKACFLY…	GCA_000390325.3	Nicotiana tomentosiformis	4098	Solanales	Solanaceae	Nicotiana	Nicotiana tomentosiformis	Nicotiana_tomentosiformis_Helixer_CM066025.1_000649.1_CNL
Helixer_CM066025.1_000650.1	CHAIN	chain	1	604	(NBARC)(LRR)	NLR	CC-NLR or CCR-NLR or CCG10-NLR	NL	MAEKKRLVTVAALQFACTDDVSTNVATAERKLVPLLHCIPSMKEVRRVARDDGEQAGKLKQRLWKHRYLVVIDDIWSSKAWDDISLWFPDCKGSHSLLTTRCGNVASYAAPGKPPHHMLSLSPEKIWLQSKLLEKVELSPELVKIGKKVAENCHGMPLTITIVAGLLSKCNNGAYGWEQVAHDVKSAIFKDLGRQCEKILVLSYYYLPQHLKACFLYFGIFPEDEEVDVRRLVELWVAEGFLKQADNKSLENIAEKCLQELIDRNVVLVSEHRFWGEVETCKIHDLLHELCLRQARSENFLPVINSKPRNSVTRISRSSKRDCLMIVRLISNFYWFNSHRCDQKKIRTIVYQGARRHAGRESLGFKNFKMIRVFDLRKLYFYGEIPTLVFDLVHLRYLS…	GCA_000390325.3	Nicotiana tomentosiformis	4098	Solanales	Solanaceae	Nicotiana	Nicotiana tomentosiformis	Nicotiana_tomentosiformis_Helixer_CM066025.1_000650.1_NL
Helixer_CM066025.1_001358.1	CHAIN	chain	1	908	(CC)(NBARC)(LRR)	NLR	CC-NLR	CNL	MAYAAVTSLMSTLGLLLQSSCRLNLPHEEQTESLHKKVKEQIQSFHQNVSSLQAFLESLETNINDLKTIEHCEVKIKDAAYDAEYRIESVLENFYKAQNEKVRREAYEEFCKRLQKASESIDSNSRKLTESMKSGLQATSSLVQSFDLPEHSPQLGNNMVGHENELEDVKCKLMKISSDERETMAITGMGGIGKTTFARKIYDDPEIKSHFDILAWVTVSKEYCVRKMLLQLLHCIPSTEEVRREARDDGELAGKLKQRLWKRRYLVVIDDIWSSKAWDDISLWFPDCKGSHILLTTRCGNVASYAAPGKPPHHMSSLSSEKSWELLQSKLLEKVELSPELVKIGKKVAENCHGMPLTITIVAGLLSKCNNGVYGWEQVAHDVKSAIYEDLGRQCEKIL…	GCA_000390325.3	Nicotiana tomentosiformis	4098	Solanales	Solanaceae	Nicotiana	Nicotiana tomentosiformis	Nicotiana_tomentosiformis_Helixer_CM066025.1_001358.1_CNL
Helixer_CM066025.1_000962.1	CHAIN	chain	1	891	(CC)(NBARC)(LRR)	NLR	CC-NLR	CNL	MAEILLTVVIKKAADIAGELISAQVSRYSKLPENTKWIEREMRHMQSYLKDAESKQARDERIKNMIKDIEEIARDVEDILDEFLPKVASKGGKSLGFFKNTLHAIPFAIAAFKFVSEIEKIKRRVHEIDRIRTTYGIMDTGVSAEADGNWDFRRSFLYADEPDVVGLDKDCQSLEAKLLDAHLRYAVVSIVGMPGLGKTTLGKRIYRRVQGNFECSALVYISQEPRMRELLLSIARQVGLPEGRRDEDLESNLSIFLKEKRYLVFLDDIWNTSTWDGLKLVFPNNCRSGSRLIITSRNNNVGRYIGGEKSLHKLQPLDPENSWKLFSKMITTLQETTIDPPELIDIARKIVGRCGGVPLAIEMTAGMLRARERTELEWNGILKKIGQDDQDKFSRILTL…	GCA_000390325.3	Nicotiana tomentosiformis	4098	Solanales	Solanaceae	Nicotiana	Nicotiana tomentosiformis	Nicotiana_tomentosiformis_Helixer_CM066025.1_000962.1_CNL
Helixer_CM066025.1_001020.1	CHAIN	chain	1	1164	(R1)(CC)(NBARC)(LRR)	NLR	CC-NLR	BCNL	MSEIERRFLDTFLYWATQKGRIKDGRLRGHGMQVGDTVSGPRADLSSAEVKEGYEFLLSLDPGRWPLPNLCSPLFQKFIDYILQNVKDLFKKKKELNKFDLLKKEFQVLEESLKYLKTFLRFIKDASVALEKSRILFNHMEVVTRNAAYICYLCFVEEMDEDLASRLILKISNVLQEIKPIEPQVAKIYTGALRCLVKSQNQYNQDVIKLVEDSVHFLLKDHSKLLNSEACSLMLPPMKDQAESICQASKQLLTLLIYPPEDPYVDQGKLSDILTHVEGLIAEVASVAYSFSVDKAAEVNLIFSDLLKKIEVVMKDLNDRILKSPLSSKYNFPKTDGLGFIDSLLRYLKELLQNGKCDSAVKDLIAEAQEELSILRSLLEKFVKQQHAFEEVKKRDLWT…	GCA_000390325.3	Nicotiana tomentosiformis	4098	Solanales	Solanaceae	Nicotiana	Nicotiana tomentosiformis	Nicotiana_tomentosiformis_Helixer_CM066025.1_001020.1_BCNL
Helixer_CM066026.1_002142.1	CHAIN	chain	1	997	(NBARC)(LRR)	NLR	UNDETERMINED	NL	MDIIFSVVSSFIVEVGKFVCKCIYPQIENTIHFSSNTENARKEILKLREFKNDIKEKMERALREGYKPKPDVLKWLTEVDKLESEWDSIQDGILMMKMVAFKCCINCNLCSELSTRARNLIDQVCKLIAIRENFGSNLVVEDYVKKIEFIPGPSIEGQRTARKNLNEILQQLKDDKVYLIGVWGMGGVGKTTLVKNLNNELLETDIFSSKQSFGVVVWATVPKPTDIRKIQAQIGKRLKLQVNSEESIESIASKIHQRLNEERSFLLMLDDVWEPINLDHVGVPQPEDSPRSKVIITSRFLDVCRQMRTDKEIKVYTLDEDESWKMFVKNAGDIANLEHIQPFAKEIAMECDGLPLAITVIGASMRGKKRVELWKDALESLRRSEPHNKDIKDKVYKVI…	GCA_000390325.3	Nicotiana tomentosiformis	4098	Solanales	Solanaceae	Nicotiana	Nicotiana tomentosiformis	Nicotiana_tomentosiformis_Helixer_CM066026.1_002142.1_NL
Helixer_CM066026.1_002141.1	CHAIN	chain	1	1029	(NBARC)(LRR)	NLR	UNDETERMINED	NL	MDILFNVVSGFVVKVGKFGSKFIFPKIVNTIHFSSEVENLRKEMEKLTKLRDDHIKEKVEVAKREGYKPKPDVLKWLQDVQKLENEWESMQENIATAKIFAYKCCPKWSLRSKISTLAQNRRDQLCALIEIGENFGSNLVVETYKIQKAEFIPGPSIEEGQSVATRNLNEILQLLEDDKMYKKNLQKMIFALSFFFNLIFRFKRRKKDNKMGHSTPSVTIYDTKVCTIGVWGIGGVGKTTLVMNVNNELLKIAASSSELSFDVVVWVTVPKPPTDIRKVQAQIANRLNLKVDSEESVESIASRIHQRLNEGMSFLLILDDVWEAINLDHIGVPQPEDHPRCKVIITSRFLDVCRQMRTDKKIKVYTLDEDESWHMFVKNAGDIANLEHIQPFAKEIAME…	GCA_000390325.3	Nicotiana tomentosiformis	4098	Solanales	Solanaceae	Nicotiana	Nicotiana tomentosiformis	Nicotiana_tomentosiformis_Helixer_CM066026.1_002141.1_NL
Helixer_CM066026.1_002140.1	CHAIN	chain	1	1047	(NBARC)(LRR)	NLR	UNDETERMINED	NL	MEQSVCEDFVFIRCFLSGVFRSKGSNPSSPVRTGWIFLSTAPLSGFVVEVGKFVAKCICPKIENTVHFSSNMKNLGEEMEKLRKFRDDIKEKVEGADGEGYKQKRDVLKWLKDVQKLEGEWESMQGSIAAAKTHAYKCCPKCSLRSEVSAQARNILDQLCELKKMGENFGSSLLVENYQVKKVEFIPGPSIEGQSAAARNINEILQLLEDDKVCIIGVWGMGGVGKTTLVKNLNNELLKIAASSSKLSFGVVIWVTVPKPPTDIRKVQAQIANRLSLKVDSEESVETIASRIHQRLKEVMRFLLILDDVWEAINLDHIGVPQPEDSPRSKVIITSRFLNVCRQMRTDAEMKVYTFDEDESWQLFVKNARDNANLEHIQPFAKKIAKQCDGLPLAITVIA…	GCA_000390325.3	Nicotiana tomentosiformis	4098	Solanales	Solanaceae	Nicotiana	Nicotiana tomentosiformis	Nicotiana_tomentosiformis_Helixer_CM066026.1_002140.1_NL
Helixer_CM066026.1_000084.1	CHAIN	chain	1	907	(NBARC)(LRR)	NLR	UNDETERMINED	NL	MEIIFNAVGGFVVEVGKLVCKCIYPKIENTVRFTSNVESVREEMEKLTKFRDDIKEELEIAKEEGYKPKPEVLKWVEHVQKLETDWESMQEDIKMVAYKCCPNCSLRSDVSTQARMMREQLCELKKMGENFGSGLLVENYQVKKVEFIPGPSIEGQSTATRNLNKILRLLEDDKVGIIGVWGMGGIGKTTLVKNLNNELVKTAVSSSKLSFSVVVWVTVPKPPTDIRKRQMKTDTEMKVLTFDEDESWQMFVKNAGDIANLEHIQPVAKEIAKECNGLPLAITVIGASMRGKKRVELWKDALGSLRMSEPHNTDVKDNVYKVIKWSFDSLESQDIELSSERRSKHVNKRGGDIQSCFLYCSLYPVAISTDDLIHCWGAEGFLGERNTYEEAYNGGITMI…	GCA_000390325.3	Nicotiana tomentosiformis	4098	Solanales	Solanaceae	Nicotiana	Nicotiana tomentosiformis	Nicotiana_tomentosiformis_Helixer_CM066026.1_000084.1_NL
Helixer_CM066026.1_002050.1	CHAIN	chain	1	895	(CC)(NBARC)(LRR)	NLR	CC-NLR	CNL	MAAHAAVTSLMGIMQQLPQSCLDIQQGHKLLLELLHKKVGSLLEFLDNSDDEPMKDLQKKVKDLANKVEEKVESHIQRESQKTLLKMLQRVFHLPSKSHERLYKILLQAICAVDSIKEKLIKQMKNNNLQAVNHSISGSSSPRLHVSTLVNDMVGYNIEQERMRSQLTGHSSQLEVISIVGMGGIGKSTFASKMFSDPSILSFFDVCGWITVSKNYSLRKMLLTLLQDTVGVAKELDEKSDGELADRLQKSLKGRRYLIVVDDIWSREAWDDVRLCFPENNNRSRILLTTRDMKVAQYASSPKDLFPMRFLEPKESWHLFCQKVFGKKDCPTEFENVAKEVVSNCKGLPLMISVVAGTLSSKKTMDGWIKVAQSVISSVDLDDYQHCSRVLGLSYNHLP…	GCA_000390325.3	Nicotiana tomentosiformis	4098	Solanales	Solanaceae	Nicotiana	Nicotiana tomentosiformis	Nicotiana_tomentosiformis_Helixer_CM066026.1_002050.1_CNL
Helixer_CM066026.1_002049.1	CHAIN	chain	1	874	(CC)(NBARC)(LRR)	NLR	CC-NLR	CNL	MATVYAAVTSLMGTIQLISQSTSDLQEDHKEHLKLLYDKVGSMLEFLDTNSDDEPMKDLLKNVKDVAHKVEDEVESHIQREAQKKLLKMLQRVFHLPTNAHSRLLMILQRAIKDIDSVNRELLKLRENNMRAGNCSLGASTSSQSNASTLEKEIVGYNIEQELMLGQLRGHSSQLEVISIFGMGGIGKSTFAKRIFFDPSILSFFDIRAWIVVSKDYSIRKMLLSLLQNAIGVDEEADKKSDGEQPNRLQKSDGDLEDGLQKIDDALADRLQKSLKGRRYLIVVDDIWSTEAWDEIKLWFPDNSNRSRILLTTRDMNVAQYASFPNDPFPMRLLKPKESWHLFCQKAFGNKGTLSSKRTLDAWREVAKSVSSLVNLDDYERCSRVLSLSYSYLPSHLKA…	GCA_000390325.3	Nicotiana tomentosiformis	4098	Solanales	Solanaceae	Nicotiana	Nicotiana tomentosiformis	Nicotiana_tomentosiformis_Helixer_CM066026.1_002049.1_CNL
Helixer_CM066026.1_002048.1	CHAIN	chain	1	946	(CC)(NBARC)(LRR)	NLR	CC-NLR	CNL	MATVYAAVTSLRGTIKLISQSTSDLQEDHKEHLKLLYDKVGSMLEFLDTNSDDEPMRDLLKKVKDVAHKVEDEVESHIWRGDHKTLLKILQRVFHLPTKAHERLLMILQRAIEEVDSVKEELNKLKDNNNNNNMRAGNFSLGGSSSPRLHVSTLENNMVGHNIEQELMRGQLTGNSSQLEVISIAGMGGIGKSTFAKRMFNDPSIVSFFDVRGWVTVSKDYNLRKMLLSLLQDAGINAELDKKSDIGEHREEEEEEGGGQEEEGNLKKKKKKKKKISDVQLANRMQKSDGELADLLQKSLKGRRYLIVVDDIWSTEAWDEFRLWFPEYNNRSRILLTTRDIKVAQYASYPRDPSPMRFLKPEESWTLFCQKAFDQKVCPIEFKNIARKVVKNCNGLPLM…	GCA_000390325.3	Nicotiana tomentosiformis	4098	Solanales	Solanaceae	Nicotiana	Nicotiana tomentosiformis	Nicotiana_tomentosiformis_Helixer_CM066026.1_002048.1_CNL
Helixer_CM066026.1_002047.1	CHAIN	chain	1	935	(CC)(NBARC)(LRR)	NLR	CC-NLR	CNL	MATVYAAVTSLMGTIQLISQSTSDLQEDHKEHLKLLYDKVGSMLEFLDTNSDDEPMRDLLKKVKDVAHKVEDEVESHIWRGDHKTLLKILQRVFHLPTKAHERLLKILQRAIEEVDSVKEELNKLKDNNNNNNMRAGNFSLGGSSSPRLHVSTLENNMVGHNIEQELMRGQLTGHSSQLEVISIAGMGGIGKSTFAKRMFNDPSIVSFFDVRGWVTVSKDYNLRKMLLSLLQDAGVNAELDKKSDIGEHREEEEGEGGGGGGGGQEEEGNLKKKKKKISDVQLANRMQKSDGELADRLQKSLKGRRYLIVVDDIWSTEAWDEFRLWFPEYNNRSRILLTTRDIKVAQYASYPRDPSPMRFLKPEESWTLFCQKAFDQKVCPIEFENIAREVVKNCNGLP…	GCA_000390325.3	Nicotiana tomentosiformis	4098	Solanales	Solanaceae	Nicotiana	Nicotiana tomentosiformis	Nicotiana_tomentosiformis_Helixer_CM066026.1_002047.1_CNL
Helixer_CM066026.1_000170.1	CHAIN	chain	1	942	(CC)(NBARC)(LRR)	NLR	CC-NLR	CNL	MAAYAALTSLMGTIHLISQSNLDLLDGHKEHLKLLYEKVSSLLEFLDTNSDDEPMKDLQEKVKDLAHEVEDKVESHIQREAQKKLLKMLQRVFHLPTKAHERLLKILQRAVEAIDSIKEELFKQRENNNMQAGNSSLGGSNSLGSHVSTLENNMVGYNDEQASMLRQLTGDSRQLEVISIVGMGGIGKSTFAKRVFSDPSVVGFFDVRGWITMSKDYSIRKMLLSLLQDAGVDLDKVSDEEQADHLQKSDEEQADDLQESDEEPLDYLQKINNALADRLQKSLKGRRYLIVVDDIWSTDAWDEIKLWFPEYNNRSRILLTTRDMKVAQYASFPEDPFPMRFLDPEESWNLFCQKAFDKKTCPIELENVAKEVVENCKGLPLMISVIAGTLSSKRTLNEW…	GCA_000390325.3	Nicotiana tomentosiformis	4098	Solanales	Solanaceae	Nicotiana	Nicotiana tomentosiformis	Nicotiana_tomentosiformis_Helixer_CM066026.1_000170.1_CNL
Helixer_CM066026.1_002003.1	CHAIN	chain	1	542	(TIR)(NBARC)	NLR	TIR-NLR	TN	MEKMVKQKSSQFPQWNYDVFLSFRGEDTRKTFTSHLYEGLKNRGIFTFQDGKRLEHGTSISEELCKAIEESQVAIIIFSKNYASSRWCLDELVKIMECNTNQFGRQTLVIPIFYDVDPSAVRYQKESFAEAFDKHESRCKVDDVEGMRKLQRWRTALTAATNLKGYDIRQGIESDCIHEIVDQISSKLCKISLSYLQDVVGINTHLEKVKSLLELEINDVRIVGIWGMGGVGKTTIARAIFDTLSYQFEVACFLADVKENKCGMHSLQNILLSELLREKDNYVNNKEDGNHLMARRLRFKKVLVVLDDIDHKDHLDYLAGDLGWFGNGSRIIATTRDKHLIWKNDLIYEVTTLADDEAIQLFNQYAFKKEVPDERFEKLMLEVVSHAKGLPLALKVWGS…	GCA_000390325.3	Nicotiana tomentosiformis	4098	Solanales	Solanaceae	Nicotiana	Nicotiana tomentosiformis	Nicotiana_tomentosiformis_Helixer_CM066026.1_002003.1_TN
Helixer_CM066026.1_001979.1	CHAIN	chain	1	717	(NBARC)(LRR)	NLR	CC-NLR or CCR-NLR or CCG10-NLR	NL	MIGFERETEMLMEKLVTGPRQLDVISIFGMPGLGKTTLVKRLYDHEAISNRFDIRLWCCSSQSYDKRSLLFELLNHIFKLDTSTKEKSDDELAEKLYRYLKGKRYLIVVDDVWNDEAWDDIKRPFPDDDKGSRIILTTRLESIATYAMISSSPHFLRLFTEEESWMLLKEKVFKEDNYCPQELEEIGKKIARKCGGLPLAIILIAGLLANNDKEVIYWQEISENLKSKIKGCMDIVESSYQHLPIHLQKCFLYFASFLEDQKVPVQKLIRLWIAENFVEASSTSKSIEMVAMDYLMDLISSNLVMVAKINSLGELKVVHIHDLVHEFSLVKAKNENFLLRINGVGELYSSRRSWLRRIGLVIFPNSGIRCKRVNILTPSQALLGEKFRFGRNINTLRFL…	GCA_000390325.3	Nicotiana tomentosiformis	4098	Solanales	Solanaceae	Nicotiana	Nicotiana tomentosiformis	Nicotiana_tomentosiformis_Helixer_CM066026.1_001979.1_NL
Helixer_CM066026.1_001702.1	CHAIN	chain	1	1334	(NBARC)(LRR)	NLR	UNDETERMINED	NL	MEVLSKVVEKVEEWLIQPVLVLVIIWFFRSVLEKVTAWLKERVKKEISKVWGKVTDWFIEKVKKEIQYFFYYEKHITSLETESPKLKVMRSRVQQRVVDAQRNLEGIFSNVDAWLTSTEKTIADAESILLRRSEVERGCFYGWFPNLKSRYLLSKRSDEIAQKVTKLQTEGEVHDVKFSHRVETGFIPSNGGVELQSRKEKEEEVMRALEDESISIIGICGMGGVGKTTLAEKIREVVKQQKLFDEVVKVDVSQTLDLHKIQGQIAGGIGLTLTGNNLCENGDKLLLRLRGPGSVLVILDDMWKALQDNDLKKLGISIGSNHNHRCKVILTSRFRTVCETMNAQSITEVGTLSKEEAWVLFRHYAGNSVDDPSLRDIAKDVAQECNELPLALSIVAGAL…	GCA_000390325.3	Nicotiana tomentosiformis	4098	Solanales	Solanaceae	Nicotiana	Nicotiana tomentosiformis	Nicotiana_tomentosiformis_Helixer_CM066026.1_001702.1_NL
Helixer_CM066026.1_000929.1	CHAIN	chain	1	979	(CC)(NBARC)(LRR)	NLR	CC-NLR	CNL	MHDSPLFFLLEILYESLKNEAEFLLNVPNQVQNIRAELNRIQCFLQDADAKKPEYETVRNWIADIREVSYDVENILEKYTHKIVLRKDRSIWKENIALHNIGMETKDVMSRIDNIRRCMKTYVDIGIRTLGQGESSNSAAYEKSQWLTRSYSHLIDEDFVGLEEELNKLVVELTNEENDEFHGVFAICGMGGIGKTTLARKAYRHIYVQSHFQAFAWASISKQWQARDVLQGILTKLEPENRTQINMMMDDELVKELYRLQQSKKCLIVLDDIWSTNFWNSVRHAFPKGKGCSKILLTTRKKDVCTHVDPTCFFFEPRCLDAEESWKLLHRKAFPRVNTPDLKIDLELERLGKEMVSECGGLPLAIIVLAGLLARRPKVDEWRRTRQNLNSHMSGESFE…	GCA_000390325.3	Nicotiana tomentosiformis	4098	Solanales	Solanaceae	Nicotiana	Nicotiana tomentosiformis	Nicotiana_tomentosiformis_Helixer_CM066026.1_000929.1_CNL
Helixer_CM066026.1_000940.1	CHAIN	chain	1	1421	(TIR)(NBARC)(LRR)(CJID)	NLR	TIR-NLR	TNLJ	MYLVKQQHNDQLSSKMSCVSSSMSSSSKVWKYDVFLSFRGEDTRKNFVSHLYNALEQRGIHAFKDDERLETGKSISVELLKAIEESRFAVVIFSKRYASSKWCLEELAHIIKCRNELDQIVLPIFYDVSPSVVRHQNPPFTKSFSKHEETYKDDKEKVQRWRDAFAEAGKLSGHDLKNYKDEVECINKVVDYILPKSLQVIPLSSGSLVGMEPQIGKIISLLDTESNDVRSIGLWGMSGIGKTEIASVIYERYRHQFEADCFLGDVGEMYLKKGLTWLQQALIHKLLGKNIPITSEREGAIIIKNGLRWKKVLVILDDVSHLSQLELIVGGTEWFGRSSRILITTRDKHIIIAHVKEDKVYEVQLLSENDALELFYVHAFNRNSPERDFEELSREVVKY…	GCA_000390325.3	Nicotiana tomentosiformis	4098	Solanales	Solanaceae	Nicotiana	Nicotiana tomentosiformis	Nicotiana_tomentosiformis_Helixer_CM066026.1_000940.1_TNLJ
Helixer_CM066026.1_001245.1	CHAIN	chain	1	1377	(TIR)(NBARC)(LRR)(CJID)	NLR	TIR-NLR	TNLJ	MSYASPSKDWKYDVFLSFRGEDTRKNFVSHLYNALKQRGIDVFKDDERLETGKPISDELLKAIEDSRFAVVIFSKSYASSRWCLEELAHIIKCQNELEQTVIPIFYDVSPSDVRHQNPPFAESFSQHEGKYKDDMEKVQRWRDAFAEAGKLSGHDLKNYKDEVDCINKVVDYILPKSLQAIPPSSGSLVGVEPQIEKIISLWDMESNDVRSIGIWGMSGIGKTEIVSIIYERYRHLFDADCFLGDVGEMYQKKGLTWIQQALIRKLLGKKIPITSEREGAIIIRNQLRWKKVLVILDDVNHLNQLKVLVGETEWFGRGSRVLITTRDKHLIIAHVGENKVYEVLLLSENDALELFCLHAFKRKSPERDFEELSREVVKYADGLPLALEVLGPSFCGRNK…	GCA_000390325.3	Nicotiana tomentosiformis	4098	Solanales	Solanaceae	Nicotiana	Nicotiana tomentosiformis	Nicotiana_tomentosiformis_Helixer_CM066026.1_001245.1_TNLJ
Helixer_CM066026.1_000985.1	CHAIN	chain	1	1260	(R1)(CC)(NBARC)(LRR)	NLR	CC-NLR	BCNL	MSSNQFLSSKTRLFEHLQQQLDNILYFPETFIDMVKFLKNEFKFLDIFFRLQSFTDEPNMLDVTQKIHSLFRDAAVEFSELHLANYCDFYNSVQNEIWLIKMEIKAKYSFPKISLPLSANKDGIAIPKFVTEFIHSMAENLPNLVKIDDSRSLLFVPETMEHVEVILKEVNLLHNFFCFVSERFVEPQSQHHVNFFTHVLAVAGYASTFFWLYLPDLAPEEINVLLSDFLRMRIKPIQPCIREIYVNVLQSLKATIQSGWYPNIQHEPAADTEASFVKIILHNLVELPANSNSSQRVALNDHLANLQEMLNLLRANIIHVPIRDLELLSVLRYIDTVIIDVGLLVYSLYKGEDEEKEDISLAEVNPAQVLDQLPGNIQHIISAVIYPTIRKAFQSKLPG…	GCA_000390325.3	Nicotiana tomentosiformis	4098	Solanales	Solanaceae	Nicotiana	Nicotiana tomentosiformis	Nicotiana_tomentosiformis_Helixer_CM066026.1_000985.1_BCNL
Helixer_CM066026.1_000988.1	CHAIN	chain	1	1232	(R1)(CC)(NBARC)(LRR)	NLR	CC-NLR	BCNL	MSSNQYLSSLNGLFEHLQQLDNISREIFQFFIQQFKFLDIFLSLQSFTDEPDMLDINQKVQALFQDALVDFSELHLAEYFDFCIFKVQNKIWLIKMEIRAKYPFPKISSLPLISAKKNGIAIPKFVMDFMDTVVEILRDLVDDPCSLLYYVPETKEHVEDVLKELKLLRTFVCFVSERFIEPQSQHLANFFTHVLAVTGHASMLVWLYFSSYGYENQDVAVLGEINVSLFLQMKFKPIQPSIHKIYIAVLQVLRSTIQSGQWCPNIQNHEHAADNEANFLETIQQDLAELPTNSNFSQSVTLKDQLVILKEMLDILRADIIHVPIRDLEVLLRDIDTFIIDVGLVVYSLYKGEEEEKDVMALGEVSPALVLDLLGNIQQIIITEKLMPIRKVFHSNYLP…	GCA_000390325.3	Nicotiana tomentosiformis	4098	Solanales	Solanaceae	Nicotiana	Nicotiana tomentosiformis	Nicotiana_tomentosiformis_Helixer_CM066026.1_000988.1_BCNL
Helixer_CM066026.1_000992.1	CHAIN	chain	1	1263	(R1)(CC)(NBARC)(LRR)	NLR	CC-NLR	BCNL	MLDVTHKVQALYQDALLDFSELHLAEYFDFCTFKLQNEIWLIKREIRAKYAFPKISYLPLSANKDGIAIRKFMTEFMDTVVENLRDLVKIYVRCSFIIVPETIMKHIEDVLKELKMLQNFFCFVSKSLREPESQHIVNFFTHALAVAGHTSMLFWLYLPDLTSEEINVLLSDLLRMRIKPTQPCIRKIYVDVLQSLKSTIQSAGWYHKIQNQEQAIDTEASFLETILHNLADLPTNNNSSQRVALKDHLAILQEMLNLLRANIIHVPIQDLEFLPVIDTAIIDVGLLVYSLYRGEEEEKEDVAPGEVNPEQVLDLSGNIQSIGKRIYPTFRKAFQSNLPRILGLGYVDFLLNNLKEFKRRYADSPAYIKNQVQIIQKEFESLQPFLVDVAEERHDGLDK…	GCA_000390325.3	Nicotiana tomentosiformis	4098	Solanales	Solanaceae	Nicotiana	Nicotiana tomentosiformis	Nicotiana_tomentosiformis_Helixer_CM066026.1_000992.1_BCNL
Helixer_CM066026.1_001024.1	CHAIN	chain	1	944	(CC)(NBARC)(LRR)	NLR	CC-NLR	CNL	MGFKEEVRSGFIAGAALILLEGIAKFAVSEIGKLWNVDAELRRLERCVSKVMAMIEWVEDGHCNCFSSERSKKAWELWLEDIKTLACFADDLLDEISLELDHHNRVKVAANASSSQEEHPLRKKILSSGKLNVPRQISKLREKLEDLAGEMDKLLSFESHKSEKTTEVVTSSSSTSFVGKSLIVGREIQKAEIVEKLLCDIYMPRHKLSIIPIVGMGGIGKTALARLVYNDEQVIKSFYLRMWVSVSMDFDVVRVTKSIIESATKTSCTLMDLDPLQVTLQKLLCGRRFLLVLDDLWSEKDSDWEILSAPLRFGYNGSKVIITTRSRRVSNVVGSDPYLLHFLHDMDCWNIIRQRAILNNIIGAGENVDAIGLEIAKKCKGLPLAANVLASTMSCLPYE…	GCA_000390325.3	Nicotiana tomentosiformis	4098	Solanales	Solanaceae	Nicotiana	Nicotiana tomentosiformis	Nicotiana_tomentosiformis_Helixer_CM066026.1_001024.1_CNL
Helixer_CM066026.1_001169.1	CHAIN	chain	1	865	(NBARC)(LRR)	NLR	CC-NLR or CCR-NLR or CCG10-NLR	NL	MEDVNIDESAPTPRPTTQVTEEEPVGLEDDAEEIIKLLTRGIRERDIVSIFGMPGLGKTTLAKKIFKDSSIVSHFDIRAWLTISQSYDVRELLRNIYKQVAGVKYNGDKESDLADMLRKCLMGKRYLIVLDDVWEVEAWDELRLCFPIGKQGSRIMLTTRLKHVAMEVKNCTDSYSPRFLTREASWKLLEKKAFQKETCPPEFQDVGVQIAEYCKGLPLTVVLIGGILAKKERNVSEWCEVANNLKSHFGAVESESNLAIQLSYCYLPDHLRRCLLTMGVFREDEKFGASKLMLLWMAEGLVQCSDDRGLEEVAEGYLIDIISSSLLMVSKTTFDGKVKYLQIHDLVRDFVLNKAKEEKFMQVIGTHNQYQPSYDEEHRVCIHLDHKLRHDLERFNNKV…	GCA_000390325.3	Nicotiana tomentosiformis	4098	Solanales	Solanaceae	Nicotiana	Nicotiana tomentosiformis	Nicotiana_tomentosiformis_Helixer_CM066026.1_001169.1_NL
Helixer_CM066026.1_001168.1	CHAIN	chain	1	892	(NBARC)(LRR)	NLR	CC-NLR or CCR-NLR or CCG10-NLR	NL	MEDVNIDESAPTPRPTTQVTEEEPVGLEDDAEEIIKLLTRGIRERDIVSIFGMPGLGKTTLAKKIFKDSSIVSHFDIRAWLTISQSYDVRELLRNIYKQVAGVKYNGDKESDIADMLRKCLMGKRYLIVLDDVWEVEAWDELRLCFPIGKQGSRIMLTTRLKHVAMEVKNCTDPYSPRFLTREASWKLLEKKAFQKETCPPEFQDVGVQIAEYCKGLPLTVVLIGGILAKKERNVSEWCEVANNLKSHLGAVESESNLAIQLSYCYLPDHLKHCLLTMGVFREDEKFGASKLMLLWMAEGLIQCSDERGLEEVAEGYLIDIISSSLLMVSKTTFDGKVKYLQIHDLVRDFVLNKAKEEKFMQVIGTHNQYQPSYDEEHRVCIHLDDKLRHDLERFNNKV…	GCA_000390325.3	Nicotiana tomentosiformis	4098	Solanales	Solanaceae	Nicotiana	Nicotiana tomentosiformis	Nicotiana_tomentosiformis_Helixer_CM066026.1_001168.1_NL
Helixer_CM066003.1_003450.1	CHAIN	chain	1	856	(NBARC)(LRR)	NLR	CC-NLR or CCR-NLR or CCG10-NLR	NL	MSFNNREGGKNKFLYRDNMGIKKKRYFIRFNLNITRQLFANRSNIVIFISSSRRETKLIDMESIQGGERSLAHATASTKHSLPSMEEEVVGFEDDAKSIIQQLTGGTKELDIISIVGMPGLGKTTLARKVFNYFIDNRYFDVRAWCSISKEYSSTKVFSEILKQVIGSMNGIRDEDIPHELRKSLMRKRYLIVLDDIWEAKAWEELRLSFPHGEDGSRVVVTTRDEQVVRQLKLHSNPYFLRFLTVDESWELLQKKVFQGEICPQELLEAGLRVAKNCKGLPLVIVLIAGIISKKRQASLWFKVANDLSSHALEEQSMKIIESSYDHLEDHLKACLLYMGLFPEDYNFPVSILLKLWIAENFVQNSDTDNLEEASKNFLNDLANKSLVMVSKRRDNGQI…	GCA_000393655.2	Nicotiana sylvestris	4096	Solanales	Solanaceae	Nicotiana	Nicotiana sylvestris	Nicotiana_sylvestris_Helixer_CM066003.1_003450.1_NL
Helixer_CM066003.1_000036.1	CHAIN	chain	1	899	(CC)(NBARC)(LRR)	NLR	CC-NLR	CNL	MADVVLKFVVENLLAIIKETWKLIGGAKEDCAQLLEEVDSLKAFLEDAAHYRQSNSKQWKHFVNKVQVIVYKAEDLIDKLHIQAKQHQEKYRVLTNYAKTVKECVINIKAVLDKVKKIREENQHAFQAKPMLHFQQEIVAHGSQKETLLEETEVVGFDEETETVIKRLVEGTDDLDAIPVVGLPGLGKTTLALKIYKDSQISYHFYTTIWIKVGLQYKLTEVFLSILKVFAKLTKEHQDMNVNDLAKIIREFISKGGKCLIVLDDVWEPNVVHAIKEAFPKNKKGHRIMITTRDASVARYANAHPHSLKFLKDEESFQLLENRVFGSNIRCPEELIARGKSIAKQCSGVPLAVVVIAGALRGRTSERWWQMVKDNVGNHLINKDDPESCLKYVEMSYIH…	GCA_000393655.2	Nicotiana sylvestris	4096	Solanales	Solanaceae	Nicotiana	Nicotiana sylvestris	Nicotiana_sylvestris_Helixer_CM066003.1_000036.1_CNL
Helixer_CM066003.1_003449.1	CHAIN	chain	1	796	(NBARC)(LRR)	NLR	CC-NLR or CCR-NLR or CCG10-NLR	NL	MGIKKKSSRRETKLIDMESIQGGERSLAQATASTKHSLPSMEEEVVGFEDDAKSIIQQLTGGTKELDIISIVGMPGLGKTTLARKVFNYFIDNRHFDVRAWCSISKEYSSTKVFSEILKQVVGSMNGIIDEDIPHELRKSLMRKRYLIVLDDIWEVKAWEELRLSFPHGEDGSRVVVTTRDEQVVRQLKLHSDPYFLRFLTVDESWELLQKKVFQGEICPQELLEAGLRVAKNCKGLPLVIVLIAGIISKKRQASLWFKVANELSSHALEDQSMKIIESSYDHLEDQLKACLLYMGLFPEDYNFPVYILLKLWMAENFVQNSDTDNLEEAYTNFLNDLASKSLVMVSKRRDNGEIKYCTLHDVVREFCLRKLAKEKYMQVIIPYNPDQSLGAKEPRLCM…	GCA_000393655.2	Nicotiana sylvestris	4096	Solanales	Solanaceae	Nicotiana	Nicotiana sylvestris	Nicotiana_sylvestris_Helixer_CM066003.1_003449.1_NL
Helixer_CM066003.1_003448.1	CHAIN	chain	1	899	(CC)(NBARC)(LRR)	NLR	CC-NLR	CNL	MADVVLKFVVENLLAIIKETWKLIGGAKEDCAQLLEEVDSLKAFLEDAAHYRQSNSKQWKHFVNKVQVIVYKAEDLIDKLHIQAKQHQEKYRVLTNYAKTVKECVINIKAVLDKVKKIREENQHAFQAKPMLHFQQEIVAHGSQKEILLEETEVVGFDEEAETVIKRLVEGTDDLDAIPVVGLPGLGKTTLALKIYKDSQISYHFYTTIWIKVGLQYKLTEVFLSILKVFTKLTKEHQDMNVNDLAKIIREFISKGGKCLIVLDDVWEPNVVHAIKEAFPKNKKGHRIMITTRDASVARYANAHPHSLKFLKDEESFQLLENRVFGSNVRCPEELIARGKSIAKQCSGVPLAVVVIAGALRGRTSERWWQMVKDNVGNHLINKDDPESCLKYVEMSYIH…	GCA_000393655.2	Nicotiana sylvestris	4096	Solanales	Solanaceae	Nicotiana	Nicotiana sylvestris	Nicotiana_sylvestris_Helixer_CM066003.1_003448.1_CNL
Helixer_CM066003.1_000039.1	CHAIN	chain	1	859	(NBARC)(LRR)	NLR	CC-NLR or CCR-NLR or CCG10-NLR	NL	MSFNNREGGKNKFLYRDNMGIKKKRYFIRFNLNITRQLFANRAINSNIIIFISSSRRETKLIDMESIQGGERSLADATASTKHSLPSMEEEVVGFEDDAKSIIQQLTGGTKELDIISIVGMPGLGKTTLARKVFNHFIDNRHFDVRAWCSISKEYSSTKVFSEILKQVVGSMNGIRDEDIPHELRKSLMRKRYLIVLDDIWEVKAWEELRLSFPHGEDGSRVVVTTRDEQVVRQLKLHSDPYFLRFLSVDESWELLQKKVFQGEICPQQLLEAGLRVAKNCKGLPLVIVLIAGIISKKRQASLWFKVANELSSHALEEQSMKIIESSYDHLEDHLKACLLYMGLFPEDYNFPVSILLKLWIAENFVQNSDTDNLEEASKNFLNDLANKSLVMVSKRRDN…	GCA_000393655.2	Nicotiana sylvestris	4096	Solanales	Solanaceae	Nicotiana	Nicotiana sylvestris	Nicotiana_sylvestris_Helixer_CM066003.1_000039.1_NL
Helixer_CM066003.1_003442.1	CHAIN	chain	1	902	(CC)(NBARC)(LRR)	NLR	CC-NLR	CNL	MADVALQFVVETLVPIIIENWKLIGGAKEESAHLLGELNRLKAFLQDAAKYRQSNSEQWKYFIKEVQVMVYKAEGLIDKLLVKAKLHQEKNIIVQNLDAKYAKTVWDLAKEIRDALEQVKKIREENPEAFQAKPMLDDQPDIVAPGPQDSVLEENEVVGFDEEAKIVIDRLAEGTNDLDVIPVVGLAGLGKTTLAIKIYNDPKISYEFFKTIWVYVGPQQYKPKEVFLSILEGFTKRTTEYQNMAVSDLTNTIREFILKGGKCLIVLDDVWATDVVDSVMKVFPENSKGHRIMLTTRDLRIGRYANSEPHSLKYLTDKESFQLLEIRVFGSNIRKCPEDLIAYGENIAIQCNGLPLAVVVIAGALKGRTSERVWQMVKENVGKHLINKEDPKSCLKYVE…	GCA_000393655.2	Nicotiana sylvestris	4096	Solanales	Solanaceae	Nicotiana	Nicotiana sylvestris	Nicotiana_sylvestris_Helixer_CM066003.1_003442.1_CNL
Helixer_CM066003.1_003438.1	CHAIN	chain	1	1235	(CC)(NBARC)(LRR)	NLR	CC-NLR	CNL	MAHNDIEDMLDHLRKIKSRGDLNVVKIETLEMELRFLRTFINYPHALLPDSLVEIRKKAKLIVEMLHSVFGGIPCEYKTSLNVERLVSELQEISEDNGTRLIYNFELNDSYMLEYMDYLDQNLNDAPRYLVRSVTFFAEKINILLKIDGYLRQVKVIQNKLRFLRYLYGTEINSYVDREKLEGMQVRIQFMADNVGQFCLALWVKEDGDDTSNIESKPRYLLCLVVIVELEMKKIFLCELKASKFTLSRTFKDKKLPKGLSYQLHCLLVYLRDKNLDNFPTIFSARNIDMAIEFLLVFLGDIPYHVINGNRLNEILEKVGVLVGDILYVIQMQLLSGSTIKDDASKIDLGTIQLLEKIEDLKAQLERCYKSLKYRPSQFPTVGGLSFLDSLLRKLNEML…	GCA_000393655.2	Nicotiana sylvestris	4096	Solanales	Solanaceae	Nicotiana	Nicotiana sylvestris	Nicotiana_sylvestris_Helixer_CM066003.1_003438.1_CNL
Helixer_CM066003.1_003437.1	CHAIN	chain	1	1285	(CC)(NBARC)(LRR)	NLR	CC-NLR	CNL	MAHNEIEDMLDHLRRIKIGGDLNSVKIDEIETLELELRFLRTFIKYYPFLLPDSLAKIIKKAQLIVEMLNSVFGGIPDECKTNLNVERLVSHLLEFIGGNASSRYNNELNDSYLSEYMDCLVKNLNDVLVSLELDESETFLTDGLLLQTNRCLKQVKIIQKKMRFLRYLYATEMNGYIDHEKLEGLETRIRFMADNVGQFCFSLWILGEDEDNLNNILSKPPYLLCLIMLVELEMKKIFRGEVKGSKFTQSRTFKDKKLPKGFLRHLRALLVYLSNKILENFPINVSARNFDVAIEFLLVFLAGVPNRFINGKRLNGVLEKVVALVGETLFLSQKLRASSTIKDHTSKTNLTLTEIIERSENLKAQVEERYYKSLKFIPYGQFPTVGGVSFLGSFLRKL…	GCA_000393655.2	Nicotiana sylvestris	4096	Solanales	Solanaceae	Nicotiana	Nicotiana sylvestris	Nicotiana_sylvestris_Helixer_CM066003.1_003437.1_CNL
Helixer_CM066003.1_000050.1	CHAIN	chain	1	1313	(CC)(NBARC)(LRR)	NLR	CC-NLR	CNL	MAHSDIEDVLDHLRRIKSRGDLNVVKIETLEMELRFLRTFLKHPHALLPDSLVKITKKAQSIVEMLNSVFGGISDEYKTNLNVERIVTQLLVFIDCITKLSYSYEMNDFSFYLSEYMDCLDKNLNDALRYFFSSDTFFSKEVRILQKTDRYFKQLKCIQKRMKFLIYLYDTEINGFIEHEKQKGLSIRMQIMAKNVGQFCLALWINKDRYDTSDIESRPPFLLCLVVLVELEMKKIFLSEVKASKFIRSITFKDKKLPKEFSYNLQCLLVYLKNKKLENFPNNVSAQDIDVAIEFLLGFLADASKHLISGRILNEILEKVGSLVGDVMCVIQKLHPISIAKGDSSDINLCPRQILEKTENLKAQVEKYYKSFKFTPSQFPTVGGLSFLDSLLRKLNEML…	GCA_000393655.2	Nicotiana sylvestris	4096	Solanales	Solanaceae	Nicotiana	Nicotiana sylvestris	Nicotiana_sylvestris_Helixer_CM066003.1_000050.1_CNL
Helixer_CM066003.1_000051.1	CHAIN	chain	1	1254	(CC)(NBARC)(LRR)	NLR	CC-NLR	CNL	MVHNDIEDMLDHLRRIKSRGDMNVVKIETLEMELRFLRTFIKYPHALLPDSLVEIRKKAKLIVEMLHSVFGGISGEYKTSLNVERLVSELQEFSEDSGTSLIYNVELNDSYMLEYMDYLDQNLNDAPRYLVRSVAFFAEKINILQKTDRYLRKVKVIQNKIRFIRYLYGAEINGNYVDREKLEGMQARIQFMADNVRQFCLDLWVKEDGDDTSNIESEPHYLLCLVMILEMEMKKIFLSELKASKFTQSRTFKDKKLPKGFSYQLHCLLVYLRDKKLDNFPPIVSARNIDVAIEFMLVFLGDIPNHVINGNRLNELLEKVGVLAGDILCVIQMQLLSGSTIKDDASKIDLGTIQILEKIEDLKAQVEERYYRSVIYRPSQFPTVGGLSFLDSLLRKLNE…	GCA_000393655.2	Nicotiana sylvestris	4096	Solanales	Solanaceae	Nicotiana	Nicotiana sylvestris	Nicotiana_sylvestris_Helixer_CM066003.1_000051.1_CNL
Helixer_CM066003.1_000054.1	CHAIN	chain	1	1184	(CC)(NBARC)(LRR)	NLR	CC-NLR	CNL	MAQNDIEDMLDNLRRIKIRGHDLNNIKIKTLEMELRFLSTFLKYHHLLLPDSLVKIAKKAQLIDEMLQSVFDECKTNLNVERLVSQLLEFIEGNTSLRYNFELNHSHLSEYMDCLDKNLNDVQMFFELDATEWILELDATEWTNEMLQLNRFLEQVKIIQKKMKFLRYLYATEINSYIDHEKLEGLETRIQFMADNVGQFCLALWLTKVEDDIDSDEDTDEDENDLVSKPPYLLCLIKLVELEMKKTFLGKIRASKFSQSRTFKKQKFPKDFSKQLHSLLVCLKCKKRNNFSDTISVRNINVAIEFLLVFLADVPNHVINGKKLNEVLEEVGALVGDVLCLIHSSIIKDDTSKINICFIQILEKTENLKAQLERYYKSLKFTPSQFPTAGGLTFLSSLL…	GCA_000393655.2	Nicotiana sylvestris	4096	Solanales	Solanaceae	Nicotiana	Nicotiana sylvestris	Nicotiana_sylvestris_Helixer_CM066003.1_000054.1_CNL
Helixer_CM066003.1_000055.1	CHAIN	chain	1	831	(CC)(NBARC)	NLR	CC-NLR	CN	MAQNDIEDMLDNLRRIKIRGHDLNNIKIKTLEMELRFLSTFLKYHHLLLPDSLVKIAKKAQLIDEMLQSVFDECKTNLNVERLVSQLLEFIEGNTSLSYNFELNHSHLSEYMDCLDKNLNDVQMFFELDATEWILELDATEWTNEMLQLNRFLEQVKIIQKKMKFLRYLYATEINSYIDHEKLEGLETRIQFMADNVGQFCLALWLTKVEDDIDSDEDTDEDENDLVSKPPYLLCLIKLVELEMKKTFLGEIRASKFSQSRTFKKQKFPKDFSKQLHSLLVCLKCKKRNNFSDTISVRNINVAIEFLLVFLADVPNHVINGKKLNEVLEEVGALVGDVLCLIHSSIIKDDTSKINLCFIQILEKTENLKAQLERYYKSLKFTPSQFPTAGGLTFLSSLL…	GCA_000393655.2	Nicotiana sylvestris	4096	Solanales	Solanaceae	Nicotiana	Nicotiana sylvestris	Nicotiana_sylvestris_Helixer_CM066003.1_000055.1_CN
Helixer_CM066003.1_000058.1	CHAIN	chain	1	1260	(CC)(NBARC)(LRR)	NLR	CC-NLR	CNL	MDQKLKIQNRKEKSQGRQRNYLHEVAQNDIEDMLDHLRSIKRGGDLNVVKIETLEMELRFLRTFLEYHHVLLPDSLVNIAKKVQLVGEMIQSVFADGCKTNLNVERLASHFLKFIEGKTSSRFNYELDDSYLLEYMDYLDKNLNDAPRYLVKSDPFLRKGLKILQKTDRFLKQVKFLQKTMRFLRYLYGTEINGHIDREKQKRLEIQMQLVADNVIQFCVALWTNEIDGNNASNIENKPSYLICLVRLVELEMKTIFRGELKASKFSHSRTFRTRKLPKGFSHHLHSLLVYLREKKLGNFPNNASARNTDVAIEYLLDSLGDVSNSATNCKMLNEVLEKVGALVGDILCVIHSSTIKDDTSKMVLWSIQILMKTANLKAQVLERYYKLLKFTPSQFPTA…	GCA_000393655.2	Nicotiana sylvestris	4096	Solanales	Solanaceae	Nicotiana	Nicotiana sylvestris	Nicotiana_sylvestris_Helixer_CM066003.1_000058.1_CNL
Helixer_CM066003.1_000059.1	CHAIN	chain	1	815	(NBARC)(LRR)	NLR	CC-NLR or CCR-NLR or CCG10-NLR	NL	MSAKSLEIRPCLVAEPSKHMQNRQSDPMNDEEIVGFENDAERIIKRLNEGKKELDVIPIVGMAGQGKTTFARKLYNNDIIVYHFDVRAWCIISQTYNRQELLLEIFNQVTGSKGKVHEVGELADMLRKRLIGRRYLIVLDDMWDIKAWEDLRLSFPNGETGSRIIVTTRLEEVGKQVKHDTDPYFLRFLTRDESLKLLQKKVFQKEACPPELQDVSLAVAKRCKGLPLVIILVAGIIKRKKMEESWWHEVKNALLSYLGEAEGYSLSTMQLSYDNLPDSLKPCLLYMGMFPEDARIPVSKLISLWIAEGFMQNIDSERLMEEAAEGYLMDLISSNVVMVERRRYNGKVKYCQVHDVILHFCLEKSREENFLLAVKGNYSDFQPSHLEETRLSINVTDEL…	GCA_000393655.2	Nicotiana sylvestris	4096	Solanales	Solanaceae	Nicotiana	Nicotiana sylvestris	Nicotiana_sylvestris_Helixer_CM066003.1_000059.1_NL
Helixer_CM066003.1_000066.1	CHAIN	chain	1	886	(NBARC)(LRR)(OTHER)	NLR	CC-NLR or CCR-NLR or CCG10-NLR	NLO	MSDKSLEIRPCLVAEPSKHMQNRQSDPMNDEEIVGFEKDAERIIKRLNEGKKELDVIPIVGMAGQGKTTFARKLYNNDNIVYHFDVRAWCIISQTYNRQELLQEIFNQVTGSKGKVDEVGELADMLRKRLIGTRYLIVLDDMWDIKAWEDLRLSFPNGETGSKIMVTTRLEEVGKQVKHDTDPYSLPFLTRDESLKLLQKKVFQQEGCPPELHNVSLAVAERCKGLPLVIILVAGIIKSKKMEESWWDEVKKSLLSPLGKPEGYSLSTMQLSYDNLPDSLKPCLLYMGMFPEDARIPVSKLISLWIAEGFVQNIEYEKSMEEAAEGYLMDLISTNVVMVEKRSYNGKAKYCQVHDVVLHFCLEKSREEKFMLAVKGNYSDFQPSHWKETRLSITVTDEL…	GCA_000393655.2	Nicotiana sylvestris	4096	Solanales	Solanaceae	Nicotiana	Nicotiana sylvestris	Nicotiana_sylvestris_Helixer_CM066003.1_000066.1_NLO
Helixer_CM066003.1_000101.1	CHAIN	chain	1	1045	(TIR)(NBARC)(LRR)	NLR	TIR-NLR	TNL	MDTQLVRGKSSTSSHFSYEVFLSFRGEDTRKTFTGHLYSKLDNVGVKTFIDDEELRKGDVISRELEKAIEESRISIIVFSRNYASSSWCLNELVKILECKEKLKQMVLPIFYDVDPSEVRNQTGLFGEALAKHKERSIGAQTVEKWRAALTEAANLSGWDLQNVADGHESKFVETIIQQVLQEVNQTPLDVAWHPVGVDSRVKDIELLLQIECEDEVRMIGIHGVGGIGKTTLAKAMYNRMFRHFDSSCFLSDVRSEAEEFGLVKLQEKLLQQVLKNKDIKVGSVAQGINLIKTRLESKKVLIVLDDVDHKNQLESLTRERSWFGSGSLIIITTRDKRLLCRLGEKERYEAELLNVNEAMLLFCWHAFDSHFPPEDYVNLARDIIKYSGRLPLALVTLG…	GCA_000393655.2	Nicotiana sylvestris	4096	Solanales	Solanaceae	Nicotiana	Nicotiana sylvestris	Nicotiana_sylvestris_Helixer_CM066003.1_000101.1_TNL
Helixer_CM066003.1_000102.1	CHAIN	chain	1	480	(NBARC)(LRR)	NLR	UNDETERMINED	NL	MLLTVLQEVNQTPLDVAWHPVGVYSRVKDMELLQNECEDEVRMIGIHGVGGIGKTTLAKAIYNQMFRLFDSSCFPSDVRSEAEEFDLVNLQEKLLRQILKTDYIKVGSVAQGVNLIKARLGSKKVLTVLDDVDHRKQLESLTRERSWFGSGRLPLALVTLGSHLQGSSVEEWGYKFEKLRAIPHCDIQKILKISFDGLDDETQTVFLDIVCAFHGFREHEVTEILNACGFHATSAIATLVQKHLLQRPPYRLKMHDLVRDMGREIIRMESARDPGKRSRLFITQEICDVLQGNKGSENVEVLKVDRGTLKGVNLSTKAFEQMKNLRVLIMDELHISGDFGLLSKKLRWLSWKKCPLKCIPSNFPAKNLVVLDMRESDIQEFRLNLQCCTSLKKLDLSDC…	GCA_000393655.2	Nicotiana sylvestris	4096	Solanales	Solanaceae	Nicotiana	Nicotiana sylvestris	Nicotiana_sylvestris_Helixer_CM066003.1_000102.1_NL
Helixer_CM066003.1_003373.1	CHAIN	chain	1	1061	(TIR)(NBARC)(LRR)	NLR	TIR-NLR	TNL	MDTQLVRGESSTSSHFSYEVFLSFRGEDTRKTFTGHLYSKLDNVGVKTFIDDEELRKGDVISRELEKAIEESRISIIVFSRNYASSSWCLNELVKILECKEKLKQMVLPIFYDVDPSEVRKQTGLFGEALVKHKERSIGAQMVEKWRAALTEAANLSGWHLQNVADGHESKFIEKIIQQVLQEVNQTPLDVAWHPVGVDSRVKDIELLLQNECEDEVRMIGIHGVGGIGKTTLAKAIYNRMFRLFDSSCFLSDVRSEAEEFGLVKLQEKLLQQVLKNKDIKVGSVAQGINLIKARLESKKVLIVLDDVDHKNQLESLTRERSWFGSGSLIITTTRDKRLLCRFGEKERYEAELLNDNEAMLLFCWHAFDSHFPPEDYVNLARDIIRYSGRLPLALVTLG…	GCA_000393655.2	Nicotiana sylvestris	4096	Solanales	Solanaceae	Nicotiana	Nicotiana sylvestris	Nicotiana_sylvestris_Helixer_CM066003.1_003373.1_TNL
Helixer_CM066003.1_003372.1	CHAIN	chain	1	1069	(TIR)(NBARC)(LRR)	NLR	TIR-NLR	TNL	MDTQLVRGESSTSSPFSYELFLSFRGEDTRKTFTGHLYSKLSDVGVNTFIDDEALRKGDVISRELEKAIEESRISIIVFSRNYASSSWCLNELVKILECKEKLKQMVLPIFYDVDPSEVRKQTGLFGEALAKHKERPFGAQRVEKWRDALTEAANLSGWDLQNVADGHESKFIEKIIQQVLQEVNQTPLDVAWHPVGVDYRVKDIELLLQNDCKDEVRMIGIHGVGGIGKTTLAKAIYNRMFRLFDSSCFLSDVRSEAEEFGLVKLQEKLLRQILKTEDIKVGSVAQGINLFKARLGSKKILIVLDDVDHKRQLEALTRERSWFGSSSLIIITTRDERLLCRLGEKERYEAKLLNSNEAMLLFCWHAFDSHFPPKDYVNLARNIIKYSGRLPLALVTLG…	GCA_000393655.2	Nicotiana sylvestris	4096	Solanales	Solanaceae	Nicotiana	Nicotiana sylvestris	Nicotiana_sylvestris_Helixer_CM066003.1_003372.1_TNL
Helixer_CM066003.1_003370.1	CHAIN	chain	1	473	(TIR)(NBARC)	NLR	TIR-NLR	TN	MDTQLVRGESSTSSHFSYEVFLSFRGEDTRKTFSGHLYSKLCDVGVNTFIDDEELRKGDVISSKLEKAIEESRISIIVFSRNYASSSWCLIELVKILECKEKLKQMVLPIFYDVDPSEVRKQTGLFGEALAKHKERPFGAQMVEKWRAALTEAANLSGWDLKNVADGHESKFIEKIIQQVLQEVNQTPLDVAWHPVGVDYRVKDIELLLQNECEDDVRMIGIHGVGGIGKTTLAKAIYNRMFRLFDSSCFLSDVRSEAEEFGLVKLQEKLLRQILKTKDIKVGSVAQGINLIKARLGSKKVLVVLDDVDHKRQLEALTRERSWFGSGSLIIITTRDERLLCRLGEKERYEAKLLNGNEAMLLFCWHAFDSHFPPQDYVNLAHDIIEYSGRLPLALVTLG…	GCA_000393655.2	Nicotiana sylvestris	4096	Solanales	Solanaceae	Nicotiana	Nicotiana sylvestris	Nicotiana_sylvestris_Helixer_CM066003.1_003370.1_TN
Helixer_CM066003.1_003369.1	CHAIN	chain	1	1050	(TIR)(NBARC)(LRR)	NLR	TIR-NLR	TNL	MDTQLVRGESSHFSYEVFLSFRGEDTRKTFTGHLYSKLCDDGINTFIDDEELRKGDVISSKLEKAIEESRISIIVFSRNYASSSWCLNELVKILECKEKLKQMVLPIFYDVDPSEVRKQTGLFGEALAKHKERPFGVQRVEKWRVALTEAANLSGWDLQNVVDGHESKFIEKIIQQVLQEVNQTPLDVAWHPVGVDSRVKDIELLLQNECEDGVRMIGIHGVGGIGKTTLAKAIYNQMFRLFDSSCFLSDVRSEAEEFGLVKLQEKLLQQVLKNKDIKVGSVAQGINLIKARLESKKVLIVLDDVDHRNQLESLIRERSWFGSGSLIITTTRDKRLLCRFGEKERYEAKLLNDNEAMLLFCWHAFDSHFPPEDYVNLAQAIIRYSGRLPLALVTLGSHL…	GCA_000393655.2	Nicotiana sylvestris	4096	Solanales	Solanaceae	Nicotiana	Nicotiana sylvestris	Nicotiana_sylvestris_Helixer_CM066003.1_003369.1_TNL
Helixer_CM066003.1_003367.1	CHAIN	chain	1	1064	(TIR)(NBARC)(LRR)	NLR	TIR-NLR	TNL	MDTQLVRGESSHFSYEVFLSFRGEDTRKTFTGHLYSKLCDVGVNIFIDDEELRKGHVISRELEKAIEESRISIIVFSRNYASSSWCLNELVKILECKEKLKQMVLPIFYDVDPSEVRKQTGLFGEALAKHKERPFGAQRVEKWRAALTEAANLSGWDLQNVADGHESKFIEKIIQQVLQEVNQTPLDVAWHPVGVDSRVKDIELLLQNEYEDEVRIIGIHGVGGVGKTTLAKAIYNRMFRLFDSSCFLSDVRSEVQEFGLVKLQEKLLQQVLKTEDIKVGSVAQGVNLIKARLGSKKVLIVLDDVDHKRQLEALTRERSWFGSGSLIIITTRDERLLCRLGEKERYEAKLLNGNEAMLLFCWHAFDSHFPPKDYVNLAHDIIEYSDRLPLALVTLGSHL…	GCA_000393655.2	Nicotiana sylvestris	4096	Solanales	Solanaceae	Nicotiana	Nicotiana sylvestris	Nicotiana_sylvestris_Helixer_CM066003.1_003367.1_TNL
Helixer_CM066003.1_003364.1	CHAIN	chain	1	516	(TIR)(NBARC)	NLR	TIR-NLR	TN	MDTQLVRGESSTSSPFSYEVFLSFRGEDTRKTFTGHLYSKLDNVGVKTFIDDEELRKGDVISRELEKAIEESRISIIVFSRNYASSSWCLNELVKILECKEKLKQMVLPIFYDVDPSELRKQTGLFGEALAKHKERSIGAQRVEKWRAALTEAANLSGWDLQNVADGHESKFIEKIIQVILQEVNQTPLDVAWHPVGVDYRVKDVELLLQNECEDEVRMIGIHGVGGIGKTTLAKAIYNRMLRLFDNSCFLSDVRSEAEEFGLVKLQEKLLRQILKTEDIKVGNVAQGINLIKARFGSKKVLIVLDDVDHKRQLEALTRERSWFGSGSLIIITTRDERLLCRLGEKERYEAKLLNGNEAMLLFCWHAFDSHFPPQDYVNLAHDIIEYSGRLPLALVTLG…	GCA_000393655.2	Nicotiana sylvestris	4096	Solanales	Solanaceae	Nicotiana	Nicotiana sylvestris	Nicotiana_sylvestris_Helixer_CM066003.1_003364.1_TN
Helixer_CM066003.1_000105.1	CHAIN	chain	1	787	(TIR)(NBARC)(LRR)	NLR	TIR-NLR	TNL	MDTQLVRGESSTSSHFSYEVFLSFRGEDTRKTFTGHLYSKLDNVGVKTFIDDEELRKGDVISRELEKAIEESRISIIVFSRNYASSSWCLNELVKILECKEKLKQMVLPIFYDVDPSEVRKQTGLFGEALAKHKERSIGLQMVEKWRDALTEAANFCGWDLQNVADGHESKFIEKIIQQVLQEVNQTPLDVAWHPVGVDSRVKDIELLLQKECEDEVRMIGIHGVGGIGKTTLAKAIYNREFRRFNSSCFLSDVRSEAEEFGLVKLQEKLLQQVLKTKDVKVDSVAQGVNLIKARLGSKKVLILLDDVDHKKQLESLTRERSWFGSGSLIIITTRDKDLLRGLREKERYEVKLLNDNEAMLLFSWHAFDSHFPPKDYVNFAQDIIKYSGGLPLALVTFG…	GCA_000393655.2	Nicotiana sylvestris	4096	Solanales	Solanaceae	Nicotiana	Nicotiana sylvestris	Nicotiana_sylvestris_Helixer_CM066003.1_000105.1_TNL
Helixer_CM066003.1_000114.1	CHAIN	chain	1	733	(CC)(NBARC)(LRR)	NLR	CC-NLR	CNL	MAEIVLTAIINKSAEIAGNLLGQEGSRLYWLKEDIELELGIYRWLQREARHIQSYLADANTKVVEGDSRVKNLIKDIEEVAGDVEDILDEFLPKIESHKSEGAIGCLKEIACTFCHIRFSHNKFVMEIEKIKRRVAEIDRVRTTFGIIDTSNNNDLYDYIPLDRGRLFLHVDETEVIGLEDDFNKLQAKLLDQDFQYGVISIVGMPSLGKTTLAKKLYRHVRDQFECSALVYVSQQPRAAEILLDIAKQVGLTEEQRKDNLEGNLLSVLKRKRYVILLDDIWNIEIWDDLKLFLSECDSRNGSKIIVTSRNNNIGRYIGGESSLHMLQPLDLEEAFELFTKKIFTFDNNNWVNVAPTLKNIGREIVQRCGGIPLAIVLTAGMLRTRERNQHAWNKILES…	GCA_000393655.2	Nicotiana sylvestris	4096	Solanales	Solanaceae	Nicotiana	Nicotiana sylvestris	Nicotiana_sylvestris_Helixer_CM066003.1_000114.1_CNL
Helixer_CM066003.1_000118.1	CHAIN	chain	1	1052	(TIR)(NBARC)(LRR)	NLR	TIR-NLR	TNL	MDTQLVRGKSSTSSPFSYEVFLSFRGEDTRKTFTGHLYSKLCDVGINTFIDDEELRKGDVISSKLEKAIEVSRISIVVFSRNYASSSWCLNELVKILECKEKLKQMVLPIFYDVDPSEVRKKTGLFGEALAKHKERPFGAQRVEKWRAALTEAANLSGWDLQNVADGHESKFIEKIIQVVLQEVNQTPLDVAWHPVGVDYRVKDIELLLQNECEDAVRMIGIHGVGGIGKTTLAKAIYNRMFRLFDSSCFLSDVRSEAEEFGLVKLQENLLQQVLKTEDIKVGSIAQGVNLIKARLGSKKVLIVLDDVDHKRQLEALTRERHWFGSGSLIIITTRDERLLCQLGEKERYEAELLNGNEAMLLFCWHAFDSHFPPQDYVNLAHDVIEYSGRLPLALVTLG…	GCA_000393655.2	Nicotiana sylvestris	4096	Solanales	Solanaceae	Nicotiana	Nicotiana sylvestris	Nicotiana_sylvestris_Helixer_CM066003.1_000118.1_TNL
Helixer_CM066003.1_003339.1	CHAIN	chain	1	701	(NBARC)(LRR)	NLR	CC-NLR or CCR-NLR or CCG10-NLR	NL	MSDKSLESRPCFVAEQTKYLPTQHSNLMNDEEIVGFENDTKRIIKYLTRGTNELDVIPIVGMGGQGKTTFARKLYNNDSIIYHFNVRAWCIISQTYNRQELLQEIFNQVTGSKGKGKVDEVGELADILRKRLIGRRYLIVLDDMWEIKAWEDLRLSFPNGETGSRIIVTTRLEEVGKQVKYDTDPYSLPFLTRDESLKLLQKKVFQKEACPPELQDVSLAVAKRCKGLPLVIILVAGIIKRKKMEESWWHEVKSALLSYLGEAEGYSLSTMQLSYDNLTDSLKPCLLYMGMFPEDARIPVSKLISLWIAEGFVQNIESERLKEEAAESYLMDLISSNVVMVSRRGYNGKVKYCQVHDVVLHFCLEKSREEKFMLAVKGNYSDFQLSHWKETLLRINVTD…	GCA_000393655.2	Nicotiana sylvestris	4096	Solanales	Solanaceae	Nicotiana	Nicotiana sylvestris	Nicotiana_sylvestris_Helixer_CM066003.1_003339.1_NL
Helixer_CM066003.1_003209.1	CHAIN	chain	1	928	(NBARC)(LRR)	NLR	CC-NLR or CCR-NLR or CCG10-NLR	NL	MKELEIFFAMERFRRLSDEETTADIGLGEQIQDLTKLLMDNQSILKNAGPNQSNTIEQLITKIDEAACNTEEAVKNHGLRNNSSKIRCLNLPSRLSKSHDPHARIKFELRELYYQVKHALQKLSYLISDLPAELTEKDEWERLDYYSRPDRNSIGLKEDKVQVIEYLMDESEDLKVISLCGSGGVGKTTLAYEIYDHPEIWYKFLHRIWIPVSSTFNPGNILLHIARYFDRKNCTDKSEDQLVDIIFRKLSEGGRFLFVLDDIWSTEVLDELQRILLDDRFSPITNKGHRILLTTRKRQVTEYGFLKPQSVYTVRGLKENHAWELLMEEYRRHNREDKLSAEKENIGREMVKRCEGVPAAIIKLGQELAGKESLDEWNIVHQNLMSFLTDNVLQVLAPS…	GCA_000393655.2	Nicotiana sylvestris	4096	Solanales	Solanaceae	Nicotiana	Nicotiana sylvestris	Nicotiana_sylvestris_Helixer_CM066003.1_003209.1_NL
Helixer_CM066003.1_000255.1	CHAIN	chain	1	944	(NBARC)(LRR)	NLR	CC-NLR or CCR-NLR or CCG10-NLR	NL	MKELEISVAVERLSRLSDEETALEIGLSERIEDITKLLQDNRSILKNDDPSQRETIDELITKIDEVSFNIEYAIGNHGLSRNKSRKFSMGCMSCCMQSQDDDPYFRIKCEVRELYDEVKHALEKLSYLPESNEKDDEWKSPDYYYNLPPDRDVVGLTKVKSELLQCLIDESEYLKVISLCGVGGVGKTTLAHEVFQDPGIELEFKYRIWIPVSSKFNTKYILMHILSCIESRRHLADKPQAELADDIIYSIKKGGRFLFVLDDVWSTRVLDELQRLLLSAKKKGSSSSILLTTRKRQVAEYGILKPPFVYTVRRLMKNDAWKLFMEEHRRHNQEDKLSAEKENIGKEMVKRCEGVPLAIIKLGQELAGKESLDEWSIVHQNLMSFLTDNVLQVLAPSFD…	GCA_000393655.2	Nicotiana sylvestris	4096	Solanales	Solanaceae	Nicotiana	Nicotiana sylvestris	Nicotiana_sylvestris_Helixer_CM066003.1_000255.1_NL
Helixer_CM066003.1_003203.1	CHAIN	chain	1	1066	(CC)(NBARC)(LRR)	NLR	CC-NLR	CNL	MAEILYGLAAEILKNLGSLAVQEVGSIWGLSDELSKLSGTVSSIQAVLIDAEEQQQSSHEVRDWIRKLKRVFFDADDLLDDFATEVTHRKLVSNVSIFFSKSNPVLYNLKISKRLKAIRENLDVIAKNKAYLNLVERRQPLLLESNLDRETYSFVPDGEVIGRNDDRTKILDFLMDSEVNENVAVISIVGLGGLGKTTLAQLVYNSEMVQVKFEKRLWVCVSDVFEVKVIAEKIIESAGGGKANCLQLDAVQKQLREMLDGKKYLLVLDDVWNEDALKWSTLKNMLIGGAKGSKILVTTRSDVVAEVSGSIHQHKLGDLSEEEAWALFEKMAFECNKESENSSLVEIGKKIVKRCGGVPLVIRSVGSLLRLKRTEDEWIYFMNQDLSSITRGGDSVMAI…	GCA_000393655.2	Nicotiana sylvestris	4096	Solanales	Solanaceae	Nicotiana	Nicotiana sylvestris	Nicotiana_sylvestris_Helixer_CM066003.1_003203.1_CNL
Helixer_CM066003.1_003179.1	CHAIN	chain	1	1091	(CC)(NBARC)(LRR)	NLR	CC-NLR	CNL	MAEILYELAAEILKNLGSLAVQEVGSIWGLSDELRKLSGTVSSIQAVLIDAEEQQQSSHGVRDWTRKLKKVFFEADDLLDDFATQVTHRKLVSKVSIFFSKSNPVLYNHKISKRLKAIRENLDVIAKDKASLNLVERRQPLLLESNLDRETSSFVPDGEVIGRNDDRTKILDFLMNSEVNENVAVISIVGLGGLGKTTLAQSVYNNEMVQEKFDKRLWVCVSDVFDVKVIAEKIVESAGGGKNNFLQLDAVQKQLREMLDGKKYLLVLDDMWNEDALKWSRLKNMLIGGAKGSKILVTTRSDVVAEVSGSIHQHKLGDLSEEEAWALFEKMAFECNNESENSSLVEIGKEIVKKCGGVPLAIRSVGSLLRLKRTEDEWIYFKNQDLSSITRGGDNVMAI…	GCA_000393655.2	Nicotiana sylvestris	4096	Solanales	Solanaceae	Nicotiana	Nicotiana sylvestris	Nicotiana_sylvestris_Helixer_CM066003.1_003179.1_CNL
Helixer_CM066003.1_000655.1	CHAIN	chain	1	920	(CC)(NBARC)(LRR)	NLR	CC-NLR	CNL	MAYAAVNSLIQTLELFQRTYPAIINGQVAEMVDSLRANAEYFQRILENTSHQKHEYEKIKDLEGGMRAAVQHAEDLLESNIVGFLRERYNQQKEKNNGAKWTIQDEARVLLRDLPQVMDKIDAIRKDLAQVMESSTSTINANGPSIRQDHFVKPGDSSSPKRDSTVLLQEATVGLDDALTEITNRLLGSASEREVITILGMGGCGKTTLAKKAQDDLSIMSRFDIQVWVTISQEYHLREVLLSLVCSVAGNKFQDMSDDQLMEKAYRALKGRKYLIVIDDVWSTKIWDVMARTLPNDNNGSRIILTTRLKDVAEYVNSDIPPHEMMPLSLNDSWKLLCDKLLVEDHTCPSELQEIGKKIVGKCQGLPLAILVVAGHLSKVGMTKESWATVAKNVNKVVT…	GCA_000393655.2	Nicotiana sylvestris	4096	Solanales	Solanaceae	Nicotiana	Nicotiana sylvestris	Nicotiana_sylvestris_Helixer_CM066003.1_000655.1_CNL
Helixer_CM066003.1_002654.1	CHAIN	chain	1	1212	(TIR)(NBARC)(LRR)	NLR	TIR-NLR	TNL	MEQGIPSSPPTSQCSYHVFLSFRAKDTGKTFTDHLHRNLVRAGFHVFKCDNDDYDGEKEDLKSKLQKGIEQSKMSVIVLSQNYASSERCLDELVVILEQKRNFGHIVLPVFFNVDPSDVRKLKGSFGQPFSANGESQKLRDWRNALKQVADLGGMPLQNQADGYEAKFIENIVEVIASKLRPRALNNAPYLIEISYRAEDIILWLQDRSTNVGLYVICGIGGIGKTTLAKFAYNSSARSFEGSSFLANINETAKQCNGLVRLQKQVLYDIVGKKERISNADEGIMMIEDALRYEQILLVLDDVDEVDQIDKILGMRDWLNPASKIIITTRHESLLKPFVPHKVLKVEALNKMDSLKLFSWHAFGEDHPLEGYVELSKRVVLQCAGLPLALRVLGSALSG…	GCA_000393655.2	Nicotiana sylvestris	4096	Solanales	Solanaceae	Nicotiana	Nicotiana sylvestris	Nicotiana_sylvestris_Helixer_CM066003.1_002654.1_TNL
Helixer_CM066003.1_002651.1	CHAIN	chain	1	578	(TIR)(NBARC)	NLR	TIR-NLR	TN	MATEQDYEQSISNTYRGSYDVFLSFKSEDTGKNFTDHLSTALNQAGFRTFKGGDDESRSTEEEDSSSDFAKAIQESKICTIVFSQNYASSSWCLDQLVTILERKMKFACTTILPIFYHVDPSNLRKHKGSFGEALNRHEEKFKSELRHGNEEEEREEKLKKWKDALSQAADLAGMVLENQHESRFIKKIINVISTRLSRPALYISSCTIGIHRRARPINSWVQHESNTDIGILLVSGIGGIGKTTLAKFVYNLNFGYFECSCFLANIRETSKLPNGVIILQKQLLSTLLKHDKVKISSVDEGIIKIRNALCYRKILLILDDVDEPDLVEAIFDIKDWFGFGSKIIVTTRHKNLLRPQIGHEVHEVEILYTTEATELFNWHAFGENNTSEGYYKEYSEEV…	GCA_000393655.2	Nicotiana sylvestris	4096	Solanales	Solanaceae	Nicotiana	Nicotiana sylvestris	Nicotiana_sylvestris_Helixer_CM066003.1_002651.1_TN
Helixer_CM066003.1_000848.1	CHAIN	chain	1	1171	(TIR)(NBARC)(LRR)(CJID)	NLR	TIR-NLR	TNLJ	MFMMRAEKASFSSPRCPYHVYLSYRGQEISMNFINLLHTELTRVGLRTFKKHGEARKGKIVGSELQKAFKEARISIIVFSEDYAYSRRCLDELVNILERKFSAGHMILPVFYHMDPSHVRKQKGSYAKALHNYEEQIMGGKGERRNEQIAKVKIWRASLKEVANMAGIVLEDGDELTFIQEIVEDIWGKMSRKVLSIAQYPVGIYHRVKEISFWLQDSLTGAHTLMIYGEPGIGKTTIARALFNLHCDRFQYSSFLANIREIAKESSSLISLQKNLLSDLLKEDRIDLYDIDGGASKIKECLVHRRFLLVLDDVDDLDQLKALLDSRDWIPPGSKVIITTTNKSLVNPHDACVMYEAKRFDIPEALQLFSLHTFGQDHPAKEYMMQSKQIVKHCRGVPL…	GCA_000393655.2	Nicotiana sylvestris	4096	Solanales	Solanaceae	Nicotiana	Nicotiana sylvestris	Nicotiana_sylvestris_Helixer_CM066003.1_000848.1_TNLJ
Helixer_CM066003.1_000850.1	CHAIN	chain	1	1136	(TIR)(NBARC)(LRR)	NLR	TIR-NLR	TNL	MGSERPKTSSSFVSPCIYHVFLSFRGEDTRKTFTDRLYAALVGAGWRTFKDDNEIERGENIKTELEHAIIHSRSSIIILSKNYATSTWCLDELVKILEHKRTKGHAILPVFYHVDPSEVKDQTKSFAEAFRRYEQQIEAESDEGKREWIDKVQKWRAALGEVADLVGVTVINQEDRKESKFMEEILQLIEDKLNRTISSVAPYLVGISSRVKNIVSWLQNGSNDDNIIAICGMSGIGKTTVAKYIFSTNFERFEGSSFLANIRDISQQPDGLIRLQKQLLYDLTGKKSKIQDIDEGIIKIRDAICFRRVLVILDDIDQQEELHAIIGMKNWFCPGSKIIVTTKNSNLLQVHGIQKVHEVKEMGNDESLELFSWHSFGEDHPADEYMELSTRVVKHCGGL…	GCA_000393655.2	Nicotiana sylvestris	4096	Solanales	Solanaceae	Nicotiana	Nicotiana sylvestris	Nicotiana_sylvestris_Helixer_CM066003.1_000850.1_TNL
Helixer_CM066003.1_002647.1	CHAIN	chain	1	1233	(TIR)(NBARC)(LRR)(CJID)	NLR	TIR-NLR	TNLJ	MTQFAYHAFLSLATKIGMSFGDHLLSALSNAGIRAFRVDELEIDEKGCKELQKTIQESRILIVVFTKEYTSSERCLDELVFILESKRTFGRFVLPVFYDVDPSEVRKQKGSFEQDFLMYEERFKSGAEGRRLEWLQKVKEWKAALTEVADLGGMVLQNQSDGCESKFIEEIVKVVARKLNRAVLSVALHPVGIDSRVRDINLWLQDGSTSVDIMAIYGMGGIGKTTLAKTAYNLNFDKFDGSSFLADVNKTSERHDGLVNLQRQLLSNVLGKKVEKIYNVDEGVSKIQEAIRCRRILLVLDDVDDRDQLNVVLGMRGWYYPGSKIIITTRNQHLFDASEVCRCKMYKVTPLNAQESIRLFSWHAFGKEQPSEDHKDLLENVILHCKGIPLALKVLGSSL…	GCA_000393655.2	Nicotiana sylvestris	4096	Solanales	Solanaceae	Nicotiana	Nicotiana sylvestris	Nicotiana_sylvestris_Helixer_CM066003.1_002647.1_TNLJ
Helixer_CM066003.1_002646.1	CHAIN	chain	1	609	(TIR)(NBARC)	NLR	TIR-NLR	TN	MATPQSTLTRYSFHVFLSFRGEDTRKNFTDHLYTALINAGIRTFRDDDEIRRGENIESELQKGIRESMISLIVLSKDYASSRWCLDELVNIVDRRKKEGHTVLPVFYTVSPEDVENQTGSFAEAFVNHEKRGNAETGEKRKVWMEKMDKWRAALKEVAKLEGMCLAKEVDGHEAKFIQKIIKEILKRLNRTVLSVPSYTVGLESRVKDINSWLLDESSEVGIGVICGLGGIGKTTVAKVAYNSNYDRFDGSCFLANVRDISEKHPNGQVYLQKQIFESILKGRKEKIYNADEGIVKMKDAIGNKKVFVVFDDVDQLDVLDSLIGTRDWFYPGSKILITTRCEKLLKAHERHMLFKIKELGEDESLKLFSWYAFSQDHPLEEFKVLSTEAIQHCGGLPLA…	GCA_000393655.2	Nicotiana sylvestris	4096	Solanales	Solanaceae	Nicotiana	Nicotiana sylvestris	Nicotiana_sylvestris_Helixer_CM066003.1_002646.1_TN
Helixer_CM066003.1_002570.1	CHAIN	chain	1	1227	(TIR)(NBARC)(LRR)	NLR	TIR-NLR	TNL	MATELKSQVFLSFKAKDTGNNFADHLYEALVGAGFVTLRSCGDENEGGEDIKLNLQKDIKESGVSVIVFSNDYVCSSWCLDELVMILDCKRIARRAVLPIFYHVDPSDVRKQMGKIGEAFDRHENLGGNQSGNERVRKWREALKEVADLGGMVLQNQADGHESKFIQKILKVVENKLSRPVLYICPHLIGIERRVEKINTWLEDGSTEVDTLVICGIGGIGKTTMAKYVYNLNFSKFDGSSFLSNIRENSTHRKGLVTLQRQFLSDICKRKKKAMFSVDEGMTEMREAVRCKRILLVLDDVDNRDQLDVLLGMKDWFYPGSKVIVTTRNKRLLRPFDVHKIYEFEALNRDESVELLSWHAFGQDCPIKGFEMCSEQVAIHCGGLPLALEVLGATLAGRN…	GCA_000393655.2	Nicotiana sylvestris	4096	Solanales	Solanaceae	Nicotiana	Nicotiana sylvestris	Nicotiana_sylvestris_Helixer_CM066003.1_002570.1_TNL
Helixer_CM066004.1_003142.1	CHAIN	chain	1	564	(NBARC)(LRR)	NLR	CC-NLR or CCR-NLR or CCG10-NLR	NL	MFFFYRVIYRSPSFVLLASVCTMLFRSQHLLGNSSEQVSHQENRFWDFNDHLGRIRCRLIRLSSELNIVPIVGMGGIGKTALARASYNDPCLVNPFDIRAWITVSQEYQVRKMLLGILRCVTDLSDANAKTNDELAEQLYKSLKFKRFLIVLDDVWCIEVWDDVKRSFPDDKNGSGIVLTCRLDLFASSKSSPHLMSLLSMDQALKLLNLKVFGKESSPRELEKVGMEITNKTLHNWKNVSNDAHSVISGESDQFLSLFALSYNYLPHPLKTCFLYMCAFPKGSMIVVSKLINLWVAEGFIEGTKSKNLEEIAEEYLRDLVSRNLAMVIKRRFNGRVKTCCIHDLLRDSVRREAEKENFLYVVSDHVDVLPGEAYSNRRLILHSEMVAIAEQRPSVPFT…	GCA_000393655.2	Nicotiana sylvestris	4096	Solanales	Solanaceae	Nicotiana	Nicotiana sylvestris	Nicotiana_sylvestris_Helixer_CM066004.1_003142.1_NL
Helixer_CM066004.1_002989.1	CHAIN	chain	1	1174	(R1)(CC)(NBARC)(LRR)	NLR	CC-NLR	BCNL	MSKVSKDQIKFLKRELKFLEIFLNLQRQKVECDMPEYVTQKAEGLRKNAQVALSSPNTCLAIQQMENDIRMTKLEIRANYYFYKTSLQLSANRDTTIADPKLVAEFMDNVLVKIKDVPSLEEVLKELKMLRNFILFVSERCSNEPQNCQHTFFIHALMVAGHAAMLAWLYFPGHGYENQLDLALGEVNVLVFLQMKIKPIEPSIRKIYVAVLLALKSYPNIIQINEQPAADCVAGFLETILHNLVELSSTNTSHPYSRRIVDLKDQMEILQEMLNLLRANIIHLPIQHLKFHLADIDSFVVDAGLLVYSLYDSEELEHMDLVLDLPGNIQRIKAIIYFIIRKPFQSNLPMIHGLGYADILLNKLEEFQARYADSLAPIKEQLQIIQKQFLSLQPFLKAA…	GCA_000393655.2	Nicotiana sylvestris	4096	Solanales	Solanaceae	Nicotiana	Nicotiana sylvestris	Nicotiana_sylvestris_Helixer_CM066004.1_002989.1_BCNL
Helixer_CM066004.1_002931.1	CHAIN	chain	1	951	(CC)(NBARC)(LRR)	NLR	CC-NLR	CNL	MAEAAVSFVAERLFDLLKEEVVFLKNVQEQVEGVGNELVRMKCFLKDADMKQVEEQAATIRNWVSEIRSVAYHAEDVIEIFIHQVASLERKSFFIKCALFPKKLYWLHKVGEEIESIQSRILEISNSRERYGIISYQGLGIGEGSSTTREKMRELRRSSPLVANKDVVGLKKHVNAVVSILLREDKRLRVASIVGMGGLGKTTLAKEVYNEAHIRDQFDCQAWIYVSQDYKPAKIIKELILQLANPEEDKVKIVETMDKLSEAGLEEMLQRRLEGKRYLIVLDDIWTKEAWDLLARSFPDNDKSSRLLLTSRIKEVALHADAHSIPYELKVLNEEESWELFLKKSFPEERECPEDLVDVGKEILEKCDGLPLAITVIGGLLAGKKKQRSEWERVKRNLS…	GCA_000393655.2	Nicotiana sylvestris	4096	Solanales	Solanaceae	Nicotiana	Nicotiana sylvestris	Nicotiana_sylvestris_Helixer_CM066004.1_002931.1_CNL
Helixer_CM066004.1_000619.1	CHAIN	chain	1	948	(CC)(NBARC)(LRR)	NLR	CC-NLR	CNL	MAEAAVSYVAERLIDLFQRKIVFLKSVQQEVEGVRNELVRMKCFLKDADMKQEEEEAATVRNWVSEIRAVAYHAEDVTEIFIQQVESQERQSFFIKCAFYPKKLYRLYRVGKEIESIQTTILEISNSRERYGIRHIQGLGFGEGFSTTREKMRELRRSSPLVANKDAVGLEKHVNSVVPILLKEDKRLRVASIVGMGGIGKTTLAKEVYNQTQIRDKFDTRAWVYVSQDYKPAKIIKELILQLANPEEDKVRIVETMDKLSEAGLEEMLHRRLEDTCYLIVLDDIWTTEAWDLLARSFPDNDKSSRLLLTSRIKEVALHADSHTIPYELKVLNEEESWELFLKKAFAEDRECPQDLVDIGKEILEKCDGLPLAITVIGGLLAGKKKQRSEWQRVQRNLG…	GCA_000393655.2	Nicotiana sylvestris	4096	Solanales	Solanaceae	Nicotiana	Nicotiana sylvestris	Nicotiana_sylvestris_Helixer_CM066004.1_000619.1_CNL
Helixer_CM066004.1_002907.1	CHAIN	chain	1	717	(NBARC)(LRR)	NLR	CC-NLR or CCR-NLR or CCG10-NLR	NL	MLPTTIELSSQSMAGVEEEEQVLMDKILGGTDQLSVVAIFGVPGLALMFVHGVVSQIHVKKRLLLELLGYEFERHVEIERSEDELILQVQRCLEKKRYLIVIDDVWSTAIWDDLVSFFPDNNKKSRIIVTTRLDHELPSSVKMFCYTHHLSFLVEDKSWLLLQKTVFKEEISCPQELEEIGKKIAKSCAGLPLAVILIGSLLARLDKKRGYWTKVAKRLSANAKVAGEAEWYMDIIELNYKHLPHYLKPCFLYFGLFLEDKEVSVKKLIRLWVAEGFGQSNEVKIAEHIAMGYLIDLIASNIVMVAQRFPLGGIKSVRLHDLVLDFCLSKAKEENFSLKIDRSHAFDPAASTTNSSSDIQRFLVCSKLHHFIKWLRPTQRIHSLRLYPHTNETNKFIPS…	GCA_000393655.2	Nicotiana sylvestris	4096	Solanales	Solanaceae	Nicotiana	Nicotiana sylvestris	Nicotiana_sylvestris_Helixer_CM066004.1_002907.1_NL
Helixer_CM066004.1_000687.1	CHAIN	chain	1	1006	(CC)(NBARC)(LRR)	NLR	CC-NLR	CNL	MSTEVGCFIKQLLETYPDILRGYLIHLQEHMVNLITANTSGARNVHVMVEFLLIILTDLPKDSIHNGKLFEFLARVGALTRDISTIARDIEEKSRNEEITNETNSATLGLLENIELLKRELKDVYLKAPDSSQLCFPMSDGPLFIHLQLRHLNGLLNSNTYSVALIKEEIKLMKEYLEFIRYFLMNVEQELYKNLWARALDVAYEAKDVIDSIILRDNGLLHLIFSLPVAIEKINFIKEEVSNLLEKIPKNRGVIVVNSLNKPVDRKSSIAGKIIVGFKEETDLIIRNLTRGSKMLDVISITGTPGSGKTTLAHKMYNDKVVSSHFDIRAWCTVDQEYDEEKLLENLFNQVTDSILKSSENIDVADELRKQLYGKRYLIVLDDIWDIATWEELRRIFPE…	GCA_000393655.2	Nicotiana sylvestris	4096	Solanales	Solanaceae	Nicotiana	Nicotiana sylvestris	Nicotiana_sylvestris_Helixer_CM066004.1_000687.1_CNL
Helixer_CM066004.1_000688.1	CHAIN	chain	1	1270	(CC)(NBARC)(LRR)	NLR	CC-NLR	CNL	MFKSSNMRMNLGHIYLIPNNVDYNNVILKIFLHSEVSFSALRKDVGNVLDMIERLKKEENQIAIDEDIIEMLKLELAFVCTYVQLSYSDLEDFEDVMTGKGQRLRALLQSIFNHVGRNVLFKYGMHHVLPCLRYNIYISSRRRSESSATMTQEHLHFLLLSLHHLSKYCSEQAFPLMTEYEILQNVCGNISDFHGLIVNGCVEHDIVESVLPQFQPMAERVGHFLWNDRIDGDSRLFKLAHPLLKIIPIELEVMHICYTSLRASMSTEVGCFIKQLLETYPDILREYLIHLQEHMVNVITANTSGARNVHVMVEFLLIILTDLPKDSIHNGKLFEFLARVGALTRDISTIARDLEEKSRNGEITNETNSATLGLLENIELLKRELKDIYLKAPDSSQLC…	GCA_000393655.2	Nicotiana sylvestris	4096	Solanales	Solanaceae	Nicotiana	Nicotiana sylvestris	Nicotiana_sylvestris_Helixer_CM066004.1_000688.1_CNL
Helixer_CM066004.1_002680.1	CHAIN	chain	1	845	(CC)(NBARC)(LRR)	NLR	CC-NLR	CNL	MVDAVVTVFLEKLLNVLTEESRFLTKYRQQFEKLKNELLFMQSFLKDAERLKRKNNTLKGVMSCLRDLIFEAEEILEDCQNQSADSDRATTCFHPKRLSLRHQTGKRLAEINDRISEIKQNISTYLGVPLLKEGSMEAHNNLMSRWTSSLYDHTQVVGLEGDTEKIKDWLFEARDGLLAIAFVGMGGLGKTTLAQKVFNDRRVEDHFERRIWVSVSQTFTEEQVMRSILRSLGDACVGDDQCELLRKINQYLLGKRFLIVMDDVWSLDNAWWQKIYAGLPKGNGSSVIVTTRNELVARKMGVTEARIHWPKFLNEHYSWLLFRKIAFAASAGECNFPELEDVGKEIVEKCKGLPLAIKAVGGVMLCKPPYYHEWRRIANHFRDELKENDDSVTASLQLS…	GCA_000393655.2	Nicotiana sylvestris	4096	Solanales	Solanaceae	Nicotiana	Nicotiana sylvestris	Nicotiana_sylvestris_Helixer_CM066004.1_002680.1_CNL
Helixer_CM066004.1_002447.1	CHAIN	chain	1	856	(RPW8)(NBARC)(LRR)	NLR	CCR-NLR	RNL	MAATLLGGAALGPVFDMLLKAVIDVGIKIATFRSKFQSLNNTLNEIKPVFDDIERLNKALDGRDYEIEMFKKQLLAGEELVRKCSKTKCYDALKKWNYSRKLTKLENSLVRFCQVHGFIQVCRDSKIILVNVIEHGKKLDQISSMLRGISLRNGSSIGFTNSNGSSGWMNGNSFGSTNGNGFSGWSDEPQVSDAVVGFDLPLQELKVKLLEEKEQVVVLSAPAGCGKTTLAAMVCREHDIKAKYRDILFVTVSEKASIRRIVGEIFETKGYKVTDFASEHGAIGQLENLLRRNTSQPVLLVLDDVWSESEFVIESFMFQIHGFKILVTSRFVFPKFDTYKLKLLSEKDAKALFYSSAFKDSIPNVRLDLVHKVVRSCCGFPLALKVVGRSLCGQPELIW…	GCA_000393655.2	Nicotiana sylvestris	4096	Solanales	Solanaceae	Nicotiana	Nicotiana sylvestris	Nicotiana_sylvestris_Helixer_CM066004.1_002447.1_RNL
Helixer_CM066004.1_002407.1	CHAIN	chain	1	1239	(TIR)(NBARC)(LRR)(LRR)(CJID)	NLR	TIR-NLR	TNLJ	MSTEDSNVSSSQTTTGTETSCRQWSYDVFLSFRGEDTRKSFVDHLYTTLHEKGIHAFRDDIELRRGKFISPELRNAIEKSRFAVVIFSQNYANSSWCLEELTKIVDCTKHRGQTLMPVFYSVDPSVVRKQKGSYQEAFAEHEKNFEEKKIKEWRDALKEAANISGYDVQHMEDGHESRCIRQIAVAVLNKLGHVRPKIAENLVGIEPQVQNLISLLNTNSETDVRIIGIWGMGGIGKSTIARAVFDQLQEMFEGGCFLDNVREAASKFGLQALAEKLLSETLKETKDNLYTSTNLLMNRLSYKKVMIVLDDVDHDEQIENLIAGGHKGFGPGSRIIITTRNKQLLAACGVDQVYEVSLLGTNEALMLFNRFAFKEAQPQDHFMELALRVVKCAWGLPLA…	GCA_000393655.2	Nicotiana sylvestris	4096	Solanales	Solanaceae	Nicotiana	Nicotiana sylvestris	Nicotiana_sylvestris_Helixer_CM066004.1_002407.1_TNLJ
Helixer_CM066004.1_002284.1	CHAIN	chain	1	767	(RPW8)(NBARC)(LRR)	NLR	CCR-NLR	RNL	MAGSLVGGAALGPVFDIFLKSVIDVGLRVATFRSKMNHLRKTLEYIKPVFEDIENLNRKLEGRDQDIELLKKQLQDGEKLVLKCSKVKSYEMVKKWHYSRKLTKLENSLLQFLQMHGFLCGWRDSIRSLGMTIENGQKLDKICSFFEESSLNAGSSRVFSGWSDVPEFIVPDFFVGLQVPLQELKLMLLKEDIDPVLVLSAPAGCGKTTLAAKLCQEEDIKGKYRDIFFVTVSRKPNIRRIVSAIFEKKVGKVPDFPSDQDAIFQLNSLIQRHTSHHVLLVLDDVWYGSELLVEKFIFDPRFKILVTSRSVFPKFESTYKLKSLSEKDARDLFHHSAFRNGTPNVGPDLVDKVITSCSGFPLALKVVGGSLYGQSDAIWINRVKMQPKRNILFATENEL…	GCA_000393655.2	Nicotiana sylvestris	4096	Solanales	Solanaceae	Nicotiana	Nicotiana sylvestris	Nicotiana_sylvestris_Helixer_CM066004.1_002284.1_RNL
Helixer_CM066004.1_001675.1	CHAIN	chain	1	1972	(JAC)(JAC)(JAC)(JAC)(CC)(NBARC)(LRR)	NLR	CC-NLR	OCNL	MVKGNRVSYDQADSILVEPWGGAGGSEWYYKLKSPIKEILIAHGDCIKSIMFKTVTEQGTTIDSPKFGGDGGRRDKVVMEETPLEYLTCIKGTFGYCGGYSVVKSLCFITNAKNYGPFGCEAGTPFSLVMKEGGAIVGFHGRCGAYLDAIGVYLQKLTPPTLSKEPEAKNIEPNEPVVEEIEIHDVCCNQTNSILVEPWGGNTGGSEWNYKLKSPIKEILIAHGDFIHSIMFRTITEQGTTIDSPMFGGDGGRRDKVVIKASPSEYLTGIKGTFRGCGIHLVINSLCFITNAKNYGPFGSKDGGTPFSFAMKEGGAIEGFQGRCGAYLDAIGVYLQKLTSPASAQEPEDETIEPNEPMVEEIIEIHDGNQVSYDQADSILVEPWGGTGGSEWNYKLKSP…	GCA_000393655.2	Nicotiana sylvestris	4096	Solanales	Solanaceae	Nicotiana	Nicotiana sylvestris	Nicotiana_sylvestris_Helixer_CM066004.1_001675.1_OCNL
Helixer_CM066004.1_001893.1	CHAIN	chain	1	1341	(JAC)(CC)(NBARC)(LRR)	NLR	CC-NLR	OCNL	MESEKGKAIKLSGNHVSYAQADSIFLKPWGGFGGSKWNYMLKSPIKEILIAHGDCIDSIMFITVTEQGTTIDSPKFGGGGGRRAKVVFEATPLEYLTGINGTFGYGGSHLVIKSLCFITNAKSYGPFGSKDGGTPFSLVMKEGVAIVGFHGCSGLYLDAIGVYLQKLTPPTSAKEPMVEDIEIHDVSFSTLRKDSLNVLDFIESLKNEEIQKVDDADLIEKLILELDFLLLNLHHLSKYRVDQLSSFMTEYEFLQNVCGNIRHFHELIVNGCVGHENVEYVLPQFQLMAKRVGRFLWQNQIGGHSRLFKLTHLFLEIIPTQLEVMHICLTNLKASTSTKVGRFIKQLLETSPDILREYLIHLQEHMINVITASSPGAHNIHIMIEFLLIILTDMPKDFI…	GCA_000393655.2	Nicotiana sylvestris	4096	Solanales	Solanaceae	Nicotiana	Nicotiana sylvestris	Nicotiana_sylvestris_Helixer_CM066004.1_001893.1_OCNL
Helixer_CM066004.1_001892.1	CHAIN	chain	1	1346	(JAC)(CC)(NBARC)(LRR)	NLR	CC-NLR	OCNL	MERGKEIVGEREKGKAIKLSGNQVSYYQADSILLEPWGGTGGSEWNYMLKSPIKEILIAHGDVIDSIMFRTITEQGTTIDSPKFGGDGGRRDKVVIEATPLEYLTGIKGTFGRFYDRSIIKSLCFITNAKNYGPFGCEAAGTPFSLVMEEGVAIVGFHGRSGLFLDAIGVYLQKLAPHTSAKEPMVEDIEICDVPFSTLHKDTLNVLDFIESLKNEEIQKAVDVDLTEKLILELDFLLLNLHHLSKYHGEQLSPFMTEYEILQNVCGNIRDFYELIVNGCIGNEIVEYVLPQFQPMAERVGRFLWPNQIGGHSLEHLLFEIIPTQLEVMHICFTNLNASTSAEVGHFIKQLLETSPEILREYLIHLQEHMINVITASTPGARNIHIMIEFLLIIITDVA…	GCA_000393655.2	Nicotiana sylvestris	4096	Solanales	Solanaceae	Nicotiana	Nicotiana sylvestris	Nicotiana_sylvestris_Helixer_CM066004.1_001892.1_OCNL
Helixer_CM066004.1_001891.1	CHAIN	chain	1	1560	(JAC)(JAC)(CC)(NBARC)(LRR)	NLR	CC-NLR	OCNL	MFRTITEQGTTIDSPKFGGNGGRRDKVVIKAPPLEYLIGIKGTFRRYGSHLVINSLCFITNSKNYGPFGSEAGGTSFSFVMKEGGVIEGFHGRCGAYLDGIGVYLQKLTPPASAKEPEDKTIEPNEPMVEEIIEIDDGSGSGDHKKGKMTKKENKLPTMGNQVSYDQADSILVEPWGGNTGGSEWNYKLKSPIKEILIAHGDFIDSIMFRTITEQGTTIDSPKFGGNGGRIDKVVIEATPLEYLTGIKGTFGCYDSHSVIKSLCFITNSKNYGPFGSEADGTPFSLVLKGVAIVGFHGCSGVLLEAIGVYLQKLMVEEIESRDVSFSALRKDIVNVLDFIESVNNEENQKIVDVDLIEKLKLELAFFCIYVQLSYSDLQKFNYTMNLKRQEVETILYDF…	GCA_000393655.2	Nicotiana sylvestris	4096	Solanales	Solanaceae	Nicotiana	Nicotiana sylvestris	Nicotiana_sylvestris_Helixer_CM066004.1_001891.1_OCNL
Helixer_CM066004.1_001889.1	CHAIN	chain	1	1152	(JAC)(NBARC)(LRR)	NLR	CC-NLR	ONL	MGKHWWILMELQAESLIKEILIVHGNFIHSIMFRIVTEQGTTIDSPKFGGNGSRRDKVVNENCVPFGCEAGETPFLLVVKEGVAIVGFHGRSGLYLDAIGVYLQKLALPTSAKEPIVGGIEIRDVMSFFALRKDSLNVLDFIESLKNEENHRVVNVDLTEKLKLELDFLLLNLHHLSKYHAEQLSPFMTEYEILHNVCGNIRDFHELIVNGCIGHEIVEYVLPQVRLMAERVGRFLWHNQIASTSAEVGHFIKQILETSSDILREYLIHLQEHMINVIIASTPGARNIHIMIEFLLIILTDVHKDFIHNGNLFEFLARVGALTRDVSTIAHDLEEKSKNGESTNETNSATLGLLDNIEFLKRELKDFYLKAPDSSQLCFPMNDGPLFMHLLLRHLNILL…	GCA_000393655.2	Nicotiana sylvestris	4096	Solanales	Solanaceae	Nicotiana	Nicotiana sylvestris	Nicotiana_sylvestris_Helixer_CM066004.1_001889.1_ONL
Helixer_CM066004.1_001887.1	CHAIN	chain	1	1336	(JAC)(CC)(NBARC)(LRR)	NLR	CC-NLR	OCNL	MESEKGKAIKLSGNYVSYDQADSIFLKPWGGFGGSKWNYMLKSPIKEILIAHGDCIDSIMFRTVTEQGTTIDSPKFGGGGGRRAKCSFEATPLEYLTGINGTFGHDGNHLVIKSLCFITNAKSYGPFGSMVGGTPFSLVMKEGVAIVGFHGRSGLYLDAIGVYLQKLTPPTSAKEPMVEDIEIHDVSFSTLRKDLLNVLDFIESLKNEEIQKVVDADLIEKMILELDFLLLNLHHFSKYRVDRLSSFMTEYEILQNVCGNIRHFLELIVNGCVGHENVEYILPQFQLMNERVGRFLWHNQIGGHSRLFKLTHLFLEIIPTQLEVMHICLTNLKASTSAKVGRFIKQLLQTSPDILREYLIHLQEHMINVITASSPGARNIHIMIEFLLIILTDVPKDFI…	GCA_000393655.2	Nicotiana sylvestris	4096	Solanales	Solanaceae	Nicotiana	Nicotiana sylvestris	Nicotiana_sylvestris_Helixer_CM066004.1_001887.1_OCNL
Helixer_CM066004.1_001677.1	CHAIN	chain	1	1918	(JAC)(JAC)(JAC)(JAC)(CC)(NBARC)(LRR)	NLR	CC-NLR	OCNL	MVKGNQVSYDQADLILVEPWGGTGGLEWYYKLESPIKEILIAHGDCIESIMFRTVTKQGTTKDSPKFGGDGGRRDKVVIELFGWNPFSLVMEEGGSIIGFHGRCGAYLDAIGVYLQKLTPPTVSKEPEAKNMEPNERVVEEIEILDENQVSYDQTNSILVEPWGGNTGGSEWNYKLNSPIKEILIAHGDFIHSIMFRTINEKGTITDSPMFGGDGGRKDKVIIEAIPLEYLTGIKGTFRRCGIHLVINSLCFITNVKNYGPFGSGDGGTPFSFVMKEGGAIVGFHGCYGAYLDAIGVYLQKLEPEDETIEPNETKVEEIIEIHDKNHASYDLADSILVGPWGDTSGGSEWNYKLKNPIKEILIAHGDAINSIMFRTITEQGTTINSQKFGGNGGQINKV…	GCA_000393655.2	Nicotiana sylvestris	4096	Solanales	Solanaceae	Nicotiana	Nicotiana sylvestris	Nicotiana_sylvestris_Helixer_CM066004.1_001677.1_OCNL
Helixer_CM066004.1_001886.1	CHAIN	chain	1	1420	(JAC)(CC)(NBARC)(LRR)	NLR	CC-NLR	OCNL	MIWCPSSLISSPSLHLHTNSYIIHTQQQRGDRKHSHRFFIFNINKKDLEKLKGKVTIMERGGQSEGESEKGKAIKLSKRETLFNYRVLQLYSTTDQMDSILLEPWGGTGGSKWNYKLKNPIKEILIAHGDIIDSIMFRTVTKKGITIGSPKFGGNGGQISKVVIEATPLEYLTGIKGTFGHYCGLSVIKSLCFITNVKNYGPFGCEAGGTPFSLVMKEGVAIVGFHGRCGAFLDAIGVYLQKLTPSASEKEPMVEDIEIRDVSFSTIRKDTLNVLDFIESLKNEEIQKVVDVDLTKKLILELDFLVLNLHHLSKYHAEQLSPFMTEYEILQNVCCNIRDFHELIVNGCVGHEIVEYVLPQFQLMAERVGRFLLPNQICGHSLLFKLEHSFLEIIPTQLE…	GCA_000393655.2	Nicotiana sylvestris	4096	Solanales	Solanaceae	Nicotiana	Nicotiana sylvestris	Nicotiana_sylvestris_Helixer_CM066004.1_001886.1_OCNL
Helixer_CM066004.1_001884.1	CHAIN	chain	1	1366	(CC)(NBARC)(LRR)	NLR	CC-NLR	CNL	MEREKRESLFNYCGGILKAAFYKIMELCSTTQGSSATHRSETSQPSRGVVSLGDPTDHPVETQILSTTTMERGKEIKEEREKGELANNFEESFSALRKDIVNVLDFIESFKNEENQIALDEDIIEILELELAFVCTYVQLSYSDLEEFEDVMTRKEQRIRDLLRSIFNHVGRNMLFKYDMHHGLPCFMDNMDDCIRSRYRSESTATMTEEQLDLLLLNLHHLSKYHAKQVFPSVSEYEILQNVCGNIKDFHGLKVNGSFEHEIIEYVSPQFKLMAERVGLFLWDSWIHGDSRLFELAHLLLNVVPIELEVMHICFTNLKASTSAEVGNFIKQLLETFPDILREYLIHLQEHMVNVITASSSGARDIHVMIEFLLIILTDVPKDFIRNGKLFEFLARVGA…	GCA_000393655.2	Nicotiana sylvestris	4096	Solanales	Solanaceae	Nicotiana	Nicotiana sylvestris	Nicotiana_sylvestris_Helixer_CM066004.1_001884.1_CNL
Helixer_CM066004.1_001883.1	CHAIN	chain	1	1380	(JAC)(CC)(NBARC)(LRR)	NLR	CC-NLR	OCNL	MTKAPRFWLESDLENLKEEKGKLGSCIEEKKLKEKERKGKNSTLSGNQVSYDQADSILMEPRGGTGGLQWNYMLKSPIKEILITHGDCIDSIMFRTVTEQGTTIDSPKFGGDGGRRDKVVIEATLLEYLTGIKGTFGLCGSHSVIKSLCFITNAKNYGPFGSEAGGTPFSLVIREGGAIVGFHGRCGAYLDAIGVYLQKLTPPISTKEPAVEDIEIREVSFSTLRKDTLNVLDFIESLNNEKNQKAVDVDLTEKLKLELDFLLLNLHHLSKYRAEQLSPFMTEYEILQNVYGNIIDFYRLIVNGCVGHEIVEYALPQFQLMGERVGLFLWHYRIGGHSRLFKLAHLFVEIILTQLKVMQICFTNLKASTSAKVGRFIQQLLETSPEILRGYLIHLQDHT…	GCA_000393655.2	Nicotiana sylvestris	4096	Solanales	Solanaceae	Nicotiana	Nicotiana sylvestris	Nicotiana_sylvestris_Helixer_CM066004.1_001883.1_OCNL
Helixer_CM066004.1_001735.1	CHAIN	chain	1	1254	(CC)(NBARC)(LRR)	NLR	CC-NLR	CNL	MMDRGKEIEGEREKGEEFNFEVSFSTLRKDIFNVLDFIERLKNDEHQKSLDLNLIEMLKLELAFVCTYVQLSYSDLEEFEEVMTRKGQDVEDLLRRILNDVDDDVQFKYDMHHVLPRLKYNIYISSRRHSESSATMTKEHLHFLLLSLHHLSKYCSEQDFPLMTEYEMLKNVCGNISDFHGLMVNGCVEHDIVESVIPQFQPMAERVGHFHWNDRIDGDSRLFKLAHLLLKIIPIELEVMHICYTNLRASTSTEVGCFIKQLLETYPDILRGYLIHLQEHMVNIITANSSKAQNVHVMIEFLLIILTDVPEDSIHNGKLFEFLARVGALTRDVSGIARDLEEKSRNRESTNETNSATLGLLENIELLKRELKDVYLKAPDSSQLCFPMSDGPLFIHLQL…	GCA_000393655.2	Nicotiana sylvestris	4096	Solanales	Solanaceae	Nicotiana	Nicotiana sylvestris	Nicotiana_sylvestris_Helixer_CM066004.1_001735.1_CNL
Helixer_CM066004.1_001736.1	CHAIN	chain	1	1335	(JAC)(CC)(NBARC)(LRR)	NLR	CC-NLR	OCNL	MERGKGESEKGKAIKLSGNQVSYDQEDSTLLEPWGGVGGSKWNYMLKSPIKEILIVHGDVIDSIMFRTITEQGTTIDSPKFGGDGGRRDKVVVEATPLEYLTGIKGTFGRFYGHSVIKSLCFITNAKNYGPFGSEAGGTPFSLVMKEGVAIVGFHGRSGLYLDAIGVYLQKLAPPTSAKEYMVEDTLNVLDFIESLKNEENQKVVDVDLSEKMKLELDFLLLNLHHLSKYRAEQLSTFMTEYEILQNVCSNIRDFHELIVNGCIGHEIVKYVLPQVQLMAKRVGLFLWHNQISGHSRSFKLAHPFLEIIPTQLEVMHICFTNLKASTSSEVGRFIKKLLETSPDILGGYLIHLQDRMVNVITASTSGDRNIYVMIEFLLIVLTDMPKEFVHDDKLFDLL…	GCA_000393655.2	Nicotiana sylvestris	4096	Solanales	Solanaceae	Nicotiana	Nicotiana sylvestris	Nicotiana_sylvestris_Helixer_CM066004.1_001736.1_OCNL
Helixer_CM066004.1_001738.1	CHAIN	chain	1	1311	(CC)(NBARC)(LRR)	NLR	CC-NLR	CNL	MERGKQIEGESEKGKATKLSKRETLFNYCGGFLEAAFKKILELCSTTQGSSATHPSETSEPSWGVVSLGDPVETQVSFSAFRKDIVNVLVFLERLKNEENQKNIMVVRIEKLKLVLAFFCTYTQLSYSDLEEFEDIMTGKRKEVADLVQSIVNHVGRNMRFKYEMRHVLPRLRYNIRTNSRCRRSRSSATMTEEQLDFLLLNLHHLSKYHAKQVFPLVNEYEILQGVCGNIRDFHALKVNGCVEHEIIEYVLPQLQLMAERIGLFLWDSRIHGGSRLFELAHLILKTVPVELEVMHICYTNLRASTSTEVGCFIKQLLETYPDILRGYLIHLQEYMVNIITANTSGARNVHVMIEFLLIILTDVPKDSIHNGKLFEFLARVGALTRDVSAIARDLEEKS…	GCA_000393655.2	Nicotiana sylvestris	4096	Solanales	Solanaceae	Nicotiana	Nicotiana sylvestris	Nicotiana_sylvestris_Helixer_CM066004.1_001738.1_CNL
Helixer_CM066004.1_001740.1	CHAIN	chain	1	1348	(JAC)(CC)(NBARC)(LRR)	NLR	CC-NLR	OCNL	MESEKGKAIKLSGNYVSYDQADSIFLKPWGGFGGSKWNYMLKSPIKEILIAHGDCIDSIMFRTVTEQGTTIDSPKFGGGGGRRAKVVFEATPLEYLTGINGTFGHDGSDLVIKSLCFITNAKSYGPFGSSYGPFGSMVGGTPFSLVMKEGVAIVGFHGRSGLYLDAIGVYLQKLTPPTSAKEPMVEDIEIHDVSFSTVRKDSLNVLDFIESLKNEEIQKVVDADLIEKLILELDFLLLNLHHFSKYRVDRLFSFMTEYEILQNVCGNIRHFLELIVNGCVGHENVEYVLPQFQLMTERVGRFLWHNQIGGHSRLFKLIHLFLEIIPTQLEVMHICLTSLKASTSAKVGHFIKQLLQTSPDILREYLIHLQEHMINVITASSPGARNIHIMIEFLLIILT…	GCA_000393655.2	Nicotiana sylvestris	4096	Solanales	Solanaceae	Nicotiana	Nicotiana sylvestris	Nicotiana_sylvestris_Helixer_CM066004.1_001740.1_OCNL
Helixer_CM066005.1_003092.1	CHAIN	chain	1	1136	(TIR)(NBARC)(LRR)	NLR	TIR-NLR	TNL	MADQKGKDQSSNSQPSLALRPWKYDVFLSCRGGDTSKYFADQLYLTLCQVGVNTFRTDDEGGHVSSEVVMNAIEGSIIFIIVLSKNYASSRRCLNELLHILELKKNSKRLVLPIFYDIDPSDVRKQTGIFAEAFERHGTCSQSEQNIQLWRAALSRVGNLSGWDLKHVAEGFESKFIHIIIEEVLQEVKSRTPLYVTKYPVALFPRVNQIEKLLFKGGCDDVRVIGIHGMGGIGKTTLAKAVFNQVLQHFEASCFLENVKSEASERHNALVHLQEQLLRTILRRKIKVHNVDEGITLIKEGIWQKKVFIVLDDLDDQCQLNALLGERDWLRPGSRVVITTRDKHLLKELQLNEQYEAMKLDHESSLQLFTLHAFRNAPPAEDYSMLVEGIVTYCAGVPL…	GCA_000393655.2	Nicotiana sylvestris	4096	Solanales	Solanaceae	Nicotiana	Nicotiana sylvestris	Nicotiana_sylvestris_Helixer_CM066005.1_003092.1_TNL
Helixer_CM066005.1_003050.1	CHAIN	chain	1	732	(NBARC)(LRR)	NLR	CC-NLR or CCR-NLR or CCG10-NLR	NL	MEVGYIASPVILGHEDEAETLLKRLVGRPKELDIVPIVGMPGLGKTTLATKLYSHETVMEHFDVRSWCCISQVYDRRKVLLEILRRLDKQNTTREESDPSELADELRKLLKGKRYLIVVDDLWSIDSWDDLRTIFPDDNKGSRIVLTTRLNDVASYASKNPHHLRHLTQEESWELWKKIVFEEESCPDELEEIGNEIASSCLGLPLAIVLTAGLLARGEKEVGYWKEVTLNLSSNLFHDAKWLMEVIELSYKYLLHHLRPCFLYFGTFLEDEEIPIWKLIQLWICEGFIPHNEFIELTSLEHVATSYLLELIGSNLVTVAKRSSLGRLKVVRVHDLIHQFCSKKAQEEIHLLQIYGSGYNNPQVATDMTSRRIICSDIHDFMMWNPPPEGTHSLRFTVS…	GCA_000393655.2	Nicotiana sylvestris	4096	Solanales	Solanaceae	Nicotiana	Nicotiana sylvestris	Nicotiana_sylvestris_Helixer_CM066005.1_003050.1_NL
Helixer_CM066005.1_000156.1	CHAIN	chain	1	750	(NBARC)(LRR)	NLR	CC-NLR or CCR-NLR or CCG10-NLR	NL	MELGYTAPPVMVGYEDEAETLLNRLVGGPKELDVVPIVGMPGLGKTTLATKLYSHETVIQHYDVRSWCCISQIYDRKEALLGFWRELGMLNTAKKENDHTELADDLRNFLKGKRYLIVVDDLWSIDAWDDLRTIFSDDNKGSRLVLITRLDEVASYVSTNPHHLRNLTEDESWELLKKIVFEDQEHCPDELEEIGNEIARSCSGLPLAIVLISGLLTRREKDEGYWKKIALNLSTNVFHDVKWLMEVIELSYNDLPHYLRPCFLYFGTFSEDAQITVHKLIQSWICEGFIPYNELKSMDHVATDYLMDLVGRNLVMFAKTSYYLRRPQLVGVHDLLHQFCMVKATEEIHLRRFRGSQTYDYDYPQFATDMPSRLVVDRSNDFMKCEGIHSLRFTYYTCI…	GCA_000393655.2	Nicotiana sylvestris	4096	Solanales	Solanaceae	Nicotiana	Nicotiana sylvestris	Nicotiana_sylvestris_Helixer_CM066005.1_000156.1_NL
Helixer_CM066006.1_002551.1	CHAIN	chain	1	840	(NBARC)(LRR)	NLR	CC-NLR or CCR-NLR or CCG10-NLR	NL	MDQLQESATFPSITMDMKVLVDMLLVKLYTVVDIARTLKMHSQLKKLELFVRGTESDDHFDHQVAEMLKPAFYEAEHVIEEYEICSLQNQLLSNSTSAKVCAFFFSRSNPLAYRIRMCLVMRKLIKILDKISRNRVFFKRMAYGGFPSPHRARGLMHTRAYVHDSGVVGRDFDRDIVVETLLKSGNEAALFVFPVVGFGGIGKTTLAKLVYNDPRIVSHFQLRVWVRVSRVFQVQKLLEQIVNSVREDLCENDDMNELQTLIRETLYEKKYLIVLDDVWNEDPVKWDELKKLLMVGACGSKILVTTRNEAVASIMGMVPAYCLKGLSSEDCLTLFLSKAFEEGQEVLYPNLVGIASDIVQKCEGNPLLLMLVGSSLHMETKEWKWHEVKNMWNLNQNDN…	GCA_000393655.2	Nicotiana sylvestris	4096	Solanales	Solanaceae	Nicotiana	Nicotiana sylvestris	Nicotiana_sylvestris_Helixer_CM066006.1_002551.1_NL
Helixer_CM066006.1_002532.1	CHAIN	chain	1	898	(CC)(NBARC)(LRR)	NLR	CC-NLR	CNL	MAAYAALTSLLGTIDQLLQSNLSGLQENHKRHLKSLKEKFGSLQASFGNVDGEPTKEMQARIKDVARDTEDEVESLVKQLMEQDELLQVESCAKLAKISQQATQEIDSFKEELIKQENNNLQGESSSTSGSSSPRLDASILENDMEGYNVERGSMVQQLTRRSGSDQREVFSVVGMPGIGKSTFAKTIFLHPSIRRVFHIRGWITVSKDYDLRKMLLVLLDAIGKKDPVDAKIDIGKLAERLKNGLKRERYLIVVDDIWSKEAWIRIAQWFPDSGNKSRILLTSRDKEVAEYASFPRSCFQMRPLNTNESQNLFYRKTFAKNDNPGSAFKEVVEEVAKNCKGLPLMITAVAGILSSKSTLGEWNTVAQSVSSLVNDDAYQQCLKVLALSYNHLPSHVKA…	GCA_000393655.2	Nicotiana sylvestris	4096	Solanales	Solanaceae	Nicotiana	Nicotiana sylvestris	Nicotiana_sylvestris_Helixer_CM066006.1_002532.1_CNL
Helixer_CM066006.1_000073.1	CHAIN	chain	1	905	(CC)(NBARC)(LRR)	NLR	CC-NLR	CNL	MAEKILVAAVSPAATKAVNFLVDSVSKLLIENCKLIEGAEGDFKRLLREIEPLNELLAADYAEVKSNSMINSDKFFQNIQRTAYKAEDAIDKFLVQKMIDQDKTIAKFLPFYKWINNWKMAPEFKEILEEMGEIRQLSQQAFQKSTQTTQHPDKSASDAQETQGPAEEDIEVVGFDEPANEVMKRLREGSEDLDVVPIVGMPGLGKTTLARKVYNDDYIDDHFYKRIWVYVGQSYKLKNILLDILKEFAPRTEEFKDKNEDQLTEVIRNLVVEGGKYLIVLDDVWEAEVVAFVKKVFPNKKGRCDRIMVTTRLDRVANAKGAVPHVLEPLSPVESFELLENRVFGKTNKCPIELKEYGEKIVKHCGGVPLAIVVIAGALGGCMDESEWRVVEKNVGKHL…	GCA_000393655.2	Nicotiana sylvestris	4096	Solanales	Solanaceae	Nicotiana	Nicotiana sylvestris	Nicotiana_sylvestris_Helixer_CM066006.1_000073.1_CNL
Helixer_CM066006.1_000237.1	CHAIN	chain	1	859	(CC)(NBARC)(LRR)	NLR	CC-NLR	CNL	MVDAIVSFAVQKLGDFLIQEVALFRSLREDVQWLRNELLFMQSFLKDAEQKQNEDQKVEQWVFEINSIANDAVAILETYTFESDKGSDPGFASHLMACACICTKETKFYKVGKEIQSLKQRVMDISRKRETYGIRDINDAGERSRNQSAMVRSLRRTTSYIDDDHIFAGFQDVVESLLAELLKEEPRRSVISIYGMGGLGKTTLARNLYNSPTVVSSFQTRTWICVSQEYSTMDLLRNIIKSIQGRTKESLDLLEKMTETDLEIHLRDLLKVRKYLVVVDDVWQREAWESLKRAFPDSKKGSRVIITTRKEDVAKRADDKGFVYKLRFLSEEESWDLFCRKLLDVQAMVPAMGRLAKDMVDKCGGLPLAIVVLSGLLSHKKGREEWQKVKDHLWQHMKD…	GCA_000393655.2	Nicotiana sylvestris	4096	Solanales	Solanaceae	Nicotiana	Nicotiana sylvestris	Nicotiana_sylvestris_Helixer_CM066006.1_000237.1_CNL
Helixer_CM066006.1_002340.1	CHAIN	chain	1	885	(CC)(NBARC)(LRR)	NLR	CC-NLR	CNL	MVDAIVSFAVQKLGDFLIQEVALFRSLREDVQWLRNELLFMQSFLKDAEQKQNEDQKVEQWVFEINSIANDAVAILETYTFESDKGSDPGFASRLMACACICRKETKFYKVVKEIQSFKQRIMDISRKRETYGIRDINNTREGPSNQSAMVRTLRRTTSYIDDDHIFVGFRDVVESLLAELLKEEPRRSVISIYGMGGLGKTTLARNLYNSPNVVSSFQTRTWICVSQEYNTMDLLRNIIKSIQGRTKESLDLLEKMTETDLEIHLRDLLKVRKYLVVVDDVWQREAWESLKRAFPDSKNGSKVIITTRKEDVAKRADDKGFVYKLRFLSEEESWDLFCRKLLDVQAMVPAMGRLAKDMVDKCGGLPLAIVVLSGLLSHKRGREEWQKVKDHLWQHMKD…	GCA_000393655.2	Nicotiana sylvestris	4096	Solanales	Solanaceae	Nicotiana	Nicotiana sylvestris	Nicotiana_sylvestris_Helixer_CM066006.1_002340.1_CNL
Helixer_CM066006.1_000241.1	CHAIN	chain	1	883	(CC)(NBARC)(LRR)	NLR	CC-NLR	CNL	MVDAFVSFAVEKLGDFLIQEVALRRSLRENVQWLRNELLFMQSFFKDAEEKQVEDQRVQQWIFEISSIANDTVAILETYSSTNVAIKGSTNDGFASRLKSCACICRKETKLYNVGKEIQSLKTRIMDISRKRETYGIRNIDIIAGEGPSNRSNNRSALVRTLRRTTSYADDQDQIFVGFQEVIERFLAELLKEEPRRSVISIYGMGGIGKTTLARNLYNSPSLITSFPTRAWICVSQEFNTPDLLRNIIKSIQGCTKEILDLLEKMTERDLESYLRDLLKDRKYLLVVDDVWHKEAWESLKRAFPDSKNGCRVIITTRKEDVAESADEKGFAYKLRFLGQEESWDLFCKKLRHVGKFDNIGWSPAMEGIANEMVERCGGLPLAIVVLSGLLSHKKGLVE…	GCA_000393655.2	Nicotiana sylvestris	4096	Solanales	Solanaceae	Nicotiana	Nicotiana sylvestris	Nicotiana_sylvestris_Helixer_CM066006.1_000241.1_CNL
Helixer_CM066006.1_000242.1	CHAIN	chain	1	864	(CC)(NBARC)(LRR)	NLR	CC-NLR	CNL	MVDAFVSFAVEKLGDFLIQEVALRISLRQDVQWLRNELLFMQSFLKDAEQKQNEDKRVQQWVFEINSIANDAVAILETYISMAEESDDHGFASRLKACACICRKETKFYNISKEIQSLKKRVMDISRKRETYGIRDINNAGEGTSNQSAMVRTLRRTTSYIDDDHIFVGFRDVVESLLAELLKAEPRRSVISIYGMGGLGKTTLARNLYNSPTVVSSFQTRTWICVSQEYNTMDLLRNIIKSIQGRTKESLDLLEKMTEADLEIHLRGLLQECKYLLVVDDVWQKEAWESLKRAFPDSKNGSKVIITTRKEDVAKRADDKGFVYKLRFLREEESWDLFCRKLLDVQAMVPAMGRLARDMVDKCGGLPLAIVVLSGLLSHKRGLQEWQKVKAQLWRHMKD…	GCA_000393655.2	Nicotiana sylvestris	4096	Solanales	Solanaceae	Nicotiana	Nicotiana sylvestris	Nicotiana_sylvestris_Helixer_CM066006.1_000242.1_CNL
Helixer_CM066006.1_002338.1	CHAIN	chain	1	831	(CC)(NBARC)(LRR)	NLR	CC-NLR	CNL	MVDAFVSFAVEKLGNFLIQEVALRRSLRENVQWLRNELLFMQSFFKDAEEKQVEDQRVQQWIFEISSIANDTVAILETYSSTNVAIKGSTNDGFASRLKSCACICRKETKLYNVGKEIQSLKTRIMDISRKRETYGIRNIDIIAGEGPSNRSNNRSALVRTLRRTTSYADDQDQIFVGFQEVIERFLAELLKEEPRRSVISIYGMGGIGKTTLARNLHNSPSLITSFPTRAWICVSQEFNTPDLLRNIIKSIQGCTKEILDLLEKMTERDLESYLRDLLKDRKYLLVVDDVWHKEAWESLKRAFPDSKNGCRVIITTRKEDVAESADEKGFAYKLRFLGQEESWDLFCKKLRHVGKFDNIGWSPAMEGIANEMVERCGGLPLAIVVLSGLLSHKKGLVE…	GCA_000393655.2	Nicotiana sylvestris	4096	Solanales	Solanaceae	Nicotiana	Nicotiana sylvestris	Nicotiana_sylvestris_Helixer_CM066006.1_002338.1_CNL
Helixer_CM066006.1_000251.1	CHAIN	chain	1	895	(CC)(NBARC)(LRR)	NLR	CC-NLR	CNL	MEHILVKSLLEKLLKLSREDANLIAGAETEFRLLRELVELVNACLIEVAEMRRTHQLREDLSMRIITAVYRCEDGIDNFLVHQLKNKWPKFVDSDRGRRIIENLLVKIDGLLDTMMPQSSARAQSLPSSQKYILISNTLRDVKPTKVLERWMIEIKQSNPFHYVPREMEGPESEDDEVIGFDEKAEVVIKRLLGGSGGYHDVIVPIVGVVGQGKSTLARKIYHDTRMSHEFFSCYWITVGHLGKVKDICLSFLKGLITTSRWEQYEDMNENELEKIILGILEEESRRLIVLDDVRTTDVVDFFRRIFGKDGKGHRILMTTRHVAISQYANSHPHYLKFLTPDESFELLKMKVFGRRSCPDELIELGKRMAKKCRGIPILVVIIAGALRGWRSQIEWQIF…	GCA_000393655.2	Nicotiana sylvestris	4096	Solanales	Solanaceae	Nicotiana	Nicotiana sylvestris	Nicotiana_sylvestris_Helixer_CM066006.1_000251.1_CNL
Helixer_CM066006.1_000252.1	CHAIN	chain	1	723	(CC)(NBARC)(LRR)	NLR	CC-NLR	CNL	MAATVVSSLVEKLQLLINEEVKLITGAVKEEFQRLLEQVERLQDSVGGIISKKESDSKRLKNLEKVIRSIVYEIEDEIDEFLLQAKLQQEKNLFGIKCLDFDRGDRVQDLSSKIDSILDRINRFIHGKNHPDAKRVLIEDMRREARDVLPRKDGPSVEPQDAWLENNEVVRNNEVVGLDEEANIVIHRLVEGTNELDVIPIVGMFGLGKTTLAMKVYHDSRILYEFFFVIWIYVGQSYNLKDIFLKILRCFMRRLEDYHDKDVNELAQIIHDFVAKGGRCLIVLDDVWDSQVVNSLVSVFPKNNKGHRIMMTTRDLSVAKCCSQNPHDMKFLSDYESFELLNGIIFGEERCPVELEGFVKSIARKCSGVPLAILTIAGTLLRCTKVSDWQRVEKKVEQH…	GCA_000393655.2	Nicotiana sylvestris	4096	Solanales	Solanaceae	Nicotiana	Nicotiana sylvestris	Nicotiana_sylvestris_Helixer_CM066006.1_000252.1_CNL
Helixer_CM066006.1_002290.1	CHAIN	chain	1	397	(CC)(NBARC)	NLR	CC-NLR	CN	MACAAVISLLQSLEQRNPELFRDQIANTLESLRATAEYILNVLKLSKSRFDPEKIKSLEEKIRVAASYAEDAVEKELWKLFLILVQVLMMLIGGKFLEGRMPGVYLETACRDSLIGTSSSSNPILSNLENDIVQGLDDDLEIIVKRLTGPPSDLDIVTISGMGGIGKTTLATKAYIYDHLPIRYHFDILAWVTISQEFRCRSVLLEVLHCISKQTNIINENDYLKEDSELADLVQNNLKGRRYLVVVDDIWSIDVWDSIRGIFPNCHNRSRILLTTRETKVAMYANTSSPHEMNLLNVENGWKLLRDKVFGQKHDHPPELEEIGKKIVEKCQGLPLTISVIGGHLCKMTRTLESWKDVAKTLGEIVANHPDKCLGVLGLSYVPPLAYSPQTLLSFYG	GCA_000393655.2	Nicotiana sylvestris	4096	Solanales	Solanaceae	Nicotiana	Nicotiana sylvestris	Nicotiana_sylvestris_Helixer_CM066006.1_002290.1_CN
Helixer_CM066006.1_002282.1	CHAIN	chain	1	440	(CC)(NBARC)	NLR	CC-NLR	CN	MGETILTAIINKSTEIAGNLLVQEGSRLYWLKEDIYWLRREMRHIRSYIDDATTKVVEGDSRVKNFIKDIQELAGDVEDLLDEFLPKIHESHKSKGAIGFLKQTACIPFHASFAHKFAMEIEKIKRRVVEFDRVRTTYNIMDTSTNNNLYDNIPMDRRRLFLHADETEVIGLDDDFNILQAKLLDQGLQYGVISIVGMPGLGKTTLAKKLYRHVRNQFVLVYVSQQPRVGEILLDIAKQIGLREEERKDNLENSLRSFLKRKRYVILLDDIWNIEIWDDLKLFLSVCESKNDSKIIITSRNNYVGRYIGGESSLHVLQPLYFEKSFELFTKNIFTFDDNNWVNAPLTLKNIGKEIVKRCAGIPLAIVLTAGMLRTKERIEHTWNKVLENMSNKIQDGCA…	GCA_000393655.2	Nicotiana sylvestris	4096	Solanales	Solanaceae	Nicotiana	Nicotiana sylvestris	Nicotiana_sylvestris_Helixer_CM066006.1_002282.1_CN
Helixer_CM066006.1_000310.1	CHAIN	chain	1	545	(NBARC)(LRR)	NLR	UNDETERMINED	NL	MPGLGKTTLARKIYNDPKIPYEFFSCIWVFVGQSYIKRDIFINILKGFTKRNEEFQDKNETEIAEEIRYHVANGGKCLVILDDVWETGVVDFVRTAFPENKKDQKESFQLLEKRAFGDSHCPIELVEHGEGIVEKCSGVPLTIVVIAGALRGRTSEIDWRVAKENVGKHLIEQDNLKRCLKIVGLSYNHLPQDRKACFMYFGAFPRGFDIPWKLIRLWIAEGLIMSNLPGSEIEEIADYYLIDFANRNLMMVIAKREFYQLFHSRYIAISGDFKELSKFFSYFWNLQTLVLNTPKPTLDIKAGIWNMSRLRHLRTNKPANFPPPTTSTSSCLQTLSLVAPESCKEDVLAKASNLKKLSIKGNMATFLETSKGEFSNFRVLERLESLTLLNDYLSRALHL…	GCA_000393655.2	Nicotiana sylvestris	4096	Solanales	Solanaceae	Nicotiana	Nicotiana sylvestris	Nicotiana_sylvestris_Helixer_CM066006.1_000310.1_NL
Helixer_CM066006.1_000318.1	CHAIN	chain	1	1158	(CC)(NBARC)(LRR)	NLR	CC-NLR	CNL	MDGLNRIKNEEQIVSKLAEIEKLIMELMFLRIRVQIGNSKLDHLASRLLKDIKSYVSSKNDYLPSAAMTDKQMFEYLDSLLSSLYSLRLPRCCAKLILPLMNEYRVLLEVCTHLRGFSELKIKGCIWNKTIEYLSPQFQHTADRVRQFCLDLWTNEKCNEKEEEVVMVAEDKEDDSDEEDVGAGAGAGDNDENYCCKFASLLFEIIPVELEVLYICSTKLKDSTSTEVKGFVKQLLEATPQILGRYLILLKGRMAGAMAVNAPIQSINVMMEFLLIFFTDISREMSILVRKLEESSSNEENFAAPYFLQQIEQIKGDLKIHLKAPDSSQLCFPMGAGILFMDLLLRHLNNLFNSNASTVALILKQEIEIVKEDLEFLRSFFGKVKQTMDDNRSLKGFWG…	GCA_000393655.2	Nicotiana sylvestris	4096	Solanales	Solanaceae	Nicotiana	Nicotiana sylvestris	Nicotiana_sylvestris_Helixer_CM066006.1_000318.1_CNL
Helixer_CM066006.1_002216.1	CHAIN	chain	1	802	(CC)(NBARC)(LRR)	NLR	CC-NLR	CNL	MRIHFFRRVEILVIDAGLIVYSLYDSSKSKEDRNQDLFLLADKIQLVKNQIYLDIREGIQPHLPKNDVLGFFVFLLNGLKELLSSHADSLASVQNELDVVHEELQLLQPFLEDVARQRHNKPEELQNLAERVIDKAYEVEYIVDSFVVRDIPHTYLTVWLSEIIWEIKLIKTELTKSSVKNMTIASSSADEELIGFDDVRETIRGQLVRVSPELDVISIVGMAGTGKTTLARSFIKNDSHFDFWGECRVSQVYTRKDLLLSILSSNCDPTEISKEADDELADRLRKLLLTKRYLLIIDDVWEVKAWDDLILCFPDARNGSRIILTTRLQKVAVYAKRVTEPHFLRPLNEQESWLLLQKRVFGKEICPEQLKEVGEKIAKKCDGLPLSIVLVAGLLTKMD…	GCA_000393655.2	Nicotiana sylvestris	4096	Solanales	Solanaceae	Nicotiana	Nicotiana sylvestris	Nicotiana_sylvestris_Helixer_CM066006.1_002216.1_CNL
Helixer_CM066006.1_002211.1	CHAIN	chain	1	626	(CC)(NBARC)(LRR)	NLR	CC-NLR	CNL	MSLDPTDIREWVQSHLPKNDALGFSNFLLDSLKELLSCHSGSLASVKDQLEVVCAELQSFQPFVKGVAEQGNNARDEIIHNFAERVIDMGYEVEYIIDSFVVGDVPHTYLTEWLSEIIREIKLIKTELYIYRENPTARNKELVVFEDVRNTIINRLFRGPRELDVVSIVGSAGSGKTTFARSFQEDWGILSHFDFWAECRVSQEYTRKDLLLSILGYANYEPTEFSKKDDYELADRLRKILLTKRYLLIIDDIWILLQKKVFGKEICPEELSKLGKRIAKLCKGVPLSIVLVAGLLAKTNSTRKCWKQMESLFGERIQADTEALAKLSYNDLPDILKPLLLYFGAIFEDKEISVSKLTSLWIAEGFIESDKEMCLEDIAEHYLEDMIGRSLVTVTKRDY…	GCA_000393655.2	Nicotiana sylvestris	4096	Solanales	Solanaceae	Nicotiana	Nicotiana sylvestris	Nicotiana_sylvestris_Helixer_CM066006.1_002211.1_CNL
Helixer_CM066006.1_000361.1	CHAIN	chain	1	1153	(R1)(CC)(NBARC)(LRR)	NLR	CC-NLR	BCNL	MSSVPTDIRDSVLALQGIENEHDLIASQKDRIKAIKTELWFLKTFLDWKGKQNRKKLMALQKHVKPLMKSVGDDLRDLFKSIWCRKDEPDQLDTITTDVLKKIRLSKPDIRVYYSYPEIPGASSLTHELVVEFINNVVRNLRDLLIARLGELLAMPDDSDNIYFQVKDQMKVLVKELTVLKKFVCFLGTIYSPELESCWKAFLSHAEVVATNAATVCFFYLPDSDEDKSVALRIANSLIDCCRKGLSLLSHRFATSTLMSRLSGSPPMSSTTLLTLDKDQTETLPDQLKSSRIILNELSLINSIQDEMRNRFFTRLENVAVDAGLVIYSLYDSSKDKEHQKQELIVLADTVQLVKTQVNRDIREWVQSHLPKNDSLGSINFLMESLKGLICCPADSLTS…	GCA_000393655.2	Nicotiana sylvestris	4096	Solanales	Solanaceae	Nicotiana	Nicotiana sylvestris	Nicotiana_sylvestris_Helixer_CM066006.1_000361.1_BCNL
Helixer_CM066006.1_000391.1	CHAIN	chain	1	864	(CC)(NBARC)(LRR)	NLR	CC-NLR	CNL	MADAVVNFLLENLLQLVTNNVKLISGVEKEFQNLLEEVRRLKAFLDDAAKYHSDSSLWKQLVRDIRITVHRAEDVIDKFLVQAKLHQEKNKVKRSFDLCHVRKVWDLAKDIEAIHQNVKEFRQNNQKAFQPKPMLDLPQRVTREPQRYSRSSNIASVFSPLNDYEKLPCHDTLLEYKEVVGFDYEAEYVIKRLVKGSKDLEFVPIVGMAGIGKTTLARKVCSHSQISNNFSKKIWVYVGRSYELKGILSKILQSLTERIEEFRYKDVNELAEVICDFMAKEGGRYLFVLDDVWAKELVVVDLVKRILQENNRGHRIMMTTRDEYVASYASEHPHRLKYLSDEESFQLLEKRAFGNERCPDELVELGKSIATKCSGLPLAVELSAGALRSRPNKNYWERI…	GCA_000393655.2	Nicotiana sylvestris	4096	Solanales	Solanaceae	Nicotiana	Nicotiana sylvestris	Nicotiana_sylvestris_Helixer_CM066006.1_000391.1_CNL
Helixer_CM066006.1_002200.1	CHAIN	chain	1	880	(CC)(NBARC)(LRR)	NLR	CC-NLR	CNL	MADAVVNFLAENLLQLLTDNVKLIGGAKGELENLLKEVQHLKGFLDDAAKLPSDSEQWKVLVEEIHKTVHKAEDAIDKFLVQAKLHQEKSKMGRFFNVSHLATVRNLAAEINGILGQVKELRKNNQALQARPVVELPKKGSQEVTQGPSLEDDEVVGFDEEANKVIKRLVEGSEDLDIIPVVGMPGLGKTTLARKIYNDPQLSYEFFGVHWVYVGQSYKIKDVFLNILKFFTRRTEDYQHEDENALAKVIASFIKKGGRCLICLDDVWEIKVIDYVKKVFPENKKGHRVMMTTRDNVLATYANPDPHDLKFLTPKESFELLVKRVFGKKSCPNDLVGHGESIARKCGGVPLAVVVIAGALRGRPNTNDWIRVEKNVPQHLYGNNEESCLKFVEMSYDRL…	GCA_000393655.2	Nicotiana sylvestris	4096	Solanales	Solanaceae	Nicotiana	Nicotiana sylvestris	Nicotiana_sylvestris_Helixer_CM066006.1_002200.1_CNL
Helixer_CM066006.1_002199.1	CHAIN	chain	1	893	(CC)(NBARC)(LRR)	NLR	CC-NLR	CNL	MADAVVNFLVENLLQLLSDNVKLIGSAKGELENLLKEVQHLKGFLDDAAKLPSDSEQWKVLVEEIQKTVHTAEDAVDKFVVQAKLHKEKNKMARILDVGHLATVRNLAAEVKGIHDQVKELRLNNQALQARPTLELPKKGAPETTQQVVSSSQSKNKILGPALEDDEVVGFDEEANKVIERLVKESKDLDIIPVVGMPGLGKTTLARKIYKDPKLSYEFFGVHWVYVGQSYKIKDVFLNILKYFTRRTEDYQHEDVDALAKVIAGFIKKGGRCLICLDDVWETKVIDYVKTIFPENEKGHRVMMTTRNKVLATYANSDPHDLKFLTPKESFELLVKRVFGKKPCPKDLVGHGESIAGKCGGVPLAVVVIAGALRGRLNTSDWIRVERNVVQHLFMNSEE…	GCA_000393655.2	Nicotiana sylvestris	4096	Solanales	Solanaceae	Nicotiana	Nicotiana sylvestris	Nicotiana_sylvestris_Helixer_CM066006.1_002199.1_CNL
Helixer_CM066006.1_002198.1	CHAIN	chain	1	741	(NBARC)(LRR)	NLR	CC-NLR or CCR-NLR or CCG10-NLR	NL	MVPHLEDAEVVGFDKEAETVIKRLVEGSDELEVIPVVGMAGLGKSTLAIKIYNDSKISYEFFSNIWVYVGQNYKLKEVLLSILKSFTKQMNIYQDKNENELCKIICDFVSKGGKCLIVLDDVCNPEVVDSVMKAFPKNKKGHRIMMTTREGRVAKYANENPHNLKFLEHHESFELLEKRVFGNRSCHRDLVAHGKTIAEKCSGVPLAVVVIAGALRGRTSEGEWQIVEQNVGKYLIDQNNPTSNCLKFVEMSYSRLPEDMKACFLYCSAFPQGFEIPAWKLIRLWISEGLIISNLPGSTLENIAEYILNDLVNRNLLIILEKKADGKIKTCRLHDMLHMFCKLKATDESLFQEVGEKPDQVGLGIPEQDTCRRLCIQLSILDDFISTRPMTEHTRSFLC…	GCA_000393655.2	Nicotiana sylvestris	4096	Solanales	Solanaceae	Nicotiana	Nicotiana sylvestris	Nicotiana_sylvestris_Helixer_CM066006.1_002198.1_NL
Helixer_CM066006.1_000393.1	CHAIN	chain	1	849	(NBARC)(LRR)	NLR	CC-NLR or CCR-NLR or CCG10-NLR	NL	MENVNINEIATPSTQETEEEPVGLEDDAEKIIKLLTRGIRERDIVSIFGMPGLGKTTLAKKIFKDSSIVSHFDVRAWVTISQSYDVRELLRDIYKQVTGVKYNGDKKSDIADMLRKCLIGKRYLIVLDDVWEVKAWDELRLCFPIGRQGSRIMLTTRLEHVAMEVEHCTNPYSPRFLTREASWKLLVKKAFQKETCPPEFENVGVQIAEYCKGLPLTIVLIGGILAKKERNVSEWCEVANNLKSHLGAVESESNLALQLSYRYLPDHLRHCLLTMGVFREDEKIGASKLMLLWMAEGLVQCSDERGLEAVAEAYLTDIISSSLLMISKTAFDGKVKYLQIHDVVRDFVLNKTKEEKFMQVIGTNNQYQPSYDEEHRVCIHLDHKLRRDLQRFNNEVDRF…	GCA_000393655.2	Nicotiana sylvestris	4096	Solanales	Solanaceae	Nicotiana	Nicotiana sylvestris	Nicotiana_sylvestris_Helixer_CM066006.1_000393.1_NL
Helixer_CM066006.1_000394.1	CHAIN	chain	1	906	(NBARC)(LRR)	NLR	CC-NLR or CCR-NLR or CCG10-NLR	NL	MRRFKLTHSIWLLKSLGASTTLREVKNERIQSNKTSSSDRWMVICAYCSLTASILTRKEIKLIRMENVNINEIATPSTQETEEEPVGLEDDAEKIIKLLTRGIRERDIVSIFGMPGLGKTTLAKKIFKDSSIVSHFDVRAWVTISQSYDVRELLRDIYKQVTGVKYNGDKKSDIADMLRKCLIGKRYLIVLDDVWEVKAWDELRLCFPIGRQGSRIMLTTRLEHVAMEVEHCTNPYSPRFLTREASWKLLVKKAFQKETCPPEFENVGVQIAEYCKGLPLTIVLIGGILAKKERNVSEWCEVANNLKSHLGAVESESNLALQLSYRYLPDHLRHCLLTMGVFREDEKIGASKLMLLWMAEGLVQCSDERGLEAVAEAYLTDIISSSLLMISKTAFDGKV…	GCA_000393655.2	Nicotiana sylvestris	4096	Solanales	Solanaceae	Nicotiana	Nicotiana sylvestris	Nicotiana_sylvestris_Helixer_CM066006.1_000394.1_NL
Helixer_CM066006.1_000400.1	CHAIN	chain	1	775	(NBARC)(LRR)	NLR	CC-NLR or CCR-NLR or CCG10-NLR	NL	MDSIKGEVMKFKNVHKRIKDAPATTYLSSFSSGRVLDEENTLVGMDDVFNNIRDQLFGQTPALNVVSVVGMGGIGKSTLARSLFNHPSVSRRFDISSWVTVSQSYDAKEMLLDVLSFGTPDGKAMYRNTSEDELLDQVRRKLKRKRYLKLLDDIWTIEAWDQVRRSFPDDENGSRIMITTRLLEVANCAGNDFPPHHMPFLSLEDSWKLLSLKVFGNEDCPPQLEEVGKQIAKQCQGLALSVVVIAGLLSKINRTYDDWQQIADNLNSHIGSTSQQCLAILALSYNYLPCSLKACFLYMGVFLEDAKIPTDTLIRIWVAEGFLKTICHKKPEEVAEECLEDLVSRSLIMVNSRGWVSGKIRSCRIHDLIRLLCLRKGKTEKFFHVINECYEVSSEGVES…	GCA_000393655.2	Nicotiana sylvestris	4096	Solanales	Solanaceae	Nicotiana	Nicotiana sylvestris	Nicotiana_sylvestris_Helixer_CM066006.1_000400.1_NL
Helixer_CM066006.1_000401.1	CHAIN	chain	1	884	(CC)(NBARC)(LRR)	NLR	CC-NLR	CNL	MAYAVITSILTTIEQVFQFNPRLISESRESIDSLYGTLSILQDFLEDTGNWINDQDALKLLEKKIRDAGYKAEDTIDCCLRRIHVADTDHEQNNARRKFYDELQEIIEAMDSIQGDVMKFKNVHKRIKDVPATTYLPPRSPGRVLDEENTLVGMEDVFNNIRDQLFGQTPALNVVSIVGMGGIGKSTLARSLFNHPSVSRRFDISSWVTVSQAYNAKEMLLDVLSFGILDGKAMYRNTSEDELLDQVRRKLKRKRYLIVLDNIWTIEAWDEVRRSFPDDENGSRIMITTRLLEVANCASNDFSPHHMPLLSLEDSWKLLSLKVFGNEDCPPQLEEVGNQIAKQCQGLALSIVVIAGLLSKINRTHDEWQQIADNVNSHIGSTSRQCLAILALSYNYLPC…	GCA_000393655.2	Nicotiana sylvestris	4096	Solanales	Solanaceae	Nicotiana	Nicotiana sylvestris	Nicotiana_sylvestris_Helixer_CM066006.1_000401.1_CNL
Helixer_CM066006.1_000402.1	CHAIN	chain	1	921	(CC)(NBARC)(LRR)	NLR	CC-NLR	CNL	MAYAVVTSIMTTIEQVLQFNPSLISECRESIDSLYGTLSYLQAFLEDTGNRINDQEALKLLEKKIRDAGYKAEDTFDLCLRRIHVANTEHDQNNARCKLYDELQQITEVMDSIRVGVMKFKNDRHNNQQDIKDLSAITSSPLRSSERVLDEENTLVGMEDDFKIIRDQLFGQTPELNVVSIVGMGSIGKSTLAKSLFNHPSVSRRFDISSWVTVSQAYDAKEMLLDVLSFGTPGGKAMYRNMSEDELLDQVHRKLKRKRYLIVLDDMWTIEAWDQVRRSFPDDENGSRIMITTRLLEVANCAGNDFPPHHMPFLSLEDGWKLLSLKVFANEDCPPQLEEVGKQIAKQCQGLALSVVVISGLLSKINRTYDDWQQIADNVNSHIGSTSQQCLAILALSYN…	GCA_000393655.2	Nicotiana sylvestris	4096	Solanales	Solanaceae	Nicotiana	Nicotiana sylvestris	Nicotiana_sylvestris_Helixer_CM066006.1_000402.1_CNL
Helixer_CM066006.1_000415.1	CHAIN	chain	1	510	(NBARC)(LRR)	NLR	CC-NLR or CCR-NLR or CCG10-NLR	NL	MENVFNKVLNQLIGGNARELNVVSVVGMGGIGKSTLAGSIFRNPSVFYHFDVSSWVTVSQKYDVREMLLDVLSFGTPSLKAMYSNLSNDQLLEQVYRKLKGKRYLIVLDDIWSIEAWNLVIRSFSDDENGSRIMLTRLSEVAMSAGNGYTFNMPFLNLENSWKLLADKVFGIVVCPLRLESMGKQIAQQCQGLPLSLVVIAGLLPKISRTYKDWQKVLESMKSHEGSTSEQCLAILALSYNYLPCSLKACFLYMGAFPEDKEIHVDKLIKIWVAEGFLKPSSHKKLEEVAEECLEDLFSRSLIIVSRRRANGKIRSCRIHDLLRQLCLREGKSEKFFHVMTKSFEMSAECMEIEHRLCLHTDGLENQSLALEKGNFDSVRTILCLGELHSFLNSGCYKI…	GCA_000393655.2	Nicotiana sylvestris	4096	Solanales	Solanaceae	Nicotiana	Nicotiana sylvestris	Nicotiana_sylvestris_Helixer_CM066006.1_000415.1_NL
Helixer_CM066006.1_000418.1	CHAIN	chain	1	597	(NBARC)(LRR)	NLR	CC-NLR or CCR-NLR or CCG10-NLR	NL	MAVLFLQGILQFVLPLLQEGLFRFILGVFNPLPWQRVRGLKFFKDAQEKLWTRNISDSLLFYTFLYSSNSFLIFCFNTVTLTNTFVGMENVFNKVLNQLIGGNARELNVVSVVGMGGIGKSTLAGSIFRNPSVFYHFDVSSWVTVSQKYDVREMLLDVLSFGTPSLKAMYSNLSNDQLLEQVYRKLKGKRYLIVLDDIWSIEAWNLVIRSFSDDENGSRIMLTRLSEVAMSAGNGYTFNMPFLNLENSWKLLADKVFGIVVCPLRLESMGKQIAQQCQGLPLSLVVIAGLLPKISRTYKDWQKVLESMKSHEGSTSEQCLAILALSYNYLPCSLKACFLYMGAFPEDKEIHVDKLIKIWVAEGFLKPSSHKKLEEVAEECLEDLFSRSLIIVSRRRANG…	GCA_000393655.2	Nicotiana sylvestris	4096	Solanales	Solanaceae	Nicotiana	Nicotiana sylvestris	Nicotiana_sylvestris_Helixer_CM066006.1_000418.1_NL
Helixer_CM066006.1_000420.1	CHAIN	chain	1	723	(CC)(NBARC)(LRR)	NLR	CC-NLR	CNL	MAYAVITSLMTTLEQVLQFNPTLIPENIRGPLDSLYETLVFLQTFLVDIGNRINDQEWLTFLERKIRDAAYKAEDTVDLCLRSIQVANTKNDKNNARCNLYDELKQIANVMDSIQGEVMKDVLDEEITLIGMEDDFNDIRDRLIGQARELNIVSIVGMGGMGKTTLARQVFSNPSVLFRFDVSSWVTISQEYEAREILINVLSFGTSDVTAVYHDKSYDQLLEHLYRKLKGKRYLIVMDDLWSIEAWDLVKRSFPDDNNGSRIMITTRLLEVADCAGNGCPPHHMPFLNFEDGWTLLSDKVFGKEDCPPQLEEIGKQMAKHCQGLPLSLVVIGGLLSKMNRTYEDWKKVAENVVSHVGSTTEHCLAILSLSYNWLPPSLKACFLYTGAFLEDAEIPADK…	GCA_000393655.2	Nicotiana sylvestris	4096	Solanales	Solanaceae	Nicotiana	Nicotiana sylvestris	Nicotiana_sylvestris_Helixer_CM066006.1_000420.1_CNL
Helixer_CM066006.1_001590.1	CHAIN	chain	1	771	(CC)(NBARC)(LRR)	NLR	CC-NLR	CNL	MVDAVVSYAVQKLGDFLIEEVSLRQSLRENVLWLRNELSFMQAFLKDAEKKQAEDHLVQQWIFEITSVANEAVAILETYSLDEGINDGNAGFVDRLKACACICQNEAKFHNIGTNIQSLKQRIMDISRKRDTYGITHISNNAGEGPSNYRTNDPSSTLIRSLRRAASYADEDQLFVGFQEVFQRLLNELLKKESRRNVLSIYGMGGLGKTTLARNLYNSPSLLTSFHTRAWICVSQQYSTPDLLQSIIKSIQGCDEETLKLLKEMTERDLETHLRDQLKERKYLVVVDDVWHREAWESLKRALPDNNNGSRVILTTRKEDVAERVDDKGFSHKLRFLNKEESWDLFCKKLCPENKMGSTYLFSPLMENLAKDMVEKCRGLPLAIVVLGGLLSHRKGVDE…	GCA_000393655.2	Nicotiana sylvestris	4096	Solanales	Solanaceae	Nicotiana	Nicotiana sylvestris	Nicotiana_sylvestris_Helixer_CM066006.1_001590.1_CNL
Helixer_CM066006.1_001063.1	CHAIN	chain	1	828	(RPW8)(NBARC)(LRR)	NLR	CCR-NLR	RNL	MAVTDFFAGEIATELLKHLIAIVRKSTFCRSTAEQLIVDINGLLPIIQEIKQTGVELSQTRQRQLDDFSKILQDGYELAGKVLNSGRWNVYRNLQLARKMERLEKRVGRFMQVTMQAHVLADVHHVRFNMEHRFDVLEHRLKAIKIGVDDGGGGGGCLGKAVKRMEEDEKWFEDSFVNLGAGIELGKRKVKEMLMGKEDRGVFEICGIGGSGKTTLAKEICKDDQVKSYFKDKIFFFTVSQSPNVEQLRKTIWEKISGCNLHGYGREEILPQWNLQYQWNSNSTVPVLLILDDVWSLSVLEPLILKIPGCKILVVSRIKFPPSVIDCVYDLELLREDEAISLFCHFAFGHNSIPRGFNYTLVKKVVEECEGLPLALKVIGSSLKGKPEMFWTSAKNRLS…	GCA_000393655.2	Nicotiana sylvestris	4096	Solanales	Solanaceae	Nicotiana	Nicotiana sylvestris	Nicotiana_sylvestris_Helixer_CM066006.1_001063.1_RNL
Helixer_CM066007.1_002632.1	CHAIN	chain	1	928	(TIR)(NBARC)(LRR)	NLR	TIR-NLR	TNL	MASLEASSSVTSASQVPRWNYDVFLSFRGEDTRKTFVSHLYHALKISGIHTFLDDKRVEHGTSIPQELDKAIEESQVAVIILSKNFASSSWCLMELLKIMECKKQHGQIVIPVFYHVDPSEVRHQKGSFAKVLAEHESKYKDDDGIEKVRRWRNSLNEVATIKGPDVCNNCDGIESEIILQIVDKISSSLRNAVLSSRKDIVGIDTHLEQVKSMLEMETDGVRMIGICGMGRIGKTAIVRVVFDELSDQFDVVCFLADIKENETRYQIHSLQNTLLSKFGRLRSKKVLIVLDDVDHGDHLDYLAGDHGWFGKGSRIIVTSRNNHLLGKTDAIYEITTLANRDAIQLFNQHAFKKEVPDKCFEKLILEVVSLAKGLPIALKVWGSYLHKRSIIEWRIAAK…	GCA_000393655.2	Nicotiana sylvestris	4096	Solanales	Solanaceae	Nicotiana	Nicotiana sylvestris	Nicotiana_sylvestris_Helixer_CM066007.1_002632.1_TNL
Helixer_CM066007.1_000059.1	CHAIN	chain	1	1211	(NBARC)(LRR)	NLR	CC-NLR or CCR-NLR or CCG10-NLR	NL	MDLESNILDLIEFIKNEVIIESDLTETLKEGLTFLLPLVRCAAYWISVDEEELRDLLDRIQSLITKARWDLHLTCDIGRSELERVAFDLLKEIWFLKPDIVLVLRFLPKVRYPRYTIGILAGCIESLVFNLEFLLKSRADFVAPVKEKLELVKGNLEYLGGFVSFILKNCIRESNDVDKFWDYVTGVIKEAASCISSLCLAEDSDDCISLILVDLLKSSKPYVEALKVLPSVLSFSWELDAFAKDFVNFILGAPITEELNSRSYLLVYKDRVQKLQKSLKLLLVYILCNEVQKESLIIFDLVFNEFWSFIKSLDNREMDEHLDKEFDLAISHLVQKMEPAASKILQWIIKVQRSTGLGFSQIDSLGCIDLVSQNLLRLLDHSNYSIARAKHQIKFVLAE…	GCA_000393655.2	Nicotiana sylvestris	4096	Solanales	Solanaceae	Nicotiana	Nicotiana sylvestris	Nicotiana_sylvestris_Helixer_CM066007.1_000059.1_NL
Helixer_CM066007.1_002559.1	CHAIN	chain	1	1146	(NBARC)(LRR)	NLR	CC-NLR or CCR-NLR or CCG10-NLR	NL	MDLESNISDLIKFIERWHLQIVTLKMELIFLLQLVHSAPSWISVDEDNDVRDLLNRIQSLITKARGDLHLTCDIGRSEMAFDILKEIWLLKPDMVLVLRLLPKLGFSKDMIGILARYIDSLVDSLEYLLEFRADFLAPVKEKLELLKGNIEHLYRLVSFILENFTNQSNDINNFWDYVTGVIKEAASCISSLCLAEDSDDCISLILVDLLKSSKPYVEALKVLPSVLSFSWELDAFAKDFVNFILQPQITELNSRSYLLVYKDPVQKHQNLVTDVNEFWSFINSLDNREMDEDLGKEFDLVISHLVQKMEPMASKILQCTIKLQRSTGLGFSQIDSLGCIDLVSQNLLRLLDHRTIHSDAEAKHLIKFVLAEIKIFKPFLESNVDQLGDRKEVLDVCNH…	GCA_000393655.2	Nicotiana sylvestris	4096	Solanales	Solanaceae	Nicotiana	Nicotiana sylvestris	Nicotiana_sylvestris_Helixer_CM066007.1_002559.1_NL
Helixer_CM066007.1_000071.1	CHAIN	chain	1	1238	(R1)(NBARC)(LRR)	NLR	CC-NLR	BNL	MDLESNIGDLIEFIKNEVITERSPLHDHDHDHDHIVTLYKELIFLFLLVRSAPSWISVDEDNELRDLLDRIQSLITKARRDLHLTCDIGTSELERVAFDLLKEIWLLKPDIVLVLRLLPKLRYPRYTIRVLAGCIESLVFNLEFLLKSRADFVAPVKEKLELVKGNLEYLYRFVSFILKNCIRESNDINNFCNCVAGAIKETASCISSLCLAEDSDDDCISLILVDLLQSINPAKSDILCVYIEALKVLPSFLSFSRELDDFAADFVNFILQAPITELNSRPYLLVYKDRIQKLQNLLRSLLVYILCNEVQKESLIIFDLVVNEFWSFINSLDNREMDEDLGKEFDLAISHLVQKMEPAASKILQYIIEVKRPIGLRFSQIDSLGCIDLVSQNLLRLLD…	GCA_000393655.2	Nicotiana sylvestris	4096	Solanales	Solanaceae	Nicotiana	Nicotiana sylvestris	Nicotiana_sylvestris_Helixer_CM066007.1_000071.1_BNL
Helixer_CM066007.1_000072.1	CHAIN	chain	1	1233	(NBARC)(LRR)	NLR	CC-NLR or CCR-NLR or CCG10-NLR	NL	MDDLYVDLLDLVKFIENEVMKSGALTVCTEMLRKELRYLLLLVCGARTWIHMDEGNDVRNFFNRLQILITNAGRDLQLLCDIGSSEQDRVSYDTLQKIWLLKPDMILFLRLLPKLVRAFGVVLSADQVPAGYIESLIDNLEFLLNYKADFVAPVKEKLEVIKRILKILKGFLPFMLKYSNFESNEFNNFCNHFTVVTKKVSCCIALLCLADELDEDMADCISFMLIDLLQSIQHAKSDIISYVGGLKLLHPTIEFTRELDVFAGGFVHFILEAPMTKLNSWSYLPVYIDHVQKLQISLRLLLIYILCCDIHNESLTIFDLVVNEFWSFINSLDNRETNEDLGKEFDLAISRLVQKMEPMASKILEGTIGTQKPALPFSQIDSLGCVDLVSQNLLRLLDH…	GCA_000393655.2	Nicotiana sylvestris	4096	Solanales	Solanaceae	Nicotiana	Nicotiana sylvestris	Nicotiana_sylvestris_Helixer_CM066007.1_000072.1_NL
Helixer_CM066007.1_000073.1	CHAIN	chain	1	1210	(NBARC)(LRR)	NLR	CC-NLR or CCR-NLR or CCG10-NLR	NL	MDLESNIGDLIEFIEEKVIIESDLTETLKEGLTFLLPLVRCAASWIKVDEDNELRDLLDRIQSLITKARRDLHLTCDIGTSELECVAFDLLEEIWLLKPHMVLILLPKLGFSTDVIEVRAGCVKSLVFSLESLLKFRADFVAPVQEKLELVKGNLKYLGGFVSFILENFNNGPNDVDEFWDYVTGVIKQTARCISSLCLAEDSDDNMVGGFCFILVDLLHSSKPYVEALKVLPSVLSFSWKLDAFATDFVNFILGAPITEELNSRSYLLVYKDRVQKLQKSLKLLLVYILCNEVQKESLIIFDLVVNEFWSFIKSLDNREMDEHLDKEFDLAISHLVQKMEPAASKILQWIIKVQRSTGLGFSQIDSLGCIDLVSQNLLRLLDHSNYSIARVANQIKFV…	GCA_000393655.2	Nicotiana sylvestris	4096	Solanales	Solanaceae	Nicotiana	Nicotiana sylvestris	Nicotiana_sylvestris_Helixer_CM066007.1_000073.1_NL
Helixer_CM066007.1_000077.1	CHAIN	chain	1	1204	(NBARC)(LRR)	NLR	CC-NLR or CCR-NLR or CCG10-NLR	NL	MDLKSNIGDLIKFIGKEVIIERSHLQIVTLKMELIFLLQLVHSAPSWISVDEDNELRDLLDRFRSLIKKARRDLHLTCEIGRSEMAKTELERVAFDLLKEIWRLKPDIVLVLRISKDTIGVLDGYIESLVDNLEYLLKFRAEFLAPVKGKLELLKGNLKHLYRFVSFILKNFNNRPNDVNNCWDCVAGVIKEAASCISSLCLAEDSDDCISLILVDLLKSSKPYVEALKVLPSVLSFSWELDVFAKDFVNFILQAPITELNSRSYLLVYKDCVQKLQNLLRSLLVYILCNEVQKESLIIFDLVVNEFWSFINSLDNREMDEDLGKEFDLAISHLVQKMEPLASKILQCTIMVQRSTGLGFSQIDSLGCIDLVSQNLLRLLDHSNDSIAKIKLQIKFVLA…	GCA_000393655.2	Nicotiana sylvestris	4096	Solanales	Solanaceae	Nicotiana	Nicotiana sylvestris	Nicotiana_sylvestris_Helixer_CM066007.1_000077.1_NL
Helixer_CM066007.1_000078.1	CHAIN	chain	1	1242	(NBARC)(LRR)	NLR	CC-NLR or CCR-NLR or CCG10-NLR	NL	MDLESNIGHLIKFIEKEVIIERSHLDDHIHIVTLKMELTFLFQLVRCPASWIKVDNELGDLLDRVRSLITKARHDLHLTSDIGRSELERVAFDLLKEIWLLKPDMVLVLSLLPKLGFSTDMIEVLARYINSLVDNLEFLLKFRADFVAPVKEKLQLVKGNLVYLGGFVSFILENFNNGPNDVNKFWDYVTGVIKETARCISSLCLAKDSDDYMVGGFCFILVDLLHSSKPYVEALKVLPSVLNFSRELDAFATDFVNFILGAPITEELNSRSYLLVYKYRVQKLQKSLRLLLVYILCNEVQKESLIIFDLVFNEFWSFIKSLDNREMDEDLDKTIDLAISHLVQKMEPMASKILKGTIKKQKPALPFSQIDSLGCIDLVSQNLLRLLDHRIDSIAPVAH…	GCA_000393655.2	Nicotiana sylvestris	4096	Solanales	Solanaceae	Nicotiana	Nicotiana sylvestris	Nicotiana_sylvestris_Helixer_CM066007.1_000078.1_NL
Helixer_CM066007.1_002380.1	CHAIN	chain	1	1016	(NBARC)(LRR)	NLR	CC-NLR	NL	MAERVGHFCYVLLAYQLTKIDELDDKLEVPQVNSMLAHLLVEIIPVELEVMHICSTNFEASKSAEVGRFIKQLLETSPDILREYPIHLQAHMVTVLTASTSARNIHVMIEFLLIILTDLSEEFIHQDKLFVLLARVGVLTREISILVRGLEEKSRSEDNMDGTKCATLDLLENIELLKEEFKHIYLKAPEDSSQHCFSKSDGPLFMNLLLRNLNDLFDSNAYSIALIKKEIGDHGLLQLIFLLPDTVEKIKLIKEEVLEKIPKNRGLVVVNSPKKPVESKSSIASKIILGFEEEKEWIIRKLTSGPAEVDAISIVGMPRLGKTTLADRVYNDKTVVDHFDVRAWCTVDQERNEKRLLQKIYNQIIGLKDTFSEDHIDDDIADKLRKLLFGMRYLIVFDD…	GCA_000393655.2	Nicotiana sylvestris	4096	Solanales	Solanaceae	Nicotiana	Nicotiana sylvestris	Nicotiana_sylvestris_Helixer_CM066007.1_002380.1_NL
Helixer_CM066007.1_002379.1	CHAIN	chain	1	1273	(NBARC)(LRR)	NLR	CC-NLR	NL	MSVKIRRKREALKRWRSIEKAKETEEYEKVKGMEEYRETGRKQRVKNRCEDAAVHLKRISSAVFRKDIDNLLDFIERLKNGRDQIALDTDEIENVTMWLKFMSSFFQLFYFIPSGFDSEISCVLYELHDLVQSLFHQSGDDMWHKLTDDVAPFLLKKLESCLSSYHNSEPSATMTEDQLVELLDALRVYLHDQSKLLSEFIWPLKTEYEVLQNVCGNLRDFHRLKVNGYIEYETIEYVLPQFQLMAERVKHFCFAFLAYQFDMIADVPQVKLAHLLLEIVPVQLEVMHICCTDLKASKSAEVGHFNKQLLEASPDILREYLIHLQEHRVNVITLSSSAQNIHVMIEFLLIILTDEPKDIIHHDKLFVFLSRVIALTREVSILVRNSEENSRNEENTNET…	GCA_000393655.2	Nicotiana sylvestris	4096	Solanales	Solanaceae	Nicotiana	Nicotiana sylvestris	Nicotiana_sylvestris_Helixer_CM066007.1_002379.1_NL
Helixer_CM066007.1_000228.1	CHAIN	chain	1	1036	(NBARC)(LRR)	NLR	CC-NLR	NL	MAERVGHFCFDLLSCQLDEIDEVDDSDEIYDSDETAEPHETDDPNEIYDSDETAEPHETDDSDEVYDSDEILYQVNSMIVHLFLKIIPVELEVMHICSTYLKASKSAEVGCFIKHLLEASPGILREYLILLQAHMGALLWSLTRVGALTMEISVLVHNLEDNSRNEENMNETNCASLDLLESIELMKEDLKHVFLKAPADSSQLCFPMSDGPLFMTLLLKKLNDLLNSNVCSVALIKKEIGLVKEDLEFIRSIFGNVEQELNRDLWTRVLDVAYEAEHAIKSILVRDHGLLQLIFLLPAAVEKIKRIKKEVLEKISKNKGLIIVNSLNKSVERKSSTTGQIIVGFKEETEWIIRKLASEPGKEDIISIIGMPGLGKTTFAYKVYNDISVVAHFDVHAWC…	GCA_000393655.2	Nicotiana sylvestris	4096	Solanales	Solanaceae	Nicotiana	Nicotiana sylvestris	Nicotiana_sylvestris_Helixer_CM066007.1_000228.1_NL
Helixer_CM066007.1_000231.1	CHAIN	chain	1	1257	(CC)(NBARC)(LRR)	NLR	CC-NLR	CNL	MEKGKENEGEREKGEANNSLMTSAVFHKDIDNLLDFIERLKNRRDQIALDIDENENLTMLLKFMSSFFQLFYFIPGGLDAEKSCMLYEFHGLVQSLFHQNGDDMLRKLTDDVPTCLLENMVSCLSSYHNSEPSATMTEDQLVVSMTEDQLVVLLDALLVYLHDQSKLFAKLICPLKTEYEVLQNVCGNLRDFHGLKVNNYIEYETIEYVLSQFQLMAERVKHFCFAFLAYHFKMIADVPQVKLAHLLLEIVPVQLEVMHICCTNLKASKSAEVGHFKKQLLEASPDILREYLIHLQEHRVNVITLSTSAQNIYVMIEFLLIILTDLPKDIIHHDKLFVFLSRVATLTREVSILVRNTEENSRNEENTNETSYTSLDLRGNIEFLKEDLKYVFLKAPVDS…	GCA_000393655.2	Nicotiana sylvestris	4096	Solanales	Solanaceae	Nicotiana	Nicotiana sylvestris	Nicotiana_sylvestris_Helixer_CM066007.1_000231.1_CNL
Helixer_CM066007.1_002368.1	CHAIN	chain	1	1253	(CC)(NBARC)(LRR)	NLR	CC-NLR	CNL	MERGKQNEGETEKGEANNSSVASYVLRKDISILLDFVERLKNEEDQIALDMDQIEKLKLKLTIMSTFLQLSYFSLDVFNDRMSSKAQQVDDLVQSRFHQSRDDMLVKLKDHIVPRLLETIKSCINSQHHYSKSTDTMTEDQLVEILNKLLVNLHDLPKCCAELILPLMTQYKVIQNVCVNIRDFHGLKVNGCVKHEIVEYVLPQFQRMAERVGHFCFVLLSYHLDVPQVNFKLAHLLVKIIPVELEVMHICFTNLEASKSAEVGLFIKQLQESSPAILREYLIHLQVHMVTVLNASTSARSIHVVIEFLLIILTDMPKDFIYHDKLFDLLARVGALTREVSILVCNLEEISRNEENMNETNCGSLDLLESIELLKEDLKHVFLKAPKDSSQLCFPKSDG…	GCA_000393655.2	Nicotiana sylvestris	4096	Solanales	Solanaceae	Nicotiana	Nicotiana sylvestris	Nicotiana_sylvestris_Helixer_CM066007.1_002368.1_CNL
Helixer_CM066007.1_002367.1	CHAIN	chain	1	1235	(CC)(NBARC)(LRR)	NLR	CC-NLR	CNL	MERGKQNEGETKKGEANNSSVSSYVLRKDIFNLLDFIERLKNGRDQIVLDMDQIEKLKLELTFLSTFLQLSCSNLDGFNAKMSLQAQRVGDLVRSVFNESGDNLLVKYDMDHVVPHVLENIKNFIGLPLHSKSSATMTEEQLVELLELLLLNLCDLPKHCAELKTKYEIIQKVCDNIRDFLGLKVNGCIEHETIEYVLPHFQLMAERVGHFCFVLLTDQLGVPQINFKLVDLLVKIIPVELEVMHICSTNLTTSKSTEVGCFSKKLLGASPYILREYLIHLQAHMVAVLTASPSARNIHVMIEFLLIILTDMPKDFIHQEKLFDLLTRVGALTREVSILVCNLEEKSRGEVNTSETNCGSLDLLESIELLKEDLKHVFLKAPEDSSQLSFPMSDGPLFM…	GCA_000393655.2	Nicotiana sylvestris	4096	Solanales	Solanaceae	Nicotiana	Nicotiana sylvestris	Nicotiana_sylvestris_Helixer_CM066007.1_002367.1_CNL
Helixer_CM066007.1_000240.1	CHAIN	chain	1	1203	(CC)(NBARC)(LRR)	NLR	CC-NLR	CNL	MERGKQNEGETKKGEANNSLVRHTILIRIKPNIGLDDYEYNPQEKAEIRRKPFKFASIFHLHTRTKTCFNCAPEHIKLLDPCLNMQEVVLYVSSFVLRKDIFNLLDFIERLKNGRDQIVIDMDQTEKLKLELTFLSTFLQLSCSNLDGFNAKMSRKAQRVDDLVRSVFYESGDNLLVKYDMDHVVPRVLENIKNCISLPFHSKSSATMTEEQLVELLESLLVNLCDLPKHCAELKTQYEIIQNVCDNIRDFLGLKVNGCIEHETIEYVLPQFQLMAERVGHFCFVLLTDQLSVPQLNFKLVDLLVKIIPVELEVMHICSTNFTNSKSTEVGHFFKELLGASPYILREYLIHLQEHMVAVLTAGTSARNVHVVIEFLLIILTDMPKDFIHHDKLFDLLTR…	GCA_000393655.2	Nicotiana sylvestris	4096	Solanales	Solanaceae	Nicotiana	Nicotiana sylvestris	Nicotiana_sylvestris_Helixer_CM066007.1_000240.1_CNL
Helixer_CM066007.1_000242.1	CHAIN	chain	1	1150	(NBARC)(LRR)	NLR	CC-NLR or CCR-NLR or CCG10-NLR	NL	MERGKQNEGETEKGEGNNSSVCHTIPIRIKTNIGLDDYSYNPQEKAEIRQKTLKFASIFHLDIRTKACFNCAPEHIKLLDPRLNMQEVVLYVSSYVLRKDIFNLLDFIERLKNGRDQIVLDMYQIEKLKLELTFMSTFLQLSCSNLDGFNAKMSRKVQRVDDLVRSVFYESGDNLLVKYDMDHVVPRVLENIKSCISSPHHSKSRVTMTEEQLVELLESLLLNLCDLPKHCAELKTKYEIIQNVCNNIRDFLGLKVNGCIEHETIEYVLPQFQLMAERVGHFCFVLLTDQLSVPQLNFKLVDLLVKIIPVELEVMHICSTNFTNSKSTEVGHFFKELLGASPYILREYLIHLQEHMVAVLTAGTSARNVHVVIELLLIILTDMPKDFIHHDKLFDLLTR…	GCA_000393655.2	Nicotiana sylvestris	4096	Solanales	Solanaceae	Nicotiana	Nicotiana sylvestris	Nicotiana_sylvestris_Helixer_CM066007.1_000242.1_NL
Helixer_CM066007.1_002244.1	CHAIN	chain	1	712	(NBARC)(LRR)	NLR	CC-NLR or CCR-NLR or CCG10-NLR	NL	MVGFNEETEMLIEQLVRGHRQLDVISIFGMPGLGKTTLAKKLYDHETISNRFDIRLWCCSSQSYNNRALLFELLGHICELDDITKEKSDDELAEKLYRYLKGKRYLIVVDDVWSPNAWDDIKRPFPDDNKGSRIILTTRLESITTYAMINSSPHHLRLFTEEESWMLLKEKVFKEDNCYCPQQLEDIGKQIATKCGGLPLAIVLVAGVLAKNDKEIVHWQQVRERLKLKMQGCMDIVESSYQHLPVHLQNCFLYFASFLEGKKVPVQKLIRLWIAENFVEASSTTLKSLEMVAMDYLMDLIRSNLVMVANINSSGELKAVYIHDVIHEFSLRKAKVGNFLLRINDQLRSRVRAVETASCRNTAVYILPSSKGRSGRIYILAPSGRNINTLRFLPSVNSP…	GCA_000393655.2	Nicotiana sylvestris	4096	Solanales	Solanaceae	Nicotiana	Nicotiana sylvestris	Nicotiana_sylvestris_Helixer_CM066007.1_002244.1_NL
Helixer_CM066007.1_000816.1	CHAIN	chain	1	404	(CC)(NBARC)	NLR	CC-NLR	CN	MIYLITRKTFLLQSNLPGIDRVGSADFILDNREKFLSLYSNSVDSVKSQLQTIQQELKCFQAVVETQDILQHFVTHTNGLVYEVEYVLDACKKKDFPDWCLFLWILNIGEDIRVLMAEVAEVPEITAFDLVLHNITDAAPTHTSSRFASNPSTNEEMVGFKDVMNDLRVKLIKGSVNLDVVSIVGMPGLGKTTRANELYFDELVVSYFDICAHCCVSQEYKRKDLLLSLLRDVTDDTTKLDREAENELADKFQKLLKPKRYLILVNDVWKMSAWDDLLSCFPKNNKGSRIILTTRHYEVASYAKHVSDPHKLRFFNIDESWTLLQNKVFNKERCPLVLEVVGKSIAQKCGGLPLSMVLVAGILTRMKKEKHCWEQVSTNLSPNIQAQSEGQRDSSLKIN…	GCA_000393655.2	Nicotiana sylvestris	4096	Solanales	Solanaceae	Nicotiana	Nicotiana sylvestris	Nicotiana_sylvestris_Helixer_CM066007.1_000816.1_CN
Helixer_CM066007.1_001543.1	CHAIN	chain	1	850	(NBARC)(LRR)	NLR	CC-NLR or CCR-NLR or CCG10-NLR	NL	MEANEARESFFTTKLFGQETKRTCERIWRCLKKDKVTSIGIYGVKGVGKTTLAKLINHLLQQKTQSQVIWINISQEFSIKELQNDIAAAIGLDLLEEEDEEKRAIALHESFKGKKDFVLILDDALEDIPLKMLGNPLKVEGGRLIVTSCLLETCRKMGCQRKFGVKKLEEEESWSLFIEKLGNEKVVIPQEVEEMAKFVVNNCGGLPLRIITIAKSLKGLELDGLNKWKKALENIIQESFKGENNDVIQMLLYSFNCLKEQNLQQCFLYCCLYPEDEKIPKDQLISRFILEGLIDTKETREAEFEQGYEILSRLESVCLLESAIDSKGNQCVKMHNLIRDMAMRITYENPMFMVKAGVQLNDAPKEHEWLENLDKVSLMRNKIAEIPAGTSAKCPKLTT…	GCA_000393655.2	Nicotiana sylvestris	4096	Solanales	Solanaceae	Nicotiana	Nicotiana sylvestris	Nicotiana_sylvestris_Helixer_CM066007.1_001543.1_NL
Helixer_CM066007.1_001087.1	CHAIN	chain	1	910	(CC)(NBARC)(LRR)	NLR	CC-NLR	CNL	MAESAISYLVHQLSTLLNSGQKFLEGIQQEIVHIRDAFEHMRTFSRVADAKEEEDAELQVWIKQVQELAHDVQDILEKHVVMCNNFQEKGSWPWKKPHHSLMSENFFESQTDNLSMLLEGIKARIIVISEGHKAFLQKYGVTLSAENRNITTLCNNYEEVVLVDESDLVGIENHKPVILDWLLSDDQEWKLHCIVGTRGIGKTAIVKKVYDDAAVKKHFNHTQWIEIPRFSDVKELMKNMITPKNDHSRRAIEAMDANMLAELIQQIFESSKYFIVLDDVPDIATWRALKCIFPIENCGSRVIIILRFAEICHTICAETGGDSHVYSLKPLSEEESWILFCRKAFSGSLLCPSSLMQISKDIIQTCRGLPLAILAIAGALATKGQRKEEWELFHGSIVD…	GCA_000393655.2	Nicotiana sylvestris	4096	Solanales	Solanaceae	Nicotiana	Nicotiana sylvestris	Nicotiana_sylvestris_Helixer_CM066007.1_001087.1_CNL
Helixer_CM066007.1_001088.1	CHAIN	chain	1	826	(CC)(NBARC)(LRR)	NLR	CC-NLR	CNL	MAESAITYLVHQLLTLLNGGQKCLEGIEQEIVHIRDAFEHMRTFSRVADAEEEEEELQVWIKQVQDLAHDVQDILEKHVMCNNFQEKGSWPWKKSHLSLSEKLFEAQHDNLSMLLEGIKVRIVIISEGHITFLQKYGVTISAESSNINVTTQTEGPFGSRGIGKTALVKKVYDDDAVKKHFNHTLWLEIPRVSDVKELMKNMITINNDHSRRVIEAMDTNMLAQFIRQLIESSRYFIVLDDVPDIGIWRALKCTFPIENCGSRIIIISRSPELCHNICVETRGDSHVYSLNLSEEESWILFCRKVFSGSLVRPLPLMQISKDIVEKCNGFPLAILVIACALATKGKNTEAWELFHGSLVAKLQGSYSEVEHMKRILDLCYQDLPFYLKSCFIYLSIIPK…	GCA_000393655.2	Nicotiana sylvestris	4096	Solanales	Solanaceae	Nicotiana	Nicotiana sylvestris	Nicotiana_sylvestris_Helixer_CM066007.1_001088.1_CNL
Helixer_CM066007.1_001089.1	CHAIN	chain	1	675	(CC)(NBARC)(LRR)	NLR	CC-NLR	CNL	MAESAISYLVHQFSAWLRGGQKCFEGIEQEIVHIRDAFEQMRTFSRVADAKEEEDAGLQVWIKQVQELAHDVQDILEKHVVMCNNFQEKVSWPWKKPHHSLMSKKFLEAQNDNLLVMLEGVRARIIVTSEGHKTFLQKYGAIPTVESSNISWCNNHEEVILEDDADLVGVENHKSMLLDWLLSDDQEWKLLSIVGTRGIGKTALVKKIFDDAAVSKNFNRTIWIEIPRFSDVTDMLLSMVNLNDDHTRRALETMNGNMLAQYLQQTFETLRYFVVLDDVPDIDTWRTLKYLFPSKSRGSRVIIISRFAEICHAICAETGGDSHVYSWKPLSEEESWILFCRKVFSGSLLCPPSLMQISKDIVEKCNGLPLAILLIAGALATKGNRTEAWDLFRGNLVDK…	GCA_000393655.2	Nicotiana sylvestris	4096	Solanales	Solanaceae	Nicotiana	Nicotiana sylvestris	Nicotiana_sylvestris_Helixer_CM066007.1_001089.1_CNL
Helixer_CM066007.1_001091.1	CHAIN	chain	1	909	(CC)(NBARC)(LRR)	NLR	CC-NLR	CNL	MAESAISYLIHQLSTLLNCGQKFLDGIQQEIVHIRDAFEQMRTFSRVADAKEEEDGELQVWIKQVLDLAHDVQDILENHIVMCNSFPEKVSWPWRKFHHSLMSEKLFEAQNDNILKALESIKARIIVISEGHKTFLQKYGVITSAESSNITWCNNHEEVLLVDDADLIGVENHKSVLLEWVLSDDPEWKLLCVVGTRGIGKTTLVKKIFDDATVNKHFNHHTLWIDIPKFSDVKELFTSMLDPQDDHSRRALEAMDANMLAQFLQLFFKSSRYLIVLDDFPDIGTWRALKCAFPRESCGSRIIIISRFADICHTICVETDVGSHVYNLKPLAEEESWILFCRKAFSGSLLCPSSLMQISKDIIQKCRGLPLVILVIAGALATKGKRKEAWEMFYDSLVD…	GCA_000393655.2	Nicotiana sylvestris	4096	Solanales	Solanaceae	Nicotiana	Nicotiana sylvestris	Nicotiana_sylvestris_Helixer_CM066007.1_001091.1_CNL
Helixer_CM066007.1_001370.1	CHAIN	chain	1	1237	(TIR)(NBARC)(LRR)(CJID)	NLR	TIR-NLR	TNLJ	MASSSSFASNSQHCPRWKYDVFLSFRGEDTRKTFTGHLYEGLRNGGIFTFQDDKRLEHGASISEELCKAIEESQVAVIIFSKNYATSRWCLDELVKIMECKTQFGQTVIPVFYDVDPSHVRNQRESFAEAFSKHESKFKDDVEGMQKVQRWRSALTEAANLKGCDIRARIESDCVQQIVNQISKLCKFSLSYLQDIVGINPHLEEVKSLLQIEINDVRIVGIWGMGGVGKTTIARAIFDTLSYQFEGTCFLANVKENKCGMHSLQNILLSELSRENANYVNNKEDGKQLMARRLRSKKVLVVLDDIDHRDHLEYLAGDLGWFGNGSRIIATTRDKHLIGKKDALYEMTTLADHEAIQLFNRYAFKEDVPDEFFEKLTLEVVSHAKGLPLALKVWGSLFH…	GCA_000393655.2	Nicotiana sylvestris	4096	Solanales	Solanaceae	Nicotiana	Nicotiana sylvestris	Nicotiana_sylvestris_Helixer_CM066007.1_001370.1_TNLJ
Helixer_CM066007.1_001369.1	CHAIN	chain	1	1406	(TIR)(NBARC)(LRR)(CJID)	NLR	TIR-NLR	TNLJ	MASSSSSFASNSQYCPRWKYDVFLSFRGEETRKTFTGHLYEGLRNRGIFTFQDDKRLEHGASISEELCKAIEESQIVVIIFSKNYATSRWCLDELVKIMECKTQFGQTVIPVFYDVDPSHVRNQRESFAEAFSKHESKFKDDVEGMQKVQRWRSALTEAANLKGCDIRNRIESDCVQQIVDQISKLCKFSLSYLQDIVGINPHLEEVKSLLQIEINDVRIVGIWGMGGVGKTTIARAIFDTLSYQFEVTCFLADVKENKCGMHSLQNILLSELLRENANYVNNKEDGKHLMARRLRSKKVLVVLDDIDHRDHLEYLAGDLGWFGNGSRIIATTRDKHLIGKKDALYEVTTLADHEAIRLFNRYAFKEDVPDEVFEKLTLEVVSHAKGLPLALKVWGSFF…	GCA_000393655.2	Nicotiana sylvestris	4096	Solanales	Solanaceae	Nicotiana	Nicotiana sylvestris	Nicotiana_sylvestris_Helixer_CM066007.1_001369.1_TNLJ
Helixer_CM066007.1_001366.1	CHAIN	chain	1	980	(TIR)(NBARC)	NLR	TIR-NLR	TN	MASFRGEDNRRTFTGHLFKGLENSGIFTFQDDKRLEHGASISDELLKAIEQSQVALVVFSKNYATSRWCLDELVKIMECKDQCGQTVIPVFYDVDPSHVRNQRDSFAEAFDKHETNYMDVVEGMQKVQRWRTALTAAADLKGYDIRDGSNFYGLESTLKVGNSEAKHVFDEMPTRAFTKAVNETSSVKATWKSTDAHVSISNFAADLNNNQSPKVFSETPTTATSSIHFPSTVGSIPYLPVLKLHASGALFYDGDKSAIDEDKVFDDNSQSTTTAVTSDDISDIYISPMVDEKRDLESLNKPADLVDATEDLDCKAKLMQEGANVFSAIPLAVAYGQSASNFFELEHLIEPNSNTIPVPDGVAHPETLGPKLSNGQMFDKISGWNETGSLISLQLAGTR…	GCA_000393655.2	Nicotiana sylvestris	4096	Solanales	Solanaceae	Nicotiana	Nicotiana sylvestris	Nicotiana_sylvestris_Helixer_CM066007.1_001366.1_TN
Helixer_CM066007.1_001365.1	CHAIN	chain	1	1265	(TIR)(NBARC)(LRR)(CJID)	NLR	TIR-NLR	TNLJ	MASSSASGTSQFPRWNYDVFLSFRGEDTRKTFTSHLYEILDIRGIKTFQDDKRLEHGASISDELCKAIEESQCAVIIFSKNYATSRWCLNELVKIMDCKTQFGQTVIPVFYDVDPSHVRNQRESFAEAFSKHETKYKDDIEGMQRWRIALTAAANLKGCDIRDKTESDCIRQIIDQISSKLCKISLSYLQNLVGIDTYLKEIESLLGIGINDVRIMGIWGMGGVGKTTIARAMFDTLLVRRDSSYQFDGACFLENIKEYKGRIHSLQNTLLAKLLREKAEYNNKEDGKHQMASRLRSKKVLIVLDDIDDKDHYLEYLADLDWFDNGSRIIVTTRDKHLIEKNNVIYEVNALPDHESIQLFNQYAFNKEVPNEYFKKLSLEVVNHAKGLPLALRVLGSSL…	GCA_000393655.2	Nicotiana sylvestris	4096	Solanales	Solanaceae	Nicotiana	Nicotiana sylvestris	Nicotiana_sylvestris_Helixer_CM066007.1_001365.1_TNLJ
Helixer_CM066007.1_001362.1	CHAIN	chain	1	1155	(TIR)(NBARC)(LRR)(CJID)	NLR	TIR-NLR	TNLJ	MASSSSSRWSYDVFLSFRGEDTRKTFTSHLYEVLNDRGIKTFQDDKRLEYGATIPEELCKAIEESQFAIVIFSKNYATSRWCLNELVEIMECKTQFRQTVIPIFYDVDPSHIRNQKESFAKAFEEHETKYKDDVEGIKRWRIALTAAANLKGSCDNRDKTDADCIRQIVDQISSKLCKISLSYLQNIVGINTHLEEIESLLEIGINDVRIVGIWGMGGVGKTTIARAMFDTLLVRRDSSYQFDGACFLEDIKENKGRIHSLQNTLLSKLLRKKAEYNNKEDGKHQMASRLCSKKVLIVLDDIDDKDHYLEYLAGDLGWFGKGSRIVVTTRNKHLIGKNDVIYEVTRLADQEAMQLFSQHAFRKEDLDECFKELSLEVVNYAKGLPLALKVWGSLLHNLG…	GCA_000393655.2	Nicotiana sylvestris	4096	Solanales	Solanaceae	Nicotiana	Nicotiana sylvestris	Nicotiana_sylvestris_Helixer_CM066007.1_001362.1_TNLJ
Helixer_CM066007.1_001361.1	CHAIN	chain	1	1172	(TIR)(NBARC)(LRR)(CJID)	NLR	TIR-NLR	TNLJ	MESSSASASTSQFFRWNYDVFLSFRGVDTRKSFTSHLGENLNMRGIKTFQDDKSLEHGASIPDELCKAIEESQCALIIFSKNYATSRWCLNELVKIMDCKSQFGQTVIPVFYDVDPSHVRNQRESFAEAFAKHETKYKDNVEGMQRWRIALTAAANLKGCDIRDKTEADCIRQIVDQISSKLCKISLSYLHNIVGINTHLEEIESLLRIGINDVRIVGIWGMGGVGKTTIARAMFDTLLGRKDSSYQFDGACFLKDIKENKRGMHSLQNTLLSQLLRENANYNNEDDGKHQMASRLRSKKVLIVLDDIDDKDHYLEHLAGDLDWFGNGSRIIVTTRDKHLIGKNDVIYEVTALPDHESIQLFYQYAFKKEVPDEYFKKLSLEVINHAKGLPLALKVWGS…	GCA_000393655.2	Nicotiana sylvestris	4096	Solanales	Solanaceae	Nicotiana	Nicotiana sylvestris	Nicotiana_sylvestris_Helixer_CM066007.1_001361.1_TNLJ
Helixer_CM066007.1_001356.1	CHAIN	chain	1	540	(NBARC)(LRR)	NLR	UNDETERMINED	NL	MRCYFVFFARCCGNRYSFGEKSLLKVGINDVRIILGIWGMGGLGKTTVARAIFDILSHQFEPACFLADIKENEKLHSLQNTLLSELLRRKNDYVNNKHDGKRMIPDRLCSKKVLIVLDDIDHKDHLEYLAGDIGWFGNSSRVVVTTRDKHLIEKNDIIYEVTTLSDHESIQLFYQHAFKKEVPNVCFKELSLKVVNYAKGLPLALKVWGSLLHNLSLTEWKSAIEQMEINSNSEIDEKLKISYDGLEPNQQEMFLDIACFLRGTEKEYAMQILESCHSGAEYKLRVLIDKSLVSISKNDEIQMHDLIEDMGKYIVNFLKDPGERSRLWLAEEVEEVMSNNTQGTMAVEAIWVPYNFGILRFSNEAMKSVKRLRILYIDSNLSDFGSYISHDGSIEYLSN…	GCA_000393655.2	Nicotiana sylvestris	4096	Solanales	Solanaceae	Nicotiana	Nicotiana sylvestris	Nicotiana_sylvestris_Helixer_CM066007.1_001356.1_NL
Helixer_CM066007.1_001354.1	CHAIN	chain	1	1094	(TIR)(NBARC)(LRR)(CJID)	NLR	TIR-NLR	TNLJ	MASSSASGTSQFPRWNYDVFLSFRGEDTRKTFTSHLYEILDIRGIKTFQDDKRLEHGASISDELCKAIEESQCAVIIFSKNYATSRWCLNELVKIMDVKTQFGQTVIPVFYDVDPSHVRNQRESFAEAFSKHETKYKDDVEGMQRWRIALTAAANLKGCDIRDKTESDCIRQIVDQISSKLCKISLSYLQNIVGIDTHLEKIESLLGIGINDVRIVGIWGMGGVGKTTIARAMFDILLVRRDSSYQFDGACFLANIKENKRGMHSLQNIIFSELLKEKADYNNKEDGKHQMASRLRSKKVLIVLDDIDDKDHYLEYLAGDLDWFGNGSRIIITTRDKHLMGKNGVIYEVTALPNHESIQLFYQHAFKKEVPNEHFKKLSLEVVNYAKGLPLALRVWGSL…	GCA_000393655.2	Nicotiana sylvestris	4096	Solanales	Solanaceae	Nicotiana	Nicotiana sylvestris	Nicotiana_sylvestris_Helixer_CM066007.1_001354.1_TNLJ
Helixer_CM066007.1_001159.1	CHAIN	chain	1	1174	(TIR)(NBARC)(LRR)(CJID)	NLR	TIR-NLR	TNLJ	MASSSSSSARWSYDVFLSFRGEDTRKTFTSHLYEVLKDRGIKTFQDEKRLEYGATIPEELCKAIEESQFAIVVFSENYATSRWCLNELVKIMECKTQFRQTIIPIFYDVDPSHVRNQKESFAKAFEEHETKYKDDVEGIQRWRTALNAAANLKGSCENRDKTDADCIRQIVDQISSKLSKISLSYLQNIVGIDTHLEEIESLLGIGINDVRIVGIWGMGGVGKTTIARAMFDTLLGRRDSSYQFDGACFLKDIKENKRGMHSLQNTLLFELLRENANYNNEDDGKHQMASRLRSKKVLIVLDDIDDKDHYLEYLAGDLDWFGNGSRIIVTTRDKHLIGKNDIIYEVTALPDHEAIQLFYQHAFKKEVPDECFKELSLEVVNHAKGLPLALKVWGSSLHK…	GCA_000393655.2	Nicotiana sylvestris	4096	Solanales	Solanaceae	Nicotiana	Nicotiana sylvestris	Nicotiana_sylvestris_Helixer_CM066007.1_001159.1_TNLJ
Helixer_CM066007.1_001160.1	CHAIN	chain	1	1133	(TIR)(NBARC)(LRR)(CJID)	NLR	TIR-NLR	TNLJ	MASSSASTSTLQFPRWNYKVFLSFRGEDTRKIFTGHLFKGLENSGIFTFQDDKRLEHGASIPNELLKAIEQSQVALVIFSKNYATSRWCLDELVKIMECKDQCGQTVIPVFYDVDPSHVRKQRESFAEAFDKHETSYKDDDEGMLKLQRWRNALTAAANLKGYDVRDRIEAENIQHIIDQISKLCNSATLSSLRDIVGIDTHLEKLKSLLKVGIYDVRIILGIWGMGGLGKTTIARAIFDTLSHKFEAACFLMDIKENEKRHQLYSLQNTLLSELLRRKDDYVNNKDDGKRMIPDKLCSKKVLIVLDDIDHKDHLEYLAGNLDWFGDGSRIIVTTRDKHFIEKNDVIYEVTALPDKESMQLFNQHAFGKEFPNEHFKELSLEVVNYAKGLPLALKVWGS…	GCA_000393655.2	Nicotiana sylvestris	4096	Solanales	Solanaceae	Nicotiana	Nicotiana sylvestris	Nicotiana_sylvestris_Helixer_CM066007.1_001160.1_TNLJ
Helixer_CM066007.1_001161.1	CHAIN	chain	1	757	(TIR)(NBARC)(LRR)	NLR	TIR-NLR	TNL	MALSSASTTTSQFRWNYKVFLSFRGKDTRSKFTSHLFKGLESSGIFTFQDDKRLEHGASISDELLKAIEQSQVALVVFSQNYATSRWCLDELVKIMECKAQCGHTVIPVFYDVDPAHVRYQRKSFAKAFKKHETRYKDDDEGMQKVQRWRNALTAAANLKGYDIRAGIEAENIQHIVDQISKLCNSASLSSLRDVVGIDTHLEKLKSLLKVGTNDVRIILGIWGMGGLGKTTIARAIFDTLSHQFEAVCFLADIKENEKRHQLYSLQNTLLSELLRRKDDYVNNKHDGKRMIPDRLCSKKVLIVLDDIDHKDHLEYLAGDIGWFDNGSRVVVTTRNKHLIEKNDVIYEVTGLADHEAMQLFSQHAFRKEDPDECFKELSLEVVNYAKGLPLALKVWGSL…	GCA_000393655.2	Nicotiana sylvestris	4096	Solanales	Solanaceae	Nicotiana	Nicotiana sylvestris	Nicotiana_sylvestris_Helixer_CM066007.1_001161.1_TNL
Helixer_CM066007.1_001324.1	CHAIN	chain	1	1255	(TIR)(NBARC)(LRR)(CJID)	NLR	TIR-NLR	TNLJ	MASSFASTSTSQFPHEVFLSSSSSTSSTSTSQFPRWNYHVFLSFRGEDTRRTFTGHLFKCLENSGIFTFQDDKRLEHGSSISDELLKAIEQSQVALVVFSKKYATSRWCLDELVKIMECKDLCGQTVIPVFYDVEPSHVRYQRESFAEAFDKHETRYKDDDEGMEKLQRWRNALTAAANLKGYDVRDGIEAENIQQIVDQISKLCNRATLSSLRDIVGIDTHLEKLKSLLKVGINNVRIILGIWGMGGVGKTTIARAIFDNLSHQFEASCFLEDIKENEKLHSLQNTLLSELLRRKDDYVNNKHDGKRMIPDRLFCKKVLIVLDDINHEDHLEYLAGDIGWFGNGSRVVVTTRDKHLIGKCNVIYEMTALPDYESMQLFNQYAFGKECPDEHFKELSLE…	GCA_000393655.2	Nicotiana sylvestris	4096	Solanales	Solanaceae	Nicotiana	Nicotiana sylvestris	Nicotiana_sylvestris_Helixer_CM066007.1_001324.1_TNLJ
Helixer_CM066007.1_001320.1	CHAIN	chain	1	879	(TIR)(NBARC)(LRR)	NLR	TIR-NLR	TNL	MASSSAYASTSQFPRWNYKVFLSFRGDDTRRTFIGHLFKGLENSGIFTFHDDKRLEHGASISDELLKAIEQSQVALVVFSKNYATSRWCLDELVKIMECKDQCGQTVIPVFYDVDPSHVRKQTESFAEAFDKHETSYKDDDEGMQKLQRWRNALTAAANLKGYDVRDGIEAENIQQIVDQISKLCNSATLSSLRDIVGIDTHLEKLKSLLKVGTNDVRIILGIWGMGGLGKTTIARAIFDTLSHQFEAACFLADIKENEKLHSLQNTLLSELLRRKDDYVNNKLDGKRMIPDRLCSKKVLIVLDDIGHKDHLEYLAGDIGWFGNGSRVVVTTRDKHLMGKDDAIYEVTALPDHESIQLFYQHAFRKEDPDECFKELSLDVVNHAKGLPLALKVWGSLMH…	GCA_000393655.2	Nicotiana sylvestris	4096	Solanales	Solanaceae	Nicotiana	Nicotiana sylvestris	Nicotiana_sylvestris_Helixer_CM066007.1_001320.1_TNL
Helixer_CM066007.1_001317.1	CHAIN	chain	1	1169	(TIR)(NBARC)(LRR)(CJID)	NLR	TIR-NLR	TNLJ	MASSFASASTSQFPRWNYKVFLSFRGEDTRKTFTGHLFKGLENNGIFTFQDDKRLEHGASISDELLKAIEQSQVALVVFSKNYATSRWCLDELVKIMECKDQCGQTVIPVFYDVDPSHVRNQRESFAEAFDKHEPRYRDDDEGRQKLQRWRNALTAAANLKGYDVRDGIEAENIQQIVDQISKLCNSATLSSLRDVVGIDTHLDKLKSLLKVGINDVRIILGIWGMGGLGKTTIARVIFDILSHQFEAACFLADIKENEKRHQLHSLQNTLLSELSRRKDDYVNNKHDGKRMIPDRLFSKKVLIVLDDIDHKDHLEYLAGDIGWFGNGSRVVVTTRNKHLIEKNDVIYEMTALSDHESIQLFCQHAFRKEDPDEHFKKLSLEVVKYANGLPLALKVWGS…	GCA_000393655.2	Nicotiana sylvestris	4096	Solanales	Solanaceae	Nicotiana	Nicotiana sylvestris	Nicotiana_sylvestris_Helixer_CM066007.1_001317.1_TNLJ
Helixer_CM066007.1_001316.1	CHAIN	chain	1	1165	(TIR)(NBARC)(LRR)(CJID)	NLR	TIR-NLR	TNLJ	MASPSPSSSSSARWSYDVFLSFRGEDTRKTFTSHLYEVLKDRGIKTFQDEKRLEYGATIPEELSKAIEESQFAIVVFSKNYATSRWCLNELVKIMECKTQFRQTVIPIFYDVDPSHVRNQKESFAKAFEEHETKYKDDAEGIQRWRIALNAAANLKGSCDNRDKSDADCIRQIVGQISSKLCKISLSYLQNIVGIDTHLKKIESLLEIGINDVRIVGICGMGGVGKTTIARAMFDTLLVRRDSSYQFDGACFLEDIKENKGRINSLQNTLLSKLLREKAEYNNKEDGKHQMASRLRSKKVLIVLDDIDDKDHYLEYLAGDLDWFGNGSRIIVTTRDKHLIEKFGIHLVTALTGHEAIQLFNQYAFGKEVSDEHFKKLSLEVVKYAKGLPLALRVLGSSL…	GCA_000393655.2	Nicotiana sylvestris	4096	Solanales	Solanaceae	Nicotiana	Nicotiana sylvestris	Nicotiana_sylvestris_Helixer_CM066007.1_001316.1_TNLJ
Helixer_CM066007.1_001313.1	CHAIN	chain	1	1520	(TIR)(NBARC)(LRR)(CJID)	NLR	TIR-NLR	TNLJ	MASSSASASTSQFPWWNYKVFLSFKGEDTRKTFIGHLFKGLENSGIFTFQDDKRLEHGTSISDELLKAIEQSQVALVVFSKNYATSRWCLDELVKIMECKDQCGQTVIPVFYDVDPSHVRNQRESFAEAFNKHETSYKDDDEGMQKLQRWRNALTAAADLKGYDIRDGIEVENIQQIVDQISKLCNSANLSSLREVVGIDTHLEKLKSLLKVGINDVRIILGIWGMGGLGKTTIARAIFDTLSHQFEAACFLADIKENEKLHSLQNTLLSELLRKKDDYVNNKHDGKQTIPDRLRFKKVLVVLDDIDHKDHLDYLAGDLSWFGNGSRVVVTTRDKHLIGKDDIIYEVTALPDHESIQLFYQHAFKKEVPDECFKELSLKVVNHAKGLPLALKVWGSMLH…	GCA_000393655.2	Nicotiana sylvestris	4096	Solanales	Solanaceae	Nicotiana	Nicotiana sylvestris	Nicotiana_sylvestris_Helixer_CM066007.1_001313.1_TNLJ
Helixer_CM066008.1_000006.1	CHAIN	chain	1	1156	(TIR)(NBARC)(LRR)(CJID)	NLR	TIR-NLR	TNLJ	MTQKSSSSAHTFRWSYDVFLSFRGEDVRKTFVDHLYVALQQKGIHTFKDDENLEKGKSISPDLMRAIEESRIALIIFSRNYANSIWCLDELVKIMECKNLNGQIVFPVFYDVDPSTVRKQKSSFGEAFSSHEAHGCFKLQKWRAALEEAANLSGCDLPNTANAHEAKVIKQIVEDILAKLGGQRHAINAENLVGMESQMQKVYKMLGIGFGGVHFVGIFGMSGVGKTTLARVIYDNISSQFEGACFLHEVRDRSEKQGLARLQEILLSKILVIKDLRINNLFEGVNMHRHRLRYKKVLLVLDDVDHIDQLEVLAQKREWFGSGSRIIITTKDKHLLVKHDVEKIYKMRTLSDDESLELFKQYAFKKNHPTKKFEDLSAQVIKYTAGLPLALKVLGSFLY…	GCA_000393655.2	Nicotiana sylvestris	4096	Solanales	Solanaceae	Nicotiana	Nicotiana sylvestris	Nicotiana_sylvestris_Helixer_CM066008.1_000006.1_TNLJ
Helixer_CM066008.1_000007.1	CHAIN	chain	1	813	(TIR)(NBARC)(LRR)	NLR	TIR-NLR	TNL	MMQKSSSCFSSAQTFRWSYDVFLSFRGEDVRKTFVDHLYVALQQKGIHTFKDDEKLERGKSISPDLTRAIEESRIALIIFSKNYANSTWCLDELMKIMECNKQKGQIVLPVFYDVDPSTVRKQKSSFGEAFSSHEARGCFKLQKWRAALVEAANLSGWDLPNTANAHEARVIEQIVEDIMAKLGGQRQSSNAENLVGMESHMQKVYKMLQVGSGEVRFLGILGMSGLGKTTLARVIYDNIRSQFEGACFLHEVGERSAKQGLERLQEILLSEILVIKDVRISDSFEGANMQKQRLPCKKVLLVLDDVDRIDQLDALAGERDWFGPGSRVIITTKDKHLLVKHRVEKIYRMRTLSEYESLQLFKRHAFKKRHPTKEFDDLSAQVIKHTAGLPLALKVLGS…	GCA_000393655.2	Nicotiana sylvestris	4096	Solanales	Solanaceae	Nicotiana	Nicotiana sylvestris	Nicotiana_sylvestris_Helixer_CM066008.1_000007.1_TNL
Helixer_CM066008.1_002963.1	CHAIN	chain	1	400	(CC)(NBARC)	NLR	CC-NLR	CN	MAYASVASLMRTMESVLASNSPMQSLVCDHKEEFLALREKVSFLEVLLKNFEKNNNSGKMTDLEAQIKEAANAVEHTIQLRLTEFLMAKDEMQKEKAHKRLCDSLKQVAEEIDHLRNESPKIQNEGKKASKEALVQDSSSEKHTPNVENNMVGRDDQRKRLLVELTQHRGSSGRLKVVPIVGMGGIGKTTLAKEVYDDAAIRLHFDVCAWATISQQHNVKEILLSLLRHTKGDKFNMDDEAELADMLQKSLKGKRYLIVLDDMWKSEAWDDVRLCFPSENNGSRILLTTRNIEVACSAGTENLSLQMDLMGPVDSWKLFKSIAFANEALPSEFETIGKQIVDKCQGLPLTIVVVAGLLSKSERTIEDWENVAEDVKSFVTNDPDKQSCILEFFQKTVRFQ	GCA_000393655.2	Nicotiana sylvestris	4096	Solanales	Solanaceae	Nicotiana	Nicotiana sylvestris	Nicotiana_sylvestris_Helixer_CM066008.1_002963.1_CN
Helixer_CM066008.1_002962.1	CHAIN	chain	1	894	(CC)(NBARC)(LRR)	NLR	CC-NLR	CNL	MAYPSIASLTRTIKSLLISNSPVQSIICNHREEILALHEKVSSLEVFLKNFKKSNVSRKMTDLEAQINKVVNVVEHTIQLRITEMVMANDEIQEEKAHERFCCSLQQVARDIDRVLNESSKDMVGRADQRKTLLDDLTRGFNDEPKVIPIVGMGGIGKTTLAKDVFDDVTIRSHFDVRAWATISKEHNVKDILVSLLRSTKEKDGIIHIEDEAKLADMLQKSLKGKRYLIVLDDIWKNEAWDDVRLCFPSENKGSRILLTTRNTGVACSAGTENLSLRLDFMNPDESWNLFKSTIPANDALPPEFETVGKQIVERCQGLPLTTVVVAGLLSKCKRTIEVWKDVAKDVKSFVKNDRDKQCQHVLGLSYNHLTSDLKPCLLYFGIFPENSEISVKRLVRLW…	GCA_000393655.2	Nicotiana sylvestris	4096	Solanales	Solanaceae	Nicotiana	Nicotiana sylvestris	Nicotiana_sylvestris_Helixer_CM066008.1_002962.1_CNL
Helixer_CM066008.1_002961.1	CHAIN	chain	1	990	(CC)(NBARC)(LRR)	NLR	CC-NLR	CNL	MERATPVRKPPHLHRLSADVDGGPAGEQLPPPLPPPAMSLAPAIVLHHRRPIPTVSTSKLSGHNWNRIDMAYASIASLMRMIELLLTSKSPMQSLICDHKEEFLALQRKVSSLEVFLKNFDKSNDTEKMAYLEAQIKDVTNAVEHTIQLTLTEAVMANDEMHKEKEHKRLFDSLKQVAEDIDHVQNESPNIQDYNTASHYQRKWLLEKLTQYDGSSDLKVISIIGMGGIGKTTLAKEVYDYESIRFHYDVRAWTTVSQKYNVRDILESLLHSAMGRKFYMDDELDLADRLRKSLIGKRYLIVMDDMWSSNAWDDVRHCFPCRNNRSRILLTTRNKKLAYYAGTENLSLQMDLMDPDESWNLAKSMVFANEALPYEFETIGKQIVEYCTGLPLAILVISG…	GCA_000393655.2	Nicotiana sylvestris	4096	Solanales	Solanaceae	Nicotiana	Nicotiana sylvestris	Nicotiana_sylvestris_Helixer_CM066008.1_002961.1_CNL
Helixer_CM066008.1_002960.1	CHAIN	chain	1	913	(CC)(NBARC)(LRR)	NLR	CC-NLR	CNL	MAYASIASLMRMIELLLTSKSPMQSLICDHKEEFLTLQRKVSSLEVFLKNFEKSNDTEKMAYLEAQIKDVTNAVEHTIQLRLTEAVMANDEMHKEKEHKRLFNSLKQVAEDIDHVQNESPNIQDYNTVSLYQRKWLLEKLTQYDGSSDLKVISIIGMGGIGKTTLAKEVYDYESIRFHYDVRAWTTVSQQYNVKDILESLLHSTMGSQFYTDDKLELADRLRKSLMGKRYLIVMDDMWNSNAWDDVRHCFPCCNNRSRILLTTRNKEVAYYAGTENLSLQMDLMDPDESWNLAKSMVFVNEALPYEFETIGKQIIEYCTGLPLAILVISGLLSRSKRTIEDWENIAEDVVSFVTKDPYERYRHVLGLCYNHLTSDLKACLLYFGIFPEDTEISVKSLVR…	GCA_000393655.2	Nicotiana sylvestris	4096	Solanales	Solanaceae	Nicotiana	Nicotiana sylvestris	Nicotiana_sylvestris_Helixer_CM066008.1_002960.1_CNL
Helixer_CM066008.1_002954.1	CHAIN	chain	1	927	(CC)(NBARC)(LRR)	NLR	CC-NLR	CNL	MAYASIASLMRMIELLLTSKSPMQSLICDHKEEFLALQGKVSSLEVFLKNFEKSNDTEKMAYLEAQIKDVTNAVEHTIQLRLTEAVMADDEMQKEREDKRLFDSLKQVAEEIDHVQNGSSNFQDYDTVSCYHRIWLLEKLTQYDGSSRKLKVISIAGMGGIGKTTLAKEVYDYESIRSHYDVRAWTTVSQQYNVKDILKSLLHSTIPDRFDLGNESRLAYMLGKSLKSKRYLIVLDDVWSFKAWDDVRQCIPSNNNGSRILLTTRNKEVAYYAGTKNLSLCMDLMDQDESWNLAKSIMFANEALPYDFETIGKQVVVYCQGLPLAIAVISALLSRSKRTIEDWENIAEDVMSLVTEDPYERYLHVLGVSYNHLTSDLKACLLYFGIFPEDSEISVKSLV…	GCA_000393655.2	Nicotiana sylvestris	4096	Solanales	Solanaceae	Nicotiana	Nicotiana sylvestris	Nicotiana_sylvestris_Helixer_CM066008.1_002954.1_CNL
Helixer_CM066008.1_002953.1	CHAIN	chain	1	875	(CC)(NBARC)(LRR)	NLR	CC-NLR	CNL	MTDLEAQIKEVAEAVEHTIQMTLTEALVANDEMQKEKAHGRLGDCLKQVAEDIDRVRKETKKIQDKGKKASNESLVLDSSTKDIPNLKNNMVGRDDERKRLLENLTRGFSGEPKVIPIVGMGGIGKTTLAKEVFNDASIRSHFDVRAWATISSQYNVKDIYVSLLLFTKETKDERVHMKDEAMLADMLQKSLKGKRYLIVMDDMWNSKAWDDVRQCFPSEDKGSRILLTTRNTEVACYAGTGNLSLQMDFMNPDESWKLFKCTGFADVSLPHEFETIGKHIVDKCQGLPLSIIVVAGLLSKSKRTLEDWKIVARDVMSFVTDDPDKQCLHVLGLSYNHLTNDLKACLLYFGIFPEDSEIPVKKLVSLWMAEGFLKLENDLQGEAEKCLQDLIDRCLVLV…	GCA_000393655.2	Nicotiana sylvestris	4096	Solanales	Solanaceae	Nicotiana	Nicotiana sylvestris	Nicotiana_sylvestris_Helixer_CM066008.1_002953.1_CNL
Helixer_CM066008.1_002952.1	CHAIN	chain	1	881	(CC)(NBARC)(LRR)	NLR	CC-NLR	CNL	MTDFEAHIKEVAEFVELTIQLRLTESLEANDEMQKEKAHERLCDSLQQVAQEIDRVQKESTKIKDKGKQASNKSSLVQDSSLVNVKSNMVGRDDERKRLLEDLTRGFSGEPKVIPIVGMGGIGKTILAKEVFDDVTIRSHFDVRSWATVSSQHNVKEILLSLLSSRKGMNDKDYKEDEPELADMLRKSLKGKRYLIVLDDIWMSKAWDDVRLCFPSENNGSRILLTTRDTEVACYAGTENLSLQMDFMHPDESWNLFKSAASANEALTSEFEAIGKQIVDKCQGLPLTIVVVAGILSKPERTIEDWENVAKDVKSFVKNDPDELCLHVLGLSYNHLTSDLKACLLYFGIFPEDSEISVKRLMSLWTAEGFLKLEKDLEGEAEKCLHDLIDRCLVLVSDK…	GCA_000393655.2	Nicotiana sylvestris	4096	Solanales	Solanaceae	Nicotiana	Nicotiana sylvestris	Nicotiana_sylvestris_Helixer_CM066008.1_002952.1_CNL
Helixer_CM066008.1_002949.1	CHAIN	chain	1	909	(CC)(NBARC)(LRR)	NLR	CC-NLR	CNL	MAYASIASLMRTIELLLTSKSPIQSLICDHREEILTLHEKVSSLEVFLKNSERSNVSEEMTDLEARIKEVANAVEYTIQLRLTEAVMANDEMQKERAHEMFCDSLQQVAEDISHVQKESMKIQHKGKQASKKSLVRGSSSAKDVLNVKKNMVGRDDQRKRLLEDLTRRSSGELKVIPILGMGGIGKTTLAKEVYNDVSIQSHFDVRAWATVSSHHNVKEILLSLLRSRMGDTFYMEDEAELADMLQKSLKSRRYLIVMDDMWSSKAWDDVRQCFPSENNESRVLLTTRDTDVACYAGTENFSLQMSFMDPYESWNLFKSAAFASEELPSEYETIGKQIVDKCQGLPLTIVVVAGILSKSERTIEDWENVAQDVMSFVTNDPDKQCLHKTEISVKRLVRL…	GCA_000393655.2	Nicotiana sylvestris	4096	Solanales	Solanaceae	Nicotiana	Nicotiana sylvestris	Nicotiana_sylvestris_Helixer_CM066008.1_002949.1_CNL
Helixer_CM066008.1_002945.1	CHAIN	chain	1	935	(CC)(NBARC)(LRR)	NLR	CC-NLR	CNL	MAYAAITSLMNTIQQSMESTGLVMQLFYEKLESLRAIMEKSCNVTGDLDALTSLEAQIVELADEAENKVDLESRNIFLPENEKKQRRAFVNLYSLVKEVVGRIDSTMKKWMAIQKKLKNIQDLKAQDLSLVSTSRHGIEPEDKMVGLENEFEMMQDQLARGAKELEVVSIVGMGGIGKTTLANKIYSDPFIMSHFGIRAKATVSQEYCARYVLLRLLSSISGKIEEFHEHQDDDQLADRLQKLLKCGRYLVVIDDIWTREAWDGIKRCFPDCNNGSRILMTTRNVEVAECASSGKTPYHMRLMNFDESWSLLYEKVFVKDYFSPEFEQLGKKIALNCGGLPLALVLIAGLLFKIGNSLDEWKSVVKNVSSMVTTEVNVQCMRVVALSYHYLPHHLKSCF…	GCA_000393655.2	Nicotiana sylvestris	4096	Solanales	Solanaceae	Nicotiana	Nicotiana sylvestris	Nicotiana_sylvestris_Helixer_CM066008.1_002945.1_CNL
Helixer_CM066008.1_000054.1	CHAIN	chain	1	935	(CC)(NBARC)(LRR)	NLR	CC-NLR	CNL	MAYAAITSLMNTIQQSMQLTGRNLQSFYEKLQSLRSIMEKPCNITTEDIEALTSLEAEIVEVAFSAEVKVDSRSIKVLYSKTTTLRSNALWKLCCCLEKAVERIDSIMKQWMAIRDWYTNIKGLKAQKFSLASIPERAVEPENIMVGHESEFEMMQDRLARGSSELEVVSITGMGGIGKTTLANKLYSDPFIMSRFDIRAKVTISQEYCKRNVLLGLLSPISGRTNEYFEQDDGQLADQLQKLLKGRRYFILIDDIWTSEAWDDIKLCFPEYTNGSRILLTTRNVEVAKYASSGNPPCQMRLLDFNESWDLLHKKVFEKDCFSLEFEKIGKEIASKCGGLPLAITVIAGLLSKIGKALDEWQSVAEKVSSMVSTDVDVQCMRVLALSYHHLLHHLKACF…	GCA_000393655.2	Nicotiana sylvestris	4096	Solanales	Solanaceae	Nicotiana	Nicotiana sylvestris	Nicotiana_sylvestris_Helixer_CM066008.1_000054.1_CNL
Helixer_CM066008.1_000057.1	CHAIN	chain	1	888	(CC)(NBARC)(LRR)	NLR	CC-NLR	CNL	MAYASIVSLMRTIKLLLTSKSPIQSLIRDHKEEILTLHEKVSSLEVFLKNSERSNVSEEMTDLEARIKEVANAVEYTIQLRLTEAAMANDEMQKVTAHEMFCDSLQQVAEDISHLQKESMKIQHKGKQASKKSLVRGSSSAKDVLNVKKNMVGRDDQRKRLLEDLTRRSSGELKVIPILGMGGIGKTTLAKEVYNDVSIRSHFDVRAWATVSSHHNVKEILLSLLRSRMGDTFYMEDEAELADMLQKSLKSRRYLIVMDDMWSSKAWDDVRQCFPSENNESRVLLTTRDTDVACYAGTENFSLQMSFMDPYESWNLFKSAAFANEELPSEYEIIGKQIVDKCQGLPLTIVVVAGLLSKSERTIEDWENVAQDVMSFVTNDPDKQCLHVLGLSYNHLTSN…	GCA_000393655.2	Nicotiana sylvestris	4096	Solanales	Solanaceae	Nicotiana	Nicotiana sylvestris	Nicotiana_sylvestris_Helixer_CM066008.1_000057.1_CNL
Helixer_CM066008.1_000058.1	CHAIN	chain	1	869	(CC)(NBARC)(LRR)	NLR	CC-NLR	CNL	MAYAAITSLITTILDFPQHADIYLQPFIEKLKSFRAIIEKPCNITGDLEVLTMMEAEIIELLNTTEDMIILKTRKAIKAKTTIKRRVAFWRLRSLLKRAPTRIHSKMNKWLAMQNSKDLRAQNLIVANTSQHDFQSENMMVGHENAFEIMQDQLARGATELQVISIVGMGGIGKSTLAIKLYNDPFIMSHFDIRAKVIVSQEYCKRNVLLGILSSISGSGTIGEFYEQQDDGQLADRLQKYLKGKRYLIVIDDIWTTIAWDDVKLCFPDCNCGSRILLTTRNMKVAEYASSGNPPYQMRLLNFNESWYLLHKKVFENTYFPPEFENIGKQIALNCKGLPLAIVVIAGLLLKIGQSLDEWENIAENIVSMVSTDPDVPCMRMLALSYHHLPHHLKPCFLY…	GCA_000393655.2	Nicotiana sylvestris	4096	Solanales	Solanaceae	Nicotiana	Nicotiana sylvestris	Nicotiana_sylvestris_Helixer_CM066008.1_000058.1_CNL
Helixer_CM066008.1_002919.1	CHAIN	chain	1	921	(CC)(NBARC)(LRR)	NLR	CC-NLR	CNL	MAYAAVTSLMSTIQQSMQFTGCNLQSFYEKLESLRSILEKPLKVIGDDIEVLKSLEAEIIELACSAEGMVESVSRKVFLAKDAVTRRIDSWELFSLLKQAVGHIGFAMNKWMAVQNMYTNSKDLEAQNLSLADVSQPALELENTMVGHETEFEMLQDQLTRGASELEVVSIVGMGGIGKTTLANKIYSDPFIMSHFDIRAKATVSLEYRARNVLLGLLFSISGKTYEFYDQQDVGQLADRLQKLLKGGRYLVVIDDIWTTEAWDDIKLCFSDCNNGSRILLTTRNVDVAEYASSGKPPFQMRLLNSNESWNLLCGKVFEKEYFSLEFDIIGKEIALKCGGLPLAITVIAGLLSKIGKALHEWQSVADNVSSVVSTDVDAQCMRVLALSYHYLPNHLKPC…	GCA_000393655.2	Nicotiana sylvestris	4096	Solanales	Solanaceae	Nicotiana	Nicotiana sylvestris	Nicotiana_sylvestris_Helixer_CM066008.1_002919.1_CNL
Helixer_CM066008.1_002910.1	CHAIN	chain	1	946	(CC)(NBARC)(LRR)	NLR	CC-NLR	CNL	MAYAAITSLMNTIQQSMESTGLVMQLFYEKLESLRAIMEKSCNVTGNVLTSLEAQIAELADEAEYKVDLESRNIFLPENEKKQRRAFVNLYSLVKEVVGRIDSTMKKWMAIQNKLKNIQDLKAQDLSLVSTSRHGLEPEDKMVGLENEFEMVQDQLARGARELEVVSIVGMGGIGKTTLANKIYSDPFMMSHFGIRAKATVSQEYCARYVLLGLLSSISGKFDEFHEHQDDDQLADQLQKLLKCGRYLVVIDDIWTREAWDGIKRCFPDCNNGSRILMTTRNVEVAECASSGKTPYHMRLMNFDESWSLLYEKVFVKDYFSPEFEQLGKKIALNCGGLPLALVLIAGLLSKIGNSLDEWESVVKNVSSMVNTEVNVQCMRVVALSYHYLPHHLKSCFLY…	GCA_000393655.2	Nicotiana sylvestris	4096	Solanales	Solanaceae	Nicotiana	Nicotiana sylvestris	Nicotiana_sylvestris_Helixer_CM066008.1_002910.1_CNL
Helixer_CM066008.1_002887.1	CHAIN	chain	1	902	(CC)(NBARC)(LRR)	NLR	CC-NLR	CNL	MAYAAITSLMSTIQQSMQLTGHNLQSFYEKLESLIAITEKPCNNMIGNLGPLTRLEAKVIELACSTEDMVDSESRNVMVDLESRNVINIISRTISFWRLRFLLKQAIRDIDCTAKKWIGTQTNQDLKAQNPILPSTSERALEPENMMVGHENEFEMMQDQLARGASELEVVSIVGMGGIGKTTLANKIFSDPFIMSRFDIRAKVTISQEYCPRKGLLGLLSSITGKTDKPYEQQDDGQLKDRLQKLLKGRRYLIVVDDIWNEAAWDDIKLCFPDCNNRSRILLTTRNVEVAEYASSGKPPYQMRLLNCHESCDLLHKRVFLNECFPPEFEQLGKQIALNCKGLPLAIIVIAGLLSKIGKSMDEWQMVVENVSSLVSTDVDVQCMRVLALSYHHLPRRLK…	GCA_000393655.2	Nicotiana sylvestris	4096	Solanales	Solanaceae	Nicotiana	Nicotiana sylvestris	Nicotiana_sylvestris_Helixer_CM066008.1_002887.1_CNL
Helixer_CM066008.1_000231.1	CHAIN	chain	1	930	(CC)(NBARC)(LRR)	NLR	CC-NLR	CNL	MAYAALTSAVCSLELFLQCNHPLLNNLQRKEQILSLCKRILSFQEFLVDYEKLMHKHVGLKLLEGKIKEKTYQVEDIVDSKLRKYFLAKNAKDRKKAYSVLCRRLQVAIEEMELIKKEARTIKGDKIRTWNFHTRASPPARRDVSTSSPNLQQQTPVGFQDDLEKIIDRLRGDSSELDIITIVGMAGIGKTTLAKRAYNHPSVVYRFDVRAWTTISQEYRERDTLLDLFYSVVPPANGSNQESDKEAADQLYGRLMTQPSKETYEGRNQEMADRLHKSLKGKRFLIVVDDMWSTDAWDNVSMLLPDDNNKSRVILTSRLIDVATYANANPDRQPHRLSFLNKDEGWELLREKLFGKRGCPFELEVIGKSIAEKCQGLPLAIVVVAGHLSKMSKTPDSWN…	GCA_000393655.2	Nicotiana sylvestris	4096	Solanales	Solanaceae	Nicotiana	Nicotiana sylvestris	Nicotiana_sylvestris_Helixer_CM066008.1_000231.1_CNL
Helixer_CM066008.1_002790.1	CHAIN	chain	1	1002	(NBARC)(LRR)	NLR	CC-NLR or CCR-NLR or CCG10-NLR	NL	MEIVGAVISMIQCFCGETCSHQSISEKCMYMRKPHALANRIEEKMELLKAREEDVRRKLQVEKVWRGMEPKAEVNMWLTNVGKIKSSVACLQEEITKNKSCLNGCCPNYTSRLKLGKHFNKKIKEADRLLAQSIYPDASLVDMMPQRGNILPATSLVGETAQRSLKLVWEYLNDGHTGIIGIYGMGGVGKTSILVAINNRLLRESTAFDNVIWVTASKDSNVQKLQKDIARAVCLSFDEEDDEMARAAQLLEALMRRRRFLLIIDDLWEAFSLEVVGIPSPGYGHECKLIITTRSMMVCRGMETMRDVEVSVLSKEEAYDLFKQKVGDEVLASPRLQAVAEDVAMECGGLPLALVTVGRALRRENDMRQWENALSQLKSAMGRIEGMENRVFTRLRFSY…	GCA_000393655.2	Nicotiana sylvestris	4096	Solanales	Solanaceae	Nicotiana	Nicotiana sylvestris	Nicotiana_sylvestris_Helixer_CM066008.1_002790.1_NL
Helixer_CM066008.1_001488.1	CHAIN	chain	1	765	(NBARC)(LRR)	NLR	CC-NLR or CCR-NLR or CCG10-NLR	NL	MEVVETSEKRSQAPADFPSINDEVVGFAKDAEYIMKKLTGRSKELDVISIFGMAGLGKTTLARKVYNNTSIINHFDVKAWCTVSQTYDMRTLLVDILEQATNKEWKINEDFDIGDKLQKTLKGRRYLIVLDDIWKVEAWEDLGLCFPKGEYGSRVMVTTRIEEVAKHLQYHSDPYSLRFLTLEESWELLQKRVFQGESCPLDLREAGLKIAEHCKGLPLVIVLIAGIIVKTEREASLWLEFANDLSSHVLGEQSMKVIQSSYEHLEDHLKPCLLYMGLFPEDHKIPMHDLLKLWMAEEFVVNVDTENMEEASRFCLNDLLKRSLVMVSRRRINGDIECCTLHDVVREFCLRKLTEEKFMQLTVPYNPYDQHLYPQESRLCIYIHDDLVNQLDHSEYMLD…	GCA_000393655.2	Nicotiana sylvestris	4096	Solanales	Solanaceae	Nicotiana	Nicotiana sylvestris	Nicotiana_sylvestris_Helixer_CM066008.1_001488.1_NL
Helixer_CM066008.1_001489.1	CHAIN	chain	1	742	(NBARC)(LRR)	NLR	CC-NLR or CCR-NLR or CCG10-NLR	NL	MDVVETCGEGILSSAGPSVQCSLPSIDEEVVGFEKDAESIMKKLIGGTKELDVISIFGMPGLGKTTLARKVYNNPSIVNHFDAKYGGNYEIKEDDDIADKLRKTLIGRRYLIVLDDIWEVEAWEDLGLCFPKGEDGSRVMVTTRIEQVAKHLQHRSDPYSLRFLTLEESWELLIKKVFQGESCPPNLLEASLQVAEHCKGLPLVIVLIAGIIVKMERQESLWLEVANDLSSHALGEQSMKVIQSSYEHLEDHLKPCLLYMGLFPEDYKIPVSALLNLWIAEEFVLNVDTENYMEEAARVCLNDLLNRSLVMVSKRRRNGDIKYCILHDVVREFCSAKLREEKFVQLIVPYNPYKHLYTKESRLCTYIHDDLVEQLDHCEYQVDKITIHESEESTKCFGQ…	GCA_000393655.2	Nicotiana sylvestris	4096	Solanales	Solanaceae	Nicotiana	Nicotiana sylvestris	Nicotiana_sylvestris_Helixer_CM066008.1_001489.1_NL
Helixer_CM066008.1_001490.1	CHAIN	chain	1	747	(NBARC)(LRR)	NLR	CC-NLR or CCR-NLR or CCG10-NLR	NL	MDVVETCEEETLCSGTPSTKHSFPSIEEEVVGFEKDAESIIKKMIQGTKELDVISIYGMPGLGKTTLARKVYNNPSIVNYFDVKAWCSVSQAYNRIKLLGEIFNQVTGYKSEIDDDVDIADKLQKTLKGRRYLIVLDDIWKVEAWEDLGLCFPKGEDGSRVMVTTRIEEVAKHLQHCSDPYSLRFLTLEESWELLQKKVFQGESCPPNLQGPGLKVAQHCKGLPLVIVLIAGIIGKMERQESLWLEVANDLSSHALGEQSMNVIQSSYDHLEDHLKPCLLYMGLFPEDFKIPVYDLQKLWMAEEFVLNVGTENMEEAARVCLNDLLNRSLVMVSEKRIDGDVECCTLHDVVREFCCRKLAKENFMQLTVPYNPYRHYSKKSRLCIYIHDDLVEDLIHSE…	GCA_000393655.2	Nicotiana sylvestris	4096	Solanales	Solanaceae	Nicotiana	Nicotiana sylvestris	Nicotiana_sylvestris_Helixer_CM066008.1_001490.1_NL
Helixer_CM066008.1_001491.1	CHAIN	chain	1	771	(NBARC)(LRR)	NLR	CC-NLR or CCR-NLR or CCG10-NLR	NL	MEIVETCEKGTLSSAKPSSKRSFLSTDDEVVGFEKDAESIMKKLTGGAKELDVISIYGMPGLGKTTLARKVYNNPSIVNHFDVKVWIPVSQTYNRMKLLIEIFKQATSDKREIKEDIDIADKLQKSLKGKRYLIVLDDIWEVEVWEDLGLCFPNGEDGSRVIVTTRIEEVAKHLQYRSDPYSLRFLTLEESWELLQKKVFQGESCPPNLWVAGLQVAEHCKGLPLVVVLIAGIIVKMEREASLWLEVANGLSSYVLGEQTMKVMQTSYDHLEDHLKSCLLYMSFFPEDHEILVSDLLKFWMAEEFVEDIDTENIEKTSSIFLDDLLKRSLVMVSKRSFNGDIDYCTVHDVVREFCLAKLIEEKYMQLTVPYSPNQHVYSKESRLCIYIHDDLVEQLDRC…	GCA_000393655.2	Nicotiana sylvestris	4096	Solanales	Solanaceae	Nicotiana	Nicotiana sylvestris	Nicotiana_sylvestris_Helixer_CM066008.1_001491.1_NL
Helixer_CM066008.1_001492.1	CHAIN	chain	1	787	(NBARC)(LRR)	NLR	CC-NLR or CCR-NLR or CCG10-NLR	NL	MEVVETCGKGTLSSAEPSTKHNFPSTDEEVVGFVKDAESIMKKLIVGTKELDVISIFGMPGLGKTTLARKVYNNPSIVNYFDVKAWCSVSQAYNRRTLLLEIFKQATRDKSEIKEDVDIADKLQKTLKGRRYLIVLDDIWEIDAWEDLGLCFPKGEDGSRVMVTTRIEEVAKHLQHRNDPYSLRFLTSEESWELLQKKVFRGESCPPNLLEAGLQVAEHCKGLPLVIVLIAGIILKMERKASLWLEVANDLSSLALGEQGTKVIQSSYDHLEDQLKPCLLYMALYPEDYKIPVSDLLKLWIAEEFVENIDTENLEETSRIFLNDLLKRSLVMVSGRQEINGAIEYCSLHDLVREFCLRKLIEEKHFMQLAVPYSSNQQLYSKESRLCIYIHDELVKQLD…	GCA_000393655.2	Nicotiana sylvestris	4096	Solanales	Solanaceae	Nicotiana	Nicotiana sylvestris	Nicotiana_sylvestris_Helixer_CM066008.1_001492.1_NL
Helixer_CM066008.1_001529.1	CHAIN	chain	1	791	(NBARC)(LRR)	NLR	CC-NLR or CCR-NLR or CCG10-NLR	NL	MEVVETCGKGTIYSAQPSTKHNFPSTDEEVVGFVKDAESIMKKLIVGTKELDVISIFGMPGLGKTTLARKVYNNPSIVNYFDVKAWCSVSQAYNRRTLLLEIFKQATRDKSEIKEDVDIADKLQKTLKGRRYLIVLDDIWEIDAWEDLGLCFPKGEDGSRVMVTTRIEEVAKHLQHRNDPYSLRFLTSEESWELLQKKVFRGESCPPNLLEAGLQVAEHCKGLPLVIVLIAGIIVKMERKASLWLEVANDLSSLALGEQGTKVIQSSYDHLEDQLKPCLFYMALYPEDYKIPVSDLLKLWIAEEFVENIDTENLEETSRIVLNDLLKRSLVMVSGRQEINGAIEYCSLHDLVREFCLRRLVEEKYFMQLAVRCSSSQHLYSKESRLCIYIHDELVKQLD…	GCA_000393655.2	Nicotiana sylvestris	4096	Solanales	Solanaceae	Nicotiana	Nicotiana sylvestris	Nicotiana_sylvestris_Helixer_CM066008.1_001529.1_NL
Helixer_CM066008.1_001527.1	CHAIN	chain	1	659	(NBARC)(LRR)	NLR	CC-NLR or CCR-NLR or CCG10-NLR	NL	MEVVETCEKGTISSAKPSSKRSFLSTDDEVVGFEKDAESIMKKLTGGAKELDVISIFGMPGLGKTTLARKVYNNPSIVNHFGVKVWIPVSQTYNRMKLLIEIFKQATSDKREIMEDIDIADKLQKSLKGKRYLIVLDDIWKVEAWEDLGLCFPNGKDGSRVIVTTRIEEVAKHLQHRSDPYCLRFLTTEESWELLQKKVFGGESCPPNLREAGLQVAEHCKGLPLVVVLIAGIIMKMEREPSLWLEVANDLSSHVLGEQSMKVLQSSYDHLEDHLKSCLLYMAFFREDEKIFVSYLLQLWMAEEFVDNIDTENIEETCRICLNDLLKRSLVMVSNASFNACDDIEYCTVHDVVREFCLAKLTEEKYMQLIVPYSPNQHVYSKESRLCIYIHDDLVEQLD…	GCA_000393655.2	Nicotiana sylvestris	4096	Solanales	Solanaceae	Nicotiana	Nicotiana sylvestris	Nicotiana_sylvestris_Helixer_CM066008.1_001527.1_NL
Helixer_CM066008.1_001526.1	CHAIN	chain	1	771	(NBARC)(LRR)	NLR	CC-NLR or CCR-NLR or CCG10-NLR	NL	MEVVETCGKGALSSVEPSTKHSFPSTDEEIVGFGKDAENIMKKLTGGTKELDVISIFGMPGLGKTTLARKVYNNPSIVNHFDAKAWCSVSQAYDRRMLLIEMLTQATRGKCDIKENDDIADKLQKSLKGRRYLIVLDDIWEVDAWEDLELCFPNGEDGSRVIVTTRIEEVAKHLQHRSDPYSLRFLTLEESWELLQKKVFKGESCPPDLREAGLQVAEHCKGLPLVIVLIAGIIAKMEREASLWLKLANDLSSYVLGEQSMKAIQSSYEHLEDHLRPCLLYMSLYPEDCKISVSDLVKLWIAEEFVLNIDTENMEEAARVCLNDLLNRSLVMISEKKLDGQIKYCILHDVVREFCGGKLREKEFKQLAVPYNPYQHLQYSKESQLCIYIHDDLVEQLDH…	GCA_000393655.2	Nicotiana sylvestris	4096	Solanales	Solanaceae	Nicotiana	Nicotiana sylvestris	Nicotiana_sylvestris_Helixer_CM066008.1_001526.1_NL
Helixer_CM066008.1_001525.1	CHAIN	chain	1	734	(NBARC)(LRR)	NLR	CC-NLR or CCR-NLR or CCG10-NLR	NL	MDVVETCEEETLCSGTPSTKRSLPSIEEEVVGFEKDAESIIKKMIQGTKELDVNSIYGMPGHGKTTLARKVYNNPSIVNYFDVKAWCSVSQAYYRIKLLGEIFNQVTGYKSEIDDDVDIADKLQKTLKGRRYLIVLDDIWKVEDGSRVMVTTRIEEVAKHLQHCSDPYSLRFLTLEESWELLQKKVFQGESCPPNLQGPGLKVAQHCKGLPLVIVLIAGIIGKMERQESLWLEVANDLSSHALDEQSMNVIQSSYDHLEDHLKPCLLYMGLFPEDFKIPVYDLLKLWMAEEFVLNVETENMEEAARVCLNDLLNRSLVMVSEKRIDGDVECCTLHDVVREFCCRKLAKENFMQLTVPYNPYLHYSKKSRLCIYIHDDLVEDLIHSEYWPHKPMEFIAHP…	GCA_000393655.2	Nicotiana sylvestris	4096	Solanales	Solanaceae	Nicotiana	Nicotiana sylvestris	Nicotiana_sylvestris_Helixer_CM066008.1_001525.1_NL
Helixer_CM066008.1_001524.1	CHAIN	chain	1	764	(NBARC)(LRR)	NLR	CC-NLR or CCR-NLR or CCG10-NLR	NL	MDVVETCGEGILSSAGPSVQCSLPSIDEEVVGFEKDAESIMKKLIGGTKELDVISIFGMPGLGKTTLARKVYNNPSIVNHFDARVWCSVSQTYIERTLLIEILKQATGGNYEIKEDDDIADKLRKTLIGRRYLIVLDDIWEVEAWEDLGLCFPKGEDGSRVMVTTRIEQVAKHLQHRSDPYSLRFLTLEESWELLIKKVFQGESCPPNLLEASLQVAEHCKGLPLVIVLIAGIIVKMERQESLWLEVANDLSSHALGEQSMKVIQSSYEHLEDHLKPCLLYMGLFPEDYKIPVSALLNLWIAEEFVLNVDTENYMEEAARVCLNDLLNRSLVMVSKRRRNGDIKYCILHDVVREFCSAKLREEKFVQLIVPYNPYKHLYTKESRLCTYIHDDLVEQLDH…	GCA_000393655.2	Nicotiana sylvestris	4096	Solanales	Solanaceae	Nicotiana	Nicotiana sylvestris	Nicotiana_sylvestris_Helixer_CM066008.1_001524.1_NL
Helixer_CM066009.1_000718.1	CHAIN	chain	1	1008	(TIR)(NBARC)	NLR	TN (OTHER)	TN	MNEEQSPKEIPTVDTQSLTIKIANSGGKKLGKDIFSTVVPSGQQKLVADSATSSPYNSPSLISPPSSAFVSALQSPYISPRATLVTNPSAQENLIAPTILVANPKQETPIAPTSVAHPSPPVSYCGSQSDDVPSTSYTPPPERYDFSDDPTDTKLKIVTCVPVSGPETDPRISFSFPVPRISFAKGSISPASNAKLRSCDVYIGFHGQNLNVARFCKWLKSELELQGIACFIADRAKYADNQSHEIADRVICSVTFGVVVVTSCSFFNHLSLEEIRFFAQKKNLIPLFFNTDANEIASLFNRNADAKKCKEVLDAILKCHEFKLETNESNWRSCASKAAGILRAKLGRKSVAEKTAEGFEELPFPRNKSFVGREREIMEIETTLFGCGDSFEQESVVPS…	GCA_000393655.2	Nicotiana sylvestris	4096	Solanales	Solanaceae	Nicotiana	Nicotiana sylvestris	Nicotiana_sylvestris_Helixer_CM066009.1_000718.1_TN
Helixer_CM066009.1_000725.1	CHAIN	chain	1	886	(CC)(NBARC)(LRR)	NLR	CC-NLR	CNL	MANVAVEFLVQNLMQLLRDNAELIIGVKDSAESLLQDLNDFNAFLKQTAKSRSENDVHKELVKKIKTVVNSAEDAIDKFVIEAKLHKDKGVGRFVDVKHYKRVYDVAGEIKTIRDKVKEIRLNNALDLQALQDEDQSAKGVQERKPPVVEEDDVVGFEEEADKVINRLLGGSSGLEVVPVVGMPGLGKTTLANKIYKHPDIGYQFFTRIWVYVSQSYRRRELFLNIISKFTRNTKQYHDMCEEDLADEIEDFLGKGGKYLIVLDDVWSPDAWERIRIAFPNNNKSNRILLTTRNSKVAKQCKQCIGIPHDLKFLTEDESWILLEKKVFHKDKCPPELELSGKSIAKKCNGLPLAIVVIAGALIGKGKTSREWKQVDESVGEHLINKDQPENCNKLVQLS…	GCA_000393655.2	Nicotiana sylvestris	4096	Solanales	Solanaceae	Nicotiana	Nicotiana sylvestris	Nicotiana_sylvestris_Helixer_CM066009.1_000725.1_CNL
Helixer_CM066009.1_001670.1	CHAIN	chain	1	929	(CC)(NBARC)(LRR)	NLR	CC-NLR	CNL	MAEVLVSIVLDQLGNFIVEQVKGQVDELRMAIGIKKEIQNLSFKLKMIKEALDDAEKRRVKDKNVKHWLEILEDFSYDTDNVLDEWKTRILQQEIERNEAGVGAASIPRKKVSCFFLPSCFTFKKLEVNRDIVRKIKELDVKLEVIVREKDQFNFVVNANGVVSDQDVFKRVMTTGIVDESEVHGRDSDKDVVISKLLENYDQENGFLVVSVVGTGGIGKTTLAQLAYGDEKIKGHFDERIWICVSDPFDEVKVAKAILESLTKSSPDLSQLHMLLERIQECVSKKRFFLVLDDVWSEDYSKWEPLKNSLKNGARGSRILVTSRSERVVGVMGSSYMHRLGQISDSDCWSLFSRIAFSGRNKEDFENLEDIGKRIVRKCQGLPLAAKTMGSLLRFKDTE…	GCA_000393655.2	Nicotiana sylvestris	4096	Solanales	Solanaceae	Nicotiana	Nicotiana sylvestris	Nicotiana_sylvestris_Helixer_CM066009.1_001670.1_CNL
Helixer_CM066009.1_001540.1	CHAIN	chain	1	749	(NBARC)(LRR)	NLR	CC-NLR or CCR-NLR or CCG10-NLR	NL	MGYGSVLLLLENLERMLNEVKFLEGTVEEFKSELLQTKGLVKDAKVGDERVIEIVDEFRKILVETEDVIDTYAVDVGGSSGILKCVNCISTVYGRRKLESQLVFIMEQIHYFNEKLANCCSVRQALIPVSNHTDSNCSDYRFAYPFNKDVLVGLEEKKRTLQSLFQYGFKESPVIAICGMGGIGKTTLAWAMYDELFFFGQRFDAFAYIVLPHDFHIDMDFLLRDILTRLNRSSKKQQVLECKGRIELAHKVYESLESNKCFLVLEDMWSMDAWVNLSAYLPTAKSASRILVTTRNGDVAKSIAEKGVSFEMKRLSADECWEVLLKRQPSFLNFFKANQVLEEIAKAVVSKCFGLPLAVVCAGSVLAREHSVAHWKSVLQNFDSYLYLEKDTLVFSKIP…	GCA_000393655.2	Nicotiana sylvestris	4096	Solanales	Solanaceae	Nicotiana	Nicotiana sylvestris	Nicotiana_sylvestris_Helixer_CM066009.1_001540.1_NL
Helixer_CM066009.1_001538.1	CHAIN	chain	1	749	(NBARC)(LRR)	NLR	CC-NLR or CCR-NLR or CCG10-NLR	NL	MGYGSVLLLLENLERMLNEVKFLEGTVEEFKSELLQTKGLVKDAKVGDERVIEIVDEFRKILVETEDVIDTYAVDVGGSSGILKCVNCISTVYGRRKLESQLVFIMEQIHYFNEKLANCCSVRQALIPVSNHTDSNCSDYRFAYPFNKDVLVGLEEKKRTLQSLFQYGFKESPVIAICGMGGIGKTTLAWAMYDELFFFGQRFDAFAYIVLPHDFHIDMDFLLRDILTRLNRSSKKQQVLECKGRIELAHKVYESLESNKCFLVLEDMWSMDAWVNLSAYLPTAKSASRILVTTRNGDVAKSIAEKGVSFEMKRLSADECWEVLLKRQPSFLNFFKANQVLEEIAKAVVSKCFGLPLAVVCAGSVLAREHSVAHWKSVLQNFDSYLYLEKDTLVFSKIP…	GCA_000393655.2	Nicotiana sylvestris	4096	Solanales	Solanaceae	Nicotiana	Nicotiana sylvestris	Nicotiana_sylvestris_Helixer_CM066009.1_001538.1_NL
Helixer_CM066010.1_001305.1	CHAIN	chain	1	905	(CC)(NBARC)(LRR)	NLR	CC-NLR	CNL	MAAYVALTSLMGTIEQLQLLLSNLDLLDTHVESLNLLYEKVDSLHELLDNSDGEQTEDLHEKARDIANEAEDEVESQMKVVMEEQHDGLHQKEALESLFEILQRGIENVDSLKEELIKHSPNNNLQAGNSSIGDSSSPRLHAPTHENDMVGYNIEQANMLSQLTRDSPELEVISVTGMGGIGKSTFAKKLFSHPSVLSFFDIRGWVTVSEDYSYRNMLLGLLEDANIGKEEDLDKKSDSDLAVCLKQSLMGRRYLIVVDDIWSKNAWDEIRLCLPDDGKRSRVLLTTRDVEVAQYASSAKDPFRMHLLGPDDSWNLFYQKAFAEKGFPIEFEDVGKYIAKNCKGLPLMIAVVAKFLSSKRTLEEWRKVAKSLSSLADVDAYQQCSEVLALSYNHLPYYL…	GCA_000393655.2	Nicotiana sylvestris	4096	Solanales	Solanaceae	Nicotiana	Nicotiana sylvestris	Nicotiana_sylvestris_Helixer_CM066010.1_001305.1_CNL
Helixer_CM066010.1_001303.1	CHAIN	chain	1	873	(CC)(NBARC)(LRR)	NLR	CC-NLR	CNL	MAAYVALTSLMGTIEQLQLLQSNLDLLDTHVQSLNLLYEKVDSLHELLDHFDDEQTKNLHAKVRHIANEAEDEVESQMKVVMEEQHDRLHQKEALESLFEILQRGIENVDSLKEELIKHSDNNTSQAGNSSLGDSSSPRLHASTLENDMVGYNIEQENMLSQLTSGSPELEVISVTGMGGIGKSTFAKKLFSHPSILSFFDIRGWITVSENYSYRNMLLGLLKDANIGKEEDLDKKSDSDLAVCLKQSLMGRRYLIVVDDIWSKNAWDEIRLCLPDDGKRSRVLLTTRDVEVAQYASSPKDPFRMHLLDQEDSWNLFYQKAFVEKDFAIEFEDVGKEVAKNCNGLPLTIAVVAKVLSGKRTLEEWRKVAESVSSLADVDAYQQCSGVLALSYNHLPSYL…	GCA_000393655.2	Nicotiana sylvestris	4096	Solanales	Solanaceae	Nicotiana	Nicotiana sylvestris	Nicotiana_sylvestris_Helixer_CM066010.1_001303.1_CNL
Helixer_CM066010.1_001302.1	CHAIN	chain	1	846	(CC)(NBARC)(LRR)	NLR	CC-NLR	CNL	MAAYVALTSLMGTIEQLQLLQSNLDLLDTHVESLNLLYQKVDSLHELLDHFDDGQTKNLHAKVRHIANESEDEVESQMKVVMDEQHGSLHQKEAFESLFEILQRGIENVDSLKEELIKHSHNNTSQAGNASLDDSSSPGLHASTLENDMVGYNIEQANMMSQLTSGSPELEVISVTGMGGIGKSTFAKKLFSHPSILSFFDIRGWITVSENYSYRNMLLGLLIDANIGKEEDLDKKSNSDLAVCLKQSLMGRRYLIVVDDIWSKNALDEIRLCLPDDGKRSRVLLTTRDVEVAQYASSPKDPFRMHLLDQEDSWNLFYQKAFVEKDFAIEFEDVGKEVAKNCNGLPLIIAVVAKVLSGKRTLEEWRKVAESVSSLADVDAYQQCSGVLALSYNHLPSYL…	GCA_000393655.2	Nicotiana sylvestris	4096	Solanales	Solanaceae	Nicotiana	Nicotiana sylvestris	Nicotiana_sylvestris_Helixer_CM066010.1_001302.1_CNL
Helixer_CM066010.1_001301.1	CHAIN	chain	1	898	(CC)(NBARC)(LRR)	NLR	CC-NLR	CNL	MAAYVALTSLMGTLEQLQLLQSNLDLLDTHVESLNLLYEKVDSLEELLNNFDGEQTKTLHAKVRRIANEAEDEVESQMKVVMDKQHDRLHQKEALESLFEILQRGIENVDSLKEELIKHSHNNTSQAGNSSLGDSSSPRLHASTLENDMVGYNIEQENMLSQLTSGSPELEVISVTGMGGIGKSTFAKKLFSHPSILSFFDIRGWITVSENYSYRNMLLGLLIDANIGKEEDLDKKSNSDLAVCLKQSLMGRRYLIVVDDIWSKNAWDEIRLCLPDDGKRSRVLLTTRDVEVAQYASSPKDPFRMHLLDQEDSWNLFYQKAFVEKGFAIEFEDVGKEVAKNCNGLPLIIAVVAKILSGKKTLDEWKKVAESVSSLAEVDAYQQCSGVLALSYNHLPSYL…	GCA_000393655.2	Nicotiana sylvestris	4096	Solanales	Solanaceae	Nicotiana	Nicotiana sylvestris	Nicotiana_sylvestris_Helixer_CM066010.1_001301.1_CNL
Helixer_CM066010.1_001298.1	CHAIN	chain	1	751	(CC)(NBARC)(LRR)	NLR	CC-NLR	CNL	MGAYVALTSLMGTIQQLQLLQSNLDLWNNHVENLNLLYEKVDSLQEFLDISDGEQMDNLHAKVKHIANEAEDEVESQMKVVMEEQDGGLHQKEALERLFEILQRAIGNIDSLKEEVFKHSQNNNLRAGNSSFGDSSSPRLHASTFENDMVGYNFEQEKMLSQLTSGSTQMEVISVTGMGGIGKSTFAKKLFSHPSVLSFFDICGWVTVSEDYSYRKMLLGLLKDANIGMEEELDKKSDSNLAVCLKQSLMSRRYLIVVDDIWSKKAWDDIRLCLPDDDKRSRVLLTTRDVEVAQYASSPKDPFQMHLLDTDDSWNLFYQKALAEKGFPIEFEDVGKEVAKNCRGLPLMISVVAKFSLARGHWKSGENYKHLPSYLKACFLYFGVFSKASEISVEKLIRL…	GCA_000393655.2	Nicotiana sylvestris	4096	Solanales	Solanaceae	Nicotiana	Nicotiana sylvestris	Nicotiana_sylvestris_Helixer_CM066010.1_001298.1_CNL
Helixer_CM066010.1_001296.1	CHAIN	chain	1	874	(CC)(NBARC)(LRR)	NLR	CC-NLR	CNL	MAAYVALTSLIGTIQQLQLLHSNLNLGDTSLKSLNLLYEKVDSLHELLDNSDAEQTENLHAEVKHIANEVEDEVESQMQVVMDEQHDGLHQQEALENLFEILQRAIEKVDSLKEGLIKHSQNNNLQAGNSSLCDSSSPRLHAPTLENDMVGYNIEQADMLSQLTGGSTPLEVISVTGMGGIGKSTFTKKLSSHPAVLSFFDIRGWVTVSEDYSFRKTLLGLLKNANIAKEEELENKSDQVLADRLKKGLKGRRYLIVVDDIWSKEAWDDIRLCLPDYGIRSRVLLTTRDVEVAQYASSSKDPFRMHLLNPDDSWNLFYQKAFAENCFPVEFENVGKEVALNCKGLPLMIAVVAKILSSKRTLDEWRKVAQSVTSLADVDAYRQCSGVLALSYNHLPSYL…	GCA_000393655.2	Nicotiana sylvestris	4096	Solanales	Solanaceae	Nicotiana	Nicotiana sylvestris	Nicotiana_sylvestris_Helixer_CM066010.1_001296.1_CNL
Helixer_CM066011.1_000017.1	CHAIN	chain	1	576	(CC)(NBARC)	NLR	CC-NLR	CN	MEIGLAVGGAFLSSALNVLFERLAPQGELLKIFQRGKHDVGLLKKLRLTLLGLQAVLSDAENKQTSNRYVNQWLNELRDAVDSAENLMEEINYEVLRVKVEGQHQNHAEVSNQQVSGLNLCLSDGFFVNIKEKLEGTTKTLEELEKQIGRLGLKEYLASGKQETRVPSTSLVNDSDIFGRQNEIEFLVDSLLSVDADGKTYSVIPIVGMAGVGKTTLAKAVYNNEKVKDHFNLTAWFCVSEPYDASRITKGLLEEIGSSNLMLDNNFNQLQIKLKESLKGKKFLIVLDDVWNDNYLEWVELINPFAQGEIGSKIIVTTRKKSVAMTMGNEQISMDTLSSDVSWSLFERHAFDNMDPKEHLGHVEVGKQIAAKCKGLPLALKTIAGLLRSKSEIEEWRRI…	GCA_000393655.2	Nicotiana sylvestris	4096	Solanales	Solanaceae	Nicotiana	Nicotiana sylvestris	Nicotiana_sylvestris_Helixer_CM066011.1_000017.1_CN
Helixer_CM066011.1_002339.1	CHAIN	chain	1	1340	(CC)(NBARC)(LRR)(LRR)	NLR	CC-NLR	CNL	MEIGLAVGGAFLSSALNVLFERLAPQGELLKMFQRQKHDFHLLEKLRRTLCGFRAVLSDAENKQASNPDVTQWLNELRDAVDSAENLMEKINYEVLRVKVEGQHQSHAEASNQQVSDLNLCLSDEFFLNIKEKLEGTTKTLEELEKQIGRLGLKDYLVSGKQETRVPSTSLVNDSDIFGRQNEIEFLVDHLLSVDADGKTYSVIPIVGMAGVGKTTLAKAVYNNEKVKDHFNLTAWFCVSEPYDASRITKGLLEEIGSSNLMLDNNFNQLQIKLKESLKGKKFLIVLDDVWNDNYLEWVELINPFAQGEIGSKIIVTTRKKSVAMTMGNEQISMDTLSSDVSWSLFERHAFDNMDPKEHLGHVEVGKQIAAKCKGLPLALKTIAGLLRSKSEIEEWRRI…	GCA_000393655.2	Nicotiana sylvestris	4096	Solanales	Solanaceae	Nicotiana	Nicotiana sylvestris	Nicotiana_sylvestris_Helixer_CM066011.1_002339.1_CNL
Helixer_CM066011.1_000049.1	CHAIN	chain	1	952	(CC)(NBARC)(LRR)	NLR	CC-NLR	CNL	MEIGLAVGGAFLSSALNVLFDRLAPQGELLKIFQRGKHDVGLLKKLRLTLLGLHAVLSDAENKQTSNRYVNQWLNELRDAMDSAENLIEEINYEVLRVKVEGQHQSNAEASNQQVSDLNLCLSDGFFLNIKEKLEGTTKTLEELEKQIGRLGLKDYLFSGKQETRVPTTSLVDESDIFGRQTEIQTLVDRLLSVDADGKTYSVIPIVGMAGVGKTTLAKVVYNDEKDDNNLNQLQIKLKESIKGKKFLIVLDDIWNENYIELDELRNPFAQGEIGSKIIVTTRKESVAEMMVSRPIIMEILSIEFSWPLFKRHAFENRDPKEHPELEEVGKQIAKKCKGLPLALKTLAGLLRSKSEVEEWRRILRSEVWELPENDILPALMLRYNDLPVHLKQCFSYCA…	GCA_000393655.2	Nicotiana sylvestris	4096	Solanales	Solanaceae	Nicotiana	Nicotiana sylvestris	Nicotiana_sylvestris_Helixer_CM066011.1_000049.1_CNL
Helixer_CM066011.1_002328.1	CHAIN	chain	1	1314	(CC)(NBARC)(LRR)	NLR	CC-NLR	CNL	MEIGLAVGGAFLSSALNVLFERLAPQGELLKMFQRQKHDFHLLEKLRRTLCGFRAVLSDAENKQASNSYVSEWLNELRDAVDSAENLMEEINYEVLRVKVEGRHQSHAEASNQQVSDLNLCLSDEFFLNIKEKLEGTTKTLEELEKQIGRLGLKDYLVSIKQETRAPSTSLVDESEIFGRQNEIKELVGRLLSVDTNGKSLRVIPIVGMPGVGKTTLAKVVYNDEKVKDCFDLKAWFCVSEPYDAFRITKGLLQEIGSFDLKDDNNLNKLQVKLKESLKGKKFLIVLDDVWNDNYNAWDDLKNLFVQGDAGSTIIVTTRKKSVAMMMGNEKISMDTLSTDVSWSLFKRHAFDNMDPKERLEHVEVGKQISAKCKGLPLALKTLAGLLRSKSNIEEWRHI…	GCA_000393655.2	Nicotiana sylvestris	4096	Solanales	Solanaceae	Nicotiana	Nicotiana sylvestris	Nicotiana_sylvestris_Helixer_CM066011.1_002328.1_CNL
Helixer_CM066011.1_002323.1	CHAIN	chain	1	801	(CC)(NBARC)(LRR)	NLR	CC-NLR	CNL	MEIGLAVGGAFLSSALNVLFDRLAPQGELLKMFQRSKHDVGLLKRLKMTLLGLQVVLSDAENKQTSNRYVTQWLNELRDAVDSAENLMEEINYEVLRVKVESQHQNHAETSNHQVSGLNLCLSDEFFLNIKEKLEGTTETLEELEKQIGRLGLKDYLVSSKQETRVPSTSLVDESEIFGRQNEIEELVGRLLSVDTNGKSLKVIPIVGKPGVGKTTLAKVVYNDEKVKDYFDLKAWFCVSEPYDAFRITKGLLQEIGSFDLKDDNNLNQLQVKLKESLKGKKFLIVLDDVWNDNYNAWDDLKNIFIQGDAGSTIIVTTRKESVAKTMSNEQIIMYNLSSDVSWSLFKRHAFENMDTKEHLEHVEAGKQIAAKCKGLPLALKTLAGLLRYKSEVEEWRHI…	GCA_000393655.2	Nicotiana sylvestris	4096	Solanales	Solanaceae	Nicotiana	Nicotiana sylvestris	Nicotiana_sylvestris_Helixer_CM066011.1_002323.1_CNL
Helixer_CM066011.1_002321.1	CHAIN	chain	1	600	(CC)(NBARC)(LRR)	NLR	CC-NLR	CNL	MEIGLAGGGAFLSSALNVLFDRLAPQGELLKMFQRQKHDVRLLKRLKTTLLGFQAVLSDAENKQTSNRFVNQWLNELQDAVDSAGNLIEEINYEVLRVKVEGVATANWLSWPKGVYLVSGKETREPSTSVVDESEILGRQNEIEELVVRLLSVDTSGKSLRVIPIVGMPGVGKTTLAKVVCNDERVKGFFDLKAWFCVSEPYDAFRITKGLLQEIGSSDLKDDNNLNQLQVKLKESLNGKKFLIVLDDVWNDNYNAWDDLKNLFVQGDAGSTIIVTTRKKSVAMTMGNEQISMDTLSSDALAGLLRSKSEIEEWRSILRSEIWELQNKSILPALMLSYNDLPVHLKQCFSYYEFLMHDLVNDLAQIASSQLCTILEKNQESHLLERSRHVSYLTGYGDF…	GCA_000393655.2	Nicotiana sylvestris	4096	Solanales	Solanaceae	Nicotiana	Nicotiana sylvestris	Nicotiana_sylvestris_Helixer_CM066011.1_002321.1_CNL
Helixer_CM066011.1_000052.1	CHAIN	chain	1	953	(CC)(NBARC)(LRR)	NLR	CC-NLR	CNL	MEIGLAVGGAFLSSALNVLFDRLAPRGELLKMFQRGKHDVRLLEKLRRTLCGFRAVLSDAENKQASNPNVTQWLNELRDAVDNAENLMEEINYEVLRVKVQGQHQNHAEASNQQVSDLNLCLSDGFFLNIKEKLEGTTETLEELEKQIGRLGLKDYLVSIKQETRVPSTSLVDESDIFGRQNEIETLVDRLLSVDADEKTYSYSVIPIVGMAGVGKTTLAKTVYNNKKVKDHFDLTAWFCVSEPYDASIITKGLFEEIGSSNLTVDNNFNQLQIKLKESIKGKKFFFVLDDIWNDNYIEWDTLRIPFAQGEIGSKIIVMTRKESVAKTMGNEQISMDTLSSDVSWSLFKRHAFENMDTKEHLDHVEVGKQIVAKCKGLPLALKTLAGLLKSKSKIEEWR…	GCA_000393655.2	Nicotiana sylvestris	4096	Solanales	Solanaceae	Nicotiana	Nicotiana sylvestris	Nicotiana_sylvestris_Helixer_CM066011.1_000052.1_CNL
Helixer_CM066011.1_000072.1	CHAIN	chain	1	616	(CC)(NBARC)(LRR)	NLR	CC-NLR	CNL	MEIGLAVGGAFLSSALNVLFDRLAPQGELLKMFQRQKHDFYLLEKLRRTWCGFRAVLSDAENKQASNPNVTQWLNELRDAVDSAENLMEEINYEVLRVKVEGQHQNHAEASNQQEKLESTTRTLEELERQIGRLGLKDLFSDKEETRVPTTSLVDESDIFGRQTEIESLVDRLLSVDADGKTYSVIPIVRMAGVGKTTLAKAVYNNEKVKDHFDLTAWFCVSKPYDASRITKGLLEEIGSSNLMVDNNFNQLQIKLKESLKGKKFLIVLDDVWNDNYLEWVELINPFAQGEIGSKIIVTTRKKSVAMTMGNEQISMDTLSSDVSWSLFERHAFDNMDPKEHLGHVEVGKQIAAKCKGLPLALKTIAGLLRSKSEIEEWRRILTSEIWELPDNGILPTLM…	GCA_000393655.2	Nicotiana sylvestris	4096	Solanales	Solanaceae	Nicotiana	Nicotiana sylvestris	Nicotiana_sylvestris_Helixer_CM066011.1_000072.1_CNL
Helixer_CM066011.1_000157.1	CHAIN	chain	1	1321	(CC)(NBARC)(LRR)	NLR	CC-NLR	CNL	MEIGLAVGGAFLSSALNVLFDRLAPQGELLKMFQRDKHDVRLLKKLRITLLGLQAVLCDAENKKASNQYVSQWLIELQDAVDSAENLMEEINYEVLRVKVEGQYQNLGETSNQQVSDLNLCLSDEFFLNIKEKLEDAIETLEELEKQIGRLDLKAYLDSSKQETRKPSTSVVDESDIFGRQNEIMELVDRLLSVDANGKNLTVIPIVGMAGVGKTTLAKAVYNDENKVKDHFNLKAWICVSEPYDAFRITKGLLQEIGSFDSMIDNNLNQLQIKLKENLKGKKFLIVLDDIWNENYNEWDDLRNLFVQGEKGSKIVVTTRKESIALMMGSGPIRVGTLSGEVSWDLFERHALENRDPKGLSKLRHVGIQIANKCNGLPLALKTLAGLLRSKSDVEEWRH…	GCA_000393655.2	Nicotiana sylvestris	4096	Solanales	Solanaceae	Nicotiana	Nicotiana sylvestris	Nicotiana_sylvestris_Helixer_CM066011.1_000157.1_CNL
Helixer_CM066011.1_000159.1	CHAIN	chain	1	489	(CC)(NBARC)	NLR	CC-NLR	CN	MDIGLAVGGALLSSVLNVLFDRLAPLGELLKMFQRDKHDVRLLKKLRITLLGLQAVLCDAENKKASNLYVSRWLNELQDAVDNAENLMEEINYEVLRVKVEGQHQNLAETSNQQVSDLNLCLSDELFLNMKEKLEDTIETLELEKQIGRLDLKAYLDSSKQGTRKLSTSVVDESDIFGGQNEIKELVDCLLSVDANGKNLTVIPIVGMAGVGKTTLAKTVYNYENKVKDHFNLKAWICVCEPYDAFRITKGLLQEIGSFDSMVDNNLNQFQIKLKESLKGKKFLIVLDDVWNDNSNECNDLRNLFVQGEVGSNIIMTTRKENIALMMGSSPIRVGILSSEASWNLFEKHAFESRDPEEYAKLKELGKQIVGKCRGLPLSLKTLAGLLRSKTEVDEWRHI…	GCA_000393655.2	Nicotiana sylvestris	4096	Solanales	Solanaceae	Nicotiana	Nicotiana sylvestris	Nicotiana_sylvestris_Helixer_CM066011.1_000159.1_CN
Helixer_CM066011.1_002216.1	CHAIN	chain	1	1321	(CC)(NBARC)(LRR)	NLR	CC-NLR	CNL	MEIGLAVGGAFLSSALNVLFDRLAPRGDLLKMFQRQKHDFRLLEKLRRTLCGFQAVLSDAENKQASNPNVSQWLNELRDAVDSAENLIEEVNYEVLRLQVEGQHQNLSETSKQQVSDLNLCLSGDFIINIMEKLEYTIETLEELQKQIGHLGLKEYLYSVKQETRRLSTSVVDESDIFGRQNEIGELIDRILSVDATGNKLTVIPIVGMAGIGKTTLAKAVYNDEKVKDHFDLKAWFCVSEPYDAFRVTKGLLQEIGIMVDNNLNQLQVKLKESLKGKKFLIVLDDVWNDNYNAWDDLRNLFVQGDAGSTIIVTTRKKSVAKTMGNEHIRIDTLSSDVSWSLFKRHAFDNMDPNEHLEHVEVGKQIAAKCKGLPLALKTLAGMLRSKPEVEGWKRILRS…	GCA_000393655.2	Nicotiana sylvestris	4096	Solanales	Solanaceae	Nicotiana	Nicotiana sylvestris	Nicotiana_sylvestris_Helixer_CM066011.1_002216.1_CNL
Helixer_CM066011.1_002213.1	CHAIN	chain	1	1324	(CC)(NBARC)(LRR)	NLR	CC-NLR	CNL	MDIGLAVGGAFLSSALNVLFDRLAPQGELLKMFQRDKHDVRLLKKLRITLLGLQAVLCDAEIKQTSNPYVNQWLNELQDAVDSAENLIEEINYEVLRVKVEGQHQNLAETSNKQVSDLNLCLSDEFFLNIKEKLEGTTKTLEELEKQIGRLGLKDYLVSGKQETRGPSTSLIDESHIFGRQNEIEILVDCLLSVNADGKTYSVIPIVGMAGVGKTTLAKAVYNNKKLKDHFDLKAWFCVSEQYDASRITKGLLQEIGSFDLKVDNNLNQLQIKLKESLKGKKFLIVLDDVWNDKYMEWDDLRNPFAQGEIESKIIVKTRKESVAEMMGSRPIIMEILSIEFSWPLFKSHAFENRDPKEHPELEEVGKQIAKKCKGLPLALKTLAGLLRSKLEVEEWRRI…	GCA_000393655.2	Nicotiana sylvestris	4096	Solanales	Solanaceae	Nicotiana	Nicotiana sylvestris	Nicotiana_sylvestris_Helixer_CM066011.1_002213.1_CNL
Helixer_CM066011.1_002212.1	CHAIN	chain	1	1380	(CC)(NBARC)(LRR)	NLR	CC-NLR	CNL	MEIGLAVGGAFLSSALNVLFDRLAPQGELLKMFQRDKHDVRLLKKLRITLLGLQAVLCDAENKKASNQYVSQWLIELQDAVDSAENLMEEINYEVLRVKVEGQYQNLGETSNQQVSDLNLCLSDEFFLNIKEKLEDAIETLEELEKQIGRLDLTKYLDSDKQETRRLSTSVVDDSNIFGRQNEIEELVGRLLSVAVNGKNLTVIPIVGMAGIGKTTLAKAVYNDEKVKYHFDLKAWFCVSEPYDAFRITKGLLQEIGSFDLKMDNNLNQLQVKLKESLKGKKFLIVLDDVWNDNYNAWEDLKNLFVQGNAGSTIIVTTRKKSVAKTMGNEQISMDTLSSDVSWSLFKRHAFDNMDPKEHLEHVEVGKEIVAKCKGLPLALKTLAGILRSKSEIEGWKRI…	GCA_000393655.2	Nicotiana sylvestris	4096	Solanales	Solanaceae	Nicotiana	Nicotiana sylvestris	Nicotiana_sylvestris_Helixer_CM066011.1_002212.1_CNL
Helixer_CM066011.1_002185.1	CHAIN	chain	1	1810	(R1)(CC)(NBARC)(LRR)	NLR	CC-NLR	BCNL	MELSTEYWYTWPNDLVGEFYVGVHDEWHYRRLKMEARFLKCILRLLTEYSLPESLRNHFFFINNQVNDMSTICCNYKNNRLSAGHVSIECNFVRTVIQPKIREILVLLWKSRKPWGRYCVDMFSIVSYTLEDLVKCMANRLAPDLLEKMKSLSFKLTFERSFRWSIGEGFVKRENNIDIWQHFTCDISYSVACLNCLYWLDDIPQEIAQGFDQHLSSLIRRCENAIQIDAREVLTRLHKASELLLTFDTSINDLPILYFVDFVLDSVVELCNSKENSKFPAKGLSETLQYLGTSIADRLTQSTKNVKLKGREAIRRISVLRAEVMGKEVGATNHSFAINPKSIQELCTHYSRREQKLVTDPFTCMKWLEKNGEIKMRHMALELNIRLQYLQFILKRRPS…	GCA_000393655.2	Nicotiana sylvestris	4096	Solanales	Solanaceae	Nicotiana	Nicotiana sylvestris	Nicotiana_sylvestris_Helixer_CM066011.1_002185.1_BCNL
Helixer_CM066011.1_002184.1	CHAIN	chain	1	1809	(R1)(CC)(NBARC)(LRR)	NLR	CC-NLR	BCNL	MDLSTTYWYTWPNDLVGEFCVGVHDECHYRILKMEARFLKCILRVLTEYSLPKSLKNHFFFINNQVSDMSTICSNYKNNRLSDGRIGIASNLVRKAIQPKIREILVRLWKSNKPWGTYCVDMFSIVSFTLEDLVDCMADRLAPDLLEKMKSLSSKLTFERRLRWSIRDGFANRENNIDIWLQFTSDISYSVACLNCLYWLDDIPEEIARGLRQCLSALIRRCEELIQIDAREVLTRLHKASELLLTFDTSINDLPLYFVDFVLDSVVQLHNSKENSKFPTKGLSETLHYLGTSIADRLTQSTENLKLKGQEVIRRIYVLRAEVMEKEAEATNHSFAINPKSIQDLCTHYSRREQKLMIDPFTCMKWLEKHGEIKIRHVALELDIRLQYLQFILKRQPSG…	GCA_000393655.2	Nicotiana sylvestris	4096	Solanales	Solanaceae	Nicotiana	Nicotiana sylvestris	Nicotiana_sylvestris_Helixer_CM066011.1_002184.1_BCNL
Helixer_CM066011.1_000179.1	CHAIN	chain	1	1255	(NBARC)(LRR)	NLR	CC-NLR	NL	MHLKGTFSHFIFNACYLNLLVSFAELLEDIVSILDFIRRLKNAKDQTALDMDQIEKLKLQLKSMWKSIQLSYSNLDGLSAEMSNETQHLEDLLKSIFYGNGYDMLVKYDMDQVIPRLLENIRSCISSQHHLKSSVTMTVEQLVEPWDALLAKLHGIVAYPELCSSFLPQYEVLRNLLNNVKDFLGLKLNGCIEHEIVEYVLPQIQLMAERVRYFNLDFLNTLGPSPVMLAHLLVKIIPVALEFMHICSTDLKASKSAEVGRFIKQLLEASPDILREYLIHLQEHMVNVITSSTSARNLHVMIEFLLIILTDMPKGIIHHDKLFDLIARVGALTREVATLVLHLEEKSRNEENINESNIITLDLLENIELLKEDLKHVYLKVPSLSQLCFPMSDGPLFMN…	GCA_000393655.2	Nicotiana sylvestris	4096	Solanales	Solanaceae	Nicotiana	Nicotiana sylvestris	Nicotiana_sylvestris_Helixer_CM066011.1_000179.1_NL
Helixer_CM066011.1_002135.1	CHAIN	chain	1	1399	(CC)(NBARC)(LRR)(LRR)	NLR	CC-NLR	CNL	MAARNAFRYVSRRLYSYGKVLSEEERAAENVYIKLSEMDIGLTVGGAFLSSILQVLFDRLAPQGELLKMFQRGKHDVLLLKKLRRTLRGLKIVLNDAENKQASNPNVSEWLYELRDAVDSAENLMEEINYEVLRVKVEGQYQNLVDTSNQQGSDLNLCLSDKFFLYIKEKLVDSIETLEELQKQIGCLGLNDHLDSGKLETRKLSTSAVDEFDIFGRQNEINILVDRLLSDDANEKKLTVIPIVGMAGVGKTTLAKAVYNVEKIKDHFDLKAWICVSEPYDIFRIIKRLLQEIGSSNLLVDNNLNQLQIKLKEHLKEKKFLIVLDDVWNDNYNEWDDLRNSFSQGKIGSKIIVTTRKESVALMMGSGPINVGTLSTEVSWPLFKRHAFENRDPKEHPEL…	GCA_000393655.2	Nicotiana sylvestris	4096	Solanales	Solanaceae	Nicotiana	Nicotiana sylvestris	Nicotiana_sylvestris_Helixer_CM066011.1_002135.1_CNL
Helixer_CM066011.1_000218.1	CHAIN	chain	1	1339	(CC)(NBARC)(LRR)(LRR)	NLR	CC-NLR	CNL	MDIGLTVGGAFLSSLLQVLFDRLAPQGELLKMFQRGKHDVLLLKKLRRTLRGLKIVLNDAENKQASNPNVSEWLYELRDAVDSAENLMEEINYEVLRVKVEGQYQNLVDTSNQQGSDLNLCLSDKFFLYIKEKLVDSIETLEELQKQIGCLGLNDHLDSGKQETRRLSTSVVDEFDIFGRQNEINILVDRLLSDDAIKKRLTVIPIVGMAGVGKTTLAKVVYNDEKVKQHFKLKSWISVSEPYDVFRITKGLLQEIGSSDLMVDNNLNQLQIKLMESLKGKKFLIVLDDVWNDNYNDWYDLRIPFAQGENGSMIIVTTRKESVALMMGIGPINVGTLSTEVSWPLFERHAFENRDPKEHPELEEVGKQIAKKCKGLPLALKTLAGLLRSKSEVEEWRRV…	GCA_000393655.2	Nicotiana sylvestris	4096	Solanales	Solanaceae	Nicotiana	Nicotiana sylvestris	Nicotiana_sylvestris_Helixer_CM066011.1_000218.1_CNL
Helixer_CM066011.1_000636.1	CHAIN	chain	1	1084	(CC)(NBARC)(LRR)	NLR	CC-NLR	CNL	MAATIFSTNHGRSSTFSSNGSPFQKITSQIFQKNGQLGSTKKEMINLQSTLSTIQAVLQDAEDRQMRDKSLKNWLVKLKDIVYEADDLLDEYLTELLRHKVILDDRETHYCFSYAVSSLYLNGTLLCLGYRMKLKLKEVGEKLELVANERAKFHFRDVVYQGGFSCERPQSDSYVIESKVFGRNKDKENIVKLLIESDVPVVSIVGIGGIGKTTVAKLVYNDIVVEDRFDTRIWVCVSKGFDVKRLLNAIIEYATGSSCNLVEMEAILRRVHALILGKKFLLVLDDVWDDDHEKYERLKNLVHNGLDGSRLLVTTRNEKAALLMGKANPYRLEGLSDDDCWSLFQELAYKNRQKELLALEELGKEITKKCRGVPLAAKALGSLMCLKNQKSEWSFIRDC…	GCA_000393655.2	Nicotiana sylvestris	4096	Solanales	Solanaceae	Nicotiana	Nicotiana sylvestris	Nicotiana_sylvestris_Helixer_CM066011.1_000636.1_CNL
Helixer_CM066011.1_000671.1	CHAIN	chain	1	568	(NBARC)(LRR)	NLR	CC-NLR or CCR-NLR or CCG10-NLR	NL	MTCTSHGHGIEPADDHFKTRESMLGSPSRSSFKTNAVVGLDDDLEKIIERLLGSSSEREVIAITGMGGIGKTTLAKKAYDHLQVRSRFDIHAWVTVSREYEMRRLLLSLVCCIPGMADKFLEKTEDELAELLYRKLKDRRYLIVVDDIWSTKVWDNVTRCFPDDNNGSQIILTSMLKDVAAYANPDSPLHEMGVLSLDDSWKLLSIKVFGANDVCPSELEDNGKQIAEKCGGLPLAILVVAGYLSETARRRESWIIVAKTVSSVVANDPDKCLRVLGMSYNYLPNHLKPCFLSMGAFPEDFEIKTRTLIQVWVAEGFLKAERLKSLEKVAEECLEDLSSRNLIMIRKRRFNSEIRSCGIHDLLRNLSLREAEKEKSLHVTSIHYVSNFLAQRHERRGFN…	GCA_000393655.2	Nicotiana sylvestris	4096	Solanales	Solanaceae	Nicotiana	Nicotiana sylvestris	Nicotiana_sylvestris_Helixer_CM066011.1_000671.1_NL
Helixer_CM066011.1_001233.1	CHAIN	chain	1	863	(CC)(NBARC)(LRR)	NLR	CC-NLR	CNL	MAYTSVISLLQTLEQLQQRNPKLIEGQTVEMLYSLHTTAEYFKNVLEKVSKSRFNLENIKFLEEKIRVAVNDTEDVVELKICQIFEGLSWTCGKASKSLLHKDLLPVVGKMDITKKEVMDLVSDFSTSTYDADDEILESGDSSVDNNNKSSVISQSRVWRVDNPMLNSEDVIAQGLDDDFEIIVNRLIGPESDLDIVTISGMGGIGKTTLAKKAHDHLPVRYHFDIRVWVTISQEFRCRNMLLDALHCISKQTNIINREDYDKKDDNEGIFPDCNNRSRILLTTRETEVAIYANPSSRHEMNLLNLDNSWKLLRDKVFGPEHDHPLELEAIGKQIVGKCQGLPLTISVIAGHLSKIARTLDSWKDVAQTLSEIIASHPDQYLGVLGLSYHHLPNHLKPC…	GCA_000393655.2	Nicotiana sylvestris	4096	Solanales	Solanaceae	Nicotiana	Nicotiana sylvestris	Nicotiana_sylvestris_Helixer_CM066011.1_001233.1_CNL
Helixer_CM066011.1_001219.1	CHAIN	chain	1	814	(NBARC)(LRR)	NLR	CC-NLR or CCR-NLR or CCG10-NLR	NL	MSELVLRLAVERLQNLVLADQETAPLNRSASGHLYAILGELKRMQVWLKGKTQHKDRVRKIEELDYQIEDVIETYRVLGRSRRSLSNIEIFNGIKMICMRYVWIPFALRKIKSDIVSIIKEIEEAVPVADSIENQGPTRSSRASYSSLFGLKEDQKRVRQVLLSRTGSNIPESSSQIGVPVIPICGAVGSGKTTLAKRILYEDSIVSKEFNTRIWVNVSEKFEIRDILRQILVSCHGWMKHMFYSSEEQLLERIEERLKSQSTLIVLDDIRSIEAWETLCKTFPKLDKGSIVLVTTRVGYVAEYICRNEYVHTMTPLNEEALFRAYTVYNELPDHLKPCFVYLGHFLEDQEIDPEKLSHLWMIEGLLSTGESARGESTMEMTERYLRELALKGIVKVQA…	GCA_000393655.2	Nicotiana sylvestris	4096	Solanales	Solanaceae	Nicotiana	Nicotiana sylvestris	Nicotiana_sylvestris_Helixer_CM066011.1_001219.1_NL
Helixer_CM066011.1_001218.1	CHAIN	chain	1	873	(CC)(NBARC)(LRR)	NLR	CC-NLR	CNL	MADTALDFVIDNLMQLYRDNTDLIAAIADDVQSLLVELQNLHAFLKQATKSRSRNCNEILKHLVKELSTAVNEAEVSIEKFVIKAKLHQKKGIRKIFDFGHVMKARQCAAEIKFIKEKLKEIRRENAYHIQFEDQQNVTDQELRKVPLPEEDDVVGFDEEAAEIINRLCEGSNDLEIIPIVGMPGLGKTTLANKIFKDNRVQYEFFTRIWVYVAQSYNRREVFLNIISKFTRNVKQFKYEAEEDLAEPIREFLGKGGKYLIVLDDIWTLEALNELKIAFPHNHKGNKIMLTTRNSSLAYSCNNFPHKLKFLTESECWLLLKKKVFHKDECPQEFEELGRLIARKCMGLPLATVVIAGSLIGRRTRREWEQVHQRVAEHIVNRDYSITKKLVQMSYDSLP…	GCA_000393655.2	Nicotiana sylvestris	4096	Solanales	Solanaceae	Nicotiana	Nicotiana sylvestris	Nicotiana_sylvestris_Helixer_CM066011.1_001218.1_CNL
Helixer_CM066011.1_001097.1	CHAIN	chain	1	883	(NBARC)(LRR)	NLR	CC-NLR	NL	MAKLALLFAIKKLRQLTLAEETEVIGAYTAINNSVKSLENLQRMLTTDGQLPSDQAKEIEELVYRVEDVVQTYGVIARSRSADSSGMFLPFKILNSGGAQKKAMSEITSLCAKINHFASPEVVQRFAGFHFESNNSCYNNCQQWRQNFAYKQDDETVGLKKEKEPILGALLDKSEGYENRFEVIPIWGLSGTGKSALAHAICNDTNVVDEFKEHRLNIRVSENFILEYALLHAMESFVGSVEEYADAPAQVLTELVRQHLEKSRSLIVLDDVRSTEDWQTLRGAVGAKGCRILVTTRAREVAKSIKQTPYIHEKRPLSDKNSWKLLKRIVWLETEPGAEMKSSMEKMGKEMVKLCEGLPGAIIALGKLLAGKSASEWEMVQKNARPYLSQVMAPSYAEL…	GCA_000393655.2	Nicotiana sylvestris	4096	Solanales	Solanaceae	Nicotiana	Nicotiana sylvestris	Nicotiana_sylvestris_Helixer_CM066011.1_001097.1_NL
Helixer_CM066011.1_001100.1	CHAIN	chain	1	881	(NBARC)(LRR)	NLR	CC-NLR or CCR-NLR or CCG10-NLR	NL	MAKVALLLAIKKLRQLILAEETERIGADREISDVVQSLEIFLQDLTADDQMPSDSAREIEELVYRVEYMVENLASKSGRSFVKQFPLCSGHGAAVEKQDRSEFMKLCTTIKRLLSENVLQLSSNVNVDSSSSSWDNCCKKWKQIFANELGGEAVGIEEEKELILRALFDKSEGYEHRFEVIPIWGPSGTGKSTLAHAIINDPRVVQEFRKHRIIITVSDSFNFKREYSSVLTRFVGSTTDYEDSTTDTLAEKIREQLEEDESRKEFRKESRSLILLEDVRSIEDWQRLRRAVGAKGSRILVTTRAKEAAEGMNQAPYVHRKRPLTEEYSLELLKRTAWPKMDPGAEIGKEIATKGLEMVKKCEGLPGAVIELAKLVAGKDASEWEIVLKNARSDLSQVM…	GCA_000393655.2	Nicotiana sylvestris	4096	Solanales	Solanaceae	Nicotiana	Nicotiana sylvestris	Nicotiana_sylvestris_Helixer_CM066011.1_001100.1_NL
Helixer_CM066011.1_001101.1	CHAIN	chain	1	880	(CC)(NBARC)(LRR)	NLR	CC-NLR	CNL	MADLGLSFLIENLKQLLRDNGELIIGIKDAAESLLEDLKEFDVFLKKAAAYNSENKILKELVKKIRTVVNAAEDAIDKFVIESKLHKGRGVSRFVDLTHYKRVRDVASEIKAIREKVKEIRRTEVYALQNEDLSGRGGQERKSPVVEEDDVVGFDDEVRKIINRLFEGSDSLEVIPIVGMPGLGKTTLANLVYKHPEVGYKFFTRIWVYVSQTYRRRELFLNIISKFTRNTKQYHDRPEEDLADEIREFLGKTGKYLIVLDDVWSGEAWERIRIAFPETNKGNRVLLTTRDSKVAKYCSHIPHDLKFLTIDESWILLQKKVFNKDKCPVKLEQPGKSIAEKCRGLPIAIVVIAGALIGKDKTTREWEQVDKNLSEHIINVDSMNCKKLVQMSYDNLPYD…	GCA_000393655.2	Nicotiana sylvestris	4096	Solanales	Solanaceae	Nicotiana	Nicotiana sylvestris	Nicotiana_sylvestris_Helixer_CM066011.1_001101.1_CNL
Helixer_CM066011.1_001102.1	CHAIN	chain	1	1287	(NBARC)(LRR)	NLR	CC-NLR or CCR-NLR or CCG10-NLR	NL	MSELLLWLARERLRGLVLAEESAPSILSVTEHLDALSGELNRLKLLLKGSNKNQQHTNGAREIEMRVRRIEYLVYRMEDVVEISRGSSSKMGFVKGIKTMFIRDAALTLQQIRSEIEVNCEQIRIAYNAVNKKEDQGQMRNSPILPQQLFGIEEDKKKVLGVTLSGVGSSSHSGSGNPESSSHLVSGIPQSSSHSVSCITESSSYIPESSSQSVSNIPKSPSHSMSDIPESSSHSVSDIPESSSHSVSGTPKLSFHSVSNIPESSSHSVSCIPESSSYIPESSSQSVSNIPKSPSHSMSNIPQSSSHSVSDIPQSSSHSVSDIPESSSHSVSGTPKLSFHSVSNIPESFSHSVSCIPESSSCIPESSSQSVSNIPKSPSHSMSNIPKSPSHSVSDIPES…	GCA_000393655.2	Nicotiana sylvestris	4096	Solanales	Solanaceae	Nicotiana	Nicotiana sylvestris	Nicotiana_sylvestris_Helixer_CM066011.1_001102.1_NL
Helixer_CM066012.1_000071.1	CHAIN	chain	1	859	(NBARC)(LRR)	NLR	CC-NLR or CCR-NLR or CCG10-NLR	NL	MEDVNIDESAKQSTQVTEEEPVGLEDDAEKIIKLLTRGIRERDIVSIFGMPGLGKTTLAKKIFKDSSIVSHFDVRAWLTISQSYDVRELLRNIYKQVTGVEYDDKESDIADTLRKCLMGKRYLIVLDDVWEVDAWDELRLCFPIGKQGNRIMLTTRLKHVAMEVKNCTDPYSPRFLTKEASWKLLQEKAFQKETCPPELQDVGVQIAEYCKGLPLTVVLIGGILAKKERNVSEWCEVANNLTSHHGSVESESNLAIQLSYCYLPDHLRHCLLTMGVFREDEKFGASKLMLLWVAEGLVQCSDERGLEEVAEGYLSDIISSSLLMVTKTTFDGKVKYLQIHDLVRDFVLNKAKEEKFMQVIGTHNQYQPSYDEEHRVCIHLDHKLRHDLERFNNKVDIFL…	GCA_000393655.2	Nicotiana sylvestris	4096	Solanales	Solanaceae	Nicotiana	Nicotiana sylvestris	Nicotiana_sylvestris_Helixer_CM066012.1_000071.1_NL
Helixer_CM066012.1_000072.1	CHAIN	chain	1	770	(NBARC)(LRR)	NLR	CC-NLR or CCR-NLR or CCG10-NLR	NL	MEDVNIDENAPTPTPTTQVTEEEPVGLEDDADKIIKLLTRGIRERDVVSIFGMPGLGKTTLAKKIFKDSSVVSHFDVRAWVTISQSYDVRELLRNIYKQVTGVKYDDGESDIADVLRKCLMGKRYLIVLDDVWEVDAWDELRLCFPIGKQGNRIMLTTRLKHVAMEVKNCTDPYSPRFLTKEASWKLLQEKAFQKETCPPELQDVGVQIAEYCKGLPLTVVLIGGILAKKERNVSEWCEVANNLTSHHGSVESESNLAIQLSYCYLPDHLRHCLLTMGVFREDEKFGASKLMLLWVAEGLVQCSDERGLEEVAEGYLSDIISSSLLMVTKTTFDGKVKYLQIHDLVRDFVLNKAKEEKFMQVIGTHNQYQPSYDEEHRVCIHLDHKLRHDLERFNNKVD…	GCA_000393655.2	Nicotiana sylvestris	4096	Solanales	Solanaceae	Nicotiana	Nicotiana sylvestris	Nicotiana_sylvestris_Helixer_CM066012.1_000072.1_NL
Helixer_CM066012.1_002271.1	CHAIN	chain	1	1135	(R1)(CC)(NBARC)(LRR)	NLR	CC-NLR	BCNL	MSSNRYLSSKNRLFERLQQLDDIFYFPNTTKDTVRFVKREFKFLDIFLSLQSFTYECPNMLDVVQKVQALFEDALFDFSELYLAEYFDLCPFIVQNKIWSIKMEIRAKYSFPKISSSPFSANKDGIAILNFFTKFIDTVVENLCDLVDDSCSLLYVPENKEHTEDVLKELKLVQYFVCFVSERFIEPQSQYHVSFFTHVLAVVGHASMLAWFYLSGRGYENQDVIVVGEINVFLFLQMELKPISTVIYPTIRKAFQSKLPRIHGLGYVDFLLNNLKEFQSRHSNSLASVTNQILIIQKELESLQPFLKAITEGRDNDLDKIHRCATQLIGKAYEVEYIVDACICKEAPVWFLERWLLDIIEEITVIRADVAKIQEKKMAGDTKNTSTSHASSSSASTPR…	GCA_000393655.2	Nicotiana sylvestris	4096	Solanales	Solanaceae	Nicotiana	Nicotiana sylvestris	Nicotiana_sylvestris_Helixer_CM066012.1_002271.1_BCNL
Helixer_CM066012.1_002270.1	CHAIN	chain	1	1162	(R1)(CC)(NBARC)(LRR)	NLR	CC-NLR	BCNL	MRREKSPPNLTPNQCGTLAFCQTSTIEDVLKELNLLQNFFFFVSRSLSDPQSQHIVKFFTHALAVAGHASMLFWLYLPDLASEEINVLLSDLLRMRIKPTQPCIRKIYADVLQTLKSTIQSAGWYPKIQNQEHAIDTEVNCLETILHNLADLPTNNNSSQRVALKDHLDILQMMLNLLRGNIFHVTIQDLEFLFPDIETMVIDVGLMVYSLQEGEEAKEDMALGVANPAPVLDLSGNLQHIRTTIYLTIRKVFQSNLPRIHGLGYVDFLLNNLKELQDRYADSLASVKNQVQIIQKELKSLQPFLVDIAEERHDGGDKFHRCATQLIGKAYEVEYIVNAFISKEGPLWCLERWLLDIIEEIAHIRNEVAEIRRKEIVEETMNNTGKTQTPSSLARSTIM…	GCA_000393655.2	Nicotiana sylvestris	4096	Solanales	Solanaceae	Nicotiana	Nicotiana sylvestris	Nicotiana_sylvestris_Helixer_CM066012.1_002270.1_BCNL
Helixer_CM066012.1_002267.1	CHAIN	chain	1	1257	(R1)(CC)(NBARC)(LRR)	NLR	CC-NLR	BCNL	MSSNQYLSSKTRLFERLQQLDSILYFSETSVETMKFVKQEFKFLDIFLSLQSLTDEPDMLDVTEKVQALFEDALVDFSELHLAEYFDFCTFMVQYKIWLIKMEIRAKYSFPRISLSLTSANKDDIAIPTYVTVFIDAVIDDLRDLMKLGDRHLTLDVPETKKHTDHVLRELIILQNFVYFVSERLIEPLSQHLNFFTHVLTVVGHASMLAWLYFSGHGYEDQDVALGEIMVLLFLQMKIKPAQPYIRKIYVDVLQSLKSTIQPGWYPNIQSKHAIDSEGSFTATILHNLVDLPTNSNSSWIPMSSVCRYKIFSFFFKISTLVIDVGLLVYSLYEDEEEKEDKALGEGNPSLVLDLSGNIQRINTMIYLTIRKAFQSNLPRIHGLGYVDFLLNNLKEFQH…	GCA_000393655.2	Nicotiana sylvestris	4096	Solanales	Solanaceae	Nicotiana	Nicotiana sylvestris	Nicotiana_sylvestris_Helixer_CM066012.1_002267.1_BCNL
Helixer_CM066012.1_002266.1	CHAIN	chain	1	1249	(R1)(CC)(NBARC)(LRR)	NLR	CC-NLR	BCNL	MSSNQYLSSKNRLFEHLQQLDNILYFPKTFIDMVKFFKNEFKFLDIFFRLQSFTHEPNLLDVTQKIQSLFRDAAVEFSELHLDNYCDFNNSVQNEIWSIKMEIKAKYSFPKISLPLSANKDGIAIPKFVTEFIHSVVENLPNLVKIDDSCSLLYVPETMEHVDVILKEVNLLHNFFCFVSERFVEPQSQHLADFFTHVLAVAGYASTFFWLYLPDLAPEEINVLLSDFLRMRIKPIQPCIREIYVNVLQSLKATIQSGWYPNIQREPAADTEASFVKIILHNLAELPANSNSSQRVALNDHLANLQEMLNLLRANIIHAPIQDLELLSVLRYIDTVIIDVGLLVYSLYKGEDEEKEDIALAEVNPAQVLDQLPGNIQHIISAVIYPTIRKAFQSKLPGI…	GCA_000393655.2	Nicotiana sylvestris	4096	Solanales	Solanaceae	Nicotiana	Nicotiana sylvestris	Nicotiana_sylvestris_Helixer_CM066012.1_002266.1_BCNL
Helixer_CM066012.1_002262.1	CHAIN	chain	1	831	(R1)(CC)(NBARC)	NLR	CC-NLR	BCN	MSSNQYLSSMNGLFERLQQLGNVSNSKEIVQFFIREFKFLGIFLYLQSLIDEPNMLDVTQKVHTLVQDALIHSSDFHLAEYVDIYASKVQNKILLTKMEIRAKYSFSKISSLPLISAKKDGIAIPKFVMDFMDTVVEILRDLVDDPCSLLLYVPETKEHIDDVLKEMKLLRTFVCFVSERFIEHQSQHLANFFTHVLAVTGHASMLFWLDFSCYGYEDRYQDVAVLGEINVSLFLQMKFKPIQPSICKIYIALLEVLKSRIQSGWCPNIQNHEHAADGEANFLETIQHDLVELPTSKMLDFLRANIIHVPIRDLELLLRDIDTFIIDVGLMVYSLYKGEEEEKEVMALVEVIPTQVLNLLGNIQQIINKKKLTPIRKAFQSNYMPRIHGLGYADFLLNS…	GCA_000393655.2	Nicotiana sylvestris	4096	Solanales	Solanaceae	Nicotiana	Nicotiana sylvestris	Nicotiana_sylvestris_Helixer_CM066012.1_002262.1_BCN
Helixer_CM066012.1_000149.1	CHAIN	chain	1	1315	(R1)(CC)(NBARC)(LRR)	NLR	CC-NLR	BCNL	MSPNQYLSSLNGLFEHLQQLDNISREIFQFFMHQFKFLDIFLSLQSFKDEPDMLDISQKVQALFQDALVDFSELHLAEYFNFCIFKVQNKIWLIKMEIRAKYSFPKISSLPLISAKKNGSDIPKFVMDFMDTVVEILRDLVDDPCSSLLYVPETNEHVEDVLKELKLLRTFVCFVSERFIEPQSQHLANFFTHVLAVAGHASMLVWLYFSSYGYEDQDVAVLGEINVFLFLQMKFKPIQPSIRKIYIALLEVLKSRIQSGWCPNIQNHEHAADSEANFLETIQQDLAELPTNSNFSQSDALKDQLVILKEMLDILRADIIHVPIRDLEVLLRDIDTFIIDVGLVVYSLYKGEEEEKEVVAVGEVNPALVLDLLGNIQKIIITEKLMPIRKAFHSNYLPR…	GCA_000393655.2	Nicotiana sylvestris	4096	Solanales	Solanaceae	Nicotiana	Nicotiana sylvestris	Nicotiana_sylvestris_Helixer_CM066012.1_000149.1_BCNL
Helixer_CM066012.1_000151.1	CHAIN	chain	1	621	(NBARC)(LRR)	NLR	CC-NLR or CCR-NLR or CCG10-NLR	NL	MPSNEYLSSKNRLFERLQQPDNSLFYPETFIYGVQFFIHEFKFLVAEERDDGLDKFQRCATQLIGKAYEVEYIVDAFISKEGPLWCLERWLLDIIEEIAHIRNEVAEIQGKKIVEEARNNTGKTQTPSSLARSTIMNDEVVGFKDVIEKLRDKLIRGTKGRDVISITGMPGLGKTTLARRLYSDKLVVSHFDIRAQCCVSQVYSRKNLLLEILHDAIGKDFECGGKRGDQLADELRKALYSKRYLILVDDVWEASAWDDIIGCFRDANNGSRIILTTRNYEVANYARFQSDPLPLRMFNDEESWTLLRKIVFGEEKSPPLLMNIGQQIAKKCGQLPLSIVLVAGILAETEKKEECWEQVAKNLSPYIHSNSRATIEHSYQNLPYHLRSSFLYFGAFLED…	GCA_000393655.2	Nicotiana sylvestris	4096	Solanales	Solanaceae	Nicotiana	Nicotiana sylvestris	Nicotiana_sylvestris_Helixer_CM066012.1_000151.1_NL
Helixer_CM066012.1_001657.1	CHAIN	chain	1	1807	(R1)(CC)(CC)(NBARC)(LRR)	NLR	CC-NLR	BCCNL	MAEECRDVISAINLVKGQHLGRTTITQLEDATKHLTRVAVFLTNLEKRYPENGISGQLRPLFLEARDGFSEICSRFPRFNLTIKMGNIAEKFKASKASKLQMISEVLKIIEHETIAKRIRASKPSRSSSRITMEMVGFVESLLGSVHRALFFISVGPAASLLDKKLRHLRVFFTLIAKRCIEHESMKDLFNHVEDVAYTAAYLCFLGSNCNMDGEFSKLLERVSRPFIPELRQIYLSALIGLKSSSSETTTILNAKYMLDFVSALREDLRPGCDGRIRWLQRGLSYLSRFLRDVESYPLPLGEVISLRLNMEALAIGAANAIYSSYDEHNTTEIDDVLFHLQLKFNYVKVEIDLIRLLTRQAAITIGPMKSLIDYVWSELIFFRNYFMDALKQFNEETK…	GCA_000393655.2	Nicotiana sylvestris	4096	Solanales	Solanaceae	Nicotiana	Nicotiana sylvestris	Nicotiana_sylvestris_Helixer_CM066012.1_001657.1_BCCNL
Helixer_CM066012.1_001568.1	CHAIN	chain	1	1435	(TIR)(NBARC)(LRR)	NLR	TIR-NLR	TNL	MEEIEQATTTSLPSLRLNYDVFLSFRGEDTRENITKNLYDALYSKGVRVFRDTNGLTQGDEIAPGLMDAINDSAAAIAIISPNYASSRWCLEELATICELSKLVLPVFYRVDPSDVRRQRGPFLRDFASLEGRFGVEKVVRWRNAMERVGGISGWVYYNREESQLIQNLVKRVLQELSNSPIFVAPFVVGIDYRLEELIRQLDVKHNGVKIIGLHGIGGVGKTTLSKAVYNKLASHFTHRTFILNVKEIAAQQGIVSLQKKIIQGLFPSKVFSFSPSNAHEGRVKFGRFLQEKRVLLVLDDVDYVNDDVNILKALIGGKNWFFEGSRVVISTRNRGILLNDIVNETIEVRELGDTDSLKLLSYHAFRRHEPFPAFVNISKQIVSITGGLPLALEVFGSF…	GCA_000393655.2	Nicotiana sylvestris	4096	Solanales	Solanaceae	Nicotiana	Nicotiana sylvestris	Nicotiana_sylvestris_Helixer_CM066012.1_001568.1_TNL
Helixer_CM066012.1_000834.1	CHAIN	chain	1	1366	(TIR)(NBARC)(LRR)	NLR	TIR-NLR	TNL	MAEEEEETWSLTSGHRFHWDIFLSFRGEDTRHGFTNKLYNELVRNGVRTFIDDEGLDRGEEIAPNLSAAIEDSAASIAVISQNYASSKWCLEELVKISECKRLLLPVFYRVDPSDVRRQTGPFEEHFRKHEIMVEAEKVCRWREAMKKAGNISGWDSKLWEESELIHSLVKEVLSKLNNTPLGVAKYPVGLHSRLNELCRKLDVKGNGVKVLGLYGMGGVGKTTLAKALYNQFVVYFKKRSFISDVKEIARRQNGMATLQSKLIGDLNSGASPIIDDTAKGIRSIKEAMNNEPVAVFLDDVDNADQLRVLVGRRDWFCQGSRVVVTTRDQNVLLPSIVNETFEVNELSLSESFTLFSYHAFGREHPPKNFSDLAEEVVKLSGGLPLALEVFGSLLFYKK…	GCA_000393655.2	Nicotiana sylvestris	4096	Solanales	Solanaceae	Nicotiana	Nicotiana sylvestris	Nicotiana_sylvestris_Helixer_CM066012.1_000834.1_TNL
Helixer_CM066012.1_001508.1	CHAIN	chain	1	1275	(R1)(CC)(NBARC)(LRR)	NLR	CC-NLR	BCNL	MFLDKDLSKLRRDFLEFRPSNIDDVSRDRLEFFLWELSFLDCFLSLQSFTFAGECGMLNFTQKMKEIWKKSILVQQATQRIFFSDSDWEGSVDPNFDPFTSDVPTGIWKTKLEFQSKYSFAEVSSIPLPANKDDIPTPKFLLEFIDAVIENLNILVQIDDPRSLLFVPGPKGQIEEVLKELNLLRFFVCFVSNKCTEPAQSQHTFFTHVLIVSSHAAMVAWLYLPIHGKENQDVDPSAMNDLFSDLLQMKIRPIQPGIRKIYTDVLCALKSTIQPGWHPNIQNKHVTDSGFLEAAAHNLMKLPTVSNPSGTVSSNDQMSILQDMLSLIRANLIHLPILGLEFHCQDMDTVIVDAGLLIYSLYDSEGEKEGMTLEDLNQALGLDLPGNIQPVKVMIYLII…	GCA_000393655.2	Nicotiana sylvestris	4096	Solanales	Solanaceae	Nicotiana	Nicotiana sylvestris	Nicotiana_sylvestris_Helixer_CM066012.1_001508.1_BCNL
Helixer_CM066012.1_001507.1	CHAIN	chain	1	1267	(R1)(CC)(NBARC)(LRR)	NLR	CC-NLR	BCNL	MFLDKDLSKIRRDFLEFRPSNIDDVSRDRLEFFLWELSFLDCFLSLQSFTFAGECGKLNFTQKMKEIWKKSILVQQATQRIFFSDSDWEGSVDPNFDPFTSDVPTGIWKTKLEFQSKYSFAEVSSIPLPANKDDIPTPKFLLEFIDAVIENLNILVQIDDPRSLLFVPGPKGQIEEVLKELNLLRFFVCFVSNKCTEPAQSQHTFFTHVLIVSSHAAMVAWLYLPIHGKENQDVDPSAMNDLFSDLLQMKIRPIQPGIRKIYTDVLCALKSTIQPGWHPNIQNKHVTDSGFLEAAAHNLMKLPTVSNPSGTVSSNDQMSILQDMLSLIRANLIHLPILGLEFHCQDMDTVIVDAGLLIYSLYDSEGEKEGMTLEDLNQALGLDLPGNIQPVKVMIYLII…	GCA_000393655.2	Nicotiana sylvestris	4096	Solanales	Solanaceae	Nicotiana	Nicotiana sylvestris	Nicotiana_sylvestris_Helixer_CM066012.1_001507.1_BCNL
Helixer_CM066012.1_001504.1	CHAIN	chain	1	1248	(R1)(CC)(NBARC)(LRR)	NLR	CC-NLR	BCNL	MSSDKDLSNLKDAFLQLREHDSICDVVRDRMNFFVWELKMVDSFLGLQSCPFAGECGIMLNVTQKMLNIWKTLYATSESPNAESYFEEFILTSQRDEFLDSNKDPFTFHVPTEIWQTKLEFRAKYSFPKITLSVNKVDDIIPNPDFVMEFIDSVEENLNVLLQIDDPCSLLFVPGSKDQIEKVLKDLKAMATLVAWLYLPNHGNKNQDLAPSEMNVLFSDLLKMKTNAILPGIHKVYVNILQALKPTIQPEWHPTNQNEHAAGSVFSVETVAHSLVELPTVSNPCQVIGLNDQMEILREMLNLLRDNLINLPVLDLEHHCQDMSTVIVDAGLLIYSLYDIKGEKENTVLEDVNRELGLDLPRNIEPVKAMIYLIIRKAFQSNLSRIHGLGYVDFLLNNL…	GCA_000393655.2	Nicotiana sylvestris	4096	Solanales	Solanaceae	Nicotiana	Nicotiana sylvestris	Nicotiana_sylvestris_Helixer_CM066012.1_001504.1_BCNL
Helixer_CM066012.1_001503.1	CHAIN	chain	1	1273	(R1)(CC)(NBARC)(LRR)	NLR	CC-NLR	BCNL	MFLDKDLAKIRRDFLELRPSNIDDVSRDRLEFFLWELNFLDSFLSLQSFTFAGECGMLDVSQKMKEIWKKSISVQQATQRIFFSDSDWEGSVDPNFDPFISDVPTGIWKIKLEFQSKYSSVEVSSIPLPANKDDIPIPKFLMEFIDGVIANLNVLVKIDDPRSLLYVPEPKEQIEEVLKELNLLRFFVCFVSNKCTEPAQSEHTFFTHVLIVSSHAAMVAWLYLPIHGKENQDVAPREMNALFSDLLELKIKPIHPHIHKIYTDVLCALKSTIQPGWHPNIIQNKHATDSGFVEAPAHNLMKLPTVSNPSGTVSSNDQMTILHDILSLIRANLIHLPILDLEFRLQDMETVIVDAGLLIYSLYDSEGKTEGMTLEDVNQALGLDLPGNIQPVKAMIYLI…	GCA_000393655.2	Nicotiana sylvestris	4096	Solanales	Solanaceae	Nicotiana	Nicotiana sylvestris	Nicotiana_sylvestris_Helixer_CM066012.1_001503.1_BCNL
Helixer_CM066012.1_000952.1	CHAIN	chain	1	1393	(R1)(CC)(NBARC)(LRR)	NLR	CC-NLR	BCNL	MRRRAMYLNPLETLQRIKQKWNSYAHIPTILERIVEECHSFCMVLDGYNFSEESCSLDTLHRIEERWGSFLEFSDEYLSTLSHLRDTLKQTEDECSSFHIFLSEESDSLDTLQHKIRHLQDNLWQTVEECGFLLIFSEKYLESFPFETLQRIKDECDYLDRDLFAFDEFKLLERNFNFLKRDFKFLDIILNLLIFTDHPDLVREVQALFRGAAADLIQIYRRQGIHQFYGRVADLQNKLWQTKLEIRKAKYSFYEVSFQLFDHNDTIIPDFVLEFIDTVIENLSDLLKLDDPSSLLQVGGLVDQVEKVLKELKFLRSFVSFVADRSVEPHVFFHALEVAWHTTVVTWLYLPSKEHMYSAADEGYPLFFDLLRKKIQLNEPSISEIYIEVLQAIKLEQSH…	GCA_000393655.2	Nicotiana sylvestris	4096	Solanales	Solanaceae	Nicotiana	Nicotiana sylvestris	Nicotiana_sylvestris_Helixer_CM066012.1_000952.1_BCNL
Helixer_CM066012.1_001404.1	CHAIN	chain	1	768	(NBARC)(LRR)	NLR	CC-NLR or CCR-NLR or CCG10-NLR	NL	MTTTSEAVMGFEDETAELIQRLVRGPKHLDVVSLVGMPGIGKTTLAKRLYTHNDIIDRFDVCSWCTISQVYNKRKTLLELLGNLVPPNDNTRSNNELAVELRRHLLRKKYFIVIDDLWSAEVWDDLKSCFPDDYSCSRIILTTRLDKVASYTEVFSAPHHVRLFTGEESWCLLQKKVFGEESCAPQLEKIGVKIAQSCGGLPLAIILVAGVLAKLNNEEIRWEEVANGVRSCTAGDTQKYMDIIDLSFRYLPSQLKRCFLHFGRFCGDEFLVRELIQLWVAEEYAVGNELKSAEDEAKGYVMELIENNLVMIVQRSFFGEVKAIRMHDLLREFCLSRVDFLRSFLTRSDDSSSGDSPYYLQMNYLLHPERGSDSLRSGSPPGPHSAHLLPSDNILNQNI…	GCA_000393655.2	Nicotiana sylvestris	4096	Solanales	Solanaceae	Nicotiana	Nicotiana sylvestris	Nicotiana_sylvestris_Helixer_CM066012.1_001404.1_NL
Helixer_CM066012.1_001401.1	CHAIN	chain	1	761	(NBARC)(LRR)	NLR	CC-NLR or CCR-NLR or CCG10-NLR	NL	MTTTSEAVMGFEDETAELIQRLVRGPKHLDVVSLVGMPGIGKTTLAKRLYTHNDIIDRFDVCSWCTISQVYNKRKTLLELLGNLVPPNDNTRSNNELAVELRRHLLRKKYFIVIDDLWSAEVWDDLKSCFPDDYSCSRIILTTRQDKVASYTEVFSAPHHVRLFTGEESWCLLQKKVFGEESCAPQLEKIGVKIAQSCGGLPLAIILVAGVLAKLNKEEIRWEEVANGLSSCAAGDTQMYMDIIELSFRFLPSQLKRCFLYFGGFCEDELLVRKLIQLWVAEEYAVGNELKSAEDEAKGYVMELIDNNLVMVVQRSFFGEVRAIRMHDLLREFCFSKIDFPRRSDDSSSCDQHCCFQMHYLLHPERGSDSLRSGSPPGPHSAHLLPSDNILNQNIILVY…	GCA_000393655.2	Nicotiana sylvestris	4096	Solanales	Solanaceae	Nicotiana	Nicotiana sylvestris	Nicotiana_sylvestris_Helixer_CM066012.1_001401.1_NL
Helixer_CM066012.1_001323.1	CHAIN	chain	1	1721	(R1)(CC)(CC)(NBARC)(LRR)	NLR	CC-NLR	BCCNL	MAEECFCVLVALDLVKHKHLDSLTDNQLKNVVDQLVHVFHSLVAVEMAHPENGISVQLRALFMEALHEIDTICSRMNDQAGETSDIIGMISKLLKMIQLENIAERIKASKPSRSSSLIMIEMVGSVVALLDSFNIILCLLLRDHNAPSTFVFKMKLNYLKAFVTLTAKRCIGHERMQDLFTHAEDVAYSALHLCYFVAAYNMEEDDDLQARVLDCEFSKLLERISPFRPELRQIYLSLLIGSKSSQSETTMSVNFISDFVYGLEEDLEELLSRDASLKVTFDDRIPWLQQGLSYLYGFLRDIVSERIPLEEFNSLQPHIEALAIEAAIVIYSCYTEDMDLKTTEIDHVLFLLQLKFNHVTVNVHLIKLLNSEAAIISPLGNLIDYVQEELELLGTFLMV…	GCA_000393655.2	Nicotiana sylvestris	4096	Solanales	Solanaceae	Nicotiana	Nicotiana sylvestris	Nicotiana_sylvestris_Helixer_CM066012.1_001323.1_BCCNL
Helixer_CM066012.1_001071.1	CHAIN	chain	1	1734	(R1)(CC)(CC)(NBARC)(LRR)	NLR	CC-NLR	BCCNL	MAQKCSKVSFDLYNLKMTEDLDSEMISQLNNASKRLLSVASFLRQLERVHPENSISAQLEALFVKALEGFPDKDQHGRCYTMISKLLKITKASEASRSTSQMIAEVLEIIKLENIAEQIKASNPSRASIPMITRKMLDFADTLLDYLQYRDLFPSVLDKKLRYLRVLLSSIAKLCIEHESTTNLFIHVEDVAYTAAHLYFLGLAYNVEDGDRARVLDFEFSKLLERLSPFRPELRQLYLRVLIGSKSSRSENTMNAESMSDFVNGLQEDLEELLSRNASLKIIFVDQIPCLQQGLSSLSGFLHSIVSECIPLEEFNSLQSHIEALAIEAATVIYSSCYDEEMDMKTTEMDHASFFFQLKFNHVKLEIHLIQKLNGEAILAPLYELIDYVREELILSRIF…	GCA_000393655.2	Nicotiana sylvestris	4096	Solanales	Solanaceae	Nicotiana	Nicotiana sylvestris	Nicotiana_sylvestris_Helixer_CM066012.1_001071.1_BCCNL
Helixer_CM066012.1_001313.1	CHAIN	chain	1	1747	(R1)(CC)(CC)(NBARC)(LRR)	NLR	CC-NLR	BCCNL	MAAKCSMVHDDVYDLKKREDLDSWTIDQLDDASTRLVRVELFLRKLEEVHPKNTISAQLGALFVKAHKGFSEIPPHIKDQHRRRYTIRTLISDVLGKFKLVNTAEPLKASEASRSTSQIISDVLEIIKLENIAKRMEASKPSRSSCRISTEMVRFVRTVLDCTASCLYRVHHRAPESVLKKKLPYLRVFLTLTAERCIEHESMKDFFTHVEDVAYTAANLCLSEFDSNRDSKFSKLLKRISPFRPKIKQIYLSVLIGSKSSRSETTMNANYMSDFLKALQEDLQELLNHDARLKIAFDDPIPWLQQGLSYLSGFLLNIASKCTPLKELNSLQSHVEALAIETAILIYSSYDEEMDKTTEIDHVLFHLQPKFNHVKIEVDLIQLLNCQATIIAPLKDLTD…	GCA_000393655.2	Nicotiana sylvestris	4096	Solanales	Solanaceae	Nicotiana	Nicotiana sylvestris	Nicotiana_sylvestris_Helixer_CM066012.1_001313.1_BCCNL
Helixer_CM066012.1_001085.1	CHAIN	chain	1	723	(NBARC)(LRR)	NLR	CC-NLR or CCR-NLR or CCG10-NLR	NL	MEFEELVGFREDADAMIRQLTSGTRFLDVISIVGMAGQGKTALAKKVYNEHSIFNHFDVRAWCSVSKVYNRRKLLLDILKQIKGDKCDIVDDDDNIADMFHKSLMGIRYLIVLDDIWEVKAWDELLLCFPSGVNGSRIMVTTRDLHVATYIQRHSDPYLLPFLEDEESWELLQKKVFQEEERCPLELLSVGPLVAKECKGMPSLIIMIAGILSRKKEDPSFWLEVAYDISSHASVEESMKMIQSSYDQLEDHLKPCLLYMGLFPKGYEIPVSDLLKWWIAEEFVENVDTLELEETSKSCLYDLVSRNLVIVSKRRANEEMKCCIVLDQVREFCLRKIKEEKFMQSIVPYNPCRHVDSDEQRLCMYIHDTMKTDYKERESFEQRQKPLEFIAHPKFGISG…	GCA_000393655.2	Nicotiana sylvestris	4096	Solanales	Solanaceae	Nicotiana	Nicotiana sylvestris	Nicotiana_sylvestris_Helixer_CM066012.1_001085.1_NL
Helixer_CM066012.1_001086.1	CHAIN	chain	1	757	(NBARC)(LRR)	NLR	CC-NLR or CCR-NLR or CCG10-NLR	NL	MENVEKTAASAKLSTRRSFPSNNEEFVGFKEDVKQIIKKLTGGTKERDVISIVGMAGLGKTTLAKKVYHDHDIAGHFDARAFCTISQKYSIRKLLVEIFKQATGEKRDIKEDEDIADVLKKALSGKRYLIVLDDIWNYKAWEDLQLSFPRMLKGSRIMVTTRLQEVATQIKELSDPYFLRFLDEKESWELLQKKVFQCESCPLELQEAGFEVAKNCKGLPLVIVLNAGIIARKGRQVSVWQDFAKDLSSHGLEEQSMKAVQSSYDHLGDHLKHCLLYIGYFPEDYNIPVSDLLKLWIAEEFVQNIDTENLEKASKDYLNDLVNRSLLMVSKRRSNGDIKYCMVHDLVREFCLSTLKDEEFKQYIFPCNSSQSSNPKDPRLCMYIHDKLVNQLELHGYSL…	GCA_000393655.2	Nicotiana sylvestris	4096	Solanales	Solanaceae	Nicotiana	Nicotiana sylvestris	Nicotiana_sylvestris_Helixer_CM066012.1_001086.1_NL
Helixer_CM066012.1_001087.1	CHAIN	chain	1	726	(NBARC)(LRR)	NLR	CC-NLR or CCR-NLR or CCG10-NLR	NL	MEDIVESCDRTPTPTKSSSQRRYSPIDEELEGLQDVAEQMMHQLTRGTVELDVISIVGMPGQSKTTLVRRLYNNPSIVAHFDVRAWCSFPQTYNVGKLLLEILKQIIAGKRITVGGHSMADMLRKSLMGKRYLIVLDDIWEVEAWDVLRSSFPDDTIRSRIIVTTRYHHLARNLKSHSYPFHLRMLNDDESFKLWQRAAFQGEICPPELFEVGQRVTRGCKGLTDLIIMIAGSIPKKERGDPKLWLKVARELSSHSLDDLLMKMIQSSYDRLEDHLKCCLLYMGLFPNGYEIPVSDLLKWWIAEEFVQNIDTLKLEETSKSCLYDLVDRYLITVTETKSDGEIKYCKVREEVHDFCSRTIRVEKFVQLVVPYNPHQPAVDTDEQRKCMYIHDTMKNEYS…	GCA_000393655.2	Nicotiana sylvestris	4096	Solanales	Solanaceae	Nicotiana	Nicotiana sylvestris	Nicotiana_sylvestris_Helixer_CM066012.1_001087.1_NL
Helixer_CM066012.1_001088.1	CHAIN	chain	1	789	(NBARC)(LRR)	NLR	CC-NLR or CCR-NLR or CCG10-NLR	NL	MIGADRVINATAVLSLLPTILKKSNIIDMENVEKTAAHAKPSTEGSSQSNNEDFVGFEEDVNQIIQKLTGFGGPKQRDIISIVGMPGLGKTTLANKVYNNPLVIHHFNVRAFCTVSQKYDERKLLVEILKQATGDKSDINEDVDVVDAVKKALSSWRYLIVLDDIWKYEAWEYLQLCFPREEKGSRIMITTRDEKVAKEIKHHSDPYFLRFLTKEESWELLQKKVFQCESCPVELREAGEEVAKNCKGLPLVIVLTAPIIAQKERQASVWSEFANILSSHGLEELSTKAIQSSYDNLRVHLKHCLLYMGYFPEDFKIEVSDLLKLWIAEELVQNIDTENLEKASKDCLNDLVNRSLLIVSKRRSNGDIKYCMVHDLVRAFCSSKLEEEKFKQQIAPYNL…	GCA_000393655.2	Nicotiana sylvestris	4096	Solanales	Solanaceae	Nicotiana	Nicotiana sylvestris	Nicotiana_sylvestris_Helixer_CM066012.1_001088.1_NL
Helixer_CM066012.1_001097.1	CHAIN	chain	1	887	(CC)(NBARC)(LRR)	NLR	CC-NLR	CNL	MADVAVKFLVENLMQLLRDNAGFIVGIKDEVENLLQELNDFNAFLRQAAECRNDNDVLKSLVKTIRKVVNDAEDSIAKFVIEAKRHDDKNKFAQWFHLTHVARTKEVAGDIEFAREKVKIIRRDNTYALQAIFSDDDSSRGPQERKVPVVEEDDVVGFDEEAKTVIDRLIGGSDHLEVVPITGMPGLGKTTLAYKIYKDPKVECEFFPCIWVNVSQLYKRRDIFLNIVSKFTRNTKQYYDVPEEDLADEARELLGKGGKYLIVLDDVWTIEAWDRIKIAFPNNGKCSRVLMTTRKFNVARYCNDRPHDLKFLTVNESWELLEKRVFHKEKCPSELELPGKSIAKKCRGLPLAIVVIAGALIGKGKTTREWELVADSVGEHLINRDPENCKKLVQMSYDR…	GCA_000393655.2	Nicotiana sylvestris	4096	Solanales	Solanaceae	Nicotiana	Nicotiana sylvestris	Nicotiana_sylvestris_Helixer_CM066012.1_001097.1_CNL
Helixer_CM066012.1_001101.1	CHAIN	chain	1	1852	(R1)(CC)(CC)(NBARC)(LRR)	NLR	CC-NLR	BCCNL	MARECQNMTELVDSWTIKQLYDAAEHLADVRFFLEKLEQVQPENAISAQLGALFVEAYDGSEIWSHMDQCQWTCTIRMMISKVLKIIKLENIAERLKPAKPSTSTSPMILEVLKITKPENIAKRIKASKPSSSPGLITMEMVGFIEVLLDTAHDKLLSFSLVHASRLYVLKRKLRYLQVFFTLTTRWCIEHENMKDLFTHVEDVAYTATHMCFLGVGKAMDREFSELLEKISPFKPELRQIYKSLLTVSKSSLLDTTMNVRISPFSFVSALQEDLKELVIRDTSLKVFLDNQIPWLQQGLLYLSRYLRDIEIEFTPLEEFNSLQSNIVALAIEAAIAIYSSYDEEMDETTEMKRVFFHLQLKFSHVKLEACLIKLLNSESTIVAPLKDLIHYIREELIF…	GCA_000393655.2	Nicotiana sylvestris	4096	Solanales	Solanaceae	Nicotiana	Nicotiana sylvestris	Nicotiana_sylvestris_Helixer_CM066012.1_001101.1_BCCNL
Helixer_CM066012.1_001102.1	CHAIN	chain	1	1017	(TRANSPOSON)(CC)(NBARC)(LRR)	NLR	CC-NLR	OCNL	MALAFTSFAIHGSLSSSSYEHPKGGLLVAPRPPPLLAAPTLLGNVSGIFGEVFKLLPDVEAEDGSTSFSHTQYGIGGVFRNHQGSWVMGFAGQSKSGTSVQTELFALLMGLKIAVQKNFTPIVIETDAQQLMAMADVAVKFLVENLMQLLIDNADLIIGIKGEVENLLQDLNDFNAFLRQAAKSRRDNEVLKSLVKKIRKVVNDAEDSIDKFVIEAKRHDDKNKFAQWFHLTHVARAKGVADEIKIIRERVKEIRQNDAYGLQAITSDDNPNQGAQERKVPVVEEDDVVGFDEEATTVIDRLIGGSDYVVPVVGMPGLGKTTLAYKIFKDPTVEYEFFNRIWVYVSQSFNRREIFLNIISKFTRNTKQYHDTPEEELANEIKELLGKGGKYLVVLDDVW…	GCA_000393655.2	Nicotiana sylvestris	4096	Solanales	Solanaceae	Nicotiana	Nicotiana sylvestris	Nicotiana_sylvestris_Helixer_CM066012.1_001102.1_OCNL
Helixer_CM066012.1_001294.1	CHAIN	chain	1	898	(NBARC)(LRR)	NLR	CC-NLR or CCR-NLR or CCG10-NLR	NL	MADTDTDTGLNLLVENLLDSVREKAKFIADNSKLQIYDLEDDFLHLEEQVQRLRALLNIAAQWQINTSSKWKQLVNKDIRITVHRAEDVIDGLALMFQLYLDKKQGLIVFDSIRGDSVRIIRRDSVSNLATKIDGLNEKVKEFLQNNQPAVQPEKNSQDLPLKENEVVGLKEEAEKVIKRLVDGSEDLNVVPVVGMHGLGKTTLAIKVFNDPQILNQFDSRIWVYVGQSYEIKDIFINILTCFTDRIEEYQDKDVNEIAKVICDFVPKEGKCLIVLDDVWAIGVVDFVKKTFPENSKGHRIMMTTHRQDVASCANPNPHDLKFLTQTESFLLLKSRVFGSGCFPEELTELGESIAQKCCGVPLAIIVIAGALRGRKDKNNWLKVQKYFWQHLIIKDDPI…	GCA_000393655.2	Nicotiana sylvestris	4096	Solanales	Solanaceae	Nicotiana	Nicotiana sylvestris	Nicotiana_sylvestris_Helixer_CM066012.1_001294.1_NL
Helixer_CM066012.1_001105.1	CHAIN	chain	1	1214	(R1)(CC)(NBARC)(LRR)	NLR	CC-NLR	BCNL	MFPLEVAKDQIEFLERELKFLDIFLNLQSSKAECDTLDVTQKAQALLHDTRVALSTLNLTSPNFYPSIYQMEDDIRLIKSEIRANYSFPKISLPLSASKNGVAISEIVPEFIGTVVCILSDLLSIYDGRSVLFVPGPMEQIVEVLEELKSLRAFVCFVAKRCKEPQSCHHDFFTHIFVVAGHAAMLVWLSLPGTDNGTQDLASGGMNALLSDHLRMRIKPIEPSIRKIYVDVLQALKSTSQSGWRPDILNENTTNSEAGFLETVLHNLVELPTIGNATVALKDETSNLQEMLNFLRANLPCIESHFEDLHIMIIDAGILVYSLYDVASAKVNQALLDFPGNIQHFNTLVYPIVQKIFQSNLPRIHGIGYVDFLLSNLNEFQGRYSKSLVSIKNQLQIIQ…	GCA_000393655.2	Nicotiana sylvestris	4096	Solanales	Solanaceae	Nicotiana	Nicotiana sylvestris	Nicotiana_sylvestris_Helixer_CM066012.1_001105.1_BCNL
Helixer_CM066012.1_001176.1	CHAIN	chain	1	868	(CC)(NBARC)(LRR)	NLR	CC-NLR	CNL	MAYSALSSLMHTLQQLLQPNQRLVCGSCIPQQHVESTYQSLCALQVFLDEATEEAKDIETLKRLEKRLRDVVYKVEYRVDSRLRNVIVADCGDDRERACKAFNEELQEVEKEVDSLKKEVMQIEFNKRGSKSAELATTSSSSRRYASEQNTVVGMEDDFNAILDRLTAQTHELTVIPVVGMGGIGKTTLARKAYDDSSIRYRFDIHSWVTVSENYNERQVLLDVIISISRDRTDESYETMSINQLAEIVYKGLKGRRFLIIIDDLWSTEVWDQMQRLFPNDNNKSRILLTTRLNYVADYASPDFPPHSMSFLSLDNSWNLFTEMLFKKDLCPPQLQKIGKHIIQQCRGLPLSIVVIAGLLGKMDLTHDNWKKIEENLNSFFGTVSEQCQAILSLSYSYL…	GCA_000393655.2	Nicotiana sylvestris	4096	Solanales	Solanaceae	Nicotiana	Nicotiana sylvestris	Nicotiana_sylvestris_Helixer_CM066012.1_001176.1_CNL
Helixer_CM066012.1_001184.1	CHAIN	chain	1	526	(CC)(NBARC)	NLR	CC-NLR	CN	MAYAAMCSLMHTLEHILQSKSSLIYRSCIQQQHVESAFQSLSALQVFLEDTSKEIKDIETLKIIEKRIRDVVYKAEDRVDSVLRRIIILVDQEKRERASKSFNEELQKVEKEVDSLRKDLMEIEFIEHGSKSAEASTSTSSKRYATEQHTVVGMKDDFNTILDRLTAQTDELTVIPVVGMGGIGKTTLARKVYDDSTIRYRFDKHAWVTISEVYNERQMLLELVSSISQGRTDKSNQKMSNDQLAEIVYRGVIGRRFLIVIDDLWSTEAWDQIQRIFPNDNNRSRILLTTRLSYVADYASPDFPHHNMSFLSFDESWILFTERLLREDICPHLDEIGKHIIQQCRGLPLSIVVVAGLLGKIDPTRDNWKKVQENLNSFFGTVSELCQSILSLSYSYLPQ…	GCA_000393655.2	Nicotiana sylvestris	4096	Solanales	Solanaceae	Nicotiana	Nicotiana sylvestris	Nicotiana_sylvestris_Helixer_CM066012.1_001184.1_CN
Helixer_CM066013.1_000097.1	CHAIN	chain	1	910	(NBARC)(LRR)(OTHER)	NLR	CC-NLR or CCR-NLR or CCG10-NLR	NLO	MEDVNIDESATPSTQVTEEEPLGLEDDAEKIIKLLTRGIRERDIVSIFGMPGLGKTTLAKKIFKDSSIVSHFDVRAWVIISQSYDVRELLRDIYKQVTGVKCSGDKESDIADMLRKCLIGKRYLIVLDDVWEVKAWDELRLCFPIGKQGSRIMLTTRLEHVAMEVEHCADPYSPRFLTREASWKLLEKKAFQKETCPPEFKDVGVQIAEYCKGLPLTVVLVGGILAKKERNVSEWCEVANNLKSHLGAVESESNLAIQLSYCYLPDHLRHCLLTMGVFREDEKIGPSKLMLLWMAEGLVQCSDERGLEEVAEVYLTDIISSSLLMVSKTTFDGKVKYLQIHDLVRDFVLNKAKEEKFMQVIGTHNQYQPSYDEEHRVCIHLDHKLRHDLQRFDNEVDRF…	GCA_000393655.2	Nicotiana sylvestris	4096	Solanales	Solanaceae	Nicotiana	Nicotiana sylvestris	Nicotiana_sylvestris_Helixer_CM066013.1_000097.1_NLO
Helixer_CM066013.1_000285.1	CHAIN	chain	1	912	(CC)(NBARC)(LRR)	NLR	CC-NLR	CNL	MAYVAVISLIQTLEQLVQRKPNLVSDETRTLMASLLDSLEYFQDFLENTSKGSKDCGKVEELEREIRKAVEEAEDVIELKIFEAMKRDALSKILFRTLDALKREVMGCRFGKNNVLNETMGKKALHKTLSRFIEKIDVVKRNVTGSSFGTNELQGYGDPINEELQTRDSLLGHSSREVANLNLENVVVGLEDDLLKIKRRLTGAPSTREIVSILGMGGIGKTTLAKKAYDDPEIRHRFDIHIWVTVSQEYRVRVLLLGVVSFLSQLTNKIKTSTDDDLMEAIYKKLKGRRYLVVMDDIWSSEVWELMTRIFPDDNCGSRIILTSRLKDLAMQADPNSTPHEMKLFNSDESWKLLHEKVFGVEQFCPPELEALGRQVAQKCQGLPLAILVVAGHLSKIAR…	GCA_000393655.2	Nicotiana sylvestris	4096	Solanales	Solanaceae	Nicotiana	Nicotiana sylvestris	Nicotiana_sylvestris_Helixer_CM066013.1_000285.1_CNL
Helixer_CM066013.1_000298.1	CHAIN	chain	1	812	(NBARC)(LRR)	NLR	CC-NLR or CCR-NLR or CCG10-NLR	NL	MEIVSDSNTSDADNQIQTRDSLVNPLSGNSANKNLEDLILGLDDDLAIIKRRLTGQEKALEIVTITGAGGIGKSTLAKQAYDCLEIKQHFDIRAWVTISQDFRRRDVLLAALHCISKQTNIVYGKGHNKKGDDELLDNINEGSDSDLVNMLQKKLKDYDDSQLADLVQKNLKGRRYLVVIDDIWSTDAWDCIQGVFPNGNYGNRVLLTTREREVATYANPSTPHQMNLLSSDSSWKLLRNKVFGSKVDHLDPELEKIGDRIAEKCQGLPLTISVIAGHLSKIPKTVESWKAVAKTMSAIIARNPDNCLGVLGLSYHYLPEPLKCCFLSMGTAFPEDFEVEAWRLIQLWIAEDFIKPEKPKRLEEVAKDYLDDLISRNLIMVNKRRLTGETKTCGVHDRL…	GCA_000393655.2	Nicotiana sylvestris	4096	Solanales	Solanaceae	Nicotiana	Nicotiana sylvestris	Nicotiana_sylvestris_Helixer_CM066013.1_000298.1_NL
Helixer_CM066013.1_002022.1	CHAIN	chain	1	893	(CC)(NBARC)(LRR)	NLR	CC-NLR	CNL	MAYVAVISLARTLEELVQQKPHWVSGDDETTKMLDTFRVSLKNFQDFLENTSKRRQHCGEIEELDREIRTAVEEVEDVIELKIYKTMKREALSKTLRTLVEKIEALKRGVMGCRFGKNKVLRKTMEEEALHKTLSPLVEKIDVLERNVMGSSFGKNEVQGYVDPTNDQLQVEASSSRRVAILNPENIVVGLEDDLMEIKRRLIETSSNREIVPILGMGGIGKTTLARKAFDDLEVRHHFDIHVWVTVSQQYRIRDLLLDIHSRISADPIKQGTNSDQLMDKIYKVLKCRRYLLVMDDIWSCDNIWDIVSRTFPEDENSSRIILTSRINEVAMHADPNCTPYKMHLLNFHESWKLIHDKVFGVHQHVCPPELEKIGKQVAQNCQGLPLALLVVAGHLSKI…	GCA_000393655.2	Nicotiana sylvestris	4096	Solanales	Solanaceae	Nicotiana	Nicotiana sylvestris	Nicotiana_sylvestris_Helixer_CM066013.1_002022.1_CNL
Helixer_CM066013.1_002019.1	CHAIN	chain	1	867	(CC)(NBARC)(LRR)	NLR	CC-NLR	CNL	MAYVAVISLLRTLEQLVQLQPHWISAETRIMANSLLVSLEYFQNFLENTSKRSQDHGQIKELERYIRTVVNEAEDVIELKIYEINQLDRMMASKALYEILPPFVEKIDLLKREVMESSFSTDKIHGYGDPMNENLQLGHSSRQVANLNLETIVVGLEDDLMIIKRRLTGPPSTREIVPILGMGGIGKTTLAKKAYDDSEIRHRFDVHVWVTVSQEYRIRDLLLGVLSCTSNEVKETDDQLMDMIYKNLNRKRYLVVMDDIWSNDVWDLMTRTFPDDNNGSRIILTSRLKDLAIHADPDSPPHEMRLLSSDESWKLLHDKVFGVEHEICPPELKDIGKQVAQKCQGLPLALLVVAGYLSKIARTPESWGDVAKSVSKVVAHESDICLGVLAMSYNYLPNH…	GCA_000393655.2	Nicotiana sylvestris	4096	Solanales	Solanaceae	Nicotiana	Nicotiana sylvestris	Nicotiana_sylvestris_Helixer_CM066013.1_002019.1_CNL
Helixer_CM066013.1_002011.1	CHAIN	chain	1	1308	(CC)(NBARC)(LRR)	NLR	CC-NLR	CNL	MEFGLAVGGAFLSSALNVLFDRLAPRGELLKMFQRGKHDVRLLKRLKMTLLGLQAVLSDAENKQTSNPYMSEWLNELRDAVESAENLMEEINYEVLRVKIEGQHQNFIETGNQQVSDLNLCLSDHYFLNIKEKLEGLSTSLDDESDIFGRHNEIETLVDRLLSVDADGKKYRVIPIVGMAGLGKTTLAKAVYNNEKVKDHFDPKAWFCVSEPYDVSRITKGLLQEIGSSNLMVDNNLNQLQIKLKESLKGKKFLIVLDDVWNDKYIEWDDLRNPFAQGERGSKIIVTTRKGSVAEMMGSRPIIMEILSSEFSWPLFKIHAFENRDPKEHPELEEVGKQIAKKCKGLPLALKTLAGLVRSKSEIEEWRRILKSEIWELPDNGLLPALMLSYNDLPVHLKQ…	GCA_000393655.2	Nicotiana sylvestris	4096	Solanales	Solanaceae	Nicotiana	Nicotiana sylvestris	Nicotiana_sylvestris_Helixer_CM066013.1_002011.1_CNL
Helixer_CM066013.1_000515.1	CHAIN	chain	1	952	(TIR)(NBARC)(LRR)	NLR	TIR-NLR	TNL	MLTFSSISTSMEKPLDPTLSSSSNQVFLSFRSEDSCCMSFTDHLYTALVQAGFQTFNQDTDTRKEQLHNAIRESKVSLIVLSEGYAFSQSCLDQLDMILTCKEKLDRAILPIFYYVDPSDVRKKKGRIGEALALHEQELKWESSGRERVERWKEALAKVADLGGMVLHNQALGPESKFIRKIVNVVTNRLSRTALYVAPYLIGIDYRAKHISFWLQNGSADVGILMVCGMGGIGKTTLAKFVYNSNFHAFEGSSFVLNIREISKQPNGLVKLQKQILSDILKRTKERVSCVDEGIVKISDALSGKRVLLVLDDVDDSDQLNAVLGMKSLFFPGSKIIITTRHERILNPHLVDKVYTVEKLDTDESLELFSWHAFGKPHPVEGFLVGSNEVEKRCGGIPL…	GCA_000393655.2	Nicotiana sylvestris	4096	Solanales	Solanaceae	Nicotiana	Nicotiana sylvestris	Nicotiana_sylvestris_Helixer_CM066013.1_000515.1_TNL
Helixer_CM066013.1_001803.1	CHAIN	chain	1	1253	(TIR)(NBARC)(LRR)(CJID)	NLR	TIR-NLR	TNLJ	MSQFVHHVFLSSRSKEVSNTFGDHLQTALVNAGIRAFKFDEELVEEEEHQKKVQKVIQEYRILIVVFSKDYASSQNCLDELVYILESKKAFGHFVLPVFYDVDPSQVRKQKGCFEEAFFRYEERYKTENDERRKEWMEKVDKWRAAFREVADLGGMVLQNQADGLRPMTGFHQIFRYESRFIQEIVKVVASKLNRTILSVALHPIGIDSRVKDLNLWLQEESTTVDILAIHGMAGIGKSTIAKTVYNLNFDRFEGSSFLADVRKALEKYDGLARLQRQLLSNILGKNVEKLYNVNEGAVKIQEAISCKKVLVVLDDVDELDQLNAVIGMRQLFYPGSKIIITTRNGHLLNSSEACRCKMYKLNSLDARESLQLFSWHAFGAKYPPLDYMNLSTDVIVHC…	GCA_000393655.2	Nicotiana sylvestris	4096	Solanales	Solanaceae	Nicotiana	Nicotiana sylvestris	Nicotiana_sylvestris_Helixer_CM066013.1_001803.1_TNLJ
Helixer_CM066013.1_001536.1	CHAIN	chain	1	903	(CC)(NBARC)(LRR)	NLR	CC-NLR	CNL	MAYAAVTSLMSTLGLLLQSNSRLNLPNEEQTESLHKRVKEQIQSFRQKVGSLQALLETLEKNINDPKTIEHCEVKIKDAAHDAEYRIESVLEKFYKAQNEKVSREAYEEFCKRLQKASESIDSNSRKLTESMKSGLQATSSLIQSFDLPEHSPQLGNSMVGHENELEDVKCKLMKISSDERETMAITGMGGIGKTTFARKIYDDPEIKSHFDILAWVTVSKEYCVRKMLLQLLHCIPSTEEVRREARDDGELAGKLKQRLWKRRYLVVIDDIWSSKAWDDISLWFPDCKGSHILLTTRCGNVASYAAPGKTPHHMSSLSPEKSWELLQSKLLEKVELSPELVKIGKKIAENCHGMPLTITVVAGILSKCNNALEGWKRVAHDVKSAIFKDLGRQCEKVL…	GCA_000393655.2	Nicotiana sylvestris	4096	Solanales	Solanaceae	Nicotiana	Nicotiana sylvestris	Nicotiana_sylvestris_Helixer_CM066013.1_001536.1_CNL
Helixer_CM066013.1_001535.1	CHAIN	chain	1	675	(NBARC)(LRR)	NLR	CC-NLR or CCR-NLR or CCG10-NLR	NL	MAYAAVTLTLGLLMQSNPCLNLPQEKIESLHRKVKEQIQSFRQKVGSLQALLYSLITNSVVQNFDLPHHSVQLDNNMVGHENELEDMKSTLMETSSDETQVVAIVGMGGIGKTTFARRIYDDLEIKSHFDILAWVTMSKEYGVRKMLLQLLHCIPSTEAVSREATDDGELADKLKQKLWKRRYLVVIDDIWSTKAWDDISQWFPDSKGSHALLTTRCGNVASYAASGKPPHHMSPLSSKESWELLQSKVELSPELLEVGKKIADNCHGVPLAVTVVAGLLSKCNNALDRWEQVAEDVKSAIFKDPGQQCEKVLALSYYYLPQHLKGCFLYFGIFSQDDEINVTTLINLWVAEGILKEVDYKSLEDVAEEYLQELIDRNWVLVGQKNFCGDVETCRIHDL…	GCA_000393655.2	Nicotiana sylvestris	4096	Solanales	Solanaceae	Nicotiana	Nicotiana sylvestris	Nicotiana_sylvestris_Helixer_CM066013.1_001535.1_NL
Helixer_CM066013.1_001080.1	CHAIN	chain	1	890	(CC)(NBARC)(LRR)	NLR	CC-NLR	CNL	MAEILLTVVIKKAADIAGELISAQVSRYSKLPENTKWIEREMRHMQSYLKDAESKQARDQRIKNMIKDIEEIARDVEDILDEFLPKVASKGGKSLGFLKKTFQAIPFAIAAFKFVSEIEKIKRRVHEIDRIRTTYGIMDTSASAEADGNWDFRRSFLYADEPDVVGLDKDCQSLEAKLLDAHLRYAVVSIVGMPGLGKTTLGKRIYRRVQGNFECSALVYISQEPRMRELLLSIARQVGLPEGRRDEDLESNLSTFLKEKRYLVFLDDIWNTRTWDCLKLVFPNNCKSGSRLIITSRNNNVGRYIGGEKSLHKLQPLDPENSWKLFSKMITTLQETTIDPPELTDIARKIVGRCGGVPLAIEMTAGMLRARERTELEWNGILKKIGLDDQDKFSKILTL…	GCA_000393655.2	Nicotiana sylvestris	4096	Solanales	Solanaceae	Nicotiana	Nicotiana sylvestris	Nicotiana_sylvestris_Helixer_CM066013.1_001080.1_CNL
Helixer_CM066013.1_001142.1	CHAIN	chain	1	1174	(R1)(CC)(NBARC)(LRR)	NLR	CC-NLR	BCNL	MSEIERRFLDTFLYWATQKGRIKDGKLQGHGMQVGDSISGPRADLSSAEVKEGYEFLLSLDPGRWPLPNLCSPLFQKFIGYILQNVKDLFKNKKELNKFDLLKKELLVLEENLKYLKTFLGFIKNASIELEKSRILFNHMEVVTRNAAYICYLCYVEEMDEDLASRLRLKISNVLQVIKPIEPQVAKMYTGALRCLVKSQTQYNRDVIKFVEDSVHFFLKDHSKLLNSEAFSLMLPPMKDQAESIFQETKQLLTFLIYPPEDPYDDQGKLSDILTCVEGLIAEVASVAYSFSVDKAAEVNLVFSDLLKKIEVVMKDLKDMILKAPLSSKYNFPKTNGLGFIDSLLHYLKELLQDGKCDSAVTDLIAQAQEELSLLISLLEEFVKQQHVFEEVKNHDLWT…	GCA_000393655.2	Nicotiana sylvestris	4096	Solanales	Solanaceae	Nicotiana	Nicotiana sylvestris	Nicotiana_sylvestris_Helixer_CM066013.1_001142.1_BCNL
Helixer_CM066014.1_002237.1	CHAIN	chain	1	986	(NBARC)(LRR)	NLR	UNDETERMINED	NL	MEIIFNAVGGFVVEAGKLVCKCIYPNIENTVCFTSNVQSVREEMEKLTKFRDDIKGRVEGAEGEGYKTKPEVLQWVEDVQKLETDWESMQENIAAAKMVAYKCCPNCSLRLEVSTQARIMRDQLSDHKKMGEYFGSSLVVENYQVKKVEFIPGPSIEGQSTATRNLNEILRLLEDEKVCIIGVWGMGGVGKTTLVKNLNNELLKTAASRAKLSFSVVIWVTVPKPPIDIRKVQAQIANRLNLKVDSEESEERIAGIIHQRLKEEKSFLLILDDVWQTIKLDHVGVPKPEDPARSKVILTSRFVDVCRQMKTDTEMKVLTFDEDESWQMFVKNAGDIANLEHIQPVAKEIAKECDGLPLAITVIGASMRGKKRVELWKDALKSLRMSEPHNTDVKDNVYK…	GCA_000393655.2	Nicotiana sylvestris	4096	Solanales	Solanaceae	Nicotiana	Nicotiana sylvestris	Nicotiana_sylvestris_Helixer_CM066014.1_002237.1_NL
Helixer_CM066014.1_002236.1	CHAIN	chain	1	983	(NBARC)(LRR)	NLR	UNDETERMINED	NL	MDIIFNVVSGFVVKVGKFGSKFIFPKIVNTIHFSSDIENLRKEMEKLTKLRDDIKEKVEGAKSEGYKPKPDIFKWLQDVQKLENEWEFMQESIAEAKIFAYKCCPKWSLRSEIFTQALNRRDELCALVEIGENFGSNLVVEIYTIQKAEFIPGPSIEGQSAATRNLNKILQLLEDNKVCTIGVWGVGGVGKTTLVMNVNNELLKIAASSSQLSFDVVIWVTVPKPPTDVRKVQAQIANRLKLQTDSEESVESIASRIHQRLKEGMKLLLILDDVWEPINLDHIGVPQPEDHPRCKVIITSRFLDVCRQMRTDEEIKVYALDEDESWHMFVKNVGDIANLEHIQPFAKEIAMECDGLPLAITVIGASMRGKERVELWNDALESLRKSEPRNKDVKDKVYK…	GCA_000393655.2	Nicotiana sylvestris	4096	Solanales	Solanaceae	Nicotiana	Nicotiana sylvestris	Nicotiana_sylvestris_Helixer_CM066014.1_002236.1_NL
Helixer_CM066014.1_000093.1	CHAIN	chain	1	757	(NBARC)(LRR)	NLR	UNDETERMINED	NL	MGGVGKTTLVKNLNNELLKTAASSSKLSFSVVVWVTVPKPPTHIRKVQAQIANRLNLKVDSEESVERIAGRIHQRLKEEKSFLLILDDVWEAINLDHVGVPQREDAARSKIIFTTRFFDVCRQMKTDTEMKVLTFDEEESWQMFVKNAGDIANLEHIQPVAEEIAKECDGLPLAITVIGASMRGKKRVELWKDALGSLRMSEPHNTDVKDKVYKVIKWNDLIHCWWAEGFLGERNTHEEAYNRGITMIEILKDACLLEAHTLNSVKMHDVVRDVAIWIANSFGGEHNSLIQAGIGLSDISHIKMSTSVNRISFISNGIKCLPDGLMECPEITTLLLQDNYPLQNIPHELFLAFPALRVLNLSGTGIRALRSSINSLCQLRALILQSCKELKELPPIGNL…	GCA_000393655.2	Nicotiana sylvestris	4096	Solanales	Solanaceae	Nicotiana	Nicotiana sylvestris	Nicotiana_sylvestris_Helixer_CM066014.1_000093.1_NL
Helixer_CM066014.1_002230.1	CHAIN	chain	1	997	(NBARC)(LRR)	NLR	UNDETERMINED	NL	MEIIFNVVAGFVVEVGKKVCKCIYPKIENTVRFTSNVESVTEEMENLRKFRDDIKGKVEGAEGEGYKPKPEVLQWVEDVQKLETDWESMKEDIAAAKMVAYKCCPNCSLRSEVSTQARIMRDQLCDLKKMGENFGSSLVVENYQVKKVEYIPGPSIEGQSAATRNLNKILQLLEDDKVCIIGVWGMGGVGKTTLVKNLNNELLKTATSSSNLSFSVVVWVTVPKPPTDIRKVQAQIANRLNLKVDSEESVERIASRIHQRLKEEKSFLLILDDVWQAINLDHVGVPQPEDPARSKVILTSRFVDVCRQMKTDTEMKVLTFDEDESWQMFVKNAGDIANLEHIQPVAKEIAKECDGLPLAITVIGASMRGKKRVELWKDALESLRMCEPHNTNVKDNVYK…	GCA_000393655.2	Nicotiana sylvestris	4096	Solanales	Solanaceae	Nicotiana	Nicotiana sylvestris	Nicotiana_sylvestris_Helixer_CM066014.1_002230.1_NL
Helixer_CM066014.1_002187.1	CHAIN	chain	1	983	(NBARC)(LRR)	NLR	UNDETERMINED	NL	MEIIINAVGGFVVEVGKLVCKCIYPKIENTVRFTSNVQSVREEMERLTKFRDDIKGKVEGAEREGYKPKPEVLKWVEHVQKLETDWESMKEDIAAAQMFAYKCCPNCSLRSQVSTQARIMRDQLCDPKKMGENFGSSLVVENYQVKKVEYIPGPSIEGQSAATRNLNKILQLLEDDKVGIIGVWGMGGVGKTTLVKNLNNELLKTATSSSKLSFSVVVWVTVPKPPTDIRKVQAQIANRLNLKVDSEESVERIASRIHQRLKEEKSFLLILDDVWQAINLDHVGVPQPEDPARSKVILTSRFVDVCRQMKTDTEMKVLTFDEDESWQMFVKNAGDIANLEHIQPVAKEVAKECDGLPLAITVIAASMRGKKRVEQWNDALGSLRMSEPHNTDIKDNVYK…	GCA_000393655.2	Nicotiana sylvestris	4096	Solanales	Solanaceae	Nicotiana	Nicotiana sylvestris	Nicotiana_sylvestris_Helixer_CM066014.1_002187.1_NL
Helixer_CM066014.1_002162.1	CHAIN	chain	1	895	(CC)(NBARC)(LRR)	NLR	CC-NLR	CNL	MAAYAAVTSLMGIMQQLPQSRLDLLQGHKLLLELLHKKVGSLLEFLDNSDDEPMKDLQKKVKDLAIKVEEQVESHIQRRAEKTLLKMLQRVFHLPSKSHERLYKILLQAICDVDSIKEKLIKQMKNNKLQAVNHSIGGSSSPRLHVSTLVNDMVGYNIEQEHMRSQLTGHSSQLEVISIVGMGGIGKSTFANKMFSDPSILSFFDVRGWITVSMNYSLRKMLLTLLQDTVGAAKELDEKTDGELADHLQKSLKGRRYLIVVDDMWSREAWDDVRLCFPENNNRSRILLTTRDMKVAQYASSPKDLFPMRFLEPKESWHLFCQKVFGNKDCPTEYENVAKEVVSNCKGLPLMISVVAGTLSSKKTMDEWIKVAQSVISSVDLDDYQHCSRVLGLSYTHLP…	GCA_000393655.2	Nicotiana sylvestris	4096	Solanales	Solanaceae	Nicotiana	Nicotiana sylvestris	Nicotiana_sylvestris_Helixer_CM066014.1_002162.1_CNL
Helixer_CM066014.1_002160.1	CHAIN	chain	1	903	(CC)(NBARC)(LRR)	NLR	CC-NLR	CNL	MATGHKEHLKLLYDKVGSILEFLDTNSDDEPMKDLLKKVKDVAHKVEDEVESHIQREAQKKLLKMLQRVFHLPTKAHERLLKILQRAIKDIDSVNKELMKLRENNMRPGNCSLGASTSSQSHASTLENEMVGYNIEQELILGQLRGHSSQLEVISIFGMGGIGKSTFAKRIFSDPSIVSFFDVRGWIVVSKDYNIRKMLLSLLKDVGMNEEADSKSDGELSNCLQKSDGELEDGLQKIDDALADRLQKSLKGRRYLIVVDDIWSTEAWDEIKLWFPDNSNRSRILLTTRDMNVAQYASFPNDPFPMRLLKPKESWHLFCQKAFGKKGCPTEVENVARVIVENCQGLPLIISVVAGTLSSKKTLETWREVAQNVSSLVNLDDYERCSGVLASSYSYLPSH…	GCA_000393655.2	Nicotiana sylvestris	4096	Solanales	Solanaceae	Nicotiana	Nicotiana sylvestris	Nicotiana_sylvestris_Helixer_CM066014.1_002160.1_CNL
Helixer_CM066014.1_000164.1	CHAIN	chain	1	1064	(CC)(NBARC)(LRR)	NLR	CC-NLR	CNL	MAAYAAVTSLMGTIHLISQSNLDLQDGHKEHLKLLYEKVGSLLEFLDTNSDDGSMKDLQEKVKDLAHEVEDKVESHIQREAQKKLLKMLQRVFHLPTKAHERLLKILQRAIEAIDSIKEELFKQRENNNMQAGNSSLGGSNSPESHVSTLENNMVGYNDEQASMLRQLTGDSRQLEVISIVGMGGIGKSTFAKRVFSDPSVVGFFDVRGWVTVSKDYSIRKMLLSLLQDAGVELDKVSDEEQADDLQESDEELDHVQKINNALADRLQKSLKGRRYLIVVDDIWSTDAWDEIKLWFPEYNNRSRILLTTRDMKVAQYASFPEDPFPMRFLDPEESWNLFCQKAFDKKACPIELENVAKEVVKNCKGLPLMISVIAGTLSSKRTLGEWRKVAESVSSLVN…	GCA_000393655.2	Nicotiana sylvestris	4096	Solanales	Solanaceae	Nicotiana	Nicotiana sylvestris	Nicotiana_sylvestris_Helixer_CM066014.1_000164.1_CNL
Helixer_CM066014.1_000210.1	CHAIN	chain	1	904	(CC)(NBARC)(LRR)	NLR	CC-NLR	CNL	MAAYAAVTSLLGTIHLISQSSLKLQEGHKEHLRLLYKKVRSLQELLDNSDDEPTKDLQEKVKDLAQEVEDKVESRIQREAQKTLLKMLQRVFNLPTKAHGRLLKIMQQAIKDIDSVKEWFIKQRENNISAGASSSAQYHVSTIENDMVGYNIEQELMRDQLRGHSSQLEVISIVGMGGIGKSTFAKKMFSDPSIMSFFDVRGWITVSKDYSLRRILLGLLQDAIGVKEMLDKVSDDALADRLQKSLKGRRYLIVVDDIWSREAWDGIRLCFPEYSNKSRILLTTRDMKVAQYASFPKDPFPMRFLELEESWNLFCQKAFDQKVCPIGFEDVAKEVVENCKGLPLMISVVAGTLSSKRTLDEWWKVAQSVSSLVNLDDYQRCSGVLSLSYNHLLSHLRAC…	GCA_000393655.2	Nicotiana sylvestris	4096	Solanales	Solanaceae	Nicotiana	Nicotiana sylvestris	Nicotiana_sylvestris_Helixer_CM066014.1_000210.1_CNL
Helixer_CM066014.1_002122.1	CHAIN	chain	1	1452	(TIR)(NBARC)(LRR)(LRR)(CJID)	NLR	TIR-NLR	TNLJ	MTSSSSSDKASQFPQWKYDVFLSFRGEDTRKTFTSHLYEGLKNRGIFTFQDGKRLEHGASISEELCKAIEESQVAVIIFSKNYASSRWCLDELVKIMEWNANQFGRQTLVIPIFYDVDPSAVRYQKESFAEAFDKHESRWKVDDVEGMRKLQRWRTALTAATNLKGYDIRQGIESDCIHEIVDQISSKLCKISLSYLQDVVEINTHLEKVKSLLELEINDVRIVGIWGMGGVGKTTIARAIFDTLSYQFEVACFLTDVKENKCGMHSLQNILLSELLREKDNYVNNKEDGNHLMARRLRDLGWFGNGSRIIATTRDKHLIGKNDLIYEVTTLADDEAIQLFNQYAFKKEVSDEHFEKLTLEVVSHAKGLPLALKLWGSFLHKRDMTEWRSAIEQMKNNS…	GCA_000393655.2	Nicotiana sylvestris	4096	Solanales	Solanaceae	Nicotiana	Nicotiana sylvestris	Nicotiana_sylvestris_Helixer_CM066014.1_002122.1_TNLJ
Helixer_CM066014.1_000246.1	CHAIN	chain	1	695	(NBARC)(LRR)	NLR	CC-NLR or CCR-NLR or CCG10-NLR	NL	MVGFSEETEMLIEKLVTGHRQLDVISIFGMPGLGKTTLAKRLYDHEAISNRFYIRLWCCSSQSYDKRALLFELLGHICELDDITKEKSDDELAEKLYRYLKGKRYLIVVDDVWSSSAWDDIKRPFPDDDKRSRIILTTRLESIATYAIIDSSPHHLRLFTEEESWMLMKEKVFKEDNYCPQELEDIGKQIAIKCGGLPLAIVLVAGLLAKNDKEVVHWQKVGESLKSKMQGCMDIVESSYQHLPVHLQNCFLYFASFLEGKKVPVQKLIRLWIAENFVEASTISKSLEMVAMDYLMDLLRSNLVMVAKINSSGELKAVHIHDLIHEFSLMKARIGNFLLRINDQLIYIFPSSKGRSGRLDILATSEQNINTLRFLPSVNSPWVDLDLTKSWKHLRVLDL…	GCA_000393655.2	Nicotiana sylvestris	4096	Solanales	Solanaceae	Nicotiana	Nicotiana sylvestris	Nicotiana_sylvestris_Helixer_CM066014.1_000246.1_NL
Helixer_CM066014.1_000249.1	CHAIN	chain	1	732	(NBARC)(LRR)	NLR	CC-NLR or CCR-NLR or CCG10-NLR	NL	MVGFERETEMLMDQLVTGPRQLDVISIFGMPGLGKTTLAKRLYDHESISNRFDIRLWCCSSQSYDKRSLLFELLNHICKLDTSTKEKSDDELAEMLYKHLKGKRYLIVVDDVWSCEVWDDIKRPFPDDDKGSRIILTTRLESIATYAMINSSHHHLRLFTEEESWMLMKEKVFKEDNCYCSQELEEIGKQIASKCGGLPLAVVLVAGLLAEHDKEVIYWEEVGESLKSKIKGCMDIVESSYQHLPIHLQRCFLYFASFLEDHQVPVQKLIRLWIAENFIEARSTSKSLEMIAMDYMMDLIRSNLVMVAKLNSLGEIKAVHIHDLIHEFSLVQAKKDNFSQRINEVGELYSSRGSWLRRIGLGIFPSSENRCKRVNVLAPCQVLLGDKFSFGRNINTLRF…	GCA_000393655.2	Nicotiana sylvestris	4096	Solanales	Solanaceae	Nicotiana	Nicotiana sylvestris	Nicotiana_sylvestris_Helixer_CM066014.1_000249.1_NL
Helixer_CM066014.1_002110.1	CHAIN	chain	1	729	(NBARC)(LRR)	NLR	CC-NLR or CCR-NLR or CCG10-NLR	NL	MIGFEIETEMLMEKLVTGPRQLDVISIFGMPGLGKTTLAKRLYDHESISNRFDIRLWCCSSQSYDKKSLLFELLNHICKLDTSTKEKSDDELAEKLYKHLKGKRYLIVVDDVWSQEAWDDIKRPFPDDDKGSRIILTTRLESIATYAMIDSSPHFLRLFTEEESWMLLKEKVLKEDNYCPQELEEIGKQIASKCGGLPLAIVLVAGLLAKNDKEVIYWQEVGESLKSKIQGCMDIVESSYQHLPIHLQKCFLYFSSFLEDQKVPVQKLIRLWIAENFVEASSTSKSLEMIAMDYLMDLISSNLVMAAKINSLGEVKAVHIHDLVHEFSLVKAKKENFLLRINGIGAFCSSRRSWLRRIGLGIFPSSESRFKRVNILPSQVLLGEKFRLGKNINTLRFLP…	GCA_000393655.2	Nicotiana sylvestris	4096	Solanales	Solanaceae	Nicotiana	Nicotiana sylvestris	Nicotiana_sylvestris_Helixer_CM066014.1_002110.1_NL
Helixer_CM066014.1_000537.1	CHAIN	chain	1	1196	(NBARC)(LRR)	NLR	CC-NLR or CCR-NLR or CCG10-NLR	NL	MALQAITTVLEPIMDYIVKPIGQQLGYLISYRSNIQNPKVEMEKLNNLREDVEQSKEEVESNLEIIGDGVKDWLKNTTEIQKVTTTIFPSEADIGKGCLRQGLISRYVLSRKAKKMTNTVIQQQIDGRNYEKFSHLAPPVESWIGSKIDSDDGMSRQLVLAIIIESLNDEEINMIAICGPGSVGKSRMVEKVIAKVEGKKLFNKIVSATVTQQFNMEKLQSLIAEALGLKLDERSEMMRVNKLKARLKMENKFLLVLDDVWQKLDLEKIGIPLGKEHEGCKVIVTSRSHEVCSSLLLKGIKIFTIKSLSKKESWDLFRRNVGDRINDPVLNKIAQEIAKECGGLPLAILTVASTLKDKSQEIWIGGLAQLRSVLPNNITGLGDVFNSLKLSYDHIESDE…	GCA_000393655.2	Nicotiana sylvestris	4096	Solanales	Solanaceae	Nicotiana	Nicotiana sylvestris	Nicotiana_sylvestris_Helixer_CM066014.1_000537.1_NL
Helixer_CM066014.1_001492.1	CHAIN	chain	1	1291	(CC)(NBARC)(LRR)	NLR	CC-NLR	CNL	MCDPVIGATVQVLLQKLLSLTIEEVKSLRDCNKYVDMLAQNVSMIQAFIHDAERRQVEDQAVEQWLKRLERVAEDVENVFDEFSYESRRREVKIRNNPMRKVSGLFSHTAFKSKMSRKINNITQELRTINQLANNLGLQPLIVPPRQILSTRETDSMVVVSDVVGRDKDVAEIKRKMLNVKENVVLCTIPIVGMGGLGKTTIAKRIFNDDHIKQHFEKRVWLCLPEMLETKSFLELILESLTERKPEVQSRDIIVKKLQDELGGKKYLLVLDDLWRVDPTIWHEFVDTLSGINTFRGNCILVTTRRDQVASSVAADPHKLKNLTDDHCWSIFKQRAFVDGEVTEELGSMSNMIVEMCKGLPLAASVLGGLLHNKEKHEWQAILEGNPLVAGDDDSGESS…	GCA_000393655.2	Nicotiana sylvestris	4096	Solanales	Solanaceae	Nicotiana	Nicotiana sylvestris	Nicotiana_sylvestris_Helixer_CM066014.1_001492.1_CNL
Helixer_CM066014.1_001491.1	CHAIN	chain	1	1428	(CC)(NBARC)(LRR)	NLR	CC-NLR	CNL	MADPVIGATVQVFLEKLLSLTIEEVKSLRNCKNDLKMLKKTVTMIQAFIHDAEKRQVEDQTVEEWLKRLERVAEDAENVFDEFRYESLKAEVMKIRNKPMKKVCNFVSNTVLQCKMSRKINNINEELSAINKLAKDHGLQPPTGPSRQILPIRETDSVVVASDVVGRDKDVAEIKEKMLNMREDVVLCTIPIVGMGGSGKTTVAKIIFNDEQIKQQFEKRVWLCLPEMLETKSFLELMLESLTERTLEVRSRDIIVKKLQDELRGKKYLLVLDDLWRVDPTMWHDFGDTLRGINTSRGNCILVTTRRDEVASSVGATDPYMLEILADNHCWSIFKQRAFVDGKVTEHLLGNRIVEMCKGLPLAASVLGGLLRNKEKHEWQTILDGNPLVAGEDDTGENR…	GCA_000393655.2	Nicotiana sylvestris	4096	Solanales	Solanaceae	Nicotiana	Nicotiana sylvestris	Nicotiana_sylvestris_Helixer_CM066014.1_001491.1_CNL
Helixer_CM065979.1_000026.1	CHAIN	chain	1	874	(CC)(NBARC)(LRR)	NLR	CC-NLR	CNL	MAAYVALTSLIGTIQQLQLLHSNLNLGDTSLKSLNLLYEKVDSLHELLDNSDAEQTENLHAEVKHIANEVEDEVESQMQVVMDEQHDGLHQQEALESLFEILQRAIEKVDSLKEGLIKHSQNENLQAGNSSLCDSSSPRLHAPTLENDMVGYNIEQADMLSQLTGGSTPLEVISVTGMGGIGKSTFTKKLSSHPAVLSFFDIRGWVTVSEDYSFRKTLLGLLKNANIAKEEELENKSDQVLADRLKKGLKGRRYLIVVDDIWSKEAWDDIRLCLPDYGIRSRVLLTTRDVEVAQYASSSKDPFRMHLLNPDDSWNLFYQKAFAENCFPVEFENVGKEVALNCKGLPLMIAVVAKILSSKRTLDEWRKVAQSVTSLADVDAYRQCSGVLALSYNHLPSYL…	GCA_000715075.2	Nicotiana tabacum	4097	Solanales	Solanaceae	Nicotiana	Nicotiana tabacum	Nicotiana_tabacum_Helixer_CM065979.1_000026.1_CNL
Helixer_CM065979.1_000027.1	CHAIN	chain	1	937	(CC)(NBARC)(LRR)	NLR	CC-NLR	CNL	MGAYVALTSLMGTIQQLQLLQSNLDLWNNHVENLNLLYEKVDSLQEFLDISDGEQMDNLHAKVKHIANEAEDEVESQMKVVMEEQDGGLHQKEALERLFEILQRAIGNIDSLKEEVFKHSQNNNLRAGNSSFGDSSSPRLHASTFENDMVGYNFEQEKMLSQLTSGSTQMEVISVTGMGGIGKSTFAKKLFSHPSVLSFFDICGWVTVSEDYSYRKMLLGLLKDANIGMEEELDKKSDSNLAVCLKQSLMSRRYLIVVDDIWSKKAWDDIRLCLPDDDKRSRVLLTTRDVEVAQYASSPKDPFQMHLLDTDDSWNLFYQKALAEKGFPIEFEDVGKEVAKNCKGLPLMISVVAKVLSSKRTLEEWRKVAESVSSLANVDAYQQCSGVLALSYKHLPSYL…	GCA_000715075.2	Nicotiana tabacum	4097	Solanales	Solanaceae	Nicotiana	Nicotiana tabacum	Nicotiana_tabacum_Helixer_CM065979.1_000027.1_CNL
Helixer_CM065979.1_000028.1	CHAIN	chain	1	898	(CC)(NBARC)(LRR)	NLR	CC-NLR	CNL	MAAYVALTSLMGTLEQLQLLQSNLDLLDTHVESLNLLYEKVDSLEELLNNFDGEQTKTLHTKVRRIANEAEDEVESQMKVVMDKQHDRLHQKEALESLFEILQQGIENVDSLKEELIKHSQNNTSQAGNSSLGDSSSLRLHASTLENDMVGYNIEQANMLSQLTSGSPELEVISVTGMGGIGKSTFAKKLFSHPSILSFFDIRGWIIVSENYSYRNMLLGLLIDANIGKEEDLDKKSDSDLAVCLKQSLMGRRYLIVVDDIWSKNAWDEIRLCLPDDGKRSRVLLTTRDIEVAQYASSPKDPFRMHLLDQEDSWNLFYQKAFVEKGFAIEFEDVGKEVAKNCNGLPLIIAVVAKILSGKKTLDEWKKVAESVSSLAEVDAYQQCSGVLALSYNHLPSYL…	GCA_000715075.2	Nicotiana tabacum	4097	Solanales	Solanaceae	Nicotiana	Nicotiana tabacum	Nicotiana_tabacum_Helixer_CM065979.1_000028.1_CNL
Helixer_CM065979.1_000029.1	CHAIN	chain	1	873	(CC)(NBARC)(LRR)	NLR	CC-NLR	CNL	MAAYVALTSLMGTIEQLQLLQSNLDLLDTHVESLNLLYQKVDSLHELLDHFDDGQTKNLHAKVRHIANESEDEVESQMKVVMDEQHGSLHQKEAFESLFEILQRGIENVDSLKEELIKHSHNNTSQAGNASLDDSSSPGLHASTLENDMVGYNIEQANMMSQLTSGSPELEVISVTGMGGIGKSTFAKKLFSHPSILSFFDIRGWITVSENYSYRNMLLGLLIDANIGKEEDLDKKSDSDLAVCLKQSLMGRRYLIVVDDIWSKNAWDEIRLCLPDDGKRSRVLLTTRDIEVAQYASSPKDPFRMHLLDQEDSWNLFYQKAFVEKDFAIEFEDVGKEVAKNCNGLPLTIAVVAKVLSGKRTLEEWRKVAESVSSLADVDAYQQCSGVLALSYNHLPSYL…	GCA_000715075.2	Nicotiana tabacum	4097	Solanales	Solanaceae	Nicotiana	Nicotiana tabacum	Nicotiana_tabacum_Helixer_CM065979.1_000029.1_CNL
Helixer_CM065979.1_000031.1	CHAIN	chain	1	925	(CC)(NBARC)(LRR)	NLR	CC-NLR	CNL	MAAYVALTSPMGTIEQLQLLLSNLDLLDTHVESLNLLYEKVDSLHELLDNSDGEQTEDLHEKARDIANEAEDEVESQMKVVMEEQHDGLHQKEALESLFEILQRGIENVDSLKEELIKHSPNNNLQAGNSSIGDSSSPRLHAPTHENDMVGYNIEQANMLSQLTRDSPELEVISVTGMGGIGKSTFAKKLFSHPSVLSFFDIRGWVTVSEDYSYRNMLLGLLEDANIGKEEDLDKKSDSDLAVCLKQSLMGRRYLIVVDDIWSKNAWDEIRLCLPDDGKRSRVLLTTRDVEVAQYASSPKDPFRMHLLGPDDSWNLFYQKAFAEKGFPIEFEDVGKYIAKNCKGLPLMIAVVAKFLSSKRTLEEWRKVAKSLSSLADVDAYQQCSEVLALSYNHLPYYL…	GCA_000715075.2	Nicotiana tabacum	4097	Solanales	Solanaceae	Nicotiana	Nicotiana tabacum	Nicotiana_tabacum_Helixer_CM065979.1_000031.1_CNL
Helixer_CM065980.1_000280.1	CHAIN	chain	1	929	(CC)(NBARC)(LRR)	NLR	CC-NLR	CNL	MAEVLVSIVLDQLGNFIVEQVKGQVDELRMAIGIKKEIQSLSLKLKMIKEALDDAEKRRVKDKNVKHWLEILEDFSYDTDNVLDEWKTRILQQEIERNEAATTAASIPRKKASCFFLPSCFTFKKLEVNRDIVRKIKELDVKLEGIVREKDQFSFVVNANGVVSDQDVFKRVMTTGIVDESEVHGRDSDKDVVISKLLESNDQENGLLVVSVVGTGGIGKTTLAQLAYGDEKIKGHFDERIWICVSDPFDEVKIAKAILESLTKSSPNLSQLHMLLERIQECVSKKRFFLVLDDVWSEDYSKWEPLKNSLKNGAPGSRILVTSRSERVVGMMGSSYMHRLGQISDSDCWSLFSRIAFSGRNKEDFENLEDIGKRIVRKCKGLPLAAKTMGSLLRFKDTE…	GCA_000715075.2	Nicotiana tabacum	4097	Solanales	Solanaceae	Nicotiana	Nicotiana tabacum	Nicotiana_tabacum_Helixer_CM065980.1_000280.1_CNL
Helixer_CM065980.1_001592.1	CHAIN	chain	1	738	(NBARC)(LRR)	NLR	CC-NLR or CCR-NLR or CCG10-NLR	NL	MGYGSVLLLLENLERMLNEVKFLEGTVEEFKSELLQTKGLLKYAKVGDERIIEIVDEFRKILVETEDVIDTYAVDVGGSSGILKCVNCISAVYGRRKLESQLVFIMEQIHYLNGKLASCCSVKKALIPVESNHLHNTDSNCSDYRFAYPFNKDVLVGLEEKKRTLQSLFQYGFKESPVIAICGMGGIGKTTLARAIFDELLFYGQRFDAFAYIVLPHDFQIDMDFLLRDILTQLNRSRKKQVLVCKGRIELAHKLYESLESNKCFLVLDDMWSMDAWVNLSAYLPTAKSASRILVTTRNGDVAKSIAEKGLSFDMKRLSADESNQVLEEIAKAVVSKCFGLPLAVVCAGSVLAREHSVAHWKSVLQNFDSYLYLEKDTLVFSKIPKTLLLTYHYLPYHL…	GCA_000715075.2	Nicotiana tabacum	4097	Solanales	Solanaceae	Nicotiana	Nicotiana tabacum	Nicotiana_tabacum_Helixer_CM065980.1_001592.1_NL
Helixer_CM065981.1_003397.1	CHAIN	chain	1	1343	(JAC)(CC)(NBARC)(LRR)	NLR	CC-NLR	OCNL	MESEKGKAIKLSLMGNYVSYDQADSIFLKPWGGFGGSKWNYMLKSPIKEILIAHGDCIDSIMFRTVTEQGTTIDSPKFGGGGGRRAKCSFEATPLEYLTGINGTFGHDGNHLVIKSLCFITNAKSYGPFGSMVGGTPFSLVMKEGVAIVGFHGRSGLYLDAIGVYLQKLTPPTSAKEPMVEDIEIHDVSFSTVRKDSLNVLDFIESLKNEEIQKVVDADLIEKMILELDFLLLNLHHFSKYRVDRLSSFMTEYEILQNVCGNIRHFLELIVNGCVGHENVEYILPQFQLMTERVGRFLWHNQIGGHSRLFKLIHLFLEIIPTQLEVMHICLTSLKASTSAKVGHFIKQLLQTSPDILREYLIHLQEHMINVITASSPGARNIHIMIEFLLIILTDVPKD…	GCA_000715075.2	Nicotiana tabacum	4097	Solanales	Solanaceae	Nicotiana	Nicotiana tabacum	Nicotiana_tabacum_Helixer_CM065981.1_003397.1_OCNL
Helixer_CM065981.1_003393.1	CHAIN	chain	1	1311	(CC)(NBARC)(LRR)	NLR	CC-NLR	CNL	MERGKQIEGESEKGKATKLSKRETLFNYCGGFLEAAFKKILELCSTTQGSSATHPSETSEPSWGVVSLGDPVETQVSFSAFRKDIVNVLVFLERLKNEENQKNIMVVRIEKLKLVLAFFCTYTQLSYSDLEEFEDIMTGKRKEVADLVQSIVNHVGRNMRFKYEMRHVLPRLRYNIRTNSRCRRSRSSATMTEEQLDFLLLNLHHLSKYHAKQVFPLVNEYEILQGVCGNIRDFHALKVNGCVEHEIIEYVLPQLQPMAERVGHFHWNDRIDGDSRLFKLAHLLLKIIPIELEVMHICYTNLRASTSTEVGCFIKQLLETYPDILRGYLIHLQEYMVNIITANTSGARNVHVMIEFLLIILTDVPKDSIHNGKLFEFLARVGALTRDVSAIARDLEEKS…	GCA_000715075.2	Nicotiana tabacum	4097	Solanales	Solanaceae	Nicotiana	Nicotiana tabacum	Nicotiana_tabacum_Helixer_CM065981.1_003393.1_CNL
Helixer_CM065981.1_003392.1	CHAIN	chain	1	1276	(CC)(NBARC)(LRR)	NLR	CC-NLR	CNL	MIGKQYFIDKKQKGETIPYSLLLHSSKKIMDRGKEIEGEREKGEEFNFEVSFSALRKDIFNILDFIERLKNDEHQKALDLDLIEMLKFELAFVCTYVQLSCSDLNQFEEVMTSKGQYVEDLLRRILNDDMHHVLPRFMDNTNDCISSRRRSESSATMTEKHLNFLLSNLYHLSKYNAEQVFPSVTEYEILQNICGNIRDFHGLKVNGCVEHEIIEYFLPQFQLMAERIGFFLWDSRIHGDSRLFELAHLILKIVPIELQVMHICYTNLRASASREVGCFIKQLLETQPDILRGYLIHLQEHMVNVITANTSGDRNIHVMIEFLLIILTNMPKEFIHHDKFFDLLEHVGELIREVSTLVHDSEENSKNEDINDGKTHATSHLMENIEHMKGDLRHVYLKA…	GCA_000715075.2	Nicotiana tabacum	4097	Solanales	Solanaceae	Nicotiana	Nicotiana tabacum	Nicotiana_tabacum_Helixer_CM065981.1_003392.1_CNL
Helixer_CM065981.1_003391.1	CHAIN	chain	1	1335	(JAC)(CC)(NBARC)(LRR)	NLR	CC-NLR	OCNL	MERGKGESEKGKAIKLSGNQVSYDQEDSILLEPWGGTGGSEWNYMLKSPIKEILIAHGDVIDSIMFRTITEQGTTIDSPKFGGDGGRRDKVVVEATPLEYLTGIKGTFGRFYGHSVIKSLCFITNAKNYGPFGSEAGGTPFSLVMKEGVAIVGFHGRSGLYLDAIGVYLQKLAPPTSAKEYMVEDTLNVLDFIESLKNEENQKVVDVDLSEKMKLELDFLLLNLHHLSKYRAEQLSTFMTEYEILQNVCSNIRDFHELIVNGCIGHEIVKYVLPQVQLMAKRVGLFLWHNQISGHSRSFKLAHPFLEIIPTQLEVMHICFTNLKASTSSEVGRFIKKLLETSPDILGGYLIHLQDRMVNVITASTSGDRNIYVMIEFLLIVLTDMPKEFVHDDKLFDLL…	GCA_000715075.2	Nicotiana tabacum	4097	Solanales	Solanaceae	Nicotiana	Nicotiana tabacum	Nicotiana_tabacum_Helixer_CM065981.1_003391.1_OCNL
Helixer_CM065981.1_000058.1	CHAIN	chain	1	1339	(JAC)(CC)(NBARC)(LRR)	NLR	CC-NLR	OCNL	MYEKGNQVSYDQADSILMEPRGGTGGLQWNYMLKSPIKEILITHGDCIDSIMFRTVTEQGTTIDSPKFGGDGGRRDKVVIEATLLEYLTGIKGTFGLCGSHSVIKSLCFITNAKNYGPFGSEAGGTPFSLVIREGGAIVGFHGRCGAYLDAIGVYLQKLTPPISTKEPAVEDIEIREVSFSTLRKDTLNVLDFIESLNNEKNQKAVDVDLTEKLKLELDFLLLNLHHLSKYRAEQLSPFMTEYEILQNVYGNIIDFYRLIVNGCVGHEIVEYALPQFQLMGERVGLFLWHNRIGGHSRLFKLAHLFVEIILTQLKVMQICFTNLKASTSAKVGRFIQQLLETSPEILRGYLIHLQDHTVNVITASTSRTRDMHVMIEFLLIILTDMPKEYIHHDKLFDL…	GCA_000715075.2	Nicotiana tabacum	4097	Solanales	Solanaceae	Nicotiana	Nicotiana tabacum	Nicotiana_tabacum_Helixer_CM065981.1_000058.1_OCNL
Helixer_CM065981.1_000059.1	CHAIN	chain	1	1329	(CC)(NBARC)(LRR)	NLR	CC-NLR	CNL	MEREKRESLFNYCGGILKAAFYKIMELCSTTQGSSATHRSETSQPSRGVVSLGDPTDHPVETQILSTTTMERGKEIKEEREKGELANNFEESFSALRKDIVNVLDFIKSFKNEENQIALDEDIIEILELELAFVCTYVQLSYSDLEEFEDVMTRKEQRIRDLLRSIFNHVGRNMLFKYDMHHGLPCFMDNMDDCISSRYRSESTATMTEEQLDLLLLNLHHLSKYHAKQVFPSVSEYEILQNVCGNIKDFHGLKVNGSFEHDIIEYVLPQFKLMAERVGLFLWDSWIHGDSRLFELAHLLLNVVPIELEVMHICFTNLKASTSAEVGNFIKQLLETFSDILREYLIHLQEHMVNVITASSSGARDIHVMIEFLLIILTDVPKDFIRNGKLFEFLARVGA…	GCA_000715075.2	Nicotiana tabacum	4097	Solanales	Solanaceae	Nicotiana	Nicotiana tabacum	Nicotiana_tabacum_Helixer_CM065981.1_000059.1_CNL
Helixer_CM065981.1_003358.1	CHAIN	chain	1	2157	(JAC)(JAC)(JAC)(JAC)(JAC)(CC)(NBARC)(LRR)	NLR	CC-NLR	OCNL	MGNQVSYDQADSILVEPRGGTGGSQWNYMLKSPIKEILIAHENCIDSIIFRTVTEQGTTMESTKFGGDGGRRDKVVIEATPLEYLTDIKGTIGLFCGHKVIKSLCFITNAKNYGPFGCEDGGTPFSLVMKEGVAIVGFHGRCGAYLDAIGVYLKKLDPPTSANEHMIEDIEIRDIMERGKQIEGEREKGELANSFECNHSYVKGNQVSYDQADLILVEPWGGTGGLEWYYKLESPIKEILIAHGDCIESIMFRTVTKQGTTKDSPKFGGDGGRRDKVVIEVNPLEYLTCIKGTFGYCGSYLVVKSLYFTTNAKNYGPFGSEAGTPFSLVMEEGGSIIGFHGRCGAYLDAIGVYLQKLTPPTVSKEPEAKNMEPNERVVEEIEILDENQVSYDQTNSILV…	GCA_000715075.2	Nicotiana tabacum	4097	Solanales	Solanaceae	Nicotiana	Nicotiana tabacum	Nicotiana_tabacum_Helixer_CM065981.1_003358.1_OCNL
Helixer_CM065981.1_000064.1	CHAIN	chain	1	1123	(JAC)(NBARC)(LRR)	NLR	CC-NLR	ONL	MGKHWWILMELQAESLIKEILIVHGNFIHSIMFRIVTEQGTTIDSPKFGGNGSRRDKVNCVPFGCEAGETPFLLVVKEGVAIVGFHGRSGLYLDAIGVYLQKLALPTSAKEPIVGGIEILSFFALRKDSLNVLDFIESLKNEENHRVVNVDLTEKLKLELDFLLLNLHHLSKYHAEQLSPFMTEYEILHNVCGNIRDFHELIVNGCIGHEIVEYLEVMHICFTNLKASTSAEVGHFIKQILETSSDILREYLIHLQEHMINVIIASTPGARNIHIMIEFLLIILTDVHKDFIHNGNLFEFLARVGALTRDVSTIAHDLEEKSKNGESTNETNSATLGLLDNIEFLKRELKDFYLKAPDSSQLCFPMNDGPLFMHLLLRHLNILLNSNAYLVVVIKEEIR…	GCA_000715075.2	Nicotiana tabacum	4097	Solanales	Solanaceae	Nicotiana	Nicotiana tabacum	Nicotiana_tabacum_Helixer_CM065981.1_000064.1_ONL
Helixer_CM065981.1_000066.1	CHAIN	chain	1	1544	(JAC)(JAC)(CC)(NBARC)(LRR)	NLR	CC-NLR	OCNL	MLSGFTSVRVVVIKAPPLEYLIGIKGTFRRYGSHLVINSLCFITNSKNYGPFGSEAGGTSFSFVMKEGGVIEGFHGRCGAYLDGIGVYLQKLTPPASAKEPEDKTIEPNEPMVEEIIEIDDGSGSGDHKKGKMTKKENKLPTMGNQVSYDQADSILVEPWGGNTGGSEWNYKLKSPIKEILIAHGDFIDSIMFRTITEQGTTIDSPKFGGNGGRIDKVVIEATPLEYLTGIKGTFGCYDSHSVIKSLCFITNSKNYGPFGSEADGTPFSLVLKGVAIVGFHGCSGVLLEAIGVYLQKLMVEEIESRDVSFSALRKDIVNVLDFIESVNNEENQKIVDVDLIEKLKLELAFFCIYVQLSYSDLQKFNYTMNLKRQEVETILYDFGNCMRLKQGMHHVLPC…	GCA_000715075.2	Nicotiana tabacum	4097	Solanales	Solanaceae	Nicotiana	Nicotiana tabacum	Nicotiana_tabacum_Helixer_CM065981.1_000066.1_OCNL
Helixer_CM065981.1_000067.1	CHAIN	chain	1	1346	(JAC)(CC)(NBARC)(LRR)	NLR	CC-NLR	OCNL	MERGKEIVGEREKGKAIKLSGNQVSYDQADSILLEPWGGTGGSEWNYMLKSPIKEILIAHGDVIDSIMFRTITEQGTTIDSPKFGGDGGRRDKVVIEATPLEYLTGIKGTFGRFYDRSIIKSLCFITNAKNYGPFGCEAAGTPFSLVMEEGVAIVGFHGRSGLFLDAIGVYLQKLAPHTSAKEPMVEDIEIRDVPFSTLHKDTLNVLDFIESLKNEEIQKAVDVDLTEKLILELDFLLLNLHHLSKYHGEQLSPFMTEYEILQNVCGNIRDFYELIVNGCVGNEIVEYVLPQFQPMAERVGRFLWPNQIGEHSLEHLLFEIIPTQLEVMHICFTNLNASTSAEVGHFIKQLLETSPEILREYLIHLQEHMINVITASTPGARNIHIMIEFLLIIITDVA…	GCA_000715075.2	Nicotiana tabacum	4097	Solanales	Solanaceae	Nicotiana	Nicotiana tabacum	Nicotiana_tabacum_Helixer_CM065981.1_000067.1_OCNL
Helixer_CM065981.1_000068.1	CHAIN	chain	1	1335	(JAC)(CC)(NBARC)(LRR)	NLR	CC-NLR	OCNL	MESEKGKAIKLSGNHVSYDQADSIFLKPWGGFGGSKWNYMLKSPIKEILIAHGDCIDSIMFITVTEQGTTIDSPKFGGGGGRRTKVAFEATPLEYLTGINGTFGYGGSHLVIKSLCFITNAKSYGPFGSKDGGTPFSLVMKEGVAIVGFHGCSGLYLDAIGVYLQKLTPPTSAKEPMVEDIEIHDVSFSTLRKDSLNVLDFIESLKNEEIQKVEKLILELDFLLLNLHHLSKYRVDQLSSFMTEYEFLQNVCGNIRHFHELIVNGCVGHENVEYVLPQFQLMAKRVGRFLWQNQIGGHSRLFKLTHLFLEIIPTQLEVMHICLTNLKASTSTKVGRFIKQLLETSPDILREYLIHLQEHMINVITASSPGAHNIHIMIEFLLIILTDMPKDFIHNGKLF…	GCA_000715075.2	Nicotiana tabacum	4097	Solanales	Solanaceae	Nicotiana	Nicotiana tabacum	Nicotiana_tabacum_Helixer_CM065981.1_000068.1_OCNL
Helixer_CM065981.1_003357.1	CHAIN	chain	1	1969	(JAC)(JAC)(JAC)(JAC)(CC)(NBARC)(LRR)	NLR	CC-NLR	OCNL	MVKGNRVSYDQADSILVEPWGGAGGSEWYYKLKSPIKEILIAHGDCIKSIMFRTIIEQGTTIDSPKFGGDGGRRDKVVMEETPLEYLTCIKGTFGYCGGYSVVKSLCFITNAKNYGPFGCEAGTPFSLVMKEGGAIVGFHGRCGAYLDAIGVYLQKLTPPTLSKEPEAKNIEPNEPVVEEIEIHDVCCNQTNSILVEPWGGNTGGSEWNYKLKSPIKEILIAHGDFIHSIMFRTITEQGTTIDSPMFGGDGGRRDKVVIKASPSEYLTGIKGTFRGCGIHLVINSLCFITNAKNYGPFGSEDGGTPFSFVMKEGGAIEGFHGRCGAYLDAIGVYLQKLTSPASAQEPEDETIEPNEPMVEEIIEIHDGNQVSYDQADSILVEPWGGTGGSEWNYKLKSP…	GCA_000715075.2	Nicotiana tabacum	4097	Solanales	Solanaceae	Nicotiana	Nicotiana tabacum	Nicotiana_tabacum_Helixer_CM065981.1_003357.1_OCNL
Helixer_CM065981.1_000456.1	CHAIN	chain	1	688	(RPW8)(NBARC)(LRR)	NLR	CCR-NLR	RNL	MAGSLVGGAALGPVFDIFLKSVIDVGLRVATFRSKMNHLRKTLEYIKPVFEDIENLNRKLEGRDQDIELLKKQLQDGEKLVLKCSKVKSYEMVKKWHYSRKLTKLENSLLQFLQMHGFLCGWRDSIRSLGMTIENGQKLDKICSFFEESSLNAGSSRVFSGWSDVPEFIVPDFFVGLQVPLQELKLMLLKEDIDPVLVLSAPAGCGKTTLAAKLCQEEDIKGKYRDIFFVTVSRKPNIRRIVSAIFEKKVGKVPDFPSDQDAIFQLNSLIQRHTSHHVLLVLDDVWYGSELLVEKFIFDPRFKILVTSRSVFPKFESTYKLKSLSEKDARDLFHHSAFRNGTPNVGPDLVDKVITSCSGFPLALKIVGGSLYGQSDAIWINRVKMQPKRQILGDCFLDL…	GCA_000715075.2	Nicotiana tabacum	4097	Solanales	Solanaceae	Nicotiana	Nicotiana tabacum	Nicotiana_tabacum_Helixer_CM065981.1_000456.1_RNL
Helixer_CM065981.1_000578.1	CHAIN	chain	1	1237	(TIR)(NBARC)(LRR)(CJID)	NLR	TIR-NLR	TNLJ	MSTEDSNVSSSQTTTGTETSCRQWSYDVFLSFRGEDTRKSFVDHLYTTLHEKGIHAFRDDIELRRGKFISPELRNAIEKSRFAVVIFSQNYANSSWCLEELTKIVDCTKHRGQTLMPVFYSVDPSVVRKQKGSYQEAFAEHEKNFEEKKIKEWRDALKEAANISGYDVQHMEDGHESRCIRQIAVAVLNKLGHVRPKIAENLVGIEPQVQNLISLLNTNSETDVRIIGIWGMGGIGKSTIARAVFDQLQEMFEGGCFLDNVREAASKFGLQALAEKLLSETLKETKDNLYTNTNLLMNRLSYKKVMIVLDDVDHDEQIENLIAGGHKGFGPGSRIIITTRNKQLLAACGVDQVYEVSLLGTNEALMLFNRFAFKEAQPQDHFMELALRVVKCAWGLPLA…	GCA_000715075.2	Nicotiana tabacum	4097	Solanales	Solanaceae	Nicotiana	Nicotiana tabacum	Nicotiana_tabacum_Helixer_CM065981.1_000578.1_TNLJ
Helixer_CM065981.1_000613.1	CHAIN	chain	1	856	(RPW8)(NBARC)(LRR)	NLR	CCR-NLR	RNL	MAATLLGGAALGPVFDMLLKAVIDVGIKIATFRSKFQSLNNTLNEIKPVFDDIERLNKALDGRDYEIEMFKKQLLAGEELVRKCSKTKCYDALKKWNYSRKLTKLENSLVRFCQVHGFIQVCRDSKIILVNVIEHGKKLDQISSMLRAISLRNGSSIGFTNSNGSSGWMNGNSFGSTNGNGFSGWSDEPQVSDAVVGFDLPLQELKVKLLEEKEQVVVLSAPAGCGKTTLAAMVCREHDIKAKYRDILFVTVSEKASIRRIVGEIFETKGYKVTDFASEHGAIGQLENLLRRNTSQPVLLVLDDVWSESEFVIESFMFQIHGFKILVTSRFVFPKFDTYKLKLLSEKDAKALFYSSAFKDSIPNVRLDLVHKVVRSCCGFPLALKVVGRSLCGQPELIW…	GCA_000715075.2	Nicotiana tabacum	4097	Solanales	Solanaceae	Nicotiana	Nicotiana tabacum	Nicotiana_tabacum_Helixer_CM065981.1_000613.1_RNL
Helixer_CM065981.1_001083.1	CHAIN	chain	1	951	(CC)(NBARC)(LRR)	NLR	CC-NLR	CNL	MAEAAVSFVAERLFDLLKEEVVFLKNVQEQVEGVGNELVRMKCFLKDADMKQVEEQAATIRNWVSEIRSVAYHAEDVIEIFIHQVASLERKSFFIKCALFPKKLYWLHKVGEEIESIQSRILEISNSRERYGIISYQGLGIGEGSSTTREKMRELRRSSPLVANKDVVGLKKHVNAVVSILLREDKRLRVASIVGMGGLGKTTLAKEVYNEAHIRDQFDCQAWIYVSQDYKPAKIIKELILQLANPEEDKVKIVETMDKLSEAGLEEMLQRRLEGKRYLIVLDDIWTKEAWDLLARSFPDNDKSSRLLLTSRIKEVALHADAHTIPYELKVLNEEESWELFLKKSFPEERECPEDLVDVGKEILEKCDGLPLAITVIGGLLAGKKKQRSEWERVKRNLS…	GCA_000715075.2	Nicotiana tabacum	4097	Solanales	Solanaceae	Nicotiana	Nicotiana tabacum	Nicotiana_tabacum_Helixer_CM065981.1_001083.1_CNL
Helixer_CM065981.1_001136.1	CHAIN	chain	1	1167	(R1)(CC)(NBARC)(LRR)	NLR	CC-NLR	BCNL	MSKVSKDQIKFLKRELKFLEIFLNLQRQKVECDMPEYVTQKAEGLRKNAQVALSSPNTCLAIQQMENDIRMTKLEIRANYYFYKTSLQLSANRDTTIADPKLVAEFMDNVLVKIKDVPSLEEVLKELKMLRNFILFVSERCSNEPQNCQHTFFIHALMVAGHAAMLAWLYFPGHGYENQLDLALGEVNVLVFLQMKIKPIEPSIRKIYVAVLLALKSYPNIIQINEQPAADCVAGFLETILHNLVELSSTNTSHPYSRRIVDLKDQMEILQEMLNLLRANIIHLPIQHLKFHLADIDSFVVDAGLLVYSLYDSEELEHMDLVLDLPGNIQRIKAIIYFIIRKPFQSNLPMIHGLGYADILLNKLEEFQARYADSLAPIKEQLQIIQKQFLSLQPFLKAA…	GCA_000715075.2	Nicotiana tabacum	4097	Solanales	Solanaceae	Nicotiana	Nicotiana tabacum	Nicotiana_tabacum_Helixer_CM065981.1_001136.1_BCNL
Helixer_CM065982.1_001189.1	CHAIN	chain	1	950	(NBARC)(LRR)	NLR	CC-NLR or CCR-NLR or CCG10-NLR	NL	MEDVNIDESALTPRPTTQVTEEEPVGLEDEADKIIKLLTRGIRERDIVSIFGMPGLGKTTLARKIFKDSSIVSHFDVRAWLTISQSYDVRELLRDIYKQVTGVKYNGDKESDIADMLRKCLIGKRYLIVLDDVWEVKAWDELRLCFPIGKQGSRIMLTTRLEHVAMEVKHCTNPYSPRFLTREASWKLLEKKAFQKETCPPEFQDVGVQIAEYCKGLPLTVVLIGGILAKKERNVSEWCEVANNLKSHLGAVESESNLAIQLSYCYLPDHLRHCLLTMGVFREDEKFGASKLMLLWMAEGLVQCSDERGLEEVAEGYLIDIISSSLLMVSKTTFDGKVKYLQIHDLVRDFVLNKAKEEKFMQAIGIHNQYQPSYDEEHRVCIHLDHKLRHDLQRFNNKV…	GCA_000715075.2	Nicotiana tabacum	4097	Solanales	Solanaceae	Nicotiana	Nicotiana tabacum	Nicotiana_tabacum_Helixer_CM065982.1_001189.1_NL
Helixer_CM065982.1_001192.1	CHAIN	chain	1	870	(CC)(NBARC)(LRR)	NLR	CC-NLR	CNL	MAYAALTSLMGTVGKILQQNPDPEKGEEMKFLYETLGSLRAILEDSVKRSDLEMIKRLEAQTTQMAYALEDKVELAMESGILGSLNQIKGHIDSTMNDWMKIKTSYENHVKALPANEGFSPDSSKLSSQPENVMVGHNNELDLMLDHLTRGSRELKVVSIVGMGGIGKTTFATRIYYDPVIVSRFDTRPMVTVSQEFYVRRLLLGLLNSITSIPREICNESDGQLADRLRKGLKGRRYLIFIDDIWSTEAWDDMKLCFPDDGNGSRILLTTRNTEVAEYASMNEPPFHRMRLLSFDESWNLFHSKVFTKKGLSSEFEKIGKEVVKKCRGLPLTIIIVAGLLSKIHSLVEWGNVAEDVNSLLYECPDKQCSRLIDLSYRHLPHHIKACFLYFGVFQEDTE…	GCA_000715075.2	Nicotiana tabacum	4097	Solanales	Solanaceae	Nicotiana	Nicotiana tabacum	Nicotiana_tabacum_Helixer_CM065982.1_001192.1_CNL
Helixer_CM065982.1_001212.1	CHAIN	chain	1	1317	(TIR)(NBARC)(LRR)(LRR)(CJID)	NLR	TIR-NLR	TNLJ	MLTCSSSSSSSNYGRSYEVFLSFRGEDTRKTFVGHLFNALIEKGIHTFMDDKELKRGRSISSELMKAIGESKFAVVVFSKNYASSTWCLEELVKILEIHEKFELIVVPVFYDVDPSTVRKQNGEYAVFFTKFEAELVDDKDKVIRWREALTKVANISGHDLRNTYNGDESKCIQQIVRDIFDKFCFSISITNRDLVGIESQIKKLNSLLRMDLKGVRLVGIWGMGGVGKTTAARALFNRYYQNFEGACLLEDVKEYLQHHTLLYLQKTLLSKLLKVEFVDCTDTEEMCAILKRRLCSKKVLVVLDDVNHSNQLDKLVGAEDWFGSGSRIVITTRDMKLLKNHDVHETYEVKVLERDEAIELFNLHAFKRKSPEKEFEELLNLVVDYTGGLPLALKVLGS…	GCA_000715075.2	Nicotiana tabacum	4097	Solanales	Solanaceae	Nicotiana	Nicotiana tabacum	Nicotiana_tabacum_Helixer_CM065982.1_001212.1_TNLJ
Helixer_CM065982.1_001654.1	CHAIN	chain	1	734	(NBARC)(LRR)	NLR	CC-NLR or CCR-NLR or CCG10-NLR	NL	MEVGYIASPVILGHEDEAETLLKRLVGRPKELDIVPIVGMPGLGKTTLATKLYSHETVMGHFDVRLWCCISQVYDRRKVLSEILKRLDKQNTAREESDPSEWADELRKLLKGKRYLIVVDDLWSIDSWDDLRTIFPDDNKGSRIVLTTRLNDVASYTSNNPHHLRHLTEEESWELLKKTVFEEESCPDELEEIGNEIASSCLGLPLAIVLTAGLLARGEKEVGYWKEVTLNLSSNLFHDAKWLMEVIELSYKYLLHHLRPCFLYFGTFLEDEEIPIWKLIQLWICEGFIPHNEFIELTSLEHVATSYLLELIGSNLVTVAKRSSLGRLKVVRVHDLIHQFCSKKAQEEIHLLQIYGSRSSGYNNPQVATDMTSWRIVCSDIHNFMMWNPPTEGTHSLRF…	GCA_000715075.2	Nicotiana tabacum	4097	Solanales	Solanaceae	Nicotiana	Nicotiana tabacum	Nicotiana_tabacum_Helixer_CM065982.1_001654.1_NL
Helixer_CM065982.1_001315.1	CHAIN	chain	1	751	(NBARC)(LRR)	NLR	CC-NLR or CCR-NLR or CCG10-NLR	NL	MELWNTAPPVILGYEDEAETLLNRLVGGPKELDIVPIVGMSGLGKTTLATKLYSHETVIQHYDVRSWCCISQVYDRKEVLLKIWRGLGMLNTAKKENDHTELADELRNFLKGKRYLIVVDDLWSVDAWDDLRTIFPDDNKGSRLVLITRLDEVACYASTNPHHLRNLTEDESWELLQKIVFVDQERCPDELEVIGNEIATSCSGLPLAIVLISGLLTRREKEEDYWKEIALNLSTNLFHDVKWLMEVIELSYNDLPHHLRPCFLYFGTFSEDAQIPVHKLIQSWICEGFIPYNELKSMDHVATDYLMDLVGRNLVMFAKTSYYLRRPQLIGVHDLLHQFCMVKATEEIHLRRFRGSQTYNYDHYPQFATDMPSRLVVDHSDDFIKCEGIHSLRFTYYTC…	GCA_000715075.2	Nicotiana tabacum	4097	Solanales	Solanaceae	Nicotiana	Nicotiana tabacum	Nicotiana_tabacum_Helixer_CM065982.1_001315.1_NL
Helixer_CM065982.1_001368.1	CHAIN	chain	1	1129	(TIR)(NBARC)(LRR)(LRR)	NLR	TIR-NLR	TNL	MADQKGKDQSSNIQPSFALGPWKYDVFLSCIGGDASQNFVDQLYLKLCQVRINTFKTDDVSAEVVMNAIEGSIIFIIVLSKNYASSRRCLNELLHILELKKNSKRLLLPIFYDIDPSDVRKQTGIFAEAFERHRTCSQSEQTIQYWKTALNKVGNLSGWDLRHAAEGFESKFIRIIIEEVLHEVKSRTPLYVTKHPVALSPRVNQIEKLLFKGDGDDVRVIGIHGMGGIGKTTLAKAVFNQVFQHFEASCFLENVKSEASERHNGLVHLQEQLLGTILRRKIKVHNVDEGITLIKEGIWQKKVFIVLDDVDDQCQLNALLGERDWLRPGSRVVITTRDKHLLKELHLNEQYEAMKLDHKSSLQLFTLHAFRNAPPAEDYSMLVDGIVTYCAGVPLALQV…	GCA_000715075.2	Nicotiana tabacum	4097	Solanales	Solanaceae	Nicotiana	Nicotiana tabacum	Nicotiana_tabacum_Helixer_CM065982.1_001368.1_TNL
Helixer_CM065983.1_002208.1	CHAIN	chain	1	983	(NBARC)(LRR)	NLR	UNDETERMINED	NL	MDIIFNVVSGFVVKVGKFGSKFIFPKIVNTIHFSSDIENLRKEMEKLTKLRDDIKEKVEGAKSEGYKPKPDIFKWLQDVQKLENEWEFMQESIAEAKIFAYKCCPKWSLRSEIFTQALNRRDELCALVEIGENFGSNLVVEIYTIQKAEFIPGPSIEGQSAATRNLNKILQLLEDNKVCTIGVWGVGGVGKTTLVMNVNNELLKIAASSSQLSFDVVIWVTVPKPPTDVRKVQAQIANRLKLQTDSEESVESIASRIHQRLKEGMKLLLILDDVWEPINLDHIGVPQPEDHPRCKVIITSRFLDVCRQMRTDKKIKVYTLDEDESWHMFVKNAGDIANLEHIQPFAKEIAMECDGLPLAITVIGASMRGKTRIELWKDALESLRRSEPHNKDVKDKVYK…	GCA_000715075.2	Nicotiana tabacum	4097	Solanales	Solanaceae	Nicotiana	Nicotiana tabacum	Nicotiana_tabacum_Helixer_CM065983.1_002208.1_NL
Helixer_CM065983.1_000094.1	CHAIN	chain	1	773	(NBARC)(LRR)	NLR	UNDETERMINED	NL	MPRLCLFSVCIIGVWGMGGVGKTTLVKNLNNELLKTAASSSKLSFSVVVWVTVPKPPTHIRKVQAQIANRLNLKVDSEESVERIAGRIHQRLKEEKSFLLILDDVWEAINLDHVGVPQREDAARSKIIFTTRFFDVCRQMKTDTEMKVLTFDEEESWQMFVKNAGDIANLEHIQPVAEEIAKECDGLPLAITVIGASMRGKKRVELWKDALGSLRMSEPHNTDVKDKVYKVIKWSFDSLESHDIGFLGERNTHEEAYNRGITMIEILKDACLLEAHTLNSVKMHDVVRDVAIWIANSFGGEHNSLIQAGIGLSDISHIKMSTSVNRISFISNGIKCLPDGLMECPEITTLLLQDNYPLQNIPHELFLAFPALRVLNLSGTGIRALRSSINSLCQLRALI…	GCA_000715075.2	Nicotiana tabacum	4097	Solanales	Solanaceae	Nicotiana	Nicotiana tabacum	Nicotiana_tabacum_Helixer_CM065983.1_000094.1_NL
Helixer_CM065983.1_000096.1	CHAIN	chain	1	945	(NBARC)(LRR)	NLR	UNDETERMINED	NL	MEIIFNAVGGFVVEAGKKVCKCIYPKIENTVRFTSNVESVREEMENLTKFRDDIKGKVEGAEGEGYKPKPEVLQWVEDVQKLETDWESMKEDIAAAKRVAYKCCPNCSLRSQVSTQARIMRDQLSEHKKMGENFGSSLVVENYQVKKVEYIPGPSIEGQSTATRNLNEILQLLEDDKVCIIGVWGMGGAAKRLCVVIWVTVPKPPIDIRKVQAQIANRLNLKVDSEESVVRIAGIIHKRLKEEKSFLLILDDVWQAINLDHVGVPQPEVPARSKVILTSRFVDVCRQMKTDTEMKVLTFDEDESWQMFVKNAGDIANLEHIQPVAKEIAKECDGLPLAITVIGASMRGKKRVELWNHLECWSFDSLESQDIELSSEQRSKHVNKRGGDIQSCFLYCSLY…	GCA_000715075.2	Nicotiana tabacum	4097	Solanales	Solanaceae	Nicotiana	Nicotiana tabacum	Nicotiana_tabacum_Helixer_CM065983.1_000096.1_NL
Helixer_CM065983.1_002162.1	CHAIN	chain	1	983	(NBARC)(LRR)	NLR	UNDETERMINED	NL	MEIIINAVGGFVVEVGKLVCKCIYPEIENTVRFTSNVQSVREEMERLTKFRDDIKGKVEGAEREGYKPKPEVLKWVENVQKLETDWESMKEDIAAAQMFAYKCCPNCSLRSQVSTQARIMRDQLCDLKKMGENFGSSLVVENYQVKKVEYIPGPSIEGQSAATRNLNKILQLLEDDKVGIIGVWGMGGVGKTTLVKNLNNELLKTATSSSKLSFSVVVWVTVPKPPTDIRKVQAQIANRLNLKVDSEESVERIASRIHQRLKEEKSFLLILDDVWQAINLDHVGVPQPEDPARSKVILTSRFVDVCRQMKTDTEMKVLTFDEDESWQMFVKNAGDIANLEHIQPVAKEVAKECDGLPLAITVIAASMRGKKRVEQWNDALGSLRMSEPHNTDMKDNVYK…	GCA_000715075.2	Nicotiana tabacum	4097	Solanales	Solanaceae	Nicotiana	Nicotiana tabacum	Nicotiana_tabacum_Helixer_CM065983.1_002162.1_NL
Helixer_CM065983.1_002138.1	CHAIN	chain	1	895	(CC)(NBARC)(LRR)	NLR	CC-NLR	CNL	MAAYAAVTSLMGIMQQLPQSRLDLLQGHKLLLELLHKKVGSLLEFLDNSDDEPMKDLQKKVKDLANKVEEQVESHIQRKAQKTLLKMLQRVFHLPSKSHERLYKILLQAICDVDSIKEKLIKQMKNNKLQAVNHSIGGSSSPRLHVSTLVNDMVGYNIEQERMRSQLTGHSSQLEVISIVGMGGIGKSTFANKMFSDPSILSFFDVRGWITVSMNYSLRKMLLTLLQDTVGAAKELDEKTDGELADHLQKSLKGRRYLIVVDDMWSREAWDDVRLCFPENNNRSRILLTTRDMKVAQYASSPKDLFPMRFLEPKESWHLFCQKVFGKKDCPTEYENVAKEVVSNCKGLPLMISVVAGTLSSKKTMDEWIKVAQSVISSVDLDDYQHCSRVLGLSYTHLP…	GCA_000715075.2	Nicotiana tabacum	4097	Solanales	Solanaceae	Nicotiana	Nicotiana tabacum	Nicotiana_tabacum_Helixer_CM065983.1_002138.1_CNL
Helixer_CM065983.1_002137.1	CHAIN	chain	1	862	(CC)(NBARC)(LRR)	NLR	CC-NLR	CNL	MKDLLKKVKDVAHKVEDEVESHIQREAQKKLLKMLQRVFHLPTKAHERLLKILQRAIKDIDSVNKELMKLRENNMRPGNCSLGASTSSQSHASTLENEMVGYNIEQELILGQLRGHSSQLEVISIFGMGGIGKSTFAKRIFSDPSIVSFFDVRGWIVVSKDYNIRKMLLSLLKDVGMNEEADSKSDGELSNCLQKSDGELEDGLQKIDDALADRLQKSLKGRRYLIVVDDIWSTEAWDEIKLWFPDNSNRSRILLTTRDMNVAQYASFPNDPFPMRLLKPKESWHLFCQKAFGKKGCPTEVENVARVIVENCQGLPLIISVVAGTLSSKKTLDTWREVAQNVSSLVNLDDYERCSGVLASSYSYLPSHLKACFLYFGAFPKANEISVKKLIRLWVAEGL…	GCA_000715075.2	Nicotiana tabacum	4097	Solanales	Solanaceae	Nicotiana	Nicotiana tabacum	Nicotiana_tabacum_Helixer_CM065983.1_002137.1_CNL
Helixer_CM065983.1_002136.1	CHAIN	chain	1	983	(CC)(NBARC)(LRR)	NLR	CC-NLR	CNL	MAAYAALTSLMGTIHLISQSTLDLLEGHKEHLKLLYEKVGSMLEFLDTNSDDEPMKDLLKKVKDVAHKVEDEVESQLRLVSEKDEHVRTEADERLLAILHQAIEGADSVTKELVKLKENINMQAANRSLEGSSSPRSHVSILENDMVGYNIEQECMRGQLIGRSSQLEVISIAGMGGIGKSTFAKKMFYDPSILSFFDFRGWITVSKDYSLRKMLLSLLQDTIVEKEKKEKLDKKSNGDLADLLQKSLKGRRYLIVVDDIWSREAWDDIRLWFPENSNASRILLTTRDMKVAEYASSPEDPFPMRPLELEESWNLFCQKAFGKKDCPTEFENVAKLVVENCKGLPLMISVVAGALSSKRRLEEWREVAQSVSSLVNLDDYQRCSGVLALSYKHLPSHLK…	GCA_000715075.2	Nicotiana tabacum	4097	Solanales	Solanaceae	Nicotiana	Nicotiana tabacum	Nicotiana_tabacum_Helixer_CM065983.1_002136.1_CNL
Helixer_CM065983.1_000203.1	CHAIN	chain	1	878	(CC)(NBARC)(LRR)	NLR	CC-NLR	CNL	MAAYAAVTSLLGTIHLISQSSLKLQEGHKEHLRLLYKKVRSLQELLDNSDDEPTKDLQEKVKDLAQEVEDKVESRIQREAQKTLLKMLQRVFNLPTKAHGRLLKIMQQAIKDIDSVKEWFIKQRENNISAGASSSAQYHVSTIENDMVGYNIEQELMRDQLRGHSSQLEVISIVGMGGIGKSTFAKKMFSDPSIMSFFDVRGWITVSKDYSLRRILLGLLQDAIGVKEMLDKVSDDALADRLQKSLKGRRYLIVVDDIWSREAWDGIRLCFPEYSNKSRILLTTRDMKVAQYASFPKDPFPMRFLELEESWNLFCQKAFDQKVCPIGFEDVAKEVVENCKGLPLMISVVAGTLSSKRTLDEWWKVAQSVSSLVNLDDYQRCSGVLSLSYNHLLSHLRAC…	GCA_000715075.2	Nicotiana tabacum	4097	Solanales	Solanaceae	Nicotiana	Nicotiana tabacum	Nicotiana_tabacum_Helixer_CM065983.1_000203.1_CNL
Helixer_CM065983.1_000237.1	CHAIN	chain	1	682	(NBARC)(LRR)	NLR	CC-NLR or CCR-NLR or CCG10-NLR	NL	MVGFNEEIEMLVEQLVTGQRQLDVISIFGMPGLGKTTLAKKLYDHEAISNRFDIRLWCCSSQSYDKRALLFELLGHICELDDITKVKSDDELAEKLYRYLKGKRYLIVVDDVWSSNAWDDIKRPFPDDNKGSRIILTTRLESIATYAMIDSSPHHLRLFTEEESWMLMKEKVFKEDNYCPQELEDIGKQIAIKCGGLPLAIVLVAGLLAKNDKEVVHWQKVGESLKSKMQGCMDIVESSYQHLPVHLQNCFLYFASFLEGKKVPVQKLIRLWIAENFVEASTISKSLEMVAMDYLMDLLRSNLVMVAKINSSGELKAVHIHDLIHEFSLMKARIGNFLLRINDQLIYIFPSSKGRSGRLNILATSGRNINTLRFLPSINYPLVDLDLAKSWKCLRVLDL…	GCA_000715075.2	Nicotiana tabacum	4097	Solanales	Solanaceae	Nicotiana	Nicotiana tabacum	Nicotiana_tabacum_Helixer_CM065983.1_000237.1_NL
Helixer_CM065983.1_000238.1	CHAIN	chain	1	732	(NBARC)(LRR)	NLR	CC-NLR or CCR-NLR or CCG10-NLR	NL	MVGFERETEMLMDQLVTGPRQLDVISIFGMPGLGKTTLAKRLYDHESISNRFDIRLWCCSSQSYDKRSLLFELLNHICKLDTSTKEKSDDELAEMLYKHLKGKRYLIVVDDVWSCEVWDDIKRPFPDDDKGSRIILTTRLESIATYAMINSSHHHLRLFTEEESWMLMKEKVFKEDNCYCSQELEEIGKQIASKCGGLPLAVVLVAGLLAEHDKEVIYWEEVGESLKSKIKGCMDIVESSYQHLPIHLQRCFLYFASFLEDHQVPVQKLIRLWIAENFIEASSTSKSLEMIAMDYMMDLIRSNLVMVAKLNSLGEIKAVHIHDLIHEFSLVQAKKDNFSQRINEVGELYSSRGSWLRRIGLGIFPSSENRCKRVNVLAPCQVLLGDKFSFGRNINTLRF…	GCA_000715075.2	Nicotiana tabacum	4097	Solanales	Solanaceae	Nicotiana	Nicotiana tabacum	Nicotiana_tabacum_Helixer_CM065983.1_000238.1_NL
Helixer_CM065983.1_002075.1	CHAIN	chain	1	716	(NBARC)(LRR)	NLR	CC-NLR or CCR-NLR or CCG10-NLR	NL	MIGFEIETEMLMEKLVTGPRQLDVISIFGMPGLGKTTLAKRLYDHESISNRFDIRLWCCSSQSYDKKSLLFELLNHICKLDTSTKEKSDDELAEKLYKHLKGKRYLIVVDDVWSQEAWDDIKRPFPDDDKGSRIILTTRLESIATYAMIDSSPHFLRLFTEEESWMLLKEKVFNEDNYCPQELEETGKQIASKCGGLPLAIVLVAGLLAKNDKEVIYWQEVGESLKSKIQGCMDIVESSYQHLPIHLQKCFLYFSSFLEDQKVPVQKLIRLWMAENFVEASSTSKSLEMIAMDYLMDLISSNLVMVAKINSLGEVKAVHIHDLVHEFSFVKAKKENFLLRINGIGAFCSSRRSWLRRIGLGIFPSSESRFKRVNILPSQVLLGEKFRLGKNINTLRFLP…	GCA_000715075.2	Nicotiana tabacum	4097	Solanales	Solanaceae	Nicotiana	Nicotiana tabacum	Nicotiana_tabacum_Helixer_CM065983.1_002075.1_NL
Helixer_CM065983.1_000530.1	CHAIN	chain	1	1176	(NBARC)(LRR)	NLR	CC-NLR or CCR-NLR or CCG10-NLR	NL	MALQAITTVLEPIMDYIVKPIGQQLGYLISYRSNIQNPKVEMEKLNNLREDVEQSKEEVESNLEIIGDGVKDWLKNTTEIQKVTTTIFPSEADIGKGCLRQGLISRYVLSRKAKKMTNTVIQQQIDGRNYEKFSHLAPPVESWIGSKIDSDDGMSRQLVLAIIIESLNDEEINMIAICGPGSVGKSRMVEKVIAKVEGKKLFNKIVSATVTQQFNMEKLQSLIAEALGLKLDERSEMMRVNKLKARLKMENKFLLVLDDVWQKLDLEKIGIPLGKEHEGDKDFHNKVIVSWDLFRRNVGDRINDPVLNKIAQEIAKECGGLPLAILTVASTLKDKSQEIWIGGLAQLRSVLPNNITGLGDVFNSLKLSYDHIESDEARKLYLHCSLFPEDYSIPLEILA…	GCA_000715075.2	Nicotiana tabacum	4097	Solanales	Solanaceae	Nicotiana	Nicotiana tabacum	Nicotiana_tabacum_Helixer_CM065983.1_000530.1_NL
Helixer_CM065983.1_001446.1	CHAIN	chain	1	1291	(CC)(NBARC)(LRR)	NLR	CC-NLR	CNL	MADPVIGATVQVLLQKLLSLTIEEVKSLRDCNKYVDMLAQNVSMIQAFIHDAERRQVEDQAVEQWLKRLERVAEDVENVFDEFSYESRRREVKIRNNPMRKVSGLFSHTAFKSKMSRKINNITQELRTINQLANNLGLQPLIVPPRQILSTRETDSMVVVSDVVGRDKDVAEIKRKMLNVKENVVLCTIPIVGMGGLGKTTIAKRIFNDDHIKQHFEKRVWLCLPEMLETKSFLELILESLTERKPEVQSRDIIVKKLQDELGGKKYLLVLDDLWRVDPTIWHEFVDTLSGINTFRGNCILVTTRRDQVASSVAADPHKLKNLTDDHCWSIFKQRAFVDGEVTEELGSMSNMIVEMCKGLPLAASVLGGLLHNKEKHEWQAILEGNPLVAGDDDSGESS…	GCA_000715075.2	Nicotiana tabacum	4097	Solanales	Solanaceae	Nicotiana	Nicotiana tabacum	Nicotiana_tabacum_Helixer_CM065983.1_001446.1_CNL
Helixer_CM065983.1_001445.1	CHAIN	chain	1	1428	(CC)(NBARC)(LRR)	NLR	CC-NLR	CNL	MADPVIGATVQVFLEKLLSLTIEEVKSLRNCKNDLKMLKKTVTMIQAFIHDAEKRQVEDQTVEEWLKRLERVAEDAENVFDEFRYESLKAEVMKIRNKPMKKVCNFVSNTVLQCKMSRKINNINEELSAINKLAKDHGLQPPTGPSRQILPIRETDSVVVASDVVGRDKDVAEIKEKMLNMREDVVLCTIPIVGMGGSGKTTVAKIIFNDEQIKQQFEKRVWLCLPEMLETKSFLELMLESLTERTLEVRSRDIIVKKLQDELRGKKYLLVLDDLWRVDPTMWHDFGDTLSGINTFRGNCILVTTRRDEVASSVGATDPYMLEILADNHCWSIFKQRAFVDGKVTEHLLGNRIVEMCKGLPLAASVLGGLLRNKEKHEWQTILDGNPLVAGEDDTGENR…	GCA_000715075.2	Nicotiana tabacum	4097	Solanales	Solanaceae	Nicotiana	Nicotiana tabacum	Nicotiana_tabacum_Helixer_CM065983.1_001445.1_CNL
Helixer_CM065984.1_003015.1	CHAIN	chain	1	760	(TIR)(NBARC)(LRR)	NLR	TIR-NLR	TNL	MADQKGKDQSSNSQPSLALRPWKYDVFLSCRGGDTSKYFADQLYLTLCQVGVNTFRTDDEGGHVSSEVVMNAIEGSIIFIIVLSKNYASSRRCLNELLHILELKKNSKRLVLPIFYDIDPSDVRKQTGIFAEAFERHGICSQSEQNIQLWRAALSRVGNLSGWDLKHVAEGFESKFIHIIIEEVLQEVKSRTPLYVTKYPVALFPRVNQIEKLLFKGGCDDVRVIGIHGMGGIGKTTLAKAVFNQLLQHFEASCFLENVKSGASERHNALVHLQEQLLRTILRRKIKVHNVDEGITLIKEGIWQKKVFIVLDDLDDQCQLNALLGERDWLRPGSRVVITTRDKHLLKELQLNEQYEAMKLDHESSLQLFTLHAFRNAPPAEDYSMLVEGIVTYCAGVPL…	GCA_000715075.2	Nicotiana tabacum	4097	Solanales	Solanaceae	Nicotiana	Nicotiana tabacum	Nicotiana_tabacum_Helixer_CM065984.1_003015.1_TNL
Helixer_CM065984.1_002968.1	CHAIN	chain	1	732	(NBARC)(LRR)	NLR	CC-NLR or CCR-NLR or CCG10-NLR	NL	MEVGYIASPVILGHEDEAETLLKRLVGRPKELDIVPIVGMPGLGKTTLATKLYSHETVMEHFDVRSWCCISQVYDRRKVLLEILRRLDKKNTTREESDPSELADELRKLLKGKRYLIVVDDLWSIDSWDDLRTIFPDDNKGSRIVLTTRLNDVASYASKNPHHLRHLTQEESWELWKKIVFEEESCPDELEEIGNEIASSCLGLPLAIVLTAGLLARGEKEVGYWKEVTLNLSSNLFHDAKWLMEVIELSYKYLLHHLRPCFLYFGTFLEDEEIPIWKLIQLWICEGFIPHNEFIELTSLEHVATSYLLELIGSNLVTVAKRSSLGRLKVVRVHDLIHQFCSKKAQEEIHLLQIYGSGYNNPQVATDMTSRRIICSDIHDFMMWNPPPEGTHSLRFTVS…	GCA_000715075.2	Nicotiana tabacum	4097	Solanales	Solanaceae	Nicotiana	Nicotiana tabacum	Nicotiana_tabacum_Helixer_CM065984.1_002968.1_NL
Helixer_CM065985.1_003265.1	CHAIN	chain	1	830	(NBARC)(LRR)	NLR	CC-NLR or CCR-NLR or CCG10-NLR	NL	MSFNNREGGKNKFLYRDNMGIKKKSSRRETKLIDMESIQGGERSLAHATASTKHSLPSMEEEVVGFEDDAKSIIQQLTGGTKELDIISIVGMPGLGKTTLARKVFNYFIDNRYFDVRAWCSISKEYSSTKVFSEILKQVIGSMNGIRDEDIPHELRKSLMRKRYLIVLDDIWEVKAWEELRLSFPHGEDGSRVVVTTRDEQVVRQLKLHSNPYFLRFLTVDESWELLQKKVFQGEICPQELLEAGLRVAKNCKGLPLVIVLIAGIISKKRQASLWFKVANDLSSHALEEQSMKIIESSYDHLEDHLKACLLYMGLFPEDYNFPVSILLKLWIAENFVQNSDTDNLEEASKNFLNDLANKSLVMVSKRRDNGQIKYCTLHDVVREFCWRKLAKEKFMQLI…	GCA_000715075.2	Nicotiana tabacum	4097	Solanales	Solanaceae	Nicotiana	Nicotiana tabacum	Nicotiana_tabacum_Helixer_CM065985.1_003265.1_NL
Helixer_CM065985.1_000036.1	CHAIN	chain	1	899	(CC)(NBARC)(LRR)	NLR	CC-NLR	CNL	MADVVLKFVVENLLAIIKETWKLIGGAKEDCAQLLEEVDSLKAFLEDAAHYRQSNSKQWKHFVNKVQVIVYKAEDLIDKLHIQAKQHQEKYRVLTNYAKTVKECVINIKAVLDKVKKIREENQHAFQAKPMLHFQQEIVAHGSQKETLLEETEVVGFDEETETVIKRLVEGTDDLDAIPVVGLPGLGKTTLALKIYKDSQISYHFYTTIWIKVGLQYKLTEVFLSILKVFAKLTKEHQDMNVNDLAKIIREFISKGGKCLIVLDDVWEPNVVHAIKEAFPKNKKGHRIMITTRDASVARYANAHPHSLKFLKDEESFQLLENRVFGSNVRCPEELIARGKSIAKQCSGVPLAVVVIAGALRGRTSERWWQMVKDNVGNHLINKDDPESCLKYVEMSYIH…	GCA_000715075.2	Nicotiana tabacum	4097	Solanales	Solanaceae	Nicotiana	Nicotiana tabacum	Nicotiana_tabacum_Helixer_CM065985.1_000036.1_CNL
Helixer_CM065985.1_003263.1	CHAIN	chain	1	795	(NBARC)(LRR)	NLR	CC-NLR or CCR-NLR or CCG10-NLR	NL	MGIKKKSRRETKLIDMESIQGGERSLAHATASTKHSLPSMEEEVVGFEDDAKSIIQQLTGGTKELDIISIVGMPGLGKTTLARKVFNYFIDNRHFDVRAWCSISKEYSSTKVFSEILKQVVGSMNGIIDEDIPHELRKSLMRKRYLIVLDDIWEVKAWEELRLSFPHGEDGSRVVVTTRDEQVVRQLKLHSDPYFLRFLTVDESWELLQKKVFQGEICPQELLEAGLRVAKNCKGLPLVIVLIAGIISKKRQASLWFKVANELSSHALEDQSMKIIESSYDHLEDQLKACLLYMGLFPEDYNFPVYILLKLWMAENFVQNSDTDNLEEAYTNFLNDLASKSLVMVSKRRDNGEIKYCTLHDVVREFCLRKLAKEKYMQVIIPYNPHQSLGAKEPRLCMY…	GCA_000715075.2	Nicotiana tabacum	4097	Solanales	Solanaceae	Nicotiana	Nicotiana tabacum	Nicotiana_tabacum_Helixer_CM065985.1_003263.1_NL
Helixer_CM065985.1_003262.1	CHAIN	chain	1	899	(CC)(NBARC)(LRR)	NLR	CC-NLR	CNL	MADVVLKFVVENLLAIIKETWKLIGGAKEDCAQLLEEVDSLKAFLEDAAHYRQSNSKQWKHFVNKVQVIVYKAEDLIDKLHIQAKQHQEKYRVLTNYAKTVKECVINIKAVLDKVKKIREENQHAFQAKPMLHFQQEIVAHGSQKEILLEETEVVGFDEEAETVIKRLVEGTDDLDAIPVVGLPGLGKTTLALKIYKDSQISYHFYTTIWIKVGLQYKLTEVFLSILKVFTKLTKEHQDMNVNDLAKIIREFISKGGKCLIVLDDVWEPNVVHAIKEAFPKNKKGHRIMITTRDASVARYANAHPHSLKFLKDEESFQLLENRVFGSNVRCPEELIARGKSIAKQCSGVPLAVVVIAGALRGRTSERWWQMVKDNVGNHLINKDDPESCLKYVEMSYIH…	GCA_000715075.2	Nicotiana tabacum	4097	Solanales	Solanaceae	Nicotiana	Nicotiana tabacum	Nicotiana_tabacum_Helixer_CM065985.1_003262.1_CNL
Helixer_CM065985.1_000039.1	CHAIN	chain	1	859	(NBARC)(LRR)	NLR	CC-NLR or CCR-NLR or CCG10-NLR	NL	MSFNNREGGKNKFLYRDNMGIKKKRYFIRFNLNITRQLFANRAINSNIIIFISSSRRETKLIDMESIQGGERSLADATASTKHSLPSMEEEVVGFEDDTKSIIQQLTGGTKELDIISIVGMPGLGKTTLARKVFNHFIDNRHFDVRAWCSISKEYSSTKVFSEILKQVVGSMNGIRDEDIPHELRKSLMRKRYLIVLDDIWEVKAWEELRLSFPHGEDGSRVVVTTRDEQVVRQLKLHSDPYFLRFLSVDESWELLQKKVFQGEICPQELLEAGLRVAKNCKGLPLVIVLIAGIISKKRQASLWFKVANELSSHALEEQSMKIIESSYDHLEDHLKACLLYMGLFPEDYNFPVSILLKLWIAENFVQNSDTDNLEEASKNFLNDLANKSLVMVSKRRDN…	GCA_000715075.2	Nicotiana tabacum	4097	Solanales	Solanaceae	Nicotiana	Nicotiana tabacum	Nicotiana_tabacum_Helixer_CM065985.1_000039.1_NL
Helixer_CM065985.1_003256.1	CHAIN	chain	1	902	(CC)(NBARC)(LRR)	NLR	CC-NLR	CNL	MADVALQFVVETLVPIIIENWKLIGGAKEESAHLLGELNRLKAFLQDAAKYRQSNSEQWKYFIKEVQVMVYKAEGLIDKLLVKAKLHQEKNIIVQNLDAKYAKTVWDLAKEIRDALEQVKKIREENPEAFQAKPMLDDQPDIVAPGPQDSVLEENEVVGFDEEAKIVIDRLAEGTNDLDVIPVVGLAGLGKTTLAIKIYNDPKISYEFFKTIWVYVGPQQYKPKEVFLSILEGFTKRTTEYQNMAVSDLTNTIREFILKGGKCLIVLDDVWATDVVDSVMKVFPENSKGHRIMLTTRDLRIGRYANSEPHSLKYLTDKESFQLLEIRVFGSNIRKCPEDLIAYGENIAIQCNGLPLAVVVIAGALKGRTSERVWQMVKENVGKHLINKEDPKSCLKYVE…	GCA_000715075.2	Nicotiana tabacum	4097	Solanales	Solanaceae	Nicotiana	Nicotiana tabacum	Nicotiana_tabacum_Helixer_CM065985.1_003256.1_CNL
Helixer_CM065985.1_003252.1	CHAIN	chain	1	1235	(CC)(NBARC)(LRR)	NLR	CC-NLR	CNL	MAHNDIEDMLDHLRKIKSRGDLNVVKIETLEMELRFLRTFINYPHALLPDSLVEIRKKAKLIVEMLHSVFGGIPCEYKTSLNVERLVSELQEISEDNGTRLIYNFELNDSYMLEYMDYLDQNLNDASRYLVRSVTFFAEKINILLKTDGYLRQVKVIQNKLRFLRYLYGTEINSYVDREKLEGMQARIQFMADNVGQFCLALWVKEDGDDTSNIESKPRYLLCLVVIVELEMKKIFLCELKASKFTLSRTFKDKKLPKGLSYQVHCLLVYLRDKNLDNFPTIFSARNIDVAIEFLLVFLGDIPNHVINGNRLNEILEKVGVLVGDILYVIQMQLLSGSTIKDDASKIDLGTIQLLEKIEDLKAQLERCYKSLKYRPSQFPTVGGLSFLDSLLRKLNEML…	GCA_000715075.2	Nicotiana tabacum	4097	Solanales	Solanaceae	Nicotiana	Nicotiana tabacum	Nicotiana_tabacum_Helixer_CM065985.1_003252.1_CNL
Helixer_CM065985.1_003251.1	CHAIN	chain	1	1285	(CC)(NBARC)(LRR)	NLR	CC-NLR	CNL	MAHNEIEDMLDHLRRIKIGGDLNSVKIDEIETLELELRFLRTFIKYYPFLLPDSLAKIIKKAQLIVEMLNSVFGGIPDECKTNLNVERLVSHLLEFIGGNASSRYNNELNDSYLSEYMDCLVKNLNDVLVSLELDESETFLTDGLLLQTNRCLKQVKIIQKKMRFLRYLYATEMNGYIDHEKLEGLETRIRFMADNVGQFCFSLWILGEDEDNLNNILSKPPYLLCLIMLVELEMKKIFRGEVKGSKFTQSRTFKDKKLPKGFLRHLRALLVYLSNKILENFPINVSARNFDVAIEFLLVFLAGVPNRFINGKRLNGVLEKVVALVGETLFLSQKLRASSTIKDHTSKTNLTLTEIIERSENLKAQVEERYYKSLKFIPYGQFPTVGGVILLGSFLRKL…	GCA_000715075.2	Nicotiana tabacum	4097	Solanales	Solanaceae	Nicotiana	Nicotiana tabacum	Nicotiana_tabacum_Helixer_CM065985.1_003251.1_CNL
Helixer_CM065985.1_000051.1	CHAIN	chain	1	1122	(CC)(NBARC)(LRR)	NLR	CC-NLR	CNL	MAKNVGQFCLALWINKDRYDTSDIESRPPFLLCLVVLVELEMKKLFLSEVKASKFIRSITFKDKKLPKEFSYNLQCLLVYLKNKKLENFPNNVSAQDIDVAIEFLLGFLADASKHLISGRILNEILEKVGSLVGDVMCVIQKLHPISIAKGDSSDINLCPRQILEKTENLKAQVEKYYKSFKFTPSQFPTVGGLSFLDSLLRKLNEMLKNVTCSDFMLKPHIVILEKELSSLTSLFRDVAEVHHKHEILKDFQRRTINLAYEAEIAIDSILSQYNALWHSFCSLPSIIEEVKHIRTEVTKMWSENIDLRPCTVVEPSKHLSIQHSNPMNDEEIVGFENDMKRIIRHLIQGTNGLDVIPIVGMGGQGKTTCARKLYNDDIIVSHFDVRAWCIISQTYNRS…	GCA_000715075.2	Nicotiana tabacum	4097	Solanales	Solanaceae	Nicotiana	Nicotiana tabacum	Nicotiana_tabacum_Helixer_CM065985.1_000051.1_CNL
Helixer_CM065985.1_000059.1	CHAIN	chain	1	641	(NBARC)(LRR)	NLR	CC-NLR or CCR-NLR or CCG10-NLR	NL	XXIIVYHFDVRAFCIISQTYSRRVLLQEIFNQVTGSKDKADEVGELADMLRKSLIGKRYLIVLDDMWDFMAWDDLRLCFPDAVNRSRIIVTTRLEKVGEHVKLHTDLYFLPFLTPEESRELLQKKVFQNEACPPELHNVSLDVARRCKGLPLVVVLVAGIIKKKKMEISWWHEVKKALFSYLDRESEDYSRATMQLSYDNLPDYLRPCLLYMGMFPEDERIPMSKLISLWIAEGFVQNIESGRLMEETVEGYLMDLISSNVVMVSRRRCNDKVKYCQVHDVVLHFCLEMSREEKFMLAMRGNILPSDLKESRVSFSFSNELSMFASKIRKPFHQHLRSLITTTGGESLYWNPINQVINLMRLLKVLDLSSHNVGQLSLATLKPLIHLKHVEFTRDGFFW…	GCA_000715075.2	Nicotiana tabacum	4097	Solanales	Solanaceae	Nicotiana	Nicotiana tabacum	Nicotiana_tabacum_Helixer_CM065985.1_000059.1_NL
Helixer_CM065985.1_000062.1	CHAIN	chain	1	1260	(CC)(NBARC)(LRR)	NLR	CC-NLR	CNL	MDQKLKIQNRKEKSQGRQRNYLHEVAQNDIEDMLDHLRSIKRGGDLNVVKIETLEMELRFLRTFLEYHHVLLPDSLVNIAKKVQLVGEMIQSVFADGCKTNLNVERLASHFLKFIEGKTSSRFNYELDDSYLLEYMDYLDKNLNDAPRYLVKSDPFLRKGLKILQKTDRFLKQVKFLQKTMRFLRYLYGTEINGHIDREKQKRLEIQMQLVADNVIQFCVALWTNEIDGNNASNIENKPSYLICLVRLVELEMKTIFRGELKASKFSHSRTFRTRKLPKGFSHHLHSLLVYLREKKLGNFPNNASARNTDVAIEYLLDSLGDVSNSATNCKMLNEVLEKVGALVGDILCVIHSSTIKDDTSKMVLWSIQILMKTANLKAQVLERYYKLLKFTPSQFPTA…	GCA_000715075.2	Nicotiana tabacum	4097	Solanales	Solanaceae	Nicotiana	Nicotiana tabacum	Nicotiana_tabacum_Helixer_CM065985.1_000062.1_CNL
Helixer_CM065985.1_000063.1	CHAIN	chain	1	744	(NBARC)(LRR)	NLR	CC-NLR or CCR-NLR or CCG10-NLR	NL	MSAKSLEIRPCLVAEPSKHMQNRQSDPMNDEEIVGFENDAERIIKRLNEGKKELDVIPIVGMAGQGKTTFARKLYNNDIIVYHFDVRAWCIISQTYNRQELLLEIFNQVTGSKGKVHEVGELADMLRKRLIGRRYLIVLDDMWDIKAWEDLRLSFPNGETGSRIIVTTRLEEVGKQVKHDTDPYFLRFLTRDESLKLLQKKVFQKEACPPELQDVSLAVAKRCKGLPLVIILVAGIIKRKKMEESWWHEVKNALLSYLGEAEGYSLSTMQLSYDNLPDSLKPCLLYMGMFPEDARIPVSKLISLWIAEGFMQNIDSERLMEEAAEGYLMDLISSNVVMVERRRYNGKVKYCQVHDVILHFCLEKSREENFLLAVKGNYSDFQPSHLEETRLSINVTDEL…	GCA_000715075.2	Nicotiana tabacum	4097	Solanales	Solanaceae	Nicotiana	Nicotiana tabacum	Nicotiana_tabacum_Helixer_CM065985.1_000063.1_NL
Helixer_CM065985.1_000075.1	CHAIN	chain	1	951	(TIR)(NBARC)(LRR)	NLR	TIR-NLR	TNL	MSCGEDTRKTFTGHLYSKLDNVGVKTFIDDEELRKGDVISRELEKAIEGSRISIVVFSSNYASSSWCLNELVKILECKEKLKQMVLPIFYDVDPSEVRKQTGLFGEALAKHKERPFGAQMVEKWRAALTEAANLSGWDLQNVADGHESKFIEKIIQQVLQEVNQTPLDVAWHPVGVDSRVKDIELLLQKECEDEVRMIGIHGVGGIGKTTLAKAIYNTEFRRFNSSCFLSDVRSEAEEFGLVKLQEKLLQQVLKTKDVKVGSVAQGVNLIKARLGSKKVLILLDDVNHKKQLESLTRERSWFGSGSLIIITTRDKDLLRGLREKERYEAKLLNDNEAMLLFSWHAFDSHFPPEDYVNFAQHIIKYSGRLPLALVTLGSHLQGSSVEEWGYEFEKLRAIP…	GCA_000715075.2	Nicotiana tabacum	4097	Solanales	Solanaceae	Nicotiana	Nicotiana tabacum	Nicotiana_tabacum_Helixer_CM065985.1_000075.1_TNL
Helixer_CM065985.1_003215.1	CHAIN	chain	1	1052	(TIR)(NBARC)(LRR)	NLR	TIR-NLR	TNL	MDTQLVRGKSSTSSPFSYEVFLSFRGEDTRKTFTGHLYSKLCDVGINTFIDDEELRKGDVISSKLEKAIEVSRISIVVFSRNYASSSWCLNELVKILECKEKLKQMVLPIFYDVDPSEVRKKTGLFGEALAKHKERPFGAQRVEKWRAALTEAANLSGWDLQNVADGHESKFIEKIIQVVLQEVNQTPLDVAWHPVGVDYRVKDIELLLQNECEDEVRMIGIHGVGGIGKTTLAKAIYNRMFRLFDSSCFLSDVRSEAEEFGLVKLQENLLQQVLKTEDIKVGSIAQGVNLIKARLGSKKVLIVLDDVDHKRQLEALTRERHWFGSGSLIIITTRDERLLCQLGEKERYEAELLNGNEAMLLFCWHAFDSHFPPQDYVNLAHDVIEYSGRLPLALVTLG…	GCA_000715075.2	Nicotiana tabacum	4097	Solanales	Solanaceae	Nicotiana	Nicotiana tabacum	Nicotiana_tabacum_Helixer_CM065985.1_003215.1_TNL
Helixer_CM065985.1_000101.1	CHAIN	chain	1	784	(NBARC)(LRR)	NLR	CC-NLR or CCR-NLR or CCG10-NLR	NL	MSDKSLESRPCFVAEQTKYLPTQHSNLMNDEEIVGFENDTKRIIKYLTRGTNELDVIPIVGMGGQGKTTFARKLYNNDSIIYHFDVRAWCIISQTYNRQELLQEIFNQVTGSKGKVDEVGELADILRKRLIGRRYLIVLDDMWEIKAWEDLRLSFPNGETGSRIIVTTRLEEVGKQVKYDTDPYSLPFLTRDESLKLLQKKVFQKEACPPELQDVSLAVAKRCKGLPLVIILVAGIIKRKKMEESWWHEVKNALLSYLGEAEGYSLSTMQLSYDNLTDSLKPCLLYMGMFPEDARIPVSKLISLWIAEGFVQNIESERLKEEAAESYLMDLISSNVVMVSRRGYNGKVKYCQVHDVVLHFCLEKSREEKFMLAVKGNYSDFQLSHWKETRLRINVTDEV…	GCA_000715075.2	Nicotiana tabacum	4097	Solanales	Solanaceae	Nicotiana	Nicotiana tabacum	Nicotiana_tabacum_Helixer_CM065985.1_000101.1_NL
Helixer_CM065985.1_003080.1	CHAIN	chain	1	928	(NBARC)(LRR)	NLR	CC-NLR or CCR-NLR or CCG10-NLR	NL	MKELEIFFAMERFRRLSDEETTADIGLGEQIQDLTKLLMDNQSILKNAGPNQSNTIEQLITKIDEAACNTEEAVKNHGLRNNSSKIRCLNLPSRLSKSHDPHARIKFELRELYYQVKHALQKLSYLISDLPAELTEKDEWERLDYYSRPDRNSIGLKEDKVQVIEYLMDESEDLKVISLCGSGGVGKTTLAYEIYDHPEIWYKFLHRIWIPVSSTFNPGNILLHIARYFDRKNCTDKSEDQLVDIIFRKLSEGGRFLFVLDDIWSTEVLDELQRILLDDRFSPITNKGHRILLTTRKRQVTEYGFLKPQSVYTVRGLKENHAWELLMEEYRRHNREDKLSAEKENIGREMVKRCEGVPAAIIKLGQELAGKESLDEWNIVHQNLMSFLTDNVLQVLAPS…	GCA_000715075.2	Nicotiana tabacum	4097	Solanales	Solanaceae	Nicotiana	Nicotiana tabacum	Nicotiana_tabacum_Helixer_CM065985.1_003080.1_NL
Helixer_CM065985.1_000215.1	CHAIN	chain	1	933	(NBARC)(LRR)	NLR	CC-NLR or CCR-NLR or CCG10-NLR	NL	MKELEISVAAERLSRLSDEETALEIGLSERIEDITKLLQDNRSILKNDDPSQRETIDELITKIDEVSFNIEYAIGNHGLSRNKSRKFSMGCMSCCMQSQDDDPYFRIKCEVRELYDEVKHALEKLSYLPESNEKDDEWKSPDYYYNLPPDRDVVGLTKVKSELLQCLIDESEYLKVISLCGVGGVGKTTLAHEVFQDPGIELEFKYRIWIPVSSKFNTKDILMHILSCIESRRHLADKPQAELADDIIYSIKKGGRFLFVLDDVWSTRVLDELQRLLLSAKKKGSSSSILLTTRKRQVAEYGILKPPFVYTVRRLMKNDAWKLFMEEYRRHNQEDKLSAEKENIGKEMVKRCEGVPLAIIKLGQELAGKESLDEWSIVHQNLMSFLTDNVLQVLAPSFD…	GCA_000715075.2	Nicotiana tabacum	4097	Solanales	Solanaceae	Nicotiana	Nicotiana tabacum	Nicotiana_tabacum_Helixer_CM065985.1_000215.1_NL
Helixer_CM065985.1_003071.1	CHAIN	chain	1	1066	(CC)(NBARC)(LRR)	NLR	CC-NLR	CNL	MAEILYGLAAEILKNLGSLAVQEVGSIWGLSDELRKLSGTVSSIQAVLIDAEEQQQSSHEVRDWIRKLKRVFFEADDLLDDFATEVTHRKLVSNVSIFFSKSNPVLYNLKISKRLKAIRENLDVIAKNKAYLNLVERRQPLLLESNLDRETYSFVPDGEVIGRNDDRTKILDFLMDSEVNENVAVISIVGLGGLGKTTLAQLVYNSEMVQVKFEKRLWVCVSDVFEVKVIAEKIIESAGGGKANCLQLDAVQKQLREMLDGKKYLLVLDDVWNEDALKWSTLKNMLIGGAKGSKILVTTRSDVVAEVSGSIHQHKLGDLSEEEAWALFEKMAFECNKESENSSLVEIGKKIVKRCGGVPLVIRSVGSLLRLKRTEDEWIYFMNQDLSSITRGGDSVMAI…	GCA_000715075.2	Nicotiana tabacum	4097	Solanales	Solanaceae	Nicotiana	Nicotiana tabacum	Nicotiana_tabacum_Helixer_CM065985.1_003071.1_CNL
Helixer_CM065985.1_003051.1	CHAIN	chain	1	1091	(CC)(NBARC)(LRR)	NLR	CC-NLR	CNL	MAEILYELAAEILKNLGSLAVQEVGSIWGLSDELRKLSGTVSSIQAVLIDAEEQQQSSHGVRDWTRKLKKVFFEADDLLDDFATQVTHRKLVSKVSIFFSKSNPVLYNHKISKRLKAIRENLDVIAKDKASLNLVERRQPLLLESNLDRETYSFVPDGEVIGRNDDRTKILDFLMNSEVNENVAVISIVGLGGLGKTTLAQSVYNSEMVQEKFDKRLWVCVSDVFDVKVIAEKIVESAGGGKNNFLQLDAVQKQLREMLDGKKYLLVLDDMWNEDALKWSRLKNMLIGGAKGSKILVTTRSDVVAEVSGSIHQHKLGDLSEEEAWALFEKMAFECNNESENSSLVEIGKEIVKKCGGVPLAIRSVGSLLRLKRTEDEWIYFKNQDLSSITRGGDNVIAI…	GCA_000715075.2	Nicotiana tabacum	4097	Solanales	Solanaceae	Nicotiana	Nicotiana tabacum	Nicotiana_tabacum_Helixer_CM065985.1_003051.1_CNL
Helixer_CM065985.1_000591.1	CHAIN	chain	1	903	(CC)(NBARC)(LRR)	NLR	CC-NLR	CNL	MAYAAVNSLIQTLELFQRTYPAIINGQVAEMVDSLHANAEYFQRILENTSHQKHEYEKIKDLEGGMRAAVQHAEDLLESNIVGFLRERYNQQKEKNNGAKWTIQDEARVLLRDLPQVMDKIDAIRKDLAQVMESSTSTINANGPSIRQDHFVKPGDSSSPKRDSTVLLQEATVGLDDALTEITNRLLGSASEREVITILGMGGCGKTTLAKKAQDDLSIMSRFDIQVWVTISQEYHLREVLLSLVCSVAGNKFQDMSDDQLMEKAYRALKGRKYLIVIDDVWSTKIWDVMARTLPNDNNGSRIILTTRLKDVAEYVNSDIPPHEMMPLSLNDSWKLLCDKLLVEDHTCPSELQEIGKKIVGKCQGLPLAILVVAGHLSKVGMTKESWATVAKNVNKVVT…	GCA_000715075.2	Nicotiana tabacum	4097	Solanales	Solanaceae	Nicotiana	Nicotiana tabacum	Nicotiana_tabacum_Helixer_CM065985.1_000591.1_CNL
Helixer_CM065985.1_002696.1	CHAIN	chain	1	456	(CC)(NBARC)	NLR	CC-NLR	CN	MAYPAVNSLIQTLELFQKTYPALIHGQTAEMIDSLHASAEYFQNILENASHQKQEYDTFKYFEAEIRSAMHQAEDVLESNGRINSFSTETYARCLGPPDDEDHFFKKGHSLVAGSSSNLAPTSLLGDDDDDDDTVGLANSLRKLTDALLGLASEQNVIPILGMGGCGNTTLAKKAQDDQSIRSHFDIQTWVTISQEYHLNEVLPSLARSLTGYEFQGMSDDQLMDQSYKALKGRKYLIVVDDIWSTKIWDLIARTLPDDNNGSRIILTTRLKDVAEYANPDIPPLEVLPLGVDESWKLLQNKLLGKSHINCHSELEDIGKKIVQKCQGLPLAILVVAGHLSRISPKRENWVTVSENVNEVVTSYPNECIAVLAISYHHLPIHLKPCFLHMGAFPEDSEI…	GCA_000715075.2	Nicotiana tabacum	4097	Solanales	Solanaceae	Nicotiana	Nicotiana tabacum	Nicotiana_tabacum_Helixer_CM065985.1_002696.1_CN
Helixer_CM065985.1_002533.1	CHAIN	chain	1	1163	(TIR)(NBARC)(LRR)	NLR	TIR-NLR	TNL	MEQGIPSSPPTSQCSYHVFLSFRAKDTGKTFTDHLHRNLVRAGFHVFKCDNDDYDGEKEDLKSKLQKGIEQSKMSVIVLSQNYASSEKCLDELVVILEQKRNFGHIVLPVFFNVDPSDVRKLKGSFGQPFSANGESQKLRDWRNALKQVADLGGMPLQNQADGYEAKFIENIVEVIASKLRPRALNNAPYLIEISYRAEDIILWLQDRSTNVGLYVICGIGGIGKTTLAKFAYNSSARSFEGSSFLANINETAKQCNGLVRLQKQVLYDIVGKKERISNADEGIMMIEDALRYEQILLVLDDVDEVDQIDKILGMRDWLNPASKIIITTRHESLLKPFVPHKVLKVEALNKMDSLKLFSWHAFGEDHPLEGYVELSKRVVLQCAGLPLALRVLGSALSG…	GCA_000715075.2	Nicotiana tabacum	4097	Solanales	Solanaceae	Nicotiana	Nicotiana tabacum	Nicotiana_tabacum_Helixer_CM065985.1_002533.1_TNL
Helixer_CM065985.1_002531.1	CHAIN	chain	1	1203	(TIR)(NBARC)(LRR)	NLR	TIR-NLR	TNL	MATEQDYEQSISNTYRGSYDVFLSFKSEDTGKNFTDHLSTALNQAGFRTFKGGDDESRSTEEEDSSSDFAKAIQESKICTIVFSQNYASSSWCLDQLVTILERKMKFACTTILPIFYHVDPSNLRKHKGSFGEALNRHEEKFKSELRHGNEEEEREEKLKKWKDALSQAADLAGMVLENQHESRFIKKIINVISTRLSRPALYISSCTIGIHRRARPINSWVQHESNTDIGILLVSGIGGIGKTTLAKFVYNLNFGYFECSCFLANIRETSKLPNGVIILQKQLLSTLLKHDKVKISSVDEGIIKIRNALCYRKILLILDDVDEPDLVEAIFDIKDWFGFGSKIIVTTRHKNLLRPQIGHEVHEVEILYTTEATELFNWHAFGENNTSEGYYKEYSEEV…	GCA_000715075.2	Nicotiana tabacum	4097	Solanales	Solanaceae	Nicotiana	Nicotiana tabacum	Nicotiana_tabacum_Helixer_CM065985.1_002531.1_TNL
Helixer_CM065985.1_000782.1	CHAIN	chain	1	1171	(TIR)(NBARC)(LRR)(CJID)	NLR	TIR-NLR	TNLJ	MFMMRAEKASFSSPRCPYHVYLSYRGQEISMNFINLLHTELTRVGLRTFKKHGEARKGKIVGSELQKAFKEARISIIVFSEDYAYSRRCLDELVNILERKFSAGHMILPVFYHMDPSHVRKQKGSYAKALHNYEEQIMGGKGERRNEQIAKVKIWRASLKEVANMAGIVLEDGDELTFIQEIVEDIWGKMSRKVLSIAQYPVGIYHRVKEISFWLQDSLTGAHTLMIYGEPGIGKTTIARALFNLHCDRFQYSSFLANIREIAKESSSLISLQKNLLSDLLKEDRIDLYDIDGGASKIKEFLVHRRFLLVLDDVDDLDQLKALLDSRDWIPPGSKVIITTTNKSLVNPHDACVMYEAKRFDIPEALQLFSLHTFGQDHPAKEYMMQSKQIVKHCRGVPL…	GCA_000715075.2	Nicotiana tabacum	4097	Solanales	Solanaceae	Nicotiana	Nicotiana tabacum	Nicotiana_tabacum_Helixer_CM065985.1_000782.1_TNLJ
Helixer_CM065985.1_002527.1	CHAIN	chain	1	1233	(TIR)(NBARC)(LRR)(CJID)	NLR	TIR-NLR	TNLJ	MTQFAYHAFLSLATKIGMSFGDHLLSALSNAGIRAFRVDELEIDEKGCKELQKTIQESRILIVVFTKEYTSSERCLDELVFILESKRTFGRFVLPVFYDVDPSEVRKQKGSFEQDFLMYEERFKSGAEGRRLEWLQKVKEWKAALTEVADLGGMVLQNQSDGCESKFIEEIVKVVARKLNRTVLSVALHPVGIDSRVRDINLWLQDGSTSVDIMAIYGMGGIGKTTLAKTAYNLNFDKFDGSSFLADVNKTSERHDGLVSLQRQLLSNVLGKKVEKIYNVDEGVSKIQEAIRCRRILLVLDDVDDRDQLNVVLGMRGWYYPGSKIIITTRNQHLFDASEVCRCKMYKVTPLNAQESIRLFSWHAFGKEQPSEDHKDLSENVILHCKGIPLALKVLGSSL…	GCA_000715075.2	Nicotiana tabacum	4097	Solanales	Solanaceae	Nicotiana	Nicotiana tabacum	Nicotiana_tabacum_Helixer_CM065985.1_002527.1_TNLJ
Helixer_CM065985.1_002526.1	CHAIN	chain	1	609	(TIR)(NBARC)	NLR	TIR-NLR	TN	MATPQSTQTRYSFHVFLSFRGEDTRKNFTDHLYTALINAGIRTFRDDDEIRRGENIESELQKGIRESKISLIVLSKDYASSRWCLDELVNIVDRRKKEGHTVLPVFYTVSPEDVENQTGSFAEAFVNHEKRGNAETGEKRKVWMEKMDKWRVALKEVAKLEGMCLAKEVDGHEAKFIQKIIKEILKRLDRTVLSVPSYTVGLESRVKDINSWLLDESSEAGIGVICGLGGIGKTTVAKVAYNSNYDRFDGSCFLANVRDISEKHPNGQVYLQKQIFESILKGRKEKIYNADEGIVKMKDAIGNKKVFVVFDDVDQLDVLDSLIGTRDWFYPGSKILITTRCEKLLKAHERHMLFKIKELGEDESLKLFSWYAFSQDHPLEEFKVLSTEAIQHCSGLPLA…	GCA_000715075.2	Nicotiana tabacum	4097	Solanales	Solanaceae	Nicotiana	Nicotiana tabacum	Nicotiana_tabacum_Helixer_CM065985.1_002526.1_TN
Helixer_CM065985.1_002448.1	CHAIN	chain	1	1227	(TIR)(NBARC)(LRR)	NLR	TIR-NLR	TNL	MATELKSQVFLSFKAKDTGNNFADHLYEALVGAGFVTLRSCGDENEGGEDIKLNLQKDIKESGVSVIVFSNDYVCSSWCLDELVMILDCKRIARRAVLPIFYHVDPSDVRKQMGKIGEAFDRHENLGGNQSGNERVRKWREALKEVADLGGMVLQNQADGHESKFIQKILKVVENKLSRPVLYICPHLIGIERRVEKINTWLEDGSTEVDTLVICGIGGIGKTTMAKYVYNLNFSKFDGSSFLSNIRENSTHRKGLVTLQRQFLSDICKRKKKAMFSVDEGMTEMREAVRCKRILLVLDDVDNRDQLDVLLGMKDWFYPGSKVIVTTRNKRLLRPFDVHKIYEFEALNRDESVELLSWHAFGQDCPIKGFEMCSEQVAIHCGGLPLALEVLGATLAGRN…	GCA_000715075.2	Nicotiana tabacum	4097	Solanales	Solanaceae	Nicotiana	Nicotiana tabacum	Nicotiana_tabacum_Helixer_CM065985.1_002448.1_TNL
Helixer_CM065986.1_000013.1	CHAIN	chain	1	560	(NBARC)(LRR)	NLR	CC-NLR or CCR-NLR or CCG10-NLR	NL	MDVVETCEEETLCSGTPSTKRSLPSIEEEVVGFEKDAESIIKKMIQGTKELDVNSIYGMPGHGKTTLARKVYNNPSIVNYFDVKAWCSVSQAYYRIKLLGEIFNQVTGYKSEIDDDVDIADKLQKTLKGRRYLIVLDDIWKVEDGSRVMVTTRIEEVAKHLQHCSDPYSLRFLTLEESWELLQKKVFQGESCPPNLQGPGLKVAQHCKGLPLVIVLIAGIIGKMERQESLWLEVANDLSSHALDEQSMNVIQSSYDHLEDHLKPCLLYMGLFPEDFKIPVYDLLKLWMAEEFVLNVETENMEEAARVCLNDLLNRSLVMVSEKRIDGDVECCTLHDVVREFCCRKLAKENFMQLTVPYNPYLHYSKKSRLCIYIHDDLVEDLIHSEYWPHKPMEFIAHP…	GCA_000715075.2	Nicotiana tabacum	4097	Solanales	Solanaceae	Nicotiana	Nicotiana tabacum	Nicotiana_tabacum_Helixer_CM065986.1_000013.1_NL
Helixer_CM065986.1_000015.1	CHAIN	chain	1	797	(NBARC)(LRR)	NLR	CC-NLR or CCR-NLR or CCG10-NLR	NL	MVTELLTVRQLDSSFHNRERYQLEMEVVETCEKGTISSAKPSSKRSFLSTDDEVVGFEKDAESIMKKLTGGAKELDVISIFGMPGLGKTTLARKVYNNPSIVNHFGVKVWVPVSQTYNRMKLLIEIFKQATSDKREIMEDIDIADKLQKSLKGKRYLIVLDDIWKVEAWEDLGLCFPNGKDGSRVIVTTRIEEVAKHLQHRSDPYCLRFLTTEESWELLQKKVFGGESCPPNLREAGLQVAEHCKGLPLVVVLIAGIIMKMEREPSLWLEVANDLSSHVLGEQSMKVLQSSYDHLEDHLKSCLLYMAFFREDEKIFVSYLLQLWMAEEFVDNIDTENIEETCRICLNDLLKRSLVMVSNASFNACDDIEYCTVHDVVREFCLAKLTEEKYMQLIVPYSP…	GCA_000715075.2	Nicotiana tabacum	4097	Solanales	Solanaceae	Nicotiana	Nicotiana tabacum	Nicotiana_tabacum_Helixer_CM065986.1_000015.1_NL
Helixer_CM065986.1_000016.1	CHAIN	chain	1	769	(NBARC)(LRR)	NLR	CC-NLR or CCR-NLR or CCG10-NLR	NL	MEVVETCGKGTIYSAQPSTKHNFPSTDEEVVGFVKDAESIMKKLIVGTKELDVISIFGMPGLGKTTLARKVYNNPSIVNYFDVKAWCSSQIKEDVDIADKLQKTLKGRRYLIVLDDIWEIDAWEDLGLCFPKGEDGSRVMVTTRIEEVTKHLQHRNDPYSLRFLTSEESWELLQKKVFRGESCPPNLLEAGLQVAEHCKGLPLVIVLIAGIIVKMERKASLWLEVANDLSSLALGEQGTKVIQSSYDHLEDQLKPCLFYMALYPEDYKIPVSDLLKLWIAEEFVENIDTENLEETSRIVLNDLLKRSLVMVSGRQEINGAIEYCSLHDLVREFCLRRLVEEKYFMQLAVRCSSSQHLYSKESRLCIYIHDELVKQLDHYEYRLDKIPMFESKQLDYYEY…	GCA_000715075.2	Nicotiana tabacum	4097	Solanales	Solanaceae	Nicotiana	Nicotiana tabacum	Nicotiana_tabacum_Helixer_CM065986.1_000016.1_NL
Helixer_CM065986.1_002983.1	CHAIN	chain	1	765	(NBARC)(LRR)	NLR	CC-NLR or CCR-NLR or CCG10-NLR	NL	MEVVETCGKGTLSSAEPSTKHNFPSTDEEVVGFVKDAESIMKKLIVGTKELDVISIFGMPGLGKTTLARKVYNNPSIVNYFDVKAWCSSQIKEDVDIADKLQKTLKGRRYLIVLDDIWEIDAWEDLGLCFPKGEDGSRVMVTTRIEEVAKHLQHRNDPYSLRFLTSEESWELLQKKVFRGESCPPNLLEAGLQVAEHCKGLPLVIVLIAGIIVKMERKASLWLEVANDLSSLALGEQGTKVIQSSYDHLEDQLKPCLLYMALYPEDYKIPVSDLLKLWIAEEFVENIDTENLEETSRIFLNDLLKRSLVMVSGRQEINGAIEYCSLHDLVREFCLRKLIEEKHFMQLAVPYSSNQQLYSKESRLCIYIHDELVKQLDHYEYRLDKIPMFESKQLDCYEY…	GCA_000715075.2	Nicotiana tabacum	4097	Solanales	Solanaceae	Nicotiana	Nicotiana tabacum	Nicotiana_tabacum_Helixer_CM065986.1_002983.1_NL
Helixer_CM065986.1_002982.1	CHAIN	chain	1	771	(NBARC)(LRR)	NLR	CC-NLR or CCR-NLR or CCG10-NLR	NL	MEIVETCEKGTLSSAKPSSKRSFLSTDDEVVGFEKDAESIMKKLTGGAKELDVISIYGMPGLGKTTLARKVYNNPSIVNHFDVKVWIPVSQTYNRMKLLIEIFKQATSDKREIKEDIDIADKLQKSLKGKRYLIVLDDIWEVEVWEDLGLCFPNGEDGSRVIVTTRIEEVAKHLQYRSDPYSLRFLTLEESWELLQKKVFQGESCPPNLWVAGLQVAEHCKGLPLVVVLIAGIIVKMEREASLWLEVANGLSSYVLGEQTMKVMQTSYDHLEDHLKSCLLYMAFFPEDHEILVSDLLKFWMAEEFVEDIDTENIEKTSSIFLDDLLKRSLVMVSKRSFNGDIDYCTVHDVVREFCLAKLIEEKYMQLTVPYSPNQHVYSKESRLCIYIHDDLVEQLDRC…	GCA_000715075.2	Nicotiana tabacum	4097	Solanales	Solanaceae	Nicotiana	Nicotiana tabacum	Nicotiana_tabacum_Helixer_CM065986.1_002982.1_NL
Helixer_CM065986.1_002981.1	CHAIN	chain	1	747	(NBARC)(LRR)	NLR	CC-NLR or CCR-NLR or CCG10-NLR	NL	MDVVETCEEETLCSGTPSTKHSFPSIEEEVVGFEKDAESIIKKMIQGTKELDVISIYGMPGHGKTTLARKVYNNPSIVNYFDVKAWCSVSQAYNRIKLLGEIFNQVTGYKSEIDDDVDIADKLQKTLKGRRYLIVLDDIWKVEAWEDLGLCFPKGEDGSRVMVTTRIEEVAKHLQHCSDPYSLRFLTLEESWELLQKKVFQGESCPPNLQGPGLKVAQHCKGLPLVIVLIAGIIGKMERQESLWLEVANDLSSHALGEQSMNVIQSSYDHLEDHLKPCLLYMGLFPEDFKIPVYDLQKLWMAEEFVLNVGTENMEEAARVCLNDLLNRSLVMVSEKRIDGDVECCTLHDVVREFCCRKLAKENFMQLTVPYNPYRHYSKKSRLCIYIHDDLVEDLIHSE…	GCA_000715075.2	Nicotiana tabacum	4097	Solanales	Solanaceae	Nicotiana	Nicotiana tabacum	Nicotiana_tabacum_Helixer_CM065986.1_002981.1_NL
Helixer_CM065986.1_002980.1	CHAIN	chain	1	765	(NBARC)(LRR)	NLR	CC-NLR or CCR-NLR or CCG10-NLR	NL	MEVVETSEKRSQAPADFPSINDEVVGFAKDAEYIMKKLTGRSKELDVISIFGMAGLGKTTLARKVYNNTSIINHFDVKAWCTVSQTYDMRTLLVDILEQATNKEWKINEDFDIGDKLQKTLKGRRYLIVLDDIWKVEAWEDLGLCFPKGEYGSRVMVTTRIEEVAKHLQYHSDPYSLRFLTLEESWELLQKRVFQGESCPLDLREAGLKIAEHCKGLPLVIVLIAGIIVKTEREASLWLEFANDLSSHVLGEQSMKVIQSSYEHLEDHLKPCLLYMGLFPEDHKIPMHDLLKLWMAEEFVVNVDTENMEEASRFCLNDLLKRSLVMVSRRRINGDIECCTLHDVVREFCLRKLTEEKFMQLTVPYNPYDQHLYPQESRLCIYIHDDLVNQLDHSEYMLD…	GCA_000715075.2	Nicotiana tabacum	4097	Solanales	Solanaceae	Nicotiana	Nicotiana tabacum	Nicotiana_tabacum_Helixer_CM065986.1_002980.1_NL
Helixer_CM065986.1_001102.1	CHAIN	chain	1	779	(NBARC)(LRR)	NLR	CC-NLR or CCR-NLR or CCG10-NLR	NL	MVGRDDQRKRLLEDLTRRSSGELKVIPILGMGGIGKTTLAKEVYNDVSIRSHFDVRAWATVSSHHNVKEILLSLLRSRMGDTFYMEDEAELADMLQKSLKSRRYLIVMDDMWSSKAWDDVRQCFPSENNESRVLLTTRDTDVACYAGTENFSLQMSFMDPYESWNLFKSAAFANEELPSEYEIIGKQIVDKCQGLPLTIVVVAGLLSKSERTIEDWENVAQDVMSFVTNDPDKQCLHVLGLSYNHLTSNLKACLLYFGAFPEDREISVKTLVRLWLAEGFLKLEKDFEGEAEKCLKDLVDRCLILACEKKWDETEIKSCKVHDLIYELCLREAQSQNFIMNDIVFHYLDLDENDGSDEIAQSHDIVLELDDEPNPVPPKYRHLSRHKIGPCKRWTEHDD…	GCA_000715075.2	Nicotiana tabacum	4097	Solanales	Solanaceae	Nicotiana	Nicotiana tabacum	Nicotiana_tabacum_Helixer_CM065986.1_001102.1_NL
Helixer_CM065986.1_001975.1	CHAIN	chain	1	869	(CC)(NBARC)(LRR)	NLR	CC-NLR	CNL	MAYAAITSLITTILDFPQHADIYLQPFIEKLKSFRAILEKPCNITGDLEVLTMMEAEIIELLNTTEDMIILKTRKAIKAKTTIKRRVAFWRLRSLLKRAPTRIHSKMNKWLAMQNSKDLRAQNLIVANTSQHDFQSENMMVGHENAFEIMQDQLARGATELQVISIVGMGGIGKSTLAIKLYNDPFIMSHFDIRAKVIVSQEYCKRNVLLGILSSISGSGTIGEFYEQQDDGQLADRLQKYLKGKRYLIVIDDIWTTIAWDDVKLCFPDCNCGSRILLTTRNMKVAEYASSGNPPYQMRLLNFNESWYLLHKKVFENTYFPPEFENIGKQIALNCKGLPLAIVVIAGLLLKIGQSLNEWENIAENIVSMVSTDPDVPCMRMLALSYHHLPHHLKPCFLY…	GCA_000715075.2	Nicotiana tabacum	4097	Solanales	Solanaceae	Nicotiana	Nicotiana tabacum	Nicotiana_tabacum_Helixer_CM065986.1_001975.1_CNL
Helixer_CM065986.1_001378.1	CHAIN	chain	1	902	(CC)(NBARC)(LRR)	NLR	CC-NLR	CNL	MAYAAITSLMSTIQQSMQLTGHNLQSFYEKLESLIAITEKPCNNMIGNLGPLTRLEAKVIELACSTEDMVDSESRNVMVDLESRNVINIISRTISFWRLRFLLKQAIRDIDCTAKKWIGTQTNQDLKAQNPILPSTSERALEPENMMVGHENEFEMMQDQLARGASELEVVSIVGMGGIGKTTLANKIFSDPFIMSRFDIRAKVTISQEYCPRKGLLGLLSSITGKTDKPYEQQDDGQLKDRLQKLLKGRRYLIVVDDIWNEAAWDDIKLCFPDCNNRSRILLTTRNVEVAEYASSGKPPYQMRLLNCHESCDLLHKRVFLNECFPPEFEQLGKQIALNCKGLPLAIIVIAGLLSKIGKSMDEWQMVVENVSSLVSTDVDVQCMRVLALSYHHLPRRLK…	GCA_000715075.2	Nicotiana tabacum	4097	Solanales	Solanaceae	Nicotiana	Nicotiana tabacum	Nicotiana_tabacum_Helixer_CM065986.1_001378.1_CNL
Helixer_CM065986.1_001408.1	CHAIN	chain	1	921	(CC)(NBARC)(LRR)	NLR	CC-NLR	CNL	MAYAAVTSLMSTIQQSMQFTGCNLQSFYEKLESLRSILEKPLKVIGDDIEVLKSLEAEIIELACSAEGMVESVSRKVFLAKNAVTRRIDSWELFSLLKQAVGHIGFAMNKWMAVQNMYTNSKDLEAQNLSLADVSQPALELENTMVGHETEFEMLQDQLTRGASELEVVSIVGMGGIGKTTLANKIYSDPFIMSHFDIRAKATVSLEYRARNVLLGLLFSISGKTYEFYDQQDVGQLADRLQKLLKGGRYLVVIDDIWTTEAWDDIKLCFSDCNNGSRILLTTRNVDVAEYASSGKPPFQMRLLNSNESWNLLCGKVFEKEYFSLEFDIIGKEIALKCGGLPLAITVIAGLLSKIGKALHEWQSVADNVSSVVSTDVDAQCMRVLALSYHYLPNHLKPC…	GCA_000715075.2	Nicotiana tabacum	4097	Solanales	Solanaceae	Nicotiana	Nicotiana tabacum	Nicotiana_tabacum_Helixer_CM065986.1_001408.1_CNL
Helixer_CM065986.1_001568.1	CHAIN	chain	1	902	(CC)(NBARC)(LRR)	NLR	CC-NLR	CNL	MAYASIVSLMRTIKLLLTSKSPIQSLIRDHKEEILTLHEKVSSLEVFLKNSERSNVSEEMTDLEARIKEVANAVEYTIQLRLTEAAMANDEMQKVTAHEMFCDSLQQVAEDISHLQKESMKIQHKGKQASKKSLVRGSSSAKDVLNVKKNMVGRDDQRKRLLEDLTRRSSGELKVIPILGMGGIGKTTLAKEVYNDVSIRSHFDVRAWATVSSHHNVKEILLSLLRSRMGDTFYMEDEAELADMLQKSLKSRRYLIVMDDMWSSKAWDDVRQCFPSENNESRVLLTTRDTDVACYAGTENFSLQMSFMDPYESWNLFKSAAFANEELPSEYEIIGKQIVDKCQGLPLTIVVVAGLLSKSERTIEDWENVAQDVMSFVTNDPDKQCLHVLGLSYNHLTSN…	GCA_000715075.2	Nicotiana tabacum	4097	Solanales	Solanaceae	Nicotiana	Nicotiana tabacum	Nicotiana_tabacum_Helixer_CM065986.1_001568.1_CNL
Helixer_CM065986.1_001429.1	CHAIN	chain	1	864	(CC)(NBARC)(LRR)	NLR	CC-NLR	CNL	MAYAAITSFMSTINQSMQLTGCNLLSFYEKLESLRSIMEKPCNITEDIEALTSLEAEIKEVVFNAEDKIDSRSIKVLDSKTPTLRSNAFWKLCCCLEQAVERIDSIMKQWMAIRDWYTNIKGLKAQKFSLASIPERAVEPENIMVGHESEFEMMQDRLARGSSELEVVSIVGMGGIGKTTLANKLYTDPFIMSHFDIRAKIIVSQEYCARNVLLGLLSSISGRTNEYFEQDDGQLADQLQKLLKGRRYLILIDDIWTSEAWDNIKLCFPDYTNGSRILLTTRNVEVAKYASSGNPPCQMRLLDFNESWDLLYKKVFEKDCFSSEFEKIGKGIALKCGGLPLAITVIAGLLSKIGKALDEWQSVSEKVSSMGFLKVEEMKSIEEVAEKCLQDLIDRSLLS…	GCA_000715075.2	Nicotiana tabacum	4097	Solanales	Solanaceae	Nicotiana	Nicotiana tabacum	Nicotiana_tabacum_Helixer_CM065986.1_001429.1_CNL
Helixer_CM065986.1_001566.1	CHAIN	chain	1	895	(CC)(NBARC)(LRR)	NLR	CC-NLR	CNL	MAYAAITSLMNTIQQSMQLTGRNLQSFYEKLQSLRSIMEKPCNITTEDIEALTSLEAEIVEVAFSAEVKVDSRSIKVLYSKTTTLRSNALWKLCCCLEKAVERIDSIMKQWMAIRDWYTNIKGLKAQKFSLASIPERAVEPENIMVGHESEFEMMQDRLARGSSELEVVSITGMGGIGKTTLANKLYSDPFIMSRFDIRAKVTISQEYCKRNVLLGLLSPISGRTNEYFEQDDGQLADQLQKLLKGRRYFILIDDIWTSEAWDDIKLCFPEYTNGSRILLTTRNVEVAKYASSGNPPCQMRLLDFNESWDLLHKKVFEKDCFSLEFEKIGKEIASKCGGLPLAITVIAGLLSKIGKALDEWQSVAEKDAEIYVDELLDLWAAEGFLKLEEMKSIEEVAE…	GCA_000715075.2	Nicotiana tabacum	4097	Solanales	Solanaceae	Nicotiana	Nicotiana tabacum	Nicotiana_tabacum_Helixer_CM065986.1_001566.1_CNL
Helixer_CM065986.1_001431.1	CHAIN	chain	1	944	(CC)(NBARC)(LRR)	NLR	CC-NLR	CNL	MAYAAITSLMNTIQQSMESTGLVMQLFYEKLESLRAIMEKSCNVTGDLDALTSLEAQIVELADEAENKVDLESRNIFLPENEKKQRRAFVNLYSLVKEVVGRIDSTMKKWMAIQKKLKNIQDLKAQDLSLVSTSRHGIEPEDKMVGLENEFEMMQDQLARGAKELEVVSIVGMGGIGKTTLANKIYSDPFIMSHFGIRAKATVSQEYCARYVLLRLLSSISGKIEEFHEHQDDDQLADRLQKLLKCGRYLVVIDDIWTREAWDGIKRCFPDCNNGSRILMTTRNVEVAECASSGKTPYHMRLMNFDESWSLLYEKVFVKDYFSPEFEQLGKKIALNCGGLPLALVLIAGLLFKIGNSLDEWKSVVKNVSSMVTTEVNVQCMRVVALSYHYLPHHLKSCF…	GCA_000715075.2	Nicotiana tabacum	4097	Solanales	Solanaceae	Nicotiana	Nicotiana tabacum	Nicotiana_tabacum_Helixer_CM065986.1_001431.1_CNL
Helixer_CM065986.1_001436.1	CHAIN	chain	1	937	(CC)(NBARC)(LRR)	NLR	CC-NLR	CNL	MAYASIASLMRTIELLLTSKSPIQSLICDHREEILTLHEKVSSLEVFLKNSERSNVSEEMTDLEARIKEVANAVEYTIQLRLTEAVMANDEMQKERAHEMFCDSLQQVAEDISHVQKESMKIQHKGKQASKKSLVRGSSSAKDVLNVKKNMVGRDDQRKRLLEDLTRRSSGELKVIPILGMGGIGKTTLAKEVYNDVSIQSHFDVRAWATVSSHHNVKEILLSLLRSRMGDTFYMEDEAELADMLQKSLKSRRYLIVMDDMWSSKAWDDVRQCFPSENNESRVLLTTRDTDVACYAGTENFSLQMSFMDPYESWNLFKSAAFASEELPSEYETIGKQIVDKCQGLPLTIVVVAGILSKSERTIEDWENVAQDVMSFVTNDPDKQCLHLFQKTEISVKRL…	GCA_000715075.2	Nicotiana tabacum	4097	Solanales	Solanaceae	Nicotiana	Nicotiana tabacum	Nicotiana_tabacum_Helixer_CM065986.1_001436.1_CNL
Helixer_CM065986.1_001439.1	CHAIN	chain	1	702	(CC)(NBARC)(LRR)	NLR	CC-NLR	CNL	MTDFEAHIKEVAEFVELTIQLRLTESLEANDEMQKEKAHERLCDSLQQVAQEIDRVQKESTKIKDKGKQASNKSSLVQDSSLVNVKSNMVGRDDERKRLLEDLTRGFSGEPKVIPIVGMGGIGKTILAKEVFDDVTIRSHFDVRSWATVSSQHNVKEILLSLLSSRKGMNDKDYKEDEPELADMLRKSLKGKRYLIVLDDIWMSKAWDDVRLCFPSENNGSRILLTTRDTEVACYAGTENLSLQMDFMHPDESWNLFKSAASANEALTSEFEAIGKQIVDKCQGLPLTIVVVAGILSKPERTIEDWENVAKDVKSFVKNDPDELCLHVLGLSYNHLTSDLKACLLYFGIFPEDSEISVKRLMSLWTAEGFLKLEKDLEGEAEKCLHDLIDRCLVLVSDK…	GCA_000715075.2	Nicotiana tabacum	4097	Solanales	Solanaceae	Nicotiana	Nicotiana tabacum	Nicotiana_tabacum_Helixer_CM065986.1_001439.1_CNL
Helixer_CM065986.1_001440.1	CHAIN	chain	1	905	(CC)(NBARC)(LRR)	NLR	CC-NLR	CNL	MAYASVASLMRKIELLLTFNSPARSLIRDNIAELLALHGNVSSLGIFLKNFEKSNDSGEMTDLEAQIKEVAEAVEHTIQMTLTEALVANDEMQKEKAHGRLGDCLKQVAEDIDRVRKETKKIQDKGKKASNESLVLDSSTKDIPNLKNNMVGRDDERKRLLENLTRGFSGEPKVIPIVGMGGIGKTTLAKEVFNDASIRSHFDVRAWATISSQYNVKDIYVSLLLFTKETKDERVHMKDEAMLADMLQKSLKGKRYLIVMDDMWNSKAWDDVRQCFPSEDKGSRILLTTRNTEVACYAGTGNLSLQMDFMNPDESWKLFKCTGFADVSLPHEFETIGKHIVDKCQGLPLSIIVVAGLLSKSKRTLEDWKIVARDVMSFVTDDPDKQCLHVLGLSYNHLT…	GCA_000715075.2	Nicotiana tabacum	4097	Solanales	Solanaceae	Nicotiana	Nicotiana tabacum	Nicotiana_tabacum_Helixer_CM065986.1_001440.1_CNL
Helixer_CM065986.1_001443.1	CHAIN	chain	1	886	(CC)(NBARC)(LRR)	NLR	CC-NLR	CNL	MAYASIASLMRTIELLLTSNSPMQSLIGDHKEEFLALQEKVSSLEVFLKNFEKTNGTEKMAYLEAQIKDVTNAVEHTIQLRLTEAVMADDEMQKEREDKRLFDSLKQVAEEIDHVQNGSSNFQDYDTVSCYHRIWLLEKLTQYDGSSRKLKVISIVGMGGIGKPTLAKEVYDYESIRSHYDVRAWTTVSQQYNVKDILKSLLHSTIPDRFDLGNESRLAYMLQKSLKSRRYLIVLDDMWSRKAWDGVRQYFPSDNNGSRILLTTRNEEVAYSDGTKNLSLLMHLMEQDESWNLAKSIMFANEALPYDFETIGKQVVEYCQGLPLDIAVISALLSRFKRTIEDWENIAEDISVKSLLRFWMAEGFLKSEKDLEREAEKCLQDLIDRHLVLVWKKSLDGTK…	GCA_000715075.2	Nicotiana tabacum	4097	Solanales	Solanaceae	Nicotiana	Nicotiana tabacum	Nicotiana_tabacum_Helixer_CM065986.1_001443.1_CNL
Helixer_CM065986.1_001447.1	CHAIN	chain	1	913	(CC)(NBARC)(LRR)	NLR	CC-NLR	CNL	MAYASIASLMRMIELLLTSKSPMQSLICDHKEEFLTLQRKVSSLEVFLKNFEKSNDTEKMAYLEAQIKDVTNAVEHTIQLRLTEAVMANDEMHKEKEHKRLFNSLKQVAEDIDHVQNESPNIQDYNTVSLYQRKWLLEKLTQYDGSSDLKVISIIGMGGIGKTTLAKEVYDYESIRFHYDVRAWTTVSQQYNVKDILKSLLHSTIPDRFDLGNESRLAYMLRKSLMGKRYLIVMDDMWNSNAWDDVRHCFPCCNNRSRILLTTRNKEVAYYAGTENLSLQMDLMDPDESWNLAKSMVFVNEALPYEFETIGKQIIEYCTGLPLAILVISGLLSRSKRTIEDWENIAEDVVSFVTKDPYERYRHVLGLCYNHLTSDLKACLLYFGIFPEDTEISVKSLVR…	GCA_000715075.2	Nicotiana tabacum	4097	Solanales	Solanaceae	Nicotiana	Nicotiana tabacum	Nicotiana_tabacum_Helixer_CM065986.1_001447.1_CNL
Helixer_CM065986.1_001448.1	CHAIN	chain	1	994	(CC)(NBARC)(LRR)	NLR	CC-NLR	CNL	MERATPVRKPPHLHRLSADVDGGPAGEQLPPPLPPPAMSLAPAIVLHHRRPIPTVSTTPFQSLSGHNWNRIDMAYASIASLMRMIELLLTSKSPMQSLICDHKEEFLALQRKVSSLEVFLKNFDKSNDTEKMAYLEAQIKDVTNAVEHTIQLTLTEAVMANDEMHKEKEHKRLFDSLKQVAEDIDHVQNESPNIQDYNTASHYQRKWLLEKLTQYDGSSDLKVISIIGMGGIGKTTLAKEVYDYESIRFHYDVRAWTTVSQKYNVRDILESLLHSAMGRKFYMDDELDLADRLRKSLIGKRYLIVMDDMWSSNAWDDVRHCFPCRNNRSRILLTTRNKKLAYYAGTENLSLQMDLMDPDESWNLAKSMVFANEALPYEFETIGKQIVEYCTGLPLAILV…	GCA_000715075.2	Nicotiana tabacum	4097	Solanales	Solanaceae	Nicotiana	Nicotiana tabacum	Nicotiana_tabacum_Helixer_CM065986.1_001448.1_CNL
Helixer_CM065986.1_001450.1	CHAIN	chain	1	849	(CC)(NBARC)(LRR)	NLR	CC-NLR	CNL	MAYPSIASLTRTIKSLLISNSPVQSIICNHREEILALHEKVSSLEVFLKNFKKSNVSRKMTDLEAQINKVVNVVEHTIQLRITEMVMANDEIQEEKAHERFCCSLQQVARDIDRVLNESSKDMVGRADQRKTLLDDLTRGFNDEPKVIPIVGMGGIGKTTLAKDVFDDVTIRSHFDVRAWATISKEHNVKDILVSLLRSTKEKDGIIHIEDEAKLADMLQKSLKGKRYLIVLDDIWKNEAWDDVRLCFPSENKGSRILLTTRNTGVACSAGTENLSLRLDFMNPDESWNLFKSTIPANDALPPEFETVGKQIVERCQGLPLTTVVVAGLLSKCKRTIEVWKDVAKDVKSFVKNDRDKQCQHVLGLSYNHLTSDLKPCLLYFGIFPENSEISVKRLVRLW…	GCA_000715075.2	Nicotiana tabacum	4097	Solanales	Solanaceae	Nicotiana	Nicotiana tabacum	Nicotiana_tabacum_Helixer_CM065986.1_001450.1_CNL
Helixer_CM065986.1_001451.1	CHAIN	chain	1	1042	(CC)(NBARC)(LRR)(OTHER)	NLR	CC-NLR	CNLO	MAYASVASLMRTMESVLASNSPMQSLVCDHKEEFLALREKVSFLEVLLKNFEKNNNSGKMTDLEAQIKEAANAVEHTIQLRLTEFLMAKDEMQKEKAHKRLCDSLKQVAEEIDHLRNESPKIQNEGKKASKEALVQDSSSEKHTPNVENNMVGRDDQRKRLLVELTQHRGSSGRLKVVPIVGMGGIGKTTLAKEVYDDAAIRLHFDVCAWATISQQHNVKEILLSLLRHTKGDKFNMDDEAELADMLQKSLKGKRYLIVLDDMWKSEAWDDVRLCFPSENNGSRILLTTRNIEVACSAGTENLSLQMDLMGPVESWKLFQSIASANEALPSEFETIGKQIVDKCQGLPLTIVVVAGLLSKSERTIEDWENVAEDVKSFVTNDPDKQCLHVLGLSYNHLT…	GCA_000715075.2	Nicotiana tabacum	4097	Solanales	Solanaceae	Nicotiana	Nicotiana tabacum	Nicotiana_tabacum_Helixer_CM065986.1_001451.1_CNLO
Helixer_CM065987.1_000101.1	CHAIN	chain	1	864	(NBARC)(LRR)(OTHER)	NLR	CC-NLR or CCR-NLR or CCG10-NLR	NLO	MEDVNIDESATPSTQVTEEEPLGLEDDAEKIIKLLTRGIRERDIVSIFGMPGLGKTTLAKKIFKDSSIVSHFDVRAWVIISQSYDVRELLRDIYKQVTGVKCSGDKESDIADMLRKCLIGKRYLIVLDDVWEVKAWDELRLCFPIGKQGSRIMLTTRLEHVAMEVEHCADPYSPRFLTREASWKLLEKKAFQKETCPPEFKDVGVQIAEYCKGLPLTVVLVGGILAKKERNVSEWCEVANNLKSHLGAVESESNLAIQLSYCYLPDHLRHCLLTMGVFREDEKIGPSKLMLLWMAEGLVQCSDERGLEEVAEVYLTDIISSSLLMVSKTTFDGKVKYLQIHDLVRDFVLNKAKEEKFMQVIGTHNQYQPSYDEEHRVCIHLDHKLRHDLQRFDNEVDRF…	GCA_000715075.2	Nicotiana tabacum	4097	Solanales	Solanaceae	Nicotiana	Nicotiana tabacum	Nicotiana_tabacum_Helixer_CM065987.1_000101.1_NLO
Helixer_CM065987.1_000241.1	CHAIN	chain	1	884	(CC)(NBARC)(LRR)	NLR	CC-NLR	CNL	MAYVAVISLIRTLEQLVQRKPHLVSDETRTLMDSLLDSLEYFQNFVENTSKGSKDCGKVEELERLIRKAVEEAEDVIELKIYETIKRDALSKILLRTLDALKREVMGCRFGKNNVLNETMEKKALRKTLSRLIEKIDVVKRNVMESNFGTNELQGYGDPTNEELQTRDSLLGHSSRQVANLNLENVVVGLEDDLLKIKRRLTGPPSTREIVSILGMGGIGKTTLAKKAYDDPEIRHRFDIHIWVTVSQEYRVRVLLLGVVSFLSQLTNKIKTSTDDELMEAIYKKLKGRRYLVVMDDIWSSEVWELMTRIFPDDNCGSRIILTSRLKDLAMQADPNSTPHEMRLFNSDESWKLLNEKVFGVEHVCPPELEVLGRQVAQKCQGLPLAILVVAGHLSKIAR…	GCA_000715075.2	Nicotiana tabacum	4097	Solanales	Solanaceae	Nicotiana	Nicotiana tabacum	Nicotiana_tabacum_Helixer_CM065987.1_000241.1_CNL
Helixer_CM065987.1_001822.1	CHAIN	chain	1	836	(CC)(NBARC)(LRR)	NLR	CC-NLR	CNL	MAYVAVISLLRTLEQFVQLQPHWISAEIRIMVDSLLVSLEYFQNFLENMSKRSQDHGHIKELERDIRTVVNEAEDVIELKIYEINQLDRTIASKALCEILPPLVEKIDLVKREVMGSSFSTDKIHGYGDPMDENLQLGHSSRQVANLNLETIVVGLEDDLMKIKRRLTGPPSMREAYDDSEIRHRFDFHVWVTVSQEYRIRDLLLGVLSCTSNEIKETDDQLMDMIYKNLKRKRYLVVMDDIWSNDVWDLMTRTFPDDNNGSRIILTSRLKDVAMHADPDSPPHEMRLLSSDESWKLLHDKVFGVKHEICPPELKDIGKQVAQKCQGLPLALLVFAGHLSKIARTPESWRDVAKSVSIVAANESDKCLGVLAMSYNYLPNHLKPCFLYMGVFPEDSEVN…	GCA_000715075.2	Nicotiana tabacum	4097	Solanales	Solanaceae	Nicotiana	Nicotiana tabacum	Nicotiana_tabacum_Helixer_CM065987.1_001822.1_CNL
Helixer_CM065987.1_000266.1	CHAIN	chain	1	886	(CC)(NBARC)(LRR)	NLR	CC-NLR	CNL	MADVAVNFLLENLMQLLRDNAELILGVKGEAENLLQDLSDFNAFLTQAAKRRTENEVLRGLVKRIRKVVNIAEDAIDKFVIAEKLHKDKGIARYMDLVHYKRVQDAAEEIRGIRETVKEIRRNNSYGLQALQDEDPAPGVGEERKLPVVEEDDVVGFDEEAKKVIDRLLEGSDNLKVVPIVGMPGLGKTTLANKIFKDATVEFEFFTRIWVYVSQSYKRRDLFLNIISKFRRNTTQYSHMSEDDLAQVIRDYLGRGGKYLIVLDDVWSGEAWDRLKIAFPNNNKCNRVLLTTRDNIVAKHYNDDPHKLKFLTDSEGWELLEKKVFHKDKCPSELEQHGLSIAKKCKGLPLAIVVIAGALIGKGKTTREWEQVDQSVGEHLINKDPENCKKLVQMSYDRL…	GCA_000715075.2	Nicotiana tabacum	4097	Solanales	Solanaceae	Nicotiana	Nicotiana tabacum	Nicotiana_tabacum_Helixer_CM065987.1_000266.1_CNL
Helixer_CM065987.1_001812.1	CHAIN	chain	1	900	(CC)(NBARC)(LRR)	NLR	CC-NLR	CNL	MAYVAVISLAQTLEELVQQKPHWVSSDDETTKMLHSFRVSLKNFQDFLENTSKRRQHCGEVEELDREIRTAVEEVEDVIELKIYKTMKREALSKTLRTLVEKIEALKRGVMGCRFGKSKVLRKTMEEEALHKTLSPLVEKIDVLERNVMGSSFGTNEVQGYVDPTNDELQVEASLLGHSSSRRVAKLNPENIVVGLEDDLMEIKRRLIGTSSNREIVPILGMGGIGKTTLARKAYDDLEVRHRFDIHVWVTVSQQYRIRDLLLDILSRISADPIKQGTNSDQLMDKIYKVLKCRRYLLVMDDIWSCDNIWDIVSRTFPEDENSSRIILTSRINEVAMHADPNCTPYEMHLLNLDESWKLIHDKVFGVDQQFCPPELEEIGKQVAQNCQGLPLALLVVAG…	GCA_000715075.2	Nicotiana tabacum	4097	Solanales	Solanaceae	Nicotiana	Nicotiana tabacum	Nicotiana_tabacum_Helixer_CM065987.1_001812.1_CNL
Helixer_CM065987.1_001653.1	CHAIN	chain	1	1169	(TIR)(NBARC)(LRR)	NLR	TIR-NLR	TNL	MEKPLDPTPSSSSYGCSSNQVFLSFRAEDSCCMSFTDHLYTALVQAGFQTFKQGTDTRKEQLHNAIRESKVSLIVLSEGYAFSQSCLDQLDVILTCKEKLDRAILPVFYYVDPSDVRNKKGRIGEALALHEQELKWESSGRERVERWRQALAKVADLGGMVLHNQARGHESKFIRKIVNVVTNRLSRTALYVAPYLIGIDRRAKHISFWLQNGSADVGILIVCGMGGIGKTTLAKFIYNSNFHAFEGSSFVLNIREISKQPNGLVKLQKQILSDILKRTKERVSCVDEGIVKISDALSGKRVLLVLDDVDDSDQLNAVLGMKSLFYPGSKIIITTRHERILHPHLVDKVYTVETLSTDESLELFSWHAFGKPHPAEGFLVGSNEVVKRCGGIPLALRVL…	GCA_000715075.2	Nicotiana tabacum	4097	Solanales	Solanaceae	Nicotiana	Nicotiana tabacum	Nicotiana_tabacum_Helixer_CM065987.1_001653.1_TNL
Helixer_CM065987.1_001652.1	CHAIN	chain	1	1253	(TIR)(NBARC)(LRR)(CJID)	NLR	TIR-NLR	TNLJ	MPLAKSQSEKMSQFVHHVFLSSRSKEISKTFGDHLQTALLNAGIRAFKFDEELEEEEEHQKKLQKVIQESRILIVVFSKDYASSERCLDELVYSLESKKRFGHFVLPVFYDVDPSEVRKQKGSFEEAFFRYEEKYKTENNERRKKWMEKVDKWRAAFREVADLGGMVLQNQADGYESRFIQEIVKVVASKMNRTILSVALHPIGIDSRVKDLNLWLQEESTTVDILAIHGMGGIGKSTIAKTAYNLNFDRFEGSSFLADVRKALEKYDGLARLQRQLLSNILGKNVEKLYNVNEGAVKIQEAISCKRVLVVLDDVDELDQLNAVLGMRQLFYPGSKIIITTRNGHLLNSSEACRCKMYKLNSLDARESLQLFSWHAFGEKYPPLDYMNLSRDVIVHCQG…	GCA_000715075.2	Nicotiana tabacum	4097	Solanales	Solanaceae	Nicotiana	Nicotiana tabacum	Nicotiana_tabacum_Helixer_CM065987.1_001652.1_TNLJ
Helixer_CM065987.1_000563.1	CHAIN	chain	1	710	(CC)(NBARC)(LRR)	NLR	CC-NLR	CNL	MADVALQFVVETLMPIIIENWKLIGGAKEDSAHLLGELNRLKAFLQDAAKYRQSNSEQWKYFIKEVQVMVYKAEGLIDKLLVKEKLHQDKNILMQNLDAKYAKTVWDLAKEIRDALEQVKKIREENPEAFQAKPMLDDQPEIVAPGPQDTLLEENEVVGFDEEAKIVIERLAKGIDDLDVIPVVGLAGLGKTTLVFLSILEEFTKRTTEYQNMAVSDLTNIIREFILKGGKCLIVLDDVWATDVVDSVMKVFPEISNGHRIMFTTRDLRIGRYANPDPHSLKFLTDKESFQLLEKRVFGSNIRKCPEDLIAHGESIANQCSGLPLAVVVIAGALKGRTSERVWQMVKDNVGKHLINKDDPQSCLKYVEMSYGHLPEDMKACFLYCGAFPQGFEIPAWKL…	GCA_000715075.2	Nicotiana tabacum	4097	Solanales	Solanaceae	Nicotiana	Nicotiana tabacum	Nicotiana_tabacum_Helixer_CM065987.1_000563.1_CNL
Helixer_CM065987.1_000659.1	CHAIN	chain	1	908	(CC)(NBARC)(LRR)	NLR	CC-NLR	CNL	MAYAAVTSLMSTLGLLLQSSCRLNLPHEEQTESLHKKVKEKIQSFHQKVSSLQAFLESLETNINDLKTIEHCEVKIKDAAHDAEYRIESVLENFYKAQNEKVRREAYEEFCKRLQKASESIDSNSRKLTESMKSGLQATSSLVQSFDLPEHSPQLGNNMVGHENELEDMKCKLMKISSEERETMAITGMGGIGKTTFARKIYDDPEIKSHFDILAWVTVSKEYCVRKMLLQLLHCIPSTEEVRREARDDGELAGKLKQRLWKRRYLVVIDDIWSSKAWDDISIWFPDCKGSHILLTTRCGNVASYDAPGKPPHHMSSLSSEKSWELLQSKLLEKVELSPELVKIGKKVAENCHGMPLTITIVAGLLSKCNNGVYGWEQVAHDVKSAIYEDLGRQCEKIL…	GCA_000715075.2	Nicotiana tabacum	4097	Solanales	Solanaceae	Nicotiana	Nicotiana tabacum	Nicotiana_tabacum_Helixer_CM065987.1_000659.1_CNL
Helixer_CM065987.1_000660.1	CHAIN	chain	1	590	(NBARC)(LRR)	NLR	CC-NLR or CCR-NLR or CCG10-NLR	NL	MAEKKRLVTVAALQFACTDDVSTNVATAERKLVPLLHCIPSMKEVRRVARDDGEQAGKLKQRLWKHRYLVVIDDIWSSKAWDDISLWFPDCKGSHSLLTTRCGNVASYAAPGKPPHHMLSLSPEKIWLQSKLLEKVELSPELVKIGKKVAENCHGMPLTITIVAGLLSKCNNGVYGWEQVAHDVKSAIFKDLGRQCEKILVLSYYYLPQHLKACFLYFGIFPEDEEVDVRRLVELWVAEGFLKQADNKSLENIAEKCLQELIDRNVVLVSEHRFWGEVETCKIHDLLHELCLRQARSENFLPVINSKPRNSVTRISRSSKRDCLMIVRLISNFYWFNSHRCDQKKIRTIVYQGARRHAGRESLGFKNFKMIRVFDLRKLYFYGEIPTLVFDLVHLRYLS…	GCA_000715075.2	Nicotiana tabacum	4097	Solanales	Solanaceae	Nicotiana	Nicotiana tabacum	Nicotiana_tabacum_Helixer_CM065987.1_000660.1_NL
Helixer_CM065987.1_000661.1	CHAIN	chain	1	904	(CC)(NBARC)(LRR)	NLR	CC-NLR	CNL	MAYAAVTSLMSTLGLLLQSSCRLNLPHEEQTESLHKKVKEQIQSFHQKVSSLQAFLESLETNINDLKTIEHCEVKIKDAAYDAEYRIESVLENFYKAQNEKVRREAYEEFCKRLQKASESIDSNSRKLTESMKSGLQATSSLVQSFDLPEHSPQLGNNMVGHENELEDVKCKLMKISSDERETMAITGMGGIGKTTFARKIYDDPEIKSHFDILAWVTVSKEYCVRKMLLQLLHCIPSTEEVRREARDDGELAGKLKQRLWKRRYLVVIDDIWSSKAWDDISLWFPDCKGSHILLTTRCGNVASYAAPGKPPHHMSSLSSEKSWELLQSKLLEKVELSPELVKIGKKVAENCHGMPLTITIVAGLLSKCNNGVYGWEQVAHDVKSAIYEDLGRQCEKIL…	GCA_000715075.2	Nicotiana tabacum	4097	Solanales	Solanaceae	Nicotiana	Nicotiana tabacum	Nicotiana_tabacum_Helixer_CM065987.1_000661.1_CNL
Helixer_CM065987.1_000662.1	CHAIN	chain	1	566	(NBARC)(LRR)	NLR	CC-NLR or CCR-NLR or CCG10-NLR	NL	MAEKKRLVTVAALQFACTDDVSTNVATAERIKSLVPLLHCIPSMKEVRHVARDDGEQAGKLKQRLWKHRYLVVIDDIWSSKAWDDISLWFPDCKGSHSLLTTRCGNVASYAAPGKPPHHMLSLSPEKIWLQSKLLEKVELSPELVKIGKKVAENCHGMPLTITIVVGLLSKCNNGVYGWEQVAHDVKSAIFKDLGRQCEKILVLSYYYLPQHLKACFLYFGIFPEDEEVDVRRLVELWVAEGFLKQADNKSLENIAEKCLQELIDRNVVLVSEHRFWGEVETCKIHDLLHELCLRQARSENFLPVINSKPRNSVTRVSRSSKRDCLMIVRLISNFYWFNSHRCDQKKIRTIVYQGARRHAGRESLGFKNFKMIRVFDLRKLYFYGEIPTLVFDLVHLRY…	GCA_000715075.2	Nicotiana tabacum	4097	Solanales	Solanaceae	Nicotiana	Nicotiana tabacum	Nicotiana_tabacum_Helixer_CM065987.1_000662.1_NL
Helixer_CM065987.1_001035.1	CHAIN	chain	1	1164	(R1)(CC)(NBARC)(LRR)	NLR	CC-NLR	BCNL	MSEIERRFLDTFLYWATQKGRIKDGRLRGHGMQVGDTVSGPRADLSSAEVKEGYEFLLSLDPGRWPLPNLCSPLFQKFIDYILQNVKDLFKKKKELNKFDLLKKEFQVLEESLKYLKTFLRFIKDASVELEKSRILFNHMEVVTRNAAYICYLCFVEEMDEDLASCLILKISNVLQEIKPIEPQVAKIYTGALRCLVKSQNQYNQDVIKLVEDSVHFLLKDHSKLLNSEACSLMLPPMKDQAESICQASKQLLTLLIYPPEDPYVDQGKLSDILTHVEGLIAEVASVAYSFSVDKAAEVNLVFSDLLKKIEVVMKDLNDRILKSPLSSKYNFPKTDGLGFIDSLLRYLKELLQNGKCDSAVKDLIAEAQEELSILRSLLEKFVKQQHAFEEVKKRDLWT…	GCA_000715075.2	Nicotiana tabacum	4097	Solanales	Solanaceae	Nicotiana	Nicotiana tabacum	Nicotiana_tabacum_Helixer_CM065987.1_001035.1_BCNL
Helixer_CM065988.1_000016.1	CHAIN	chain	1	898	(CC)(NBARC)(LRR)	NLR	CC-NLR	CNL	MGYAAVISLIQTLKQVMQQKPRWVIGDTRKMVESLLDSVGYFQNFLESSCNIRRQDSCKQQFEELEREIRIAVNEAENVIELNIYEFNQLERCRSRLGLSRQPICDDLPPLLEKIDAVKRKILMQNSSIISSTKVDSLLGLDSSSRHIVNMSLENVVVGLEDDLMKIMRRLIGPPCGREVVSILGMAGIGKTTLAKKAYHHPEIRNRFDIHVWVTISQEYRIRDLWLSILSCIPHISETYPMDVRDEINESTDNQLMDMIYKKLKCRRYLVVMDDIWSKEIWDLMTRIFPDDNNGSRIILTSRHEQVAKHADPDSKPHKMSLLNSDNSWKLLKGKVFGVEHVCPPELEDIGKQVAQKCQGLPLALLVVAGHLSKISTTRKCWNDVAKTISKIVASEPDK…	GCA_000715075.2	Nicotiana tabacum	4097	Solanales	Solanaceae	Nicotiana	Nicotiana tabacum	Nicotiana_tabacum_Helixer_CM065988.1_000016.1_CNL
Helixer_CM065988.1_000350.1	CHAIN	chain	1	929	(CC)(NBARC)(LRR)	NLR	CC-NLR	CNL	MAEVLVSIVLDQLGNFIVEQVKGQVDELRMAIGIKKEIQNLSFKLKMIKEALDDAEKRRVKDKNVKHWLEILEDFSYDTDNVLDEWKTRILQQEIERNEAGVGAASIPRKKVSCFFLPSCFTFKKLEVNRDIVRKIKELDVKLEVIVREKDQFNFVVNANGVVSDQDVFKRVMTTGIVDESEVHGRDSDKDVVISKLLENYDQENGFLVVSVVGTGGIGKTTLAQLAYGDEKIKGHFDERIWICVSDPFDEVKVAKAILESLTKSSPDLSQLHMLLERIQECVSKKRFFLVLDDVWSEDYSKWEPLKNSLKNGARGSRILVTSRSERVVGVMGSSYMHRLGQISDSDCWSLFSRIAFSGRNKEDFENLEDIGKRIVRKCKGLPLAAKTMGSLLRFKDTE…	GCA_000715075.2	Nicotiana tabacum	4097	Solanales	Solanaceae	Nicotiana	Nicotiana tabacum	Nicotiana_tabacum_Helixer_CM065988.1_000350.1_CNL
Helixer_CM065988.1_001956.1	CHAIN	chain	1	886	(CC)(NBARC)(LRR)	NLR	CC-NLR	CNL	MANVAVEFLVQNLMQLLRDNAELIIGVKDSAESLLQDLNDFNAFLKQTAKSRSENDVHKELVKKIKTVVNSAEDAIDKFVIEAKLHKDKGVGRFVDVKHYKRVYDVAGEIKTIRDKVKEIRLNNALDLQALQDEDQSAKGVQERKPPVVEEDDVVGFEEEADKVINRLLGGSSGLEVVPVVGMPGLGKTTLANKIYKHPDIGYQFFTRIWVYVSQSYRRRELFLNIISKFTRNTKQYHDMCEEDLADEIEDFLGKGGKYLIVLDDVWSPDAWERIRIAFPNNNKSNRILLTTRDSKVAKQCKQCIGIPHDLKFLTEDESWILLEKKVFHKDKCPPELELSGKSIAKKCNGLPLAIVVIAGALIGKGKTSREWKQVDESVGEHLINKDQPENCNKLVQLS…	GCA_000715075.2	Nicotiana tabacum	4097	Solanales	Solanaceae	Nicotiana	Nicotiana tabacum	Nicotiana_tabacum_Helixer_CM065988.1_001956.1_CNL
Helixer_CM065988.1_001949.1	CHAIN	chain	1	1008	(TIR)(NBARC)	NLR	TN (OTHER)	TN	MNEEQSPKEIPTVDTQSLTIKIANSGGKKLGKDIFSTVVPSGQQKLVADSATSSPYNSPSLISPPSSAFVSALQSPYISPRATLVTNPSAQENLIAPTILVANPKQETPIAPTSVAHPSPPVSYCGSQSDDVPSTSYTPPPERYDFSDDPTDTKLKIVTCVPVSGPETDPRISFSFPVPRISFAKGSISPASNAKLRSCDVYIGFHGQNLNVARFCKWLKSELELQGIACFIADRAKYADNQSHEIADRVICSVTFGVVVVTSCSFFNHLSLEEIRFFAQKKNLIPLFFNTDANEIASLFNRNADAKKCKEVLDAILKCHEFKLETNESNWRSCASKAAGILRAKLGRKSVAEKTAEGFEELPFPRNKSFVGREREIMEIETTLFGCGDSFEQESVVPS…	GCA_000715075.2	Nicotiana tabacum	4097	Solanales	Solanaceae	Nicotiana	Nicotiana tabacum	Nicotiana_tabacum_Helixer_CM065988.1_001949.1_TN
Helixer_CM065989.1_000063.1	CHAIN	chain	1	1164	(TIR)(NBARC)(LRR)(CJID)	NLR	TIR-NLR	TNLJ	MASSSASMSTSQFPRWNYKVFLSFRGEDTRKTFTGHLFKGLKNSGIFTFQDDKRLEHGASISDELLKAIEQSQVALVVFSKNYATSRWCLDELVKIMECKDQCGQTVIPVFYDVDPSHVRKQRESFAEAFDKHETSYKDDDEGMQNLQRWRNALTAAADLKGYDIRDGIEAENIQHIVDQISKLCNSATLSSLRGVVGINTHLEKLKSLLKVGINDVQIILGIWGMGGAGKTTIARAILDTLSHQFEASCFLADIKENEKRHQLHSLQNTLLSELLRRKKDYVNNKHDGKWMIQDRLCSKKVLIVLDDIDHKDHLEYLAGDLDWFGDGSRIIVTTRDKHLIEKNDVIYEVTALPNHESMQLFNQHAFRKEFPDEHFKELSLKVVNYAKGLPLALKVWGS…	GCA_000715075.2	Nicotiana tabacum	4097	Solanales	Solanaceae	Nicotiana	Nicotiana tabacum	Nicotiana_tabacum_Helixer_CM065989.1_000063.1_TNLJ
Helixer_CM065989.1_000065.1	CHAIN	chain	1	462	(TIR)(NBARC)	NLR	TIR-NLR	TN	MSSSSSSSSSSSSSARWSYDVFLNFRGEDTRKTFTSHLYEVLNDRGIKTFQDDKRLEYGATIPKELSKAIEESQFAIVVFSKNYATSRWCLNELVKIMECKTQFRQIVIPIFYDVDPSHVRNQNESFAKAFVEHETKYKDDVEGIQRWRIALTAAANLKGSYDNHDKNDADCIRHIVGQISSKLCKISLSYLQNIVGIDTHFEKIESLLELGINDVRIMGIWGMGGMGKTTIARAMFDTLLGRRDSSYQFDGACFLEDIKENKGRIHSLQNTLLSKLLREKAEYNNKEDGKHQMASRLRSKKVLIVLDDIDDKDNYLEYLAGHLDWFGNGSRIIITTRDKHLIGKDDIIYEVTALPDHKSIQLFYQHAFKKEVPNEYFKKLSLKVVNYAKGLPLALRVL…	GCA_000715075.2	Nicotiana tabacum	4097	Solanales	Solanaceae	Nicotiana	Nicotiana tabacum	Nicotiana_tabacum_Helixer_CM065989.1_000065.1_TN
Helixer_CM065989.1_000067.1	CHAIN	chain	1	1036	(TIR)(NBARC)(LRR)(CJID)	NLR	TIR-NLR	TNLJ	MASSSASASTSQYFWWNYKVFLNFRGEDTRRTFTDHLFRGLENNGIFTFQDDKRLEHGASISYELLKAIEQSQVALVIFSKNYATSRWCLDELVKIMECKDQYGQTVIPVFYDVDPSHVRKQRESFAEAFDRHETSYKDDDEGMQKLQRWRNALTVAANLKRYDVRDGIEAENIQQIVDQISKLCNSATLSSLRDVVGIDTQLEKLKSLLKVGINDVRIILGIWGMGGLGKTTIARAIFDTLSHQFEAACFLMDIKENEKRHQLHSLQNTLLSELLRKKDDYVNNKHDGKRMIPDKLRSKKVLIVLDDIDHKDHLEYLAGDLVWFGNGSRIIVTTRDKHLIEKNDVIYEVTALPNHESMQLFNQYAFRKEFPDEHFKELSLKVVNYAKGLPLALKVWGS…	GCA_000715075.2	Nicotiana tabacum	4097	Solanales	Solanaceae	Nicotiana	Nicotiana tabacum	Nicotiana_tabacum_Helixer_CM065989.1_000067.1_TNLJ
Helixer_CM065989.1_000071.1	CHAIN	chain	1	606	(TIR)(NBARC)	NLR	TIR-NLR	TN	MTSSSASAHTSQFPRWKYKVFLSFRGEDTRRIFTGHLFKGLENSGIFTFQDDKRLEHGSSISDELLKAIEQSQVAIVVFSKNYATSRWCLEELVKIMECKDQCGQTVMPIFYEVDPSHVRYQRESFAEAFDKHETSYKDDDEGMQKLQRWRIALTRAANLKGXGTEAENIQQIVDQISKLCNSATLSSLRDIVGIDTHLEILKSILKVGINDVRIILGIWGMGGLGKTTIARAIFDTLSHQYEAACFLVDIKENEKRHQLHSLQNTLLSELLRRKDDYVNNKHDGKWMIQDRLCSKKVLIVLDDIDHKDHLEYLAGDIGWFGNGSRIVVTTRNKHLIGKNDAIPDHESIQLFYQHAFKKEVPDECFKELSLKVVNYAKGLPLALKVWGSLLHNLGLTEW…	GCA_000715075.2	Nicotiana tabacum	4097	Solanales	Solanaceae	Nicotiana	Nicotiana tabacum	Nicotiana_tabacum_Helixer_CM065989.1_000071.1_TN
Helixer_CM065989.1_000077.1	CHAIN	chain	1	921	(TIR)(NBARC)(LRR)	NLR	TIR-NLR	TNL	MASSSASASISQFSRWNYKVFLSFRGEDTRRTFTGHLFKSLENSGIFTFQDDKRLDHGTSISHELLKAIEQSQVALVIFSKYYATSRWCLDELVKIMECKDQCGQTVIPVFYGVDPSHVRNQRDNFAEAFDKHETSYKDDDEGMQKLQRWRNALTAAADLKGYDIRDGIEAENIQQIVDQISKLCNSATLSSLRDVVGIDTHLEKLKSLLKVGINDVRIILGIWGMGGVGKTTIARAIFDTLSHQFEAACFLTDIKENEKRHQLHSLQNTLLSELLRRKDDYVNNKHDGKRMIPDKLRSKKVLIVLDDLDHKDHLEYLADDIGWFGNGSRVVVTTRNKHLIGKNDVIYEVTGLAHCEAMQLFSQHAFRKEDPDECFKELSLEVVNYAKGLPLALKVWGS…	GCA_000715075.2	Nicotiana tabacum	4097	Solanales	Solanaceae	Nicotiana	Nicotiana tabacum	Nicotiana_tabacum_Helixer_CM065989.1_000077.1_TNL
Helixer_CM065989.1_000079.1	CHAIN	chain	1	1223	(TIR)(NBARC)(LRR)(CJID)	NLR	TIR-NLR	TNLJ	MASSFASVSTSQFSRWNYKVFLSFRGEDTRRTFTGHLFKGLENSGIFTFHDDKRLEHGASITDELLKAIEQSQVALVVFSKNYATSRYCLDELVKIMECKDQCGQIVIPVFYDVDPSHVRKQKESFAEAFDKHETSYKDDDEGMQNLQRWRNALTAAANLKGYDVRDGIEAENIQQIVDQISKLCNNATLSSLQDVVGIDTHLEKLKSLLKVGINDVRIILGIWGMGGLGKTTIARAIFDTISHQFEVACFLADIKENENLHSLQNTLLSELLRRKDDYVNNKLDGKRMIPNRLCSKKVLIVLDDIDHKDHLEYLAGDIGWFGNGSRVVITTRDKHLIGKDDAIYEVTALPDHESIQLFYQHAFRKKDPDECFKELSLEVVNYAKGLPLALKVWGSLLH…	GCA_000715075.2	Nicotiana tabacum	4097	Solanales	Solanaceae	Nicotiana	Nicotiana tabacum	Nicotiana_tabacum_Helixer_CM065989.1_000079.1_TNLJ
Helixer_CM065989.1_002507.1	CHAIN	chain	1	506	(TIR)(NBARC)	NLR	TIR-NLR	TN	MVSSSASVGTSQFLRWNYKVFLSFRGEDTRGTFTGHLFKGLENSGIFTFQDDKRLEHGASISYELLKAIEQSQVALVVFSKNYATSRWCLDELVKIMECKDQCGQTVIPVFYDVDPSHVRKQRESFAEAFEKHETSYKDDDEGMQKLQRWRNALTAAANLKGYDVRDWIEAKNIQQIVDEMSKLCNSATLSSLRDVVGIDTHLEKLKSLLKVGINDVRIILGIWGMGGLGKTTIARAIFDTFSHQFEVACFLADIKENEKRHQLHSLQNTLLSELLRRKDDYVNNKHDGKRMIPDKLCSKKVLIVLDDIDDGEHLEYLAGDIGWFGNGSRVVVTTRDKHLIGKDDAIYEVTTLPDHEAMQLFCQHAFNKEDPDEHFKKLSLEVVSHAKGLPLALKVWGS…	GCA_000715075.2	Nicotiana tabacum	4097	Solanales	Solanaceae	Nicotiana	Nicotiana tabacum	Nicotiana_tabacum_Helixer_CM065989.1_002507.1_TN
Helixer_CM065989.1_002505.1	CHAIN	chain	1	578	(TIR)(NBARC)	NLR	TIR-NLR	TN	MASSCASESTSQFPRWNYKVFLSFRGEDTRRTFTGHLFKGLENSGIFTFQDDKRLEHGASISDELLKAIEQSQVALVVFSKNYATSRWCLDELVKIMECKDQCGQTVIPVFYGVDPSHVRKQRESFAEAFDRHETSYKDDDEGMEKLQRWRNALTAAANLKGYDVRDGIEAENIQQIVDQISKLCNSATLSSLSDVVGIDTHLEKLKSLLKVGINDVRIILGIWGMGGLGKTTIARAIFDTLSHQFEAACFLADIKENEKLHSLQNTLLSELLRKKDDYVNNKLDGKHMIPDKLCSKKVLIVLDDIDHKDHLDYLAGDIGWFGNGSRIVVTTRDKHLIGKDDAIYEVSALPDHESIQLFYQHAFKREVPDECFKELSLKVVNYAKGLPLALKVWGSLLH…	GCA_000715075.2	Nicotiana tabacum	4097	Solanales	Solanaceae	Nicotiana	Nicotiana tabacum	Nicotiana_tabacum_Helixer_CM065989.1_002505.1_TN
Helixer_CM065989.1_002501.1	CHAIN	chain	1	767	(TIR)(NBARC)(LRR)(CJID)	NLR	TIR-NLR	TNLJ	MDDVEGMQKVQRWRTAITAAADLKGYDIRDGIEAENVQKIVDQIFKLYNSATLSSLRDVVGIHTHLEKLKSLLKVGINDVRIILGIWGMGGAGKTTIARTIFDTLSHQFEATCFLADIKENEKRHQLHSLQNTLLSELLRRKNDYVNNKHDGKRMIPDILCSKKVLIMLDDIDHKDHLEYLAGDIGWFGNGSRVVVTTRNKHFIGKDDAIYEVTALPDHESIQLFYQHAFKKEGPNECFKELSLKVVNYAKGLPLALKVWGSLLHNLGLTEWKSAIEQMKINSNLEIVEKLKISYDGLEPKQQEMFLNISCFFRGVYKDFAMQILESCHGAEYKLRVFIDKSLMSISKNDEIQMHDFIEDMVMSNNTGTTKMEVIWIPSYFGRLRFSKEAMKNMKKLRI…	GCA_000715075.2	Nicotiana tabacum	4097	Solanales	Solanaceae	Nicotiana	Nicotiana tabacum	Nicotiana_tabacum_Helixer_CM065989.1_002501.1_TNLJ
Helixer_CM065989.1_002482.1	CHAIN	chain	1	1142	(TIR)(NBARC)(LRR)(CJID)	NLR	TIR-NLR	TNLJ	MASSSSARWSYDVFLSFRGEDTRKTFTSHLYEVLNDRGIKTFQDDKRLEYGATISEELCKAIEESQFSIVIFSKNYTTSRWCMNELVKIMECKTQFGQIVIPIFYDVDPSHVRNQKESFAKAFEEHVTKYKDDVEGIQRWRIALTAAANLKGSCDNRDKTDAECIRHIVGQISSKLCKISLSYLQNIVGIDTHLEKIESLLEIGINDVRIMGMWGMGGVGKTTIARAMFDTLLGRRDSSYQFDGACFLKDIKENKHRMHSLQNILLSNLLREKANYKNEEDGKHQMASRLRSKKVLIVLDDIDDKDHYLEYLAGDLDWFGNGSRIIVTTRDKHLIGKNDVIYEVTALPDHESIQLFYQHAFKKEDPDECFKELSLEVVNYTKGLPLALGVLGSSLYNRD…	GCA_000715075.2	Nicotiana tabacum	4097	Solanales	Solanaceae	Nicotiana	Nicotiana tabacum	Nicotiana_tabacum_Helixer_CM065989.1_002482.1_TNLJ
Helixer_CM065989.1_002477.1	CHAIN	chain	1	1077	(TIR)(NBARC)(LRR)(CJID)	NLR	TIR-NLR	TNLJ	MASSSASASEDTRRTLTGHLFKGLENSGIFTFKDGKRLEHGASISDELLKAIEQSQVALIVFSKNYATSRWCLDELVKIMECKDQCGQTVIPVFYDVDPLHVRNQRESFAEAFDKHETRYKDDDEGMQKLQRWRSALTAAANLKGYDVRDGIEAENIQKIIDQISKLCNSATLSSLRDVVGIETHLEKLKSLLKVGINDVRIILGMWGMGGVGKTTIARAIFDTLSHQFEAACFLADIKENEKLHSLQNTLLSKLLRRKDDYVNNKHDGKRMISDRLCSKKVLIVLDDIGHKDHLEYLAGDIGWFGNGSRVIVTTRDKHLIGKDDSIYEVTALPDHESIQLFHQHAFKKEVPDECFKELSLKVVNYAKGLPLALKVWGSLLHKRDITVWRSAIEQMKIN…	GCA_000715075.2	Nicotiana tabacum	4097	Solanales	Solanaceae	Nicotiana	Nicotiana tabacum	Nicotiana_tabacum_Helixer_CM065989.1_002477.1_TNLJ
Helixer_CM065989.1_002474.1	CHAIN	chain	1	1108	(TIR)(NBARC)(LRR)(CJID)	NLR	TIR-NLR	TNLJ	MASSSASTSTSQFPGWNYKVFLSFRGGDTRTTFTGHLFKCLKNSGIFTFQDDKRLEHGTSISDELLKAIEQSQVALVVFSKNYATSRWCLDELVKIMKCQDQCRQISFAEAFDKHETSYKDDDEGMQKLQRWRNALTAAANLKGYDIRDGIEAENIKQIVDQISKLCNSATLSSLRDVVGIDTHLEKLKSLLKVGINDIRIILGIWGMGGLGKTTIARAIFDTLSHQFEAACFLADIKENEKLHSLLHSLQNTLLSELLRRKDDYVNNKLDGKRLIPDRLCSKKVLIVLDDIDHKDHLEYLAGDIGWFGNGSRVVVTTRDKHLIGKDDAIYEVIALPEHEAMQLFYQHAFKKEVPDECFKELSLKVINYAKGLPLALKVWGSLLHNLGLTEWKSAIEQM…	GCA_000715075.2	Nicotiana tabacum	4097	Solanales	Solanaceae	Nicotiana	Nicotiana tabacum	Nicotiana_tabacum_Helixer_CM065989.1_002474.1_TNLJ
Helixer_CM065989.1_000110.1	CHAIN	chain	1	842	(TIR)(NBARC)(LRR)	NLR	TIR-NLR	TNL	MARAWRIVSEELLKAIEESQVAVIIFSKNYATSRWCLDELVKIMDCKNQFGQIVIPVFYDVDPSEVRNQRESFAEAFAKHESKYKDDVEGMQKVQRWRTALTAAANLKGYDTCKLCDGIESDCIQHIVDQISKLCKIALSLQDVVGINTHLEKVKSLLEIETNDVRILGICGMGGVGKTTIAKAIFDTLSYQFEAACFLADVKENEKRYQLHSLQNTLLSKLLRSKDDCVNNKLEGKQMIPDRLCSKKVLIVLDDIDDGEQLEYLAGDLSWFGKGTRVIVTTRDKHLIGKNDVIYEVTTLPDHEATQLFKQYAFKEEDPDVCFEKLILDVVSHAKGLPLALKVWGSSLHKRDITVWRSAIEQTKVNSNSKIVEKLKISYDGLDPIQQEMFLDIECFLRG…	GCA_000715075.2	Nicotiana tabacum	4097	Solanales	Solanaceae	Nicotiana	Nicotiana tabacum	Nicotiana_tabacum_Helixer_CM065989.1_000110.1_TNL
Helixer_CM065989.1_000113.1	CHAIN	chain	1	1172	(TIR)(NBARC)(LRR)(CJID)	NLR	TIR-NLR	TNLJ	MASSSTFASTSQFPRWNYDVFLSFRGEDTRKTFTSHLYEILDIRGIKTFQDDKRLEHGASISDELCKAIEESQCAVIIFSKNYATSRWCLNELVKIMNCKTQFGQTVIPVFYDVDPSYVRNQRESFAEAFAKHETKYMDDVEGIQSWRIALTAAANLKGCDIRDKTESDCIRQIVDRISSKLCKISLSYLQNIVGIDTHLKEIESLLGIGINDVRIVGIWGMGGVGKTTIARAMFDTLLVKRDSSYQFDGACFLANIKENKRGMHSLQNILLSELLKEKANNNSEEDGKHQMASRFRSKKVLIVLDDIDDKDHYLEYLAGHLDWFGNGSRIIVTTRDKHLIGKNDVIYEVTALPDHESIQLFYQHAFKKEVPNEHFKELSLEVVNYAKGLPLALRVWGS…	GCA_000715075.2	Nicotiana tabacum	4097	Solanales	Solanaceae	Nicotiana	Nicotiana tabacum	Nicotiana_tabacum_Helixer_CM065989.1_000113.1_TNLJ
Helixer_CM065989.1_000117.1	CHAIN	chain	1	1149	(TIR)(NBARC)(LRR)(CJID)	NLR	TIR-NLR	TNLJ	MGTSQFPRWNYKVFLSFRGEDNRRTFTGHLFKGLENSGIFTFQDDKRLEHGASISDELLKAIEQSQVALVVFSKNYATSRWCLDELVKIMECKDQCGQTVIPVFYGVDPSHVRKQRESFAEAFDRHETKYMDDVEGKQKVQRWRTALTAAADLKGYDIRDGIEAENIQQIVDQISKLCNNATLSSLRDVVGIDTHLEKLKSLLKVGINDVRIILGIWGMGGVGKTTIARAIFDTLSHQFEAACFLADIKENEKLLSLQNTLLSELLRRKDDYVNNKLDGKRMIPDRLCSKKVLIVLDDIGHKDHLEYLAGDIGWFGNGSRVVVTTRDKHLIGKDDAIYEVAALPDHESIQLFYQHAFKKEDPDECFKELSLEVVNHAKGLPLALKVWGSLLHNLGLTEW…	GCA_000715075.2	Nicotiana tabacum	4097	Solanales	Solanaceae	Nicotiana	Nicotiana tabacum	Nicotiana_tabacum_Helixer_CM065989.1_000117.1_TNLJ
[truncated: 20,610 more rows]

## Sheet: NB-ARC
seqname	type	description	start	end	Domain	Status	Subclass (putative)	Simple	sequence	Assembly Accession	Organism Name	Organism Taxonomic ID	Order	Family	Genus	Species	ID
[truncated: 21,232 more rows]
