# Supplementary material for: Contrasting evolutionary patterns of helper and sensor NRC NLRs in lettuce reflect functional divergence following subfunctionalization
Source: PLoS Genet. 2026 Jul 16;22(7):e1012245. doi: 10.1371/journal.pgen.1012245 (PMC13390941; doi:10.1371/journal.pgen.1012245)
Supplement: S3 Data — (XLSX) [file pgen.1012245.s016.xlsx]

## Sheet: NRC_superclade
seqname	type	description	start	end	Domain	Status	Subclass (putative)	Simple	sequence	Assembly Accession	Organism Name	Organism Taxonomic ID	Order	Family	Genus	Species	ID
Helixer_CM066015.1_000009.1	CHAIN	chain	1	883	(CC)(NBARC)(LRR)	NLR	CC-NLR	CNL	MAYASVVSLAQTVDQLSSRISGLFSDPTVESLAGSLEYFKGFLDDSSNRSYHQEKITVLVGKFRDALNEAEDIIELKICEIHQRESLSGIENASEDLLASLLPVVQKIEITRKELALSLETCTSYGNDIEPADDHFKTRESMLGSPSRRSFNTNAVVGLDDDLEKIIERLLGSSSEREVVAITARYGWYWQETLAKKAYDHLQVRSRFDIHAWVTVSREYEMRRLLLSLVCCIPGMADKFLEKTEDELAELLYGRVKDRRYLIVVDDIWSTKVWDNVTRCFPDDNNGSRIILTGRLKDVATYANPDSPLHEMGVLSLDDSWKLLSIKVFGANDLCPSELEVIGKQIAEKCGGLPLAILVVAGHLSKLARRSESWIIVAKTVSSVVANDPDKCLGVLGMS…	GCA_000390325.3	Nicotiana tomentosiformis	4098	Solanales	Solanaceae	Nicotiana	Nicotiana tomentosiformis	Nicotiana_tomentosiformis_Helixer_CM066015.1_000009.1_CNL
Helixer_CM066015.1_000177.1	CHAIN	chain	1	920	(CC)(NBARC)(LRR)	NLR	CC-NLR	CNL	MAYAAVNSLIQTLELFQRTYPAMINGQVAEMVDSLHANAEYFQRILENTSQQVYEKIKDLEGGMRAAVQHAEDLLESNIVGILRERYNQQKEKNNGAKWTIQDEARVLLQDLPQAIDKIDAMRKDLAKVIESSTSNVNANAYGTSTSQDHYVKPGDSSSPKRDSTVLLQEATVGLDNALTDITNRLLGSAFEREVIPILGMGGCGKTTLAKKAQDDLSIMSRFDIQVWVTISQEYHLREVLLSLVCSVAGNKFQDMSDDQLMEKAYRALKGRKYLIVIDDVWSTKIWDVMARILPNDNNGSRIILTTRLKDVAEYVNSDIPPHEMMPLSLDDSWKLLCDKLLSEDHTCPSELEEIGKKIVGKCQGLPLAILVVAGHLSKVGMTKESWATVAKNVNKVVT…	GCA_000390325.3	Nicotiana tomentosiformis	4098	Solanales	Solanaceae	Nicotiana	Nicotiana tomentosiformis	Nicotiana_tomentosiformis_Helixer_CM066015.1_000177.1_CNL
Helixer_CM066015.1_000178.1	CHAIN	chain	1	578	(CC)(NBARC)	NLR	CC-NLR	CN	MEVNSQSWICKFFIHEIGKIGSLFNFCDCFLISVDEDNHLALVLKEFTVNLESISLRLLRVMSYPAVNSLIQTLELFQTTYPNLIHGQTAEIIDSLRASAEYFQYILENTSHQKHEFEKIEDFEGEMKTAVQHAEDLLESNISEIMKERYKNHQEEKKNNGAKWTIQDEARVLLRDLPQAMDKIDAIRKDLAQVMKSSTSTNVNASGNAAADDNIFKTVDSSFLKHASTTHLQATTVGLDHALMKITDQLLGSSSEQEVIPIWGMGGSGKSTLARKAHDGPSIMSRFDIQVWVTISQEYHLREVLLNVVHSITGNEFPEMSDDQLMDKSYKALKGRRYLIVIDDVWNTDIWDLMATTLPEDRNGSRIILTTRLKDVADYFTTGCSGHDNCPSELEEIGK…	GCA_000390325.3	Nicotiana tomentosiformis	4098	Solanales	Solanaceae	Nicotiana	Nicotiana tomentosiformis	Nicotiana_tomentosiformis_Helixer_CM066015.1_000178.1_CN
Helixer_CM066015.1_001398.1	CHAIN	chain	1	875	(CC)(NBARC)(LRR)	NLR	CC-NLR	CNL	MAYASITFLMRTIELLLTSNSQMQSLICNHREEFKLLHEKVSSLEVFLKNFEKNNVSGEMTDFEAQIKEVADDVEHTIQLRLTEAAMENNKIQKEKADEVLCDSLQQAANNIDRLQKESTKIQDKGKLASNKSSLVQDSSSTKDILNVKKNMMGRDDERKRLLEDLTRGFSSECKVIPITGMGGIGKTTLAKDVFNDVSIRSHFDVRAWATISQQYDVKEILLSLLRSTMGYTFYMGDEADLADMLQKSLKSKRYLIVMDDMWSSKAWDEVKQCFPTQSNGSRILLTTRDTELACYAGTKNLSFEMGFMDPNESWNLFVRAAFANEGLASEFETIGKQIANKCQGLPLTIVVVAGLLSRSKRTIKDWEEIAKDVMSFVRNDPDEQCLHVLGLSYNHLTS…	GCA_000390325.3	Nicotiana tomentosiformis	4098	Solanales	Solanaceae	Nicotiana	Nicotiana tomentosiformis	Nicotiana_tomentosiformis_Helixer_CM066015.1_001398.1_CNL
Helixer_CM066015.1_002046.1	CHAIN	chain	1	923	(NBARC)(LRR)	NLR	UNDETERMINED	NL	MDLLEVLKLGLTFMWTFVQLSSSSLDGFSAKISKITGELEDLVESLFYESGDDILVKYDMDRVVPRLMKNFRSCISSQHSPKLSATIAEEQLVELLDSLLVNLHDITNLAVGQFTPLITQLEVLQNVFSNVRNFYGLAVNGCVEHEIIEYMLPQFQLMAERADTSFCIIPVALEVMHICSTNLKSSKSTEVGCFIKQLLEASPAILREYLIYLQEHIVNVINPSTSTRNIHVMMEFLLIILNDMPKEFIRHDKLFDLLARLGALTREVSILVRHLQEKSRNEGNTNETNCGTLDLLKNIELLKGDLRHVYLKVPNSSKLCFPMSDGLLFMNLLLKNLNALLNSNAYLVSLIKEEIELEERDYIIRKLISGLTDIDNIYLIILDDSCDTATWDESKRPFS…	GCA_000390325.3	Nicotiana tomentosiformis	4098	Solanales	Solanaceae	Nicotiana	Nicotiana tomentosiformis	Nicotiana_tomentosiformis_Helixer_CM066015.1_002046.1_NL
Helixer_CM066015.1_002045.1	CHAIN	chain	1	1253	(NBARC)(LRR)	NLR	CC-NLR	NL	MEADNSLSLVSFTELLEDIVRLLDFIRRLKNEKDQTALDMDQIEKLKLQLKSMWTSIQLSYTNLDGLSAEMSNETQHLEDLLKSIFYGNGYDMLVKYDMDQVVPRLLENIRSCISSQHHPKSSVTLTMEQLVEPWDALLAKLRGIVAYPELCSSFLPQYEVLQNLRDNVRDFLGLKLNGCIEHEIVEYVLPQIQLMVERVRYFNLEFLNTLGPSPVMLAHLLVKIIPVALEFMHICSTDLKASKSAEVGRFIKQLLEASPDIFREYLIHLQEHMVNVITTSTSARNLHVMIEFLLIILTDMPNGIIHHDKLFDLIARVGALTREVATLVLHLEEKSRNEENTNESNITTLDLQENIELLKEDLKHFYLKVPSLSQLCFPMSDRPLFMNLLLINLNDLLN…	GCA_000390325.3	Nicotiana tomentosiformis	4098	Solanales	Solanaceae	Nicotiana	Nicotiana tomentosiformis	Nicotiana_tomentosiformis_Helixer_CM066015.1_002045.1_NL
Helixer_CM066015.1_002035.1	CHAIN	chain	1	1058	(R1)(CC)(NBARC)	NLR	CC-NLR	BCN	MTDPFTCMKWLEKHGEIKIRRVALELNIRLHYLQFILKRRPSGQEEFNLVYQTMKTIGTNIHEACINAKYGRVDSALSILESQLASMLKDFDLRQEVEHAHSLLSSSANDSDLQGAPMPTQLAIEFISTLLLNLKYLVSYRFKPRATVKREMEIFEVKLSFLRGFLKLTSIFFIKSERLENLVARIIALVGEAACISYWCYPEKLTRKMEHEMSHRISDLLRRMKSFEAEMRDNYLIALEASHSSQSEYRTPYSSELVVAVVDSLIDNFMELADKGSTSLIFKALRIETIHQDQSFLITLLKDLRRQCSENIKFDDLLTYVKAQSDKMNQAAPSVPLEEVSTQVTSSLLQLTVIIKLIKAEFFLMDLQQSIPNSTVSWKGEIPILSEELKALTTIAIDV…	GCA_000390325.3	Nicotiana tomentosiformis	4098	Solanales	Solanaceae	Nicotiana	Nicotiana tomentosiformis	Nicotiana_tomentosiformis_Helixer_CM066015.1_002035.1_BCN
Helixer_CM066015.1_002033.1	CHAIN	chain	1	1808	(R1)(CC)(NBARC)(LRR)	NLR	CC-NLR	BCNL	MELSTTYWYTWPNDLVGEFYVGVHDGWHYRRLKMEARFLKCILRVLTEYSLPESLRNHFFFINNQVNDMSTICCNFKNNRLSAGHVSIEGNFVRKVIQPKIREILVLLWKSRKPWGRYCVDMFSIVSYTLEDLVKCMADRLAPDLLEKMKSLSFKLTFERRFRWSIGDGFVKRENNIDIWQQFTSDISYSVACLNCLYWLDDIPQEIAQGFERHLSSLIRRCEDAIQIDAREVLIRLHKASELLLTFDTSINDLPLYFVDFVLDSVVELCNSKENSKFPAKGLSETLQYLGTSIADRLTQSTKNVRLKGREAIRRIDVLRAEVMEKEAEATNHSFAINPKSIQDLCTHYSRREQKLMTDPFTCMKWLEKHGEIKIRHVALELNIRLQYLQFILKRRPRQ…	GCA_000390325.3	Nicotiana tomentosiformis	4098	Solanales	Solanaceae	Nicotiana	Nicotiana tomentosiformis	Nicotiana_tomentosiformis_Helixer_CM066015.1_002033.1_BCNL
Helixer_CM066015.1_001752.1	CHAIN	chain	1	1619	(R1)(CC)(NBARC)(LRR)	NLR	CC-NLR	BCNL	MELSTIYWYTWPNDLVGEFCVGVHDECHYRILKMEARFLKCVLRVLTEYSLPESLRNHFFFINNQVNDMSTICCNYKNNRLSYDHIGIEGNLVRKAIQPKIREILVLLWESEKPWGRYCDDMFSIVSYTLEDLVDCMADRLAPDLLEKMKALSFKLTFERRFRWSIRDGFAKRETNMDIWQQFCSDISYSVSCLNCLYWLDDIPEEIAQGLEQHLSSSIRRCEDAIQIDARDVLTRLHKASELLLTFDSSINDLPLYFVDFVLDSVVELHNSKENSKFPTKGLSETLQYLGTSIADRLTHSTENVKLKGQEAITRIDFLRAEVMEKEVGASNHSFAINPKSIQDLCTHYSRREQKLMTDPFTCMKWLEKHDEIKIRRVALELNIRLQYLQFILKRRPSW…	GCA_000390325.3	Nicotiana tomentosiformis	4098	Solanales	Solanaceae	Nicotiana	Nicotiana tomentosiformis	Nicotiana_tomentosiformis_Helixer_CM066015.1_001752.1_BCNL
Helixer_CM066016.1_000712.1	CHAIN	chain	1	663	(NBARC)(LRR)	NLR	CC-NLR or CCR-NLR or CCG10-NLR	NL	MLPTTIELSSLSMVGIEKEEQVAMDNILGGTDQLGVISIIGIPGLGKTTLAKKLYTHENIVNRFDVRSWCCVSQIYDKKRLLLELLGYEFERHVEIERSEDELVLQVQKCLEKRRYLIVIDDVWSTAIWDDLVSFFPDNNKKSRIIVTTRLDHELLSSSVKMFCYTHHLSFLTEDKSWLLLQKTVFKEEISCPQELEEIGKEIAKNCAGLPIAIILIGSLLARLDKKRGYWTKVAKRLSASAKVAGEAEWYIDIIESNYKHLPHHLKPCFLYFGLFLEDEEVSVKKLIRMWVAEGFVQSNEVKIAQHIAMDYLIDLIASNLVIVAQRFPLGGIKSVRLHGLVLDFCLSKAKEENFLLKVDSTGLEEVEIEASALEDITSLIPLRYLSIFGNFCEIPPAI…	GCA_000390325.3	Nicotiana tomentosiformis	4098	Solanales	Solanaceae	Nicotiana	Nicotiana tomentosiformis	Nicotiana_tomentosiformis_Helixer_CM066016.1_000712.1_NL
Helixer_CM066016.1_002217.1	CHAIN	chain	1	890	(CC)(NBARC)(LRR)	NLR	CC-NLR	CNL	MDQAVVDALLPMVTKAVNFLVETLVNVVRQNKELIKGAEGDFHSLLDEAQGLNASLAADYADLNKNSNPTKWNELSLKILRTAYKAEDSIDKFLVQAKIDQDNKLKKLLPVDKVIDRWTKLPEINEILTELREIRQESQQAIQESSQTGLQPENSSTAQQTQGSALEDHEVIGFDESAEKVRKRLVEGSEDLEVASIVGMPGLGKTTLARKVYHDPVISFEFFKRVWVYVGPSYVEKDIFLNIHKGLELSSEGVQDKNGEQLAKEIHDFVIKGGRYLIVLDDVWEAKAVDFVKTAFPDKKGRHRILMTTREKQVATPVSAYLHDLKFLEDPESFELLEKRVFGKRKKFPIQLVGHGEKILESCSGVPLAIVVIAGVLSSCSEEIEWQLVEENVGQYLVK…	GCA_000390325.3	Nicotiana tomentosiformis	4098	Solanales	Solanaceae	Nicotiana	Nicotiana tomentosiformis	Nicotiana_tomentosiformis_Helixer_CM066016.1_002217.1_CNL
Helixer_CM066016.1_001862.1	CHAIN	chain	1	892	(CC)(NBARC)(LRR)	NLR	CC-NLR	CNL	MAAYAALNSVMGTIEQLLTSNLSCLQGHKQHLKLLYEKFGSLQESLENIDGEPTTDLQVKVKGVAYEAEDEVESLAKQFAEKNEVLPFESSERFGKFCQQATQEIDYVKAQLIKQKENKNLQAGNSSTDGSSSLRPHASILEDDMVGRTIERDRIINKLKRRSNKLEVISVVGMAGIGKSTLAKDIFQDTFIKQYFHIRKWITVSENCNFRKMLLDLLQDATAKKEELNKKTDGDLAGIFQNSLKVERYLIIVDDIWSKEAWNRMIHWFPDCENNSRLVLTSRDQPVADHATSPEDVIRMHLLEPDKSWDLFHQKVFAKRDYPVEFKEIGREVVKECKGLPLMITAVAGILSSKSTLDEWKKVAKNMSSLVNNDDYQRCLEVVDLSYNHLPSHMKACFL…	GCA_000390325.3	Nicotiana tomentosiformis	4098	Solanales	Solanaceae	Nicotiana	Nicotiana tomentosiformis	Nicotiana_tomentosiformis_Helixer_CM066016.1_001862.1_CNL
Helixer_CM066016.1_001935.1	CHAIN	chain	1	1301	(JAC)(CC)(NBARC)(LRR)	NLR	CC-NLR	OCNL	MSSFLVERVERLGRIDASMDRAARPWAVYTTLWIGLYGLRQVLVEDLSSCTHVIQGHSDGNQVSYDQADSILVEPWGGTGGSEWNYKLKSPIKEILIAHGDIIDSIMFRTIVLPSTHQSLVGVEVEETSCIKGTFGHCGSHSVIKSLCFITNAKNYGPFGFEAGGTPFSLVMKQGVAIVGFHGRCGAYLDAIGVYLQKLALPKQRILWLKTLKFVTYVSFSTLRKDSLNVLDFIESLKNEEIQKVIDVDLTEKMILELDFLLWNLHHLSKYCVEQLSPFMTEYEILQNVCGNIRDFHELIVNGCVGHEIVEYVLPQFQLMVERVGCFLWHNQIGGHYLLFKLAHLFLEIIPTQLEVMHIGFTNLKATTSAEVGRFIKQLLETSPDILREYLIHLQEHMI…	GCA_000390325.3	Nicotiana tomentosiformis	4098	Solanales	Solanaceae	Nicotiana	Nicotiana tomentosiformis	Nicotiana_tomentosiformis_Helixer_CM066016.1_001935.1_OCNL
Helixer_CM066016.1_001937.1	CHAIN	chain	1	1338	(JAC)(CC)(NBARC)(LRR)	NLR	CC-NLR	OCNL	MYEKGNQVSYDQADSILVEPWGGTGGSEWNYMLKCPIKEILIAHGDCIDSIMFRTVTEQGTTIDSPKFGADGCRDKVVIEANPLEYLTGIKGTFGRCGSHLVIKSLCFITNAKNYGPFGSEAGGTPFSLVMREGGAIVGFHGRCGAYLDAIGVYLQKLTPPVSAKEPAVEDTETREVSFSTLRKDTLNVLDFIESLKNEKNQKAVDVDLTEKLKLELDFLLLNLHHLSKYRAEQLSLFMTEYEILQNVCGNIRDFHKLIVNGCVGYEIVEYALPQFQLMGERVGLFLWHNRIGGHSRLFKLAHLFVEIILTQLEVMHICFTNLKASTSAEVGRFIQQLLETSPDILRGYLIHLQDHMVNVITASTSRTRDMHVMIEFLLIVLTDMPKEFIHHDKLFDLL…	GCA_000390325.3	Nicotiana tomentosiformis	4098	Solanales	Solanaceae	Nicotiana	Nicotiana tomentosiformis	Nicotiana_tomentosiformis_Helixer_CM066016.1_001937.1_OCNL
Helixer_CM066016.1_001955.1	CHAIN	chain	1	1405	(JAC)(CC)(NBARC)(LRR)	NLR	CC-NLR	OCNL	MKGREGTVTTMERGKEIEGEREKGKAIKLSGNQVSYDQADSILLEPWGGTGGSEWNYILKSPIKEILIAHGDVIDSIMFKTIIEQGTTIDSPKFGGDGGQRDKVVIEATPLEYLTGIKGTFGRFYDHSVIKSLCFITNAKNYGPFGCEAGGTPFSLVMKEGVAIVGFHGRSGLYLDAIGVYLQKLAPPTSAKEPMVEDIEICDVCCDYSHLHIITSTSVSSLNTSANEPEAKNIEANERMVEEIEIHDVSFSTLRKDTLNVLDFIESLKNEEIQKAVDVDLTEKMVLELDFLLLNLHHLSKYHAEQLSPFMTEYEILQNVCGNIRDFHELIVNGCVGHEIVEYVLPQFQLMAERVGRFLWPNQIGGHSRLFKLEHLFFEIIPTQLEVMHICFTNLNAST…	GCA_000390325.3	Nicotiana tomentosiformis	4098	Solanales	Solanaceae	Nicotiana	Nicotiana tomentosiformis	Nicotiana_tomentosiformis_Helixer_CM066016.1_001955.1_OCNL
Helixer_CM066016.1_001962.1	CHAIN	chain	1	1347	(JAC)(CC)(NBARC)(LRR)	NLR	CC-NLR	OCNL	MFIHQIMERGKQIDREREKGELANFEGYQVSYDQADSILVEPWGGNAGESEWNYKLKSPIKEILIAHGDIIDSIMFRTVTEQGTTIDSTKFGGDGGRIDKVVIEATSLEYLKGIKGTFGYYYGHSVIKSLCFITNAKNYGPFGCEAGGIPFSLVMKEGVAIVGFHGRSRLYLNAIGVYLQKLAPPTSAKEPMVEDIEIRDVSFSTLRKDTLNVLDFIESLKNEEIQKAVDVDLTEKLILELDFLLLNLHHLSKQTSPFMTDYEILQNVCGNIRDFHEWIVNGCVGHEIVEYVLPQFQLMAERVGRFLWPNQIGGHSRLFKLEHLFFEIIPTQLEVMHICFTNLKASTSAEVGHFIKQLLETSPDILREYLIHLQEHMINVITASTPGARNIHIMIEFLL…	GCA_000390325.3	Nicotiana tomentosiformis	4098	Solanales	Solanaceae	Nicotiana	Nicotiana tomentosiformis	Nicotiana_tomentosiformis_Helixer_CM066016.1_001962.1_OCNL
Helixer_CM066016.1_002118.1	CHAIN	chain	1	724	(CC)(NBARC)(LRR)	NLR	CC-NLR	CNL	MLFEFLARVGALTRDVSAIARDLEVKSKNAESTNETNSATLGLLENIELLKRELKYVYLKALDSSQLCFPLSDATLFMHLLLRHLNDLLNSNAYLVALIKEEIRLVKDDLEFIRSFFGIVEQELYKDLWACVLDVAYETKDIIDSIIGRENGLLHLIFSLPLAIEKINLIKERVSNLFEKIPKNMGVIVVNSPNKPVERKSSIDGKIIVGFKEETYLIIRKLTSGPKTLDVILITGMPGSGKTTLAYKVYNDKSVFGHFDIRAWCTIDQKYDEMELLKKLFNQVVGSSSKFGKNIDVANELRKHLFGKRYLIVLDDLWDTAAWDELTRPFPEVEKGSRIILTTREKKVAMHAQRHSDPLDLRLLTQEESWELLEKKVFGKESCPDELLDIGEEIVQNCK…	GCA_000390325.3	Nicotiana tomentosiformis	4098	Solanales	Solanaceae	Nicotiana	Nicotiana tomentosiformis	Nicotiana_tomentosiformis_Helixer_CM066016.1_002118.1_CNL
Helixer_CM066016.1_002111.1	CHAIN	chain	1	1862	(JAC)(JAC)(JAC)(CC)(NBARC)(LRR)	NLR	CC-NLR	OCNL	MERGKQIDGEREKGELANFEKWVKGNQVSYDQADSILVEPWGGTGGSEWYYKLKSPIKEILITHGDCIESIMFRTVTEQGTTIDSPKFGGDGGRRDKVVIEAASLEYLTGIKGTFGHCGSYLVIKSLCFETNARNYGPFGSEIGTPFSLVMKEGGAIVGFHGRCGAYLDAIGVYLQKLAPKLAPPTLSKEHEAKNIEPNEPVFEEIEIHDGNQVSYDQANSILVEAWGGNTGGSEWNYKLKSHIKEILIAHGDVIDSIMFRTITEQGTTIDSPKFGGNGGRREKVVIKEPPLEYLIGIKGTFRRYGSHFVINSLCFITNAKNYGPFGSEAGGTPFSFVMKEGGAIEGFHGRCGAYLDAIGIYLQKLTPPASAKEPEDKTIEPNEPMVEEIIETHDGSGS…	GCA_000390325.3	Nicotiana tomentosiformis	4098	Solanales	Solanaceae	Nicotiana	Nicotiana tomentosiformis	Nicotiana_tomentosiformis_Helixer_CM066016.1_002111.1_OCNL
Helixer_CM066016.1_002110.1	CHAIN	chain	1	1294	(CC)(NBARC)(LRR)	NLR	CC-NLR	CNL	MEREKRETLFNYCGGILKAAFYKIMELCSTTQILRTTIMERGKEIKEEREKGELSNNFEVSFSALRKDIVNVLDFIESFKNEENQISLDEDIIEMLELELAFVCTYVQLSYSDLEEFEDVMIRKGQRLRALLGSIFNHVGRNVLFKYDMHHGLPCFMDNMDDCISSRHRSESSATMTEEQLDLLLLNLHHLSKYHAKQVFPSVSEYEILHNVCGNIRDFHGLKVNGCVDHEIIEYVLPQFQLMAERVGRFLWHNQIGGHSRLFKRAHLFLEIFPTQLEVMHICLTNLKASTSPEVGNFINQLLETSSDILREYLIHLQEHMVNFIIASTLGARNIHVMIEFLLIILTDVPKDFICNGKLFEFLARVGALTRDVSVIACNLEEKSRNGESTNETNSATLG…	GCA_000390325.3	Nicotiana tomentosiformis	4098	Solanales	Solanaceae	Nicotiana	Nicotiana tomentosiformis	Nicotiana_tomentosiformis_Helixer_CM066016.1_002110.1_CNL
Helixer_CM066016.1_002108.1	CHAIN	chain	1	1122	(JAC)(CC)(NBARC)(LRR)	NLR	CC-NLR	OCNL	MERGKQIDREREKGELANFEVWISSELRSSGLDIGGAMGRQYGESEWNYKLKSPIKEILIAHGDIIDSIMFRTVTEQGTTIDSAKFGGDGGRRDKVVIEATSLEYLKGINGTFGCYYGHSVIKSLCFITNAKNYGPFGCEAGGTPFSLVMKEGVAIVGFHGRSELYLNAIGVYLQKLAPPTLAKEPMVEDIEICDVCCNYSLLRLITSTSVSSPHTSANEPMVEDIEIHDVSFSTLRKDTLNVLDFIESLKNEEIQKAVDVDLTEKLILELDFLLLNLHHLSKQTSPFMTDYEILQNVCGNIRDFHEWIVNGCVGHEIVEYVLPQFQLMAERVGRFLWPNQIGGHSRIFKLEHLFLEIIPTQLEVMHICFTNLNASTSAEVGHFIKQLLETSPDILREY…	GCA_000390325.3	Nicotiana tomentosiformis	4098	Solanales	Solanaceae	Nicotiana	Nicotiana tomentosiformis	Nicotiana_tomentosiformis_Helixer_CM066016.1_002108.1_OCNL
Helixer_CM066016.1_001981.1	CHAIN	chain	1	1124	(CC)(NBARC)(LRR)	NLR	CC-NLR	CNL	MTEEQLNFLLMNLHHLSKYRAEQIYPLVTEYEILQNVCGNIRDFHQLKVNGCVEPEIIETVLPQFQLIAERVGHFLLDDELIDRDYRLSKLAHLLLKIIPTQLEVMHMCHKNLKSSTSAEVGRFIEQLSETSPDILREYLIHLQEHMVNVVTTSTSGARNIHVMIEFLLIVLTNMPKEFIHHDKLFDLLAHVGELIREVSTLVRDLEVNSRNEESTNGKNHATLDLMENIELMKGDLKHVYLKAPTLSQLCFPMSDGSLLMHLLLRHLNDLLNSNAYSVALIKEEIKLVKEDLEFIRSFLINVEQELYKDLWARILDLAYEAKDVIDSIIVRDNGLLHLIFSLPSVVKKIKLTKEEVPNLLEKIPKNKGLIVVKSPTKYVERKSLTTGQTIVGFKEEAD…	GCA_000390325.3	Nicotiana tomentosiformis	4098	Solanales	Solanaceae	Nicotiana	Nicotiana tomentosiformis	Nicotiana_tomentosiformis_Helixer_CM066016.1_001981.1_CNL
Helixer_CM066016.1_001982.1	CHAIN	chain	1	1351	(JAC)(CC)(NBARC)(LRR)	NLR	CC-NLR	OCNL	MERGKEIEGETEKGKAIKLSGNQVSYDQADSILLAPWGGTGGSEWNYMLKSPIKDILIAHGDVIDSIMFKSITEQGTTIDSPKFGGDGGRRDKVVIEATPLEYLTGIKGTFGCFYGHSVIKSLCFITNAKNYGPFGCEASGTPFSLVMKEGVAIVGFHGRSGLYLDAIGVYLQKLAPPTSAKEPMVEDIEIRDVSVSTLRKDTLNVLDFIESLKTEENQKTVDVDLTEKLIFELDFLLLNLHHLSKYRAEQLSPFMTEYEILKNVCGNIRDFHELIVNGCVGHEIVEYVLPQFQLMVERVGLFLWHNQIGGHSRLLKLAHLFLEIIPTHLEVMHICFKNIKASTSTEVGRCIKLLLETSPYILGGYLIHLQDHMVNVSTASTSGARNIHVMIEFLLIVL…	GCA_000390325.3	Nicotiana tomentosiformis	4098	Solanales	Solanaceae	Nicotiana	Nicotiana tomentosiformis	Nicotiana_tomentosiformis_Helixer_CM066016.1_001982.1_OCNL
Helixer_CM066016.1_001984.1	CHAIN	chain	1	810	(CC)(NBARC)	NLR	CC-NLR	CN	MERGNEIEGEREKGELANKFEVSFSALRKEDIVNVLDFIESFKYEESQIEIALDLDIIEMQKLELAFICIYVQLSYSDLKQFEDVFPSVNEYEILQNVCGNIRYFHQLKIVPIELHVMHICYTNLRASASREVGCFIKQLLETYPDILRGYLIHLQEHMVNVITANTSGARNIHVMIEFLLIVLTNMPKEFIHHDKLFDLLAHVGELIREVLTLVRDLEENSRNEESTNGKNHATLDLMENIELMKGDLKHIYLKAPDSSQLCFPMNDGSLFMHLLLRHLNDLLNSNAYSAALIKEEIKLVKEDIEFIRSFLINVEQELYKDLWARVLDLAYEAKDLIDSIIVRDNGLLNLIFSLPFVVKQIKLSKEEVPNLLEKIPKNKGLIVVKSPTKYVERKSLTT…	GCA_000390325.3	Nicotiana tomentosiformis	4098	Solanales	Solanaceae	Nicotiana	Nicotiana tomentosiformis	Nicotiana_tomentosiformis_Helixer_CM066016.1_001984.1_CN
Helixer_CM066017.1_002793.1	CHAIN	chain	1	734	(NBARC)(LRR)	NLR	CC-NLR or CCR-NLR or CCG10-NLR	NL	MEVGYIASPVILGHEDEAETLLKRLVGRPKELDIVPIVGMPGLGKTTLATKLYSHETVMGHFDVRSWCCISQVYDRRKVLSEILKRLDKQNTAREESDPSEWADELRKLLKGKRYLIVVDDLWSIDSWDDLRTIFPDDNKGSRIVLTTRLNDVASYTSNNPHHLRHLTEEESWELLKKTVFEEESCPDELEEIGNEIASSCLGLPLAIVLTAGLLARGEKEVGYWKEVTLNLSSNLFHDAKWLMEVIELSYKYLLHHLRPCFLYFGTFLEDEEIPIWKLIQLWICEGFIPHNEFIELTSLEHVATSYLLELIGSNLVTVAKRSSLGRLKVVRVHDLIHQFCSKKAQEEIHLLQIYGSRSSGYNNPQVATDMTSWRIVCSDIHNFMMWNPPTEGTHSLRF…	GCA_000390325.3	Nicotiana tomentosiformis	4098	Solanales	Solanaceae	Nicotiana	Nicotiana tomentosiformis	Nicotiana_tomentosiformis_Helixer_CM066017.1_002793.1_NL
Helixer_CM066017.1_000153.1	CHAIN	chain	1	751	(NBARC)(LRR)	NLR	CC-NLR or CCR-NLR or CCG10-NLR	NL	MELWNTAPPVILGYEDEAETLLNRLVGGPKELDIVPIVGMSGLGKTTLATKLYSHETVIQHYDVRSWCCITQVYDRKEVLLKIWRGLGMLNTAKKENDHTELADELRNFLKGKRYLIVVDDLWSVDAWDDLRTIFPDDNKGSRLVLITRLDEVACYASTNPHHLRNLTEDESWELLKKIVFEDQERCPDELEVIGNEIATSCSGLPLAIVLISGLLTRREKEEDYWKEIALNLSTNLFHDVKWLMEVIELSYNDLPHHLRPCFLYFGTFSEDAQIPVHKLIQSWICEGFIPYNELKSMDHVATDYLMDLVGRNLVMFAKTSYYLRRPQLIGVHDLLHQFCMVKATEEIHLRRFRESQTYNYDHYPQFATDMPSRLLVDHSDDFIKCEGIHSLRFTYYTC…	GCA_000390325.3	Nicotiana tomentosiformis	4098	Solanales	Solanaceae	Nicotiana	Nicotiana tomentosiformis	Nicotiana_tomentosiformis_Helixer_CM066017.1_000153.1_NL
Helixer_CM066017.1_002655.1	CHAIN	chain	1	846	(CC)(NBARC)(LRR)	NLR	CC-NLR	CNL	MAYAALTSLMGTVGKILQQNPDPEKGEEMKFLYETLGSLRAILEDSVKRSDLEMIKRLEAQTTQMAYALEDKVELAMESGILGSLNQIKGHIDSTMNDWMKIKTSYENHVKALPANEGFSPDSSKLSSQPENVMVGHNNELDLMLDHLTRGSRELKVVSIVGMGGIGKTTFATRIYYDPVIVSRFDTRPMVTVSQEFYVRRLLLGLLNSITSIPREICNESDGQLADRLRKGLKGRRYLIFIDDIWSTEAWDDMKLCFPDDGNGSRILLTTRNTEVAEYASMNEPPFHRMRLLSFDESWNLFHSKVFTKKGLSSEFEKIGKEVVKKCQGLPLTIIIVAGLLSKIHSLVEWGNVAEDVNSLLYECPDKQCSRLIDLSYRHLPHHIKACFLYFGVFQEDTE…	GCA_000390325.3	Nicotiana tomentosiformis	4098	Solanales	Solanaceae	Nicotiana	Nicotiana tomentosiformis	Nicotiana_tomentosiformis_Helixer_CM066017.1_002655.1_CNL
Helixer_CM066017.1_002652.1	CHAIN	chain	1	947	(NBARC)(LRR)	NLR	CC-NLR or CCR-NLR or CCG10-NLR	NL	MEDVNIDESALTPRPTTQVTEEEPVGLEDEADKIIKLLTRGIRERDIVSIFGMPGLGKTTLARKIFKDSSIVSHFDVRAWLTISQSYDVRELLRDIYKQVTGVKYNGDKESDIADMLRKCLIGKRYLIVLDDVWEVKAWDELRLCFPIGKQGSRIMLTTRLEHVAMEVKHCTNPYSPRFLTREASWKLLEKKAFQKETCPPEFQDVGVQIAEYCKGLPLTVVLIGGILAKKERNVSEWCEVANNLKSHLGAVESESNLAIQLSYCYLPDHLRHCLLTMGVFREDEKFGASKLMLLWMAEGLVQCSDERGLEEVAEGYLIDIISSSLLMVSKTTFDGKVKYLQIHDLVRDFVLNKAKEEKFMQAIGIHNQYQPSYDEEHRVCIHLDHKLRHDLQRFNNKV…	GCA_000390325.3	Nicotiana tomentosiformis	4098	Solanales	Solanaceae	Nicotiana	Nicotiana tomentosiformis	Nicotiana_tomentosiformis_Helixer_CM066017.1_002652.1_NL
Helixer_CM066018.1_002162.1	CHAIN	chain	1	928	(NBARC)(LRR)	NLR	CC-NLR or CCR-NLR or CCG10-NLR	NL	MGADMAVNGVIQTVSQLLDEGAKLIGVEKEVYDLLRSLEYLLHEFSGKHLDDEIRSTLNKIERVVDKFLKDAKLHQEKNPSENCFCYDRKINLKNLAEELKGFANEVDRIPGKYRQDETAKSAMTDYYTWKLRLLKKGALAPQHLTSDDNEVGVIKEVAQKVIMPPIEGPEDQDNEVVGVVKEEAQKVILPPIEGPEDQDNEVVGVIKEEAQKVIMRLIEGPEDLDIVPIVGMIGLGKTTLARKIYYDPQISGEFPNKIWINVGQSYDKKKIFLNILGGLMKRSIKEYRDKDVKELATLICNDMGEVGRCFVVLEDVWETAVVNSVKEVFPENKKGHRIMMTTRLEYVATDANEDPHYLEFLTPTESFKLLEMKVFGRRRCPDDLQVFGKSIASKCSGL…	GCA_000390325.3	Nicotiana tomentosiformis	4098	Solanales	Solanaceae	Nicotiana	Nicotiana tomentosiformis	Nicotiana_tomentosiformis_Helixer_CM066018.1_002162.1_NL
Helixer_CM066018.1_000264.1	CHAIN	chain	1	880	(CC)(NBARC)(LRR)	NLR	CC-NLR	CNL	MADTAINFLLEKLLQVLSEDVRLIAGVQEEFQDLLEQVQILNAFINDFSKLVRKSIMWKEMEKAILTTVFRTEDIIDEFLVEARLNQEKNILRKAFHFAHNTVRHRDLSIKIKDIIEEMKKIPRGDKQALSPAENLQLEIESVKGSEEPKDISLEDDEVVGFDEEAQRLIKRLTEGSEDLDIIPIVGMPGLGKTTLARKIYNDPRISYEFFSKIWIHVGQLYKIKDVFLRILNRFRRNIKEYQDMDANELAKLICSFVAKGGKCLIVLDDVWESEVVDSVMKVFPRNWVGHRIIMTTRLGYVATYANENPHYLKFLSQDESFELLKMNVFGRRSCPHELLRVGESIAKKCSGLPLSIVMIAGALRARTNKVDWVRVDKNMGEYLINKDDATSCLNIIKV…	GCA_000390325.3	Nicotiana tomentosiformis	4098	Solanales	Solanaceae	Nicotiana	Nicotiana tomentosiformis	Nicotiana_tomentosiformis_Helixer_CM066018.1_000264.1_CNL
Helixer_CM066018.1_000265.1	CHAIN	chain	1	896	(CC)(NBARC)(LRR)	NLR	CC-NLR	CNL	MEHILVKSLLENLLKLSHEDANLIAGAESEFRVLRELVELLNACLIEVAEMRRTHQLREDLSMRIITAVYRCEDGIDNFLVHQLKNKWPKFLDSDRGKRIIENLSVEIDGLLDMMMPYSSQSLPSTSSQKYILISNTLRDVKPTKVLERWMTEIKKSNPFNYVPRPLEGPESEDDEVIGFDEEAEVVIERLLRGSGYHDVIVPIVGMVGQGKSTLARKIYHDTRISHEFFSCSWITVGHLGKVKDICLSFLKGLITTRSWEQYEDMNENDLQEIILGILDKGGRRLIVLDDVRTTDVVDFFRRISREDGKGHRILMTIRMRHVAIITNYADSHPHYLKFLTPDESFELLKMKVFGRRSCPDHELIELGKRIAQKCSGIPILVVIIAGALRGWRSQIEWQ…	GCA_000390325.3	Nicotiana tomentosiformis	4098	Solanales	Solanaceae	Nicotiana	Nicotiana tomentosiformis	Nicotiana_tomentosiformis_Helixer_CM066018.1_000265.1_CNL
Helixer_CM066018.1_000266.1	CHAIN	chain	1	903	(CC)(NBARC)(LRR)	NLR	CC-NLR	CNL	MAATVVSSLVEKLQLLINEEVKLIAGAVKEEFQRLLEQVERLQESLGGIISKKEGESKRLKNLEKVIRSIVYETEDEIDEFLVQAKLQQEKNLFGIKCLDFDRGDRVQDLSSKIDSILDRINRSIHSKNHPDAKRVLIEDMRREARDVLPRKDGASVEPQDVWLENNEVVRNNEVVGLDEEANKVIKRLVEGTNELDVIPIVGMFGLGKTTLASKVYNDSRISYEFFSVIWIYVGQSYNMKDIFLILLRYFTKRIREYQDEDVNGLAQIIHDFLAKGGKCLIVLDDVWDSQVVNSLVKVFPKNNKGHRIMMTTRDTSVANYGNENPHNMKFLTVAESLELLNGIIFGNERCPVELVGFVESIAQKCSGVPLAIVTIAGTLLRCTKVSDWQRVEKKVEQH…	GCA_000390325.3	Nicotiana tomentosiformis	4098	Solanales	Solanaceae	Nicotiana	Nicotiana tomentosiformis	Nicotiana_tomentosiformis_Helixer_CM066018.1_000266.1_CNL
Helixer_CM066018.1_002133.1	CHAIN	chain	1	790	(CC)(NBARC)(LRR)	NLR	CC-NLR	CNL	MAYTAVISLLQILEQRNPELIHAQTTKTIETLHATAKYFQKVLEEAGNSRFDHEKIKSLDEKIRVVASDAEHVVELKICQIIEGLSWTFGILQHEDLLPVIAKMDKTKKEVMEIVSDFSTSTHNADGDQILELSEDSLIGTSSRNHSSKMTGPPSDLDIVTITGMGGIGKTTLARKAYDHLPIRYHFDIRVWVTISQEFRCRNVLLDALHCISGPNVFNRIDYDKKDDNELADLVQKNLKGRRYLVVVDDIWSTDVWNRIRRIFPDYNNRSRILLTSRETDVAMYANSSSPHEMNLLNLDNSWKLLGDKVFGPKHDHPPELEEIGKKIVEKCQGLPLTISVIAGHLSKIARTLKSWKDVARTLGEIVASHPNKCLEVLGLSYHHLPNHLKHCFLSMGSF…	GCA_000390325.3	Nicotiana tomentosiformis	4098	Solanales	Solanaceae	Nicotiana	Nicotiana tomentosiformis	Nicotiana_tomentosiformis_Helixer_CM066018.1_002133.1_CNL
Helixer_CM066018.1_002058.1	CHAIN	chain	1	698	(NBARC)(LRR)	NLR	CC-NLR or CCR-NLR or CCG10-NLR	NL	MTIASSSADEELIGFDDERETIRGQLVRVSPELDVVSIVGMAGTGKTTLARSFNKNDSHFDFWGECRVSQVYTRKDLLLSILSSNCDPTELSKEAADELADRLRKILLTKRYLLIIDDVWEVKAWDDLILCFPDARNGSRIILTTRLQKVAVCAKRVTEPHFLRPLNKQESWLLQKRVFGKEIFPEQLKEVGQKIAKKCDGLPLSIVLVAGLLTKMDRIEGCWTQMELCFGERIQDGAKDLVKLSYNDLPYKLKPCYLYFGAFLEDREISVSKLTSLWISEAFIENDGEKCLEDIAEDYLEDLIGRNLVMVTKKRSIGKNKACRVHDLMLDFCKEKAEEDNFLLWLKRYQDANPLHFYSEKLVHRRLSFCSNQDDLAGWRPSCSHARLILFREVGDNTC…	GCA_000390325.3	Nicotiana tomentosiformis	4098	Solanales	Solanaceae	Nicotiana	Nicotiana tomentosiformis	Nicotiana_tomentosiformis_Helixer_CM066018.1_002058.1_NL
Helixer_CM066018.1_002056.1	CHAIN	chain	1	861	(CC)(NBARC)(LRR)	NLR	CC-NLR	CNL	MSLDIREWVQSHLPKNDALGFSSFLVDSLKELLSFHSGSLASVKDQLEVFYEELESLQPFLKGVAEQGNNEHDEIIHNFAERVIDKAYEVEYIIDSFVVGDVPLTYLTEWLSEIIREIKLIRAELTRYREKKMTFASPASNEELVGFDDVRETIMGRLLRGSRELDVVSIVGMAGSGKTTLARSLKNDPIIVSHFDIQAECRVTQVYTRKDLLLSILSNIAYYEPSELSKGDDYELADRLRKTLFTKRYLLIIDDVWDVKAWDHLWLCFRDTNNGSRIILTTRLQEVVDYAKCVSEPHHLRLLSEQECWLLLQKKVFGKEICSQELKEVGQQIAKKCKGLPLYVVLVAGLLGRIDKTKQWWKRVELRFGELIQVEANALVKLSYNHLPDILKPCLLYFG…	GCA_000390325.3	Nicotiana tomentosiformis	4098	Solanales	Solanaceae	Nicotiana	Nicotiana tomentosiformis	Nicotiana_tomentosiformis_Helixer_CM066018.1_002056.1_CNL
Helixer_CM066018.1_000385.1	CHAIN	chain	1	850	(CC)(NBARC)(LRR)	NLR	CC-NLR	CNL	MKNSTSNLLYMQLLADAVVNFLLENLLQLVTNNVKLIAGVEKDFQNLLEEVRRLKAFLDDAAKYHSDSSLWKQLVRDIRITVHRAEDVIDKFLVQAKLHQEKNKVKRSFDVCHVRKVWDLAKDIKTIHQNVKEFRQNNQKAFQPKPMLDLPQRVTREPQDTLLEYKEVVGFDYEAEYVIKRLVEGSKDLEFVPIVGMAGIGKTTLARKVCSHSRISNIFSKKIWVYVGRSYELKGMLSKILKSFTERIEEFRYKDVNELAEVICEFMAKEGGRYLIVLDDVWAKELVVVDLVKRILQENNKGHRIMMTTRDEYVASYASEHPHRLKYLSDEESFQLLEKRAFGNERCPDELVELGKSIATKCSGLPLAVELSAGALRSRPNKNYWERIEKNVGLYLVIE…	GCA_000390325.3	Nicotiana tomentosiformis	4098	Solanales	Solanaceae	Nicotiana	Nicotiana tomentosiformis	Nicotiana_tomentosiformis_Helixer_CM066018.1_000385.1_CNL
Helixer_CM066018.1_002041.1	CHAIN	chain	1	880	(CC)(NBARC)(LRR)	NLR	CC-NLR	CNL	MADAVVNFLAENLLQLLTENIKLIGGAKGELENLLDEVKNLKAFLDDAVKYHSNSNQWKRLVEEIQKTVHKAEDAIDKFLVQAKLHKEKNKVGRFFHVSHLATVRNLAAEINGILGQVKELRKTNQALQARPIVELPKKGSQEVTQGPSLEDDEVVGFDEEANKMIKRLVEGSEDLDIIPVVGMPGLGKTTLARKIFNDPQISYEFFGVYWVYVGQSYKIKDVFLNILKFFTRRTEDYQHEDENALAKVIAGFIKKGGRCLICLDDVWETKVIDYVKKVFPENEKGHRVMMTTRDKVLSTYANPDPHDLKFLTPKESFELLVKRVFGKKSCPNDLVGHGESIARKCGGVPLAVVVIAGALRGRPNTSDWIRVEKNVPQHLYGNNEESCLKFVEMSYDRL…	GCA_000390325.3	Nicotiana tomentosiformis	4098	Solanales	Solanaceae	Nicotiana	Nicotiana tomentosiformis	Nicotiana_tomentosiformis_Helixer_CM066018.1_002041.1_CNL
Helixer_CM066018.1_002040.1	CHAIN	chain	1	882	(CC)(NBARC)(LRR)	NLR	CC-NLR	CNL	MADAVVNFLVENLLQLLTDNVKLIGGAKGELENLLKEVQHLKGFLDDAAKLPSDSEQWKVLVEEIQKTVHTAEDAVDKFVVQAKLHKEKSKVGRILDVGHLATVRNLAAEVKGIHEQVKELRQNNQALQARPTLELPKKGAPETTDQQGPALEDDEVVGFDEEADKVIKRLVKESKDLDIIPVVGMPGLGKTTLARKIYNDPQLSYEFFGVHWVYVGQSYKIKDVFLNILKFFTRRTEDYQHEDVDALAKVIAGFIKKGGRCLICLDDVWETKVIDYVKKVFPENEKGHRVMMTTRDKVLATYANPEPHDLKFLTPKESFELLVKRVFGKKSCPNDLVGHGESIAGKCGGVPLAVVVIAGALRGRPNTSDWIRVERNVVQHLYMNSEESCLKFVEMSYD…	GCA_000390325.3	Nicotiana tomentosiformis	4098	Solanales	Solanaceae	Nicotiana	Nicotiana tomentosiformis	Nicotiana_tomentosiformis_Helixer_CM066018.1_002040.1_CNL
Helixer_CM066018.1_002039.1	CHAIN	chain	1	889	(CC)(NBARC)(LRR)	NLR	CC-NLR	CNL	MADAVLSFLVENLLQIISENVKLIAGAKGELELLVEEVKTLNAFLDEAAKTQSDNKLWKQFIKDIRITVYKAEDIIDKFLVQAKLHADKNIVKRGFDYNYAGAVKELGEQVGIVLQKVKKLREDNKQAFQPTPVSARQGETSTQGQETQVPHLEDAEVVGFDKEAETVIKRLVEGSDELEVIPVVGMAGLGKSTLAIKIYNDSKISYDFFSNIWVYVGQNYKLKEVLLSILKSYTKQMNIYQDKNENELSKIICDFVSKGGKCLIVLDDVWNPEVVDSVMKAFPKNKKGHRIMMTTREGRVAKYANDNPHNLKFLEHHESFELLEKRVFGNRSCPPDLVTHGKSIAEKCSGVPLAVVVIAGALRGRTSEGEWQIVEQNVGKYLIDQNDPTSNCLKFVEM…	GCA_000390325.3	Nicotiana tomentosiformis	4098	Solanales	Solanaceae	Nicotiana	Nicotiana tomentosiformis	Nicotiana_tomentosiformis_Helixer_CM066018.1_002039.1_CNL
Helixer_CM066018.1_002038.1	CHAIN	chain	1	1228	(R1)(CC)(NBARC)(LRR)	NLR	CC-NLR	BCNL	MSPDPIDVRDPVSILQRIENEHDWTGCEKNRTRAVKTELWFLGIFLRMKPDPLQMDIRSFMDDAGAQFLSDYYIILDGKEPHNFDANCSNVLAKIQHYKQSSRADISNLEISSSSPLSHELLVEFTENIVHNLKDLLIVCFGEPPALRAELFSMYSEVNDQMEVVEKELRALKNFVVFVGKICSAELQSCRQTFLRHAEHVVTLVAIIFFLYMPNLNDGKSVSLEFTDLLSGMLQKRIKPIEPQVRNIYTDVLRDLRSSNTPPMSSIEPAAGFINTLLHISDELRALCTLNKVQTETLLELLSTLRNILDELALTINIQDKMRVRFFRRVETLVIDTGVIVYSLYDSTKSKEDRDQDLLLLADKIQLVKKQIYLDIREGVQSHLPKNDVLGIFVFLLDS…	GCA_000390325.3	Nicotiana tomentosiformis	4098	Solanales	Solanaceae	Nicotiana	Nicotiana tomentosiformis	Nicotiana_tomentosiformis_Helixer_CM066018.1_002038.1_BCNL
Helixer_CM066018.1_002037.1	CHAIN	chain	1	695	(NBARC)(LRR)	NLR	CC-NLR or CCR-NLR or CCG10-NLR	NL	MENEDTFLEVKQVVGFDDKAKYVIRRLIEGSEDLEFVPIVGMAGLGKTTLARKVWSDSQVTTEFSKNIWVSVGQSNELKQIFFVILKFMGGVEEFRCDDGKELAKVIREFVTEKDKCLIVLDNVWARDLVDFVKNVLPENKKGHRIMMTTRLRDVASYASEYPYDLKFLTSDESFQLLKKRVFGSGRCSDDLVKLGKSIARKCSGLPLALVVIAEALLKVHPTEYDWGKIEDNVWQHLVKENDPTSCWKIVETNYKSLSTEMKACFLYCLAFPKGYDIPAQKLIRLWIAEGLIRSSPRNTLEEIAESYLGKLEERDLVTLSREITGPIKKVKCNDMFYEFYKMEVNNERVFQELRLTPDQGLPSIRDPDISRRLHIEFSALSDFISTKPIAEHVRSFLC…	GCA_000390325.3	Nicotiana tomentosiformis	4098	Solanales	Solanaceae	Nicotiana	Nicotiana tomentosiformis	Nicotiana_tomentosiformis_Helixer_CM066018.1_002037.1_NL
Helixer_CM066018.1_000387.1	CHAIN	chain	1	882	(CC)(NBARC)(LRR)	NLR	CC-NLR	CNL	MADAVVNFLVENLLQLLSENVKLIAGAKGELENLLEEVQRLKSFLDDAAKYQSEGSQWKLLEEKIQRTVHRAEDAIDKFLVQAKMHQDKNRVARSFDVGHLATVRNLAAEIEAIYEMVKELRQNNETFLPRPVLDLTKKGAQEAAQICYLKKGPSLEDDEVVGFDEEANKVIKRLVEGPGESLDIVPVVGMPGLGKTTLARKIYNDPQLSYEFFNVLWVYVGQSYKIKDIFLNILKFFTKRTEDYRHEEVDALAKVICGYIDKGGRCLIVLDDVWAAEVTDAVKKVFPLNKKKHRIMITTVDKYLASYTNPDPHDLKFLTQAESSELLVKRIFGRGSCPDDLVELGESIARKCGGVPLALVVIAGALRGRSNKNDWLRVERNVVQHLFTNSQESCFKLV…	GCA_000390325.3	Nicotiana tomentosiformis	4098	Solanales	Solanaceae	Nicotiana	Nicotiana tomentosiformis	Nicotiana_tomentosiformis_Helixer_CM066018.1_000387.1_CNL
Helixer_CM066018.1_000397.1	CHAIN	chain	1	880	(CC)(NBARC)(LRR)	NLR	CC-NLR	CNL	MAYAVITSILTTIEQVLQFNPSLISESRGSIDSLYGTLSFLQDFLENTGNWINDQEALKILEKNIRDAGYKAEDTIDGCLRRIHVADTDHNQNNARHKLYDELQEILEAMDSIQRDVMKFKNVHKRIKDVPATTYLPPRSSGRVLDEENTLVGMEDVFNNIRDQLFGQTPALNVVSIVGMGGIGKSTLARSLFNHPSVYHRFDISSWVTVSQACDAKEMLLDVLSFGTPGGKAMYRDMSEDELLDQVHRELKRKRYLIVLDDMWTIEAWDQVRRSFPDDENGSRIMITTRLLEVANCAGNDFPPHHMPFLSLEDSWKLLSLKVFGNEDCPPQLEEVGKQIAKQCQGLALSVVVIAGLLSKINRTYDDWQQIADNVNSHIGSTSQQCLAILALSYNYLPC…	GCA_000390325.3	Nicotiana tomentosiformis	4098	Solanales	Solanaceae	Nicotiana	Nicotiana tomentosiformis	Nicotiana_tomentosiformis_Helixer_CM066018.1_000397.1_CNL
Helixer_CM066018.1_002025.1	CHAIN	chain	1	420	(NBARC)(LRR)	NLR	CC-NLR or CCR-NLR or CCG10-NLR	NL	MGGMVYHDKGYDPLLEQLYRKLKGKRYLIVMDDLCSIEAWELVKRLFPDDNNGSRIMITTRLLEVADCAGNGCPPHHMPFLNSWTSLSDKVFGKEDCPPQLEEIGKQMAEHCQGLPLSLVVIGGLLSKINRTYEDWKKVAENVVSQVGSTNEHCLTILSLSYNWLPPSLKACFLYMGVFPEDAKIDAKRLIRVWVAEGFLKRISHKKMEKVAEECLEDLVSRSLIMVRRREWVSGKISCCRVHDLVRLLCLREGKADKFFHVINKCYEVSSRGMEIEHRLFLHENAKLPSKAQFFPRGAALLSHMFPENLKSLTFVATHLLLKDMTMLGNLLKLEDFAFEGSNWNLDEGAFRLECLILRHCYKLEEIPTEIGDIPTLEFIELHNCSQAAVNSVEEILKE…	GCA_000390325.3	Nicotiana tomentosiformis	4098	Solanales	Solanaceae	Nicotiana	Nicotiana tomentosiformis	Nicotiana_tomentosiformis_Helixer_CM066018.1_002025.1_NL
Helixer_CM066018.1_000401.1	CHAIN	chain	1	876	(CC)(NBARC)(LRR)	NLR	CC-NLR	CNL	MAYAVITSIMTTIEQVLQFNPSLISECRESVDSLYGTLSFLQSFLEDTGKQISDQEALMFLEEKIRDAGYKAEDTIDLCLRRIHVADSEKVQNNARCKLYDELLQIIEVMDSIQGEVMKFKNDRHNNQQDIKDLSAITSSPLRSSGRVWDEENSLVGMEDDFNIIRDQLFRQTPELNVVSIVGMGGIGKSTLARSLFNHPSVSPRFDISSWVTVSQAYDAKEMLLDVLSFGTPGGKAMYRNMSEDELLDQVHRKLKRKRYLIVLDDMWTIEAWDQVRRSFPDDENGSRIMITTRLLEVANCAGNDFPPHHIPFLSLEDSWKLLSLKVFGNEDCPPQLEEVGKQIAKQCQGLALSVVVIAGLLSKIIRTYDDWQQIADNVNSHIGSTSQQCLAILALSYN…	GCA_000390325.3	Nicotiana tomentosiformis	4098	Solanales	Solanaceae	Nicotiana	Nicotiana tomentosiformis	Nicotiana_tomentosiformis_Helixer_CM066018.1_000401.1_CNL
Helixer_CM066018.1_002017.1	CHAIN	chain	1	1036	(CC)(NBARC)(LRR)	NLR	CC-NLR	CNL	MAYAVVTSLMTTLEQVLQFNPCLISESKLLIDSLYGRLSSLQAFLEDAGKRINDQEALTILEKKIRDAVYKAEDTVDLCLKRIHVADIDSNQDNARRMLYDELQQIGKVMDSIQEELMKFKNENQHIKDLPAINFFPLRSSGHVVDEENAFVGMENVFNKVLNQLIGGNARELNVVSVVGMGGIGKSTLAGSIFRNTSVFYHFDVSSWVTVSQEYDVREMLLDVLSFGTPSLKAMYSNLSNDQLLEQVYRKLKGKRYLIVLDDIWSIEAWNLVIRSFPDDENGSRIMLTTRLSEVAISAGNGYTFNMPFLNLENSWKLLADKVFGIAGCPLRLESMGKQIAQQCQGLPLSLIVIAGLLPKISRTYKDWKKVLESMKSHEGSTSEQCLAILALSYNYLPC…	GCA_000390325.3	Nicotiana tomentosiformis	4098	Solanales	Solanaceae	Nicotiana	Nicotiana tomentosiformis	Nicotiana_tomentosiformis_Helixer_CM066018.1_002017.1_CNL
Helixer_CM066018.1_000704.1	CHAIN	chain	1	1085	(CC)(NBARC)(LRR)	NLR	CC-NLR	CNL	MAQNEIDDTLESLKRLKNAGNLNRFSYLLQSWMEYFKNEKLKDFQTNVSAQKIDAVVEFLLILLANVPNSVINDKTLDEVMEKVVDLVGDIFVVAEKLLESSSIQGKTSEINIGVAQILEKIEHLKAEMEERHCKMLKFSPSQFPAIGGLGFMDFLLDKLNEMLSSKSSLATMMKPHIGILKEELSLLRSFLGDVAKFEHEYEILKDLQMRIINLAYEAEVAIDSILVQYNLLQHLFCSLPTIIKEIKLISVEVTEIWSKNFTAPKSCLALKPPKHVLTQNSIPTDIEDIVGFEGDTERIIQQLIKGEDELDVITIVGMGGQGKTTLARKLYRNRTIIRHFDAQAWCCISQTYDLEEVFFEIFRQVTGFKGTLEELLFGESNQVTGRKENLKEKRNLAD…	GCA_000390325.3	Nicotiana tomentosiformis	4098	Solanales	Solanaceae	Nicotiana	Nicotiana tomentosiformis	Nicotiana_tomentosiformis_Helixer_CM066018.1_000704.1_CNL
Helixer_CM066019.1_002295.1	CHAIN	chain	1	1219	(NBARC)(LRR)	NLR	CC-NLR or CCR-NLR or CCG10-NLR	NL	MDDLYQDLVGLIKFIENEVIKYGALTVCTEMLRKELTYLLPLVCSARTWIHMDEDNDVRDFLNRIQLLITNAGRDLHLLCDIGSSEQDRVTYDTLQEIWLLKPDMILFLRLLPKFVRAFGVVPSADEIPARYIESLVDNLEFLLNYKADFVAPVKEKLEVIKGILKILKGFLPFMLNNSNFDSNEFNNLCNHFTVVVKKLSCCIALLCLADELDEDMADCISFMMIDLLESIQHAKSDIRSYVAGLKLLHTTIEFTRELDVFAVVFVHFILEAPMTKLNSWSYLPVYNDLVQKLQISLRLLLIYILCCGIHNESLTIFDLVVNEFWSFINSLDNREPNEDLGKEFDLAISRLVQKMEPMASKILKGTIEKQKPALSFSQIDSLGCIDLVSQNLLRLLDH…	GCA_000390325.3	Nicotiana tomentosiformis	4098	Solanales	Solanaceae	Nicotiana	Nicotiana tomentosiformis	Nicotiana_tomentosiformis_Helixer_CM066019.1_002295.1_NL
Helixer_CM066019.1_002143.1	CHAIN	chain	1	1251	(CC)(NBARC)(LRR)	NLR	CC-NLR	CNL	MEKGKENEGEREKGEANNSSVTSAVFQKDIDNLLDFIERLKNGRDQIALDTDEIENLTMWLKFMSSFFQLFYFIPGGFDAEISCVLFELHDLVQSLFHQSGDDMLHKLTDDVAPCLLKKLESCLSSYHNSEPSATMTEDQLVELLDVLPMYLHDQSKLLAEFICPLKTEYEVLQNVCGNLRDFHGLKVNNYVEYETIEYVLPQLQLMAERVKHFCFAFLAYQFDMIADVPQVKLAHLLLEIVPVQLEVMHICCTNLKASKSAEVGHFNKQLLEASPDILREYLIHLQEHRVNVITLGTSAQNIHFMIEFLLIILTDVPKDIIYHDKLFVFLSRVVALTREVSILVRNSEENSRNEENMNETSCAGLDLLGNIEFLKKDLKHVFLKAPEDSYQLCFPKSD…	GCA_000390325.3	Nicotiana tomentosiformis	4098	Solanales	Solanaceae	Nicotiana	Nicotiana tomentosiformis	Nicotiana_tomentosiformis_Helixer_CM066019.1_002143.1_CNL
Helixer_CM066019.1_002142.1	CHAIN	chain	1	1158	(NBARC)(LRR)	NLR	CC-NLR	NL	MRICGIENLILYLVFWQVPYAVLRKDIVYLLDFIDMLTNGRVHIALDMDEIEKLTLELTFMSSCLQLCYFILDGFDAEMSCISYEVHDLVQSLFHKSGDDLLVKLKDHVVPRFLETIKSSISSDHHFESSVTMTDDQLVELLDSLLVNLHYLRKYRAELIFQSITQYELLQNVCGNLRDFHRLKVNGCTERETIEYVLPQFQLMAERVGHFCFVLLADQIDVPQVNSMLAHLLLKIIPVELEVMHICSTNLKDSKSAQVGRFIKQLLEPSPDILREYVMHLQAHMITVITASTSARNIHVMIEFLLIILTDVSKDVIHYDKLFVLLAHVVALTREVGILVRNLEENSRNEENMNETSCASLDLLKNIELLKEDLRRVFLKAPILSSQFCFPMIALIKKE…	GCA_000390325.3	Nicotiana tomentosiformis	4098	Solanales	Solanaceae	Nicotiana	Nicotiana tomentosiformis	Nicotiana_tomentosiformis_Helixer_CM066019.1_002142.1_NL
Helixer_CM066019.1_000238.1	CHAIN	chain	1	1373	(NBARC)(LRR)	NLR	CC-NLR	NL	MERGKEKDGEGEKGEASNSLMSSAVLRKDIVNLLDFIERLKNEEDQIALDMDQIVKLKLELTFMSTFLQLSYFNLDGFSAKMSRKAQQVDDMVQSVFYKSGDDFLVKYDMDRVVPHVLENIKSYISSHHYPESSATMTEAQLVELLDALLVNLHDLPECCAKLILPLMTQYELLRDICGNLRDFLVLKVNGYVEHETVEYVLPQFQLMAERVGHFCFDLLSCQLDEIDEADDSDEIYDSDETAEPHETDDPDEIYDSDEIDEADDSDEIYDSDETAEPHETDDPDEIYDSDEIDETAEPHETDSPDEIYDSDEILHEVNSMIVHLFLKIIPVELEVMHICSTYLKASKSAEVGRFIKHLLEASPGILREYLIVLQAHMVNVLTASTIARNIHVMMEFLL…	GCA_000390325.3	Nicotiana tomentosiformis	4098	Solanales	Solanaceae	Nicotiana	Nicotiana tomentosiformis	Nicotiana_tomentosiformis_Helixer_CM066019.1_000238.1_NL
Helixer_CM066019.1_000240.1	CHAIN	chain	1	854	(CC)(NBARC)(LRR)	NLR	CC-NLR	CNL	MNLLLINLNGLLNSNAYAVALIKEEIGLVKEYLQFIRSFFGNVEQELNRDLWTRVLDVAYEAEHVINSILVRDHGLLQLIFLLPDTVEKIKLIKKEVQENMSLIIVNSPNKPVERKSSRKQVGQIIVGFEEEKNLIISQLTNRLAELDVISIIGMPGAGKTTLAYKVFNDKSVTSHFDIRAWCTVDQEYDSKKVLHKIFNQVIGLDAKFTENFDVYDELRKKLHSRRYLIVLDDLWDTKAWDELTMPFQDFQKGSRIILTSREKKVALHGKHHSDPLNLRLLRQEESWELLEKKVFGEESCPDELKDVGEEIALKCEGLPLALDLIGGVIAKMEKKEDLWLEVLNNLKSFKNEGEVMEVIELSYDHLLDHLKPCLLYLASYPKDEDIQISQLNDLWSAE…	GCA_000390325.3	Nicotiana tomentosiformis	4098	Solanales	Solanaceae	Nicotiana	Nicotiana tomentosiformis	Nicotiana_tomentosiformis_Helixer_CM066019.1_000240.1_CNL
Helixer_CM066019.1_000241.1	CHAIN	chain	1	1153	(NBARC)(LRR)	NLR	CC-NLR	NL	MPCAVLRKDIVNLLDFIERLRNGGDQIALDMDEIEKLAVQLTFMSTVFQLSYFVSDCFNAEISCIAYEVHDLVHSLFHRDGDDILVKLKDHVVPLLENIQSYIISSHHHFESSATMTENQLVELLDTVLVNLHYLPKCCTEWFFLLTTQYELLQKVCGNLRDFYGLKVNGYVEHETIEHILLYFQHMPEIVGHFCFFILAYQFDIIDEPDKILEVPLVNSLLTHLLVKIIPVELDDHMVNTITANTLARNIHVTIEFLLIILTDVAKGVIHQDKLFGLLVRVVAFTREVSILFCMFEEISMHEENMNETSCASLDLLENIKLLKEDLKNVFLKAPEDSSQRCFPISDGPLFMTLLLKNLNDLLNSNAYSVALIQQEIELVKEDIEFIRLFFGNVEQELN…	GCA_000390325.3	Nicotiana tomentosiformis	4098	Solanales	Solanaceae	Nicotiana	Nicotiana tomentosiformis	Nicotiana_tomentosiformis_Helixer_CM066019.1_000241.1_NL
Helixer_CM066019.1_000243.1	CHAIN	chain	1	1065	(CC)(NBARC)(LRR)	NLR	CC-NLR	CNL	MTDDQLVELLDALLLNLNYLPKCHAELIFPSMTHYGLLQNVCRNLRDFHGLKVNGCIESGTIEYVLPQFQLMAETVGHFCFVLLSHELDVPKVNCMLAHLLVKIIPVELEVMHICSTNLKALKSEQVGSFTAQLLKASPDILRKYLILLQAHMVNVITASTSARNIHVMIEFLLIIVTDTLKDIIHHDKLFILLARVGALTREVSILVRNLEENSRNEENMNETSHSSLDLLESIELLKEDLKYIFLKSPTGSSHMCFPKSDGPLFMALLLKNLHDMHNSNACSVAVIKEEIRMVKEGLEFIRFFFGNVEQILNRDLWTRVLDVAYEAEHGIKSILVRDHGLLQLIFLLPNTVEKIKFIKEEVPKKIPKDRGLIVVNSPNKLVESKSSIASKIIVGFEE…	GCA_000390325.3	Nicotiana tomentosiformis	4098	Solanales	Solanaceae	Nicotiana	Nicotiana tomentosiformis	Nicotiana_tomentosiformis_Helixer_CM066019.1_000243.1_CNL
Helixer_CM066019.1_002132.1	CHAIN	chain	1	1252	(NBARC)(LRR)	NLR	CC-NLR	NL	MERGKENEGEAEKGEANNSSVASYVLRKDISNLLDFIERLKNEEDQIALHMDQIEKLKLKLTIMSTFLQLSYFSLDGFNDRMSSKALQVDDLVESLFHQSRDDMLVKLKDHIVPRLLETIKSYINSQHHYSKSTDTMTEDQLVEILDELLVSLHDLPKCCAELIFPLMTQYKVIQNVCVNIRDFHGLKVNGCVKHEIVEYVLPQFQRMAERVGHFCFVLFSYHLDVPQVNFKLAHLLMKIIPVELEVMHICSTNLEASKSAEVGRFIKQLQESSPAILREYLIHLQVHMVTVLNASTSARSIHVIIEFLLIILTDMPKDFIYHDKLFDLLARVGALTREVSILVCNLEENSRNEENMNETNCGSLDLLESIELLKEDLKHVFLKAPKDSSQLCFPKSDG…	GCA_000390325.3	Nicotiana tomentosiformis	4098	Solanales	Solanaceae	Nicotiana	Nicotiana tomentosiformis	Nicotiana_tomentosiformis_Helixer_CM066019.1_002132.1_NL
Helixer_CM066019.1_002131.1	CHAIN	chain	1	1235	(CC)(NBARC)(LRR)	NLR	CC-NLR	CNL	MERGKQNEGETEKGEANNSSVSSYVLRKDIFNLLDFIERLKNGRDQIALDMDQIEKLKLELTFMSTFLQLSCSNLDGFNAKMSRKAQQVDDLVRSVFYQSGDNMLVKYDMDHVISHVLENIKSCISSPHYSKSSATMTEEQLVELLDSLLVNLCDLPKHCVELKTQYEIIQNVCDNIRDFLGLKVNGCIEHETIEYVLPQFQLMAERVGHFCFVLLTDQLGVSQLSFKLVDLLVKIIPVELEVMYICSTNLTTSKSTEVGRFFKKLLGASPYILREYLINLQAHMVAVLTASTSARNIHVMIEFLLIILTDVPKDFIHHEKLFDLLTRVGALTREVSILVCNLEEKSRGEVNTSETNCGSVDLLESIELLKEDLKHVFLKAPEDSSQLSFPMSDGPLFM…	GCA_000390325.3	Nicotiana tomentosiformis	4098	Solanales	Solanaceae	Nicotiana	Nicotiana tomentosiformis	Nicotiana_tomentosiformis_Helixer_CM066019.1_002131.1_CNL
Helixer_CM066019.1_002031.1	CHAIN	chain	1	697	(NBARC)(LRR)	NLR	CC-NLR or CCR-NLR or CCG10-NLR	NL	MVGFNEETEMLIEQLVRGHRQLDVISIFGMPGLGKTTLAKKLYDHEAISNRFDIRLWCCSSQSYDNRALLFELLGHICELDDITKEKNDNELAEKLYRYLKGKRYLIVVDDVWSPNAWDDIKRPFPDDDKGSRIILTTRLESIATYAMINSSPHHLRLFTEEESWMLMKEKVFKEDNYYPQQLEDIGKQIATKCGGLPLAIVLVAGVLAKNDKEVVHWQQVGERLKSKMQGCMDIVESSYQHLPLHLQNCFLYFASFLEGEKVPVQKLIRLWIAENFVEASSSTRLKSLEMVAMDYLMDLIRSNLVMVANINSSGELKAVYIHDVIHEFSLRKAKVGNFLLRINDQLVYILPSSKGRSGRIYILAPTGRNINTLRFLPSVKSPWVDLDLAKSWENLRVL…	GCA_000390325.3	Nicotiana tomentosiformis	4098	Solanales	Solanaceae	Nicotiana	Nicotiana tomentosiformis	Nicotiana_tomentosiformis_Helixer_CM066019.1_002031.1_NL
Helixer_CM066019.1_001624.1	CHAIN	chain	1	731	(CC)(NBARC)(LRR)	NLR	CC-NLR	CNL	MAYFAITSFMETLSLSIGHQSHLTGGDKELMEVLYGKLNSLRTLLEETEKIIRDREVLKSLEAQTMKVAYTEEDMFIPGRRFCKCLQQVIENVDSKSKEWMKMKNMYRNIKDPKPQTFDLVDSSQHVLESKNRMVGYDNEPEMMQDQLVRGVRELKVISLVGMGGIGKTTFATRIFNEPVIISHFDVRAKITVSQEYHVRNLYLGLLHYTSTRSEGLDGKNDGYPADLLQKSLKGRRYLVIVDDIWAIEAWDVFENECLTPEFEKIGKEIARKCQGLPLATVVMAGVLLKIGKSLDEWTKVVEDVNLLMSTYLDQYCSRVLVLSYYHLPHHLTACLLYLVVFKKSSEIQVSKLVRLWTAEGFVKVKRDESFEMVVEKYLKDLVDRSLIIVNMLSFFGKI…	GCA_000390325.3	Nicotiana tomentosiformis	4098	Solanales	Solanaceae	Nicotiana	Nicotiana tomentosiformis	Nicotiana_tomentosiformis_Helixer_CM066019.1_001624.1_CNL
Helixer_CM066020.1_002763.1	CHAIN	chain	1	661	(CC)(NBARC)	NLR	CC-NLR	CN	MAYASVASLMRTMESVLASNSPMQSLVCDHKEEFLALREKVSFLEVLLKNFEKNNNSGKMTDLEAQIKEAANAVEHTIQLRLTEFLMAKDEMQKEKENKRLCDSLKQVAKEIDHLPNESPKIQNEGKKVSKEALVQDSSSEKHTPNVENNMVGRDDQRKRLLVELTQHGGSSGRLKVVPIVGMGGIGKTTLAKEVYDDASTRLHFDVCAWATISQQHNVKEILLSLLRHTKGDKFNMDDEAELADMLQKSLKGKRYLIVLDDMWKSEAWDDVRLCFPSENNGSRILLTTRNIEVACSAGTENLSLQMDLMGPVESWKLFQSIASANEALPSEFETIGKQIVDKCQGLPLTIVVVAGLLSKSERTIEDWENVAEDVKSFVTNDPDKQCLHVLGLSYNHLT…	GCA_000390325.3	Nicotiana tomentosiformis	4098	Solanales	Solanaceae	Nicotiana	Nicotiana tomentosiformis	Nicotiana_tomentosiformis_Helixer_CM066020.1_002763.1_CN
Helixer_CM066020.1_002762.1	CHAIN	chain	1	886	(CC)(NBARC)(LRR)	NLR	CC-NLR	CNL	MAYPSIASLMRTIKSLLTSNSPVQSIICNHREEILALHEKVSSLEVFLKNFEKSNASRKMTDLEAQIKEVVNVVEHTIQLRITEMVVANDEIQEEKAHKRFCYSLQQVAQHIDRVLNESSKDMVGRADQRKRLLDDLTRGFNDEPKVIPIVGMGGIGKTTLAKDVFDDVTIRSHFDVRAWATISKEHNVKDILVSLLRSTKEKDGIIHIEDETELPLMLQKSLKGKRYLIVLDDIWKNEAWDDVRLCFPSENKGSRILLTTRNIEVACSAGTENLSLRLDFMNPDESWNLFKSIIPANEALPSEFETVGKQIVEKCQGLPLTTVVVAGLLSKCKRTIEVWKNVAKDVKSFVKNDRDKQCQHVLGLSYNHLTSDLKPCLLYFGIFPEDSEISVKRLVRLW…	GCA_000390325.3	Nicotiana tomentosiformis	4098	Solanales	Solanaceae	Nicotiana	Nicotiana tomentosiformis	Nicotiana_tomentosiformis_Helixer_CM066020.1_002762.1_CNL
Helixer_CM066020.1_002761.1	CHAIN	chain	1	950	(CC)(NBARC)(LRR)	NLR	CC-NLR	CNL	MTENLPDVLSVFAFLFATLLIILYIPLTSCNLQLSGHNWNRIDMAYASIASLMRTIELLLTSNSPMQSLICDYKEEFLALQGKVSSLEVFLKNFEKSNDTEKMAYLESQIKDVTNAVEHTIQLRLTEAVMANDEIQKEKEHKRLFDSLKQVAEEIDHVQNESPNIQDYNTASHYQRKWLLEKLTQYGGSSGNLKVISIIGMGGIGKTTLAKEVYDYESIRSHYDVRAWTTVSQHYNVKDILESLLHSTMRDRFYMGDESELADMLRKSLIGKRYLIVMDDMWSSNAWDDVRHCFPSYNNGSRILLTTRNKEVAYYAGTENLSLQMNLMDPDESWNLAKSMVFANEAFPYEFETIGKQIAEYCTGLPLAILVISGLLSKSKRTVEDWENIAEDVLSFVTK…	GCA_000390325.3	Nicotiana tomentosiformis	4098	Solanales	Solanaceae	Nicotiana	Nicotiana tomentosiformis	Nicotiana_tomentosiformis_Helixer_CM066020.1_002761.1_CNL
Helixer_CM066020.1_002759.1	CHAIN	chain	1	966	(CC)(NBARC)(LRR)	NLR	CC-NLR	CNL	MAYASVVSLTRTIELLLTSNSPMQSLICDHREEFLTLYEKVSSLEVCAKKFEKSNVSGKMTDFEAHIKEVADFVELTIQLRLTESLEAYDEMQKEKAHERLCDSLQQVAQEIDRVQKESTKIKDKGKQASNKPSLVQDSSLANVENNMLGRDDERKRLLEDLTRGFSGEPKVIPIVGMGGIGKTTLAKEVFDDVTIRSHFDVRSWATVSSQHNVKEILLSLLSSRKEMNDKYYKEDEPELADMLRKSLKGKRYLIVLDDIWKSKAWDDVRLCFPSENNGSRILLTTRDTEVACYAGTENLSLQMDFMHPDESWNLFRSAASANEALPSEFEAIGKQIVDKCQGLPLTIVVVAGILSKSERTIEDWENVAKDVKSFVKNDPDELCLHVLGLSYNHLTSDL…	GCA_000390325.3	Nicotiana tomentosiformis	4098	Solanales	Solanaceae	Nicotiana	Nicotiana tomentosiformis	Nicotiana_tomentosiformis_Helixer_CM066020.1_002759.1_CNL
Helixer_CM066020.1_002757.1	CHAIN	chain	1	927	(CC)(NBARC)(LRR)	NLR	CC-NLR	CNL	MAYASIASLMRTVELLLTLKSPIQSLICDHREEILTLNEKVSSLEVFLKNSERSNVSEEMTDLEAWIKEVANVVEYTIQLRLTEAVMANDEMQKETAREMFCDSLQQVAEDISRVQKESMKIQQKGKQASKKSLVQGSSSAKDVLNVKKNMVGRDDQRKRLLEDLTRGSSGELKVIPILGMGGIGKTTLAKEVYNDVSIRSHFDVRAWATVSSHHNIKEILLSLLRSRMGDTFYMEDEAELADMLQKSLKSRRYLIVMDDMWSSKAWDDVRQCFPSENNESRILLTTRDTDVACYAGTENFSLQMSFMDPYESWNLFKSAAFANEELPSEYETIGKQIVDKCQGLPLTIVVVAGLLSKSERTIEDWENIAQDVMSFVTNDPDKQCLHVLGLSYNHLTSN…	GCA_000390325.3	Nicotiana tomentosiformis	4098	Solanales	Solanaceae	Nicotiana	Nicotiana tomentosiformis	Nicotiana_tomentosiformis_Helixer_CM066020.1_002757.1_CNL
Helixer_CM066020.1_002752.1	CHAIN	chain	1	932	(CC)(NBARC)(LRR)	NLR	CC-NLR	CNL	MAYAAITSLMNSIQQSMESTGLVLQLFYEKLESLRTIMEKPCNITGDHEALTSLEAQIAELADEAEYKVDLESRNIVLPENEKKQRRAFVNLYSLVKEVVGRIDSTMKKWMAIQNKLKNIQDLKAQNLSLVSPSRHGLEPEDKMVGLENEFEMMQDQLARGARELEVVSIVGMGGIGKTTLANKIYSDPFIMSHFDIRAKATVSQEYCARNVLLGLLSSISGKTNEFQEQQDDDQLADRLQKLLKCGRYLVVIDDTWTREAWDDIKRCFPDCNNGSRILMTTRNVEVAECASSGKTPYHMRLMNFDESWSLLYEKVFVKDCFSPEFEQLGKTIALNCGGLPLALVLIAGLLSKIGKSLDEWKSIVKNVSSTVNTEVNVQCMRVVALSYHYLPHHLKPCF…	GCA_000390325.3	Nicotiana tomentosiformis	4098	Solanales	Solanaceae	Nicotiana	Nicotiana tomentosiformis	Nicotiana_tomentosiformis_Helixer_CM066020.1_002752.1_CNL
Helixer_CM066020.1_000061.1	CHAIN	chain	1	920	(CC)(NBARC)(LRR)	NLR	CC-NLR	CNL	MAYAAVTSLMSTIQQSMQLTGLNLQSFYEKLESLRSILEKPLKTKGDLEVLKSLEAEIIELACNTEDMVESESRKVFLAKDAVTRKIDSWELFSLLKQAVGHIDYVMNKWMAVQNMYTNSKDLKAQNLSLADVSQPALELENTMVGHETEFEMLQDQLARGGSELEIVSIVGMGGIGKTTLANKIYTHPFIMSHFDIRAKATVSLEYRARNVLLGLLFSISVKTYEFYGQQDVGQLADRLQKLLKGGRYLVVIDDIWTTEAWDDIKLCFSDCNNGSRILLTTRNVDVAEYASSGKPPYQMRLLNSNESWNLLCGKVFEKEYFSLEFDIIGKEIALKCGGLPLAITVIAGLLSKIGKALDEWQSVAENVSSVVSTDVDAQCMRVLALSYHYLPNHLKPCF…	GCA_000390325.3	Nicotiana tomentosiformis	4098	Solanales	Solanaceae	Nicotiana	Nicotiana tomentosiformis	Nicotiana_tomentosiformis_Helixer_CM066020.1_000061.1_CNL
Helixer_CM066020.1_002705.1	CHAIN	chain	1	902	(CC)(NBARC)(LRR)	NLR	CC-NLR	CNL	MAYTAITSLMSTIQQSMQVTGLNLQSFYEKLESLIAITEKPCNMIGNLGALTRLEAEVIELACSTEDMVDSESRNVMVDLKSRNVINIISRTVTFGKLRSLLNQAIRDIDSTTKKWIGTQTSLDLKAQNTILASTSERALEPENMMVGHENEFEMMQVQLARGASELEVVSIVGMGGIGKTTLANKIFSDPLIMYHFDIRAKVTISQEYCARNGLLGLLSSITGKTDKPYEQQDDGQLKDRLQKLLKGRRYLIVIDDIWNEAAWDDIKLCFPDCNNRSRILLTTRNVKVAEYASSGKPPYQMRLLNCNESWDLLHKRVFLNECFPPEFEQLGKQIALNCRGLPLLIIVIAGLLSKIGKALDEWQMVVENVSSLVSTDVDVQCMRVLALSYHHLPHRLKS…	GCA_000390325.3	Nicotiana tomentosiformis	4098	Solanales	Solanaceae	Nicotiana	Nicotiana tomentosiformis	Nicotiana_tomentosiformis_Helixer_CM066020.1_002705.1_CNL
Helixer_CM066020.1_000223.1	CHAIN	chain	1	975	(CC)(NBARC)(LRR)	NLR	CC-NLR	CNL	MSTKATLFLHLYRRKNEASTCCISPLAVAGTLPSEEEMAYAALTSAVCSLELFLQCNHPLLNNLQRKEQILSLCKRILSFQEFLTDYEKIMHKHGGLKLLEEKIKEKTYQVEDIVDSKLRKYFLAKNAKDRKKAYSVLCRRLQVAIEEMELVKKEAMTIKGDKIRTRNFHTRVSPARRDVSTSSPNLQQQTPVGFQDDLKKIIDRLRGDSSELDIITIVGMAGIGKTTLAKRAFNDPSVVYRFDVRAWTTISQEYRERDTLHDLFYSVVPPASGSNQESDKEAADRLYGRLTTQPSKETYEGRNQEMADRLYKSLKGKRFLIVVDDMWSTDAWDNVKMLLPDDDNKSRVILTSRLIDVATYAIANPDRQPHRLNFLNKDEGWELLREKLFGKRGCPFEL…	GCA_000390325.3	Nicotiana tomentosiformis	4098	Solanales	Solanaceae	Nicotiana	Nicotiana tomentosiformis	Nicotiana_tomentosiformis_Helixer_CM066020.1_000223.1_CNL
Helixer_CM066020.1_001782.1	CHAIN	chain	1	787	(NBARC)(LRR)	NLR	CC-NLR or CCR-NLR or CCG10-NLR	NL	MEIVETCGKGTLSSAEPSTKRSFPSTDDEVVGFVKDAESIMKKLTGGAKELDVISIFGMPGLGKTTLARKVYDNPSIVNYFDVKAWCSVSQAYNRRTLLIEIFKQATRDKSEIDEAVDIADKLQKTLKGRRYLIVLDDIWEVETWEDLGLYFPKGEDGSRVIVTTRIEEVAKHLQHCSDPYSLRFLTSKESWELLQKKVFRGESCPPDLLEAGLHVAEHCKGLPLVIVLIAGIIVKMERKASLWLEVANDLSSLALGEQGMKVIQSSYDHLEDQLKPCLLYMALYPEDYKIPVSDLLKLWMAEEFVENIDSENMEETSRILLNDLLKRSLVMVSGRQEINGAIEYCSLHDLVREFCLRRLTEEKYFMQLTVPYSSNQQLYSKESRLCIYIHDELVKQLD…	GCA_000390325.3	Nicotiana tomentosiformis	4098	Solanales	Solanaceae	Nicotiana	Nicotiana tomentosiformis	Nicotiana_tomentosiformis_Helixer_CM066020.1_001782.1_NL
Helixer_CM066020.1_001781.1	CHAIN	chain	1	772	(NBARC)(LRR)	NLR	CC-NLR or CCR-NLR or CCG10-NLR	NL	MEVVEACGKGTFSTAEPSTRRSFPSTDDEVVGFEKDAESIMKKLAGGAKELDVISIFGMPGLGKTTLARKVYNNSSIVNHFDVKAWISVSQAYNRMKLLVEIFKQVTGDKREMKEDVDIADKLQKTLKGRRYLIVLDDIWEVDAWEDLGLCFPKGEDGSRVIVTTRIEEVAKHLQHRSDPYSLRFLTPEESWELLQKKVFQGESCPPDLQEAGLQVAKHCKGLPLVVVLIAGIIVKMEREASLWLEVANDLSCHVLGEQSMKVMQSSYDHLEDHLKSCLLYMAFFPEDHEILVSDLLKLWMAEEFVENIDTENIEETSRICLNDLLKRSLVMVSKRSFNGDTEYCTVHDVVREFCLAKLIEEKYMQLTMPYSPNRHVYSKESRLCIYIHDDLVKQLDHC…	GCA_000390325.3	Nicotiana tomentosiformis	4098	Solanales	Solanaceae	Nicotiana	Nicotiana tomentosiformis	Nicotiana_tomentosiformis_Helixer_CM066020.1_001781.1_NL
Helixer_CM066020.1_001065.1	CHAIN	chain	1	771	(NBARC)(LRR)	NLR	CC-NLR or CCR-NLR or CCG10-NLR	NL	MEVVETCEKRSQAHAMPSTQRSFPSIDDEVVGFAKDAEYVMKKLTGGSKELDVISIFGMAGLGKTTLARKVYNNTSIINHFDVQAWCTVSQTYNMRTLLVDILEQATNKEWKIKEDFDIADKLQKTLKGRRYLIVLDDIWKVEVWEVLGLCFPKGEDGSRVIVTTRIEEVAKHLQHHSDPYSLRFLTLEESWELLQKRVFQGESCPLDLREAGLKVAKHCKGLPLVIVLIAGIIVKTEREASLWLEFANDLRSHVLGEQSMKVIQSSYEHLEDHLKPCLLYMGLFPEDHKIPVHDLLKLWMAEEFVVNVDTENMEEASRFCLNDLLKRSLVMVSRRRINGDIECCTLHDVVREFCLRKLAEEKFMQLTVPYNPYDQHLYPQESRLCIYIHDDLVNQLDH…	GCA_000390325.3	Nicotiana tomentosiformis	4098	Solanales	Solanaceae	Nicotiana	Nicotiana tomentosiformis	Nicotiana_tomentosiformis_Helixer_CM066020.1_001065.1_NL
Helixer_CM066021.1_000642.1	CHAIN	chain	1	888	(CC)(NBARC)(LRR)	NLR	CC-NLR	CNL	MANVAVEFLVENLMQLLRDNAELIIGVKDEAESLLQDLNEFNAFLKQASKSRSENDVHKELVKKIKTVVNSAEDAIDKFVIEAKLHKDKGVGRFVDVKHYKRVYDVAGEIKAIRDKVKEIRLNNSHGLQALQDEDQSARYVEERKPPVVEEDDVVGFEEEADKVINRLLGGSDGLEVVPVVGMPGLGKTTLANKIYKHPKIGYEFFTRIWVYVSQSYRRRELFLNIISKFTRNTKQYHGMCEEDLADEIQDFLGKGGKYLIVLDDVWSPDAWERIRIAFPNNNNKSNRILLTTRDSKVAKQCKQCIGIPHDLKFLTEDESWILLEKKVFHKDKCPPELELSGKSIAKKCNGLPLAIVVIAGALIGKGKTSREWKQVDQSVGEHLINKDQLENCNKLVQM…	GCA_000390325.3	Nicotiana tomentosiformis	4098	Solanales	Solanaceae	Nicotiana	Nicotiana tomentosiformis	Nicotiana_tomentosiformis_Helixer_CM066021.1_000642.1_CNL
Helixer_CM066021.1_001138.1	CHAIN	chain	1	898	(CC)(NBARC)(LRR)	NLR	CC-NLR	CNL	MGYAAVISLIQTLKQVMQQKPRWVIGDTRKMVESLLDSVGYFQNFLESSCNIRRQDSCKQQFEELEREIRIAVNEAENVIELNIYEFNQLERCRSRLGLSRQPICDDLPPLLEKIDAVKRKILMQNSSIISSTKVDSLLGLDSSSRHIVNMSLENVVVGLEDDLMKIMRRLIGPPCGREVVSILGMAGIGKTTLAKKAYHHPEIRNRFDIHVWVTISQEYRIRDLWLSILSCIPHISETYPMDVRDEINESTDDQLMDMIYKKLKCRRYLVVMDDIWSKEIWDLMTRIFPDDNNGSRIILTSRHEQVAKHADPDSKPHKMSLLNSDNSWKLLKGKVFGVEHVCPPELEDIGKQVAQKCQGLPLALLVVAGHLSKISTTRKCWNDVAKTISKIVASEPDK…	GCA_000390325.3	Nicotiana tomentosiformis	4098	Solanales	Solanaceae	Nicotiana	Nicotiana tomentosiformis	Nicotiana_tomentosiformis_Helixer_CM066021.1_001138.1_CNL
Helixer_CM066022.1_001179.1	CHAIN	chain	1	873	(CC)(NBARC)(LRR)	NLR	CC-NLR	CNL	MAAYVALTSLMGTIQQLQLLQSNLDLLDTHVESLNLLYEKVDSLKELLDNFDGEQMKNLHAKVRHIANEAEDEVESQMKVVMDEQHDVLHQKEALESLSEILQRGIENVDSLKEELIKDSQNNTSQAGNSALGDSSSPRLHALTLENDMVGYNIEQANMLSRLTSGSPELEVISVTGMGGIGKSTFAKKLFSHPSILSFFDIRGWITVSEDYSYRKMLLGLLVDANIGKEEDLDKKSDSDLAVCLKQNLMGRRYLIVVDDIWSKNAWDEISLCLPDDGKRSRVLLTTRDVEVAQYASSPKDPFRMHLLDQEDSWNLFYQNAFIEKGFAIEFEDVGKEVAKNCNGLPLMIAVVAKVLSSKRTLDEWTKVAESVSSLAEVDAYQQCSGVLALSYNHLPSYL…	GCA_000390325.3	Nicotiana tomentosiformis	4098	Solanales	Solanaceae	Nicotiana	Nicotiana tomentosiformis	Nicotiana_tomentosiformis_Helixer_CM066022.1_001179.1_CNL
Helixer_CM066022.1_001178.1	CHAIN	chain	1	804	(CC)(NBARC)(LRR)	NLR	CC-NLR	CNL	MAAYVALTSLMGTIQQLQLLKSNLGLRNTHVRRLKLLYEKVDYLQEFLDNSDDEQTKNLHVKVKYIANEAEDEVESQIKVIMNEQWDKLPQKDALKSFFKILQQAVEKVDSLKEELINTSPRLHAPILENDMVGYNNEQTSMLGQLTGGSTQMEVISVTGMGGIGKSTFAKKLFTDPSVLSFFDTRGWITVSENYSYRMMLLALFQYVAIGKEEELDNKSDSELAVCLKQGLMGRRYLVVMDDIWSKKAWDEIRLCLPDDGKRSRVLLTTRDVEVAQYASSREDPFRMHLLDPDDRLPLMISVVAKILSSKRTLDEWRKVAEGVSSLADVDAYLQCSGVLALSYNHLPSYLKCSFLYFGLFPKVSEISVEKLIRLWIAEGLLKVKGMEGLEETAASHLG…	GCA_000390325.3	Nicotiana tomentosiformis	4098	Solanales	Solanaceae	Nicotiana	Nicotiana tomentosiformis	Nicotiana_tomentosiformis_Helixer_CM066022.1_001178.1_CNL
Helixer_CM066022.1_001177.1	CHAIN	chain	1	872	(CC)(NBARC)(LRR)	NLR	CC-NLR	CNL	MAAYVALTSLMGTIQQLQLLQSNLDLLDTHVESLNLLYEKVDSLQELLDNFDGEQMKNLHAKVRHIANEAEDEVESQMKVVMDEQHDRLHQKEALENLSEILQRGIENVDSLKEELIKHSQNNTSQAGNSSLGDSSSPRLHASTLENDMVGYNIEQANMLGQLTSGSPELEVISVTGMGGIGKSTFAKNLFSHPLILSFFDIRGWITVSEDYIYRKILLGLLIDANIGKEEDLDKKNDSDLAVCLKQRLMGRRYLIVVDDIWSKNAWDEIRLCLPDDGKRSRVLLTTRDVEVAQYASSPKDPFRMHLLDQEDSWNLFYQKAFVKNGFAIEFEDVGKEVAKNCNGLPLMIAVVAKVLSSKRTLDEWKKVAESVSSLAEVDAYQQCSGVLALSYNHLSSYL…	GCA_000390325.3	Nicotiana tomentosiformis	4098	Solanales	Solanaceae	Nicotiana	Nicotiana tomentosiformis	Nicotiana_tomentosiformis_Helixer_CM066022.1_001177.1_CNL
Helixer_CM066022.1_001175.1	CHAIN	chain	1	422	(CC)(NBARC)	NLR	CC-NLR	CN	MSAYVALTSLMGTVQQLQLLQSNLDLWNTHVESLNLLYEKVDSLQEFLDSSDAEQMEILQAKVKHIANEAEDEVESQMKVVMDEQYDGLHQKETLESLFEILQRAINVDSLKEEVFKHSQNNNLQAGNSSLGDSSSPRLHASTLENDMVGYNTEQANMLSQLTRDSPELEVNAVTGMGGIGKSTFAKKIFAHPPVLSFFDICGWITVSEDYSYRKMLLGLLKDVNIGKEEDLDKKNDSDLAVCLKQSLMGRRYLIVVDDIWSKNAWDEIRLCLPDDGKRSRVLLTTRDVEVAQYASSSKDPFKMHLLGPDDSWNLFQQKAFAGKGFPIEFEDVGKDVAKNCKGLPLMIAVVAKILSSKRTLEEWRKVAERVSSLAEVDAYQQCSGVLALSYNHLPSYLK…	GCA_000390325.3	Nicotiana tomentosiformis	4098	Solanales	Solanaceae	Nicotiana	Nicotiana tomentosiformis	Nicotiana_tomentosiformis_Helixer_CM066022.1_001175.1_CN
Helixer_CM066022.1_001174.1	CHAIN	chain	1	902	(CC)(NBARC)(LRR)	NLR	CC-NLR	CNL	MAAYVALTSLIGTIQQLQLLHSNLNLGDTSLKSLNLLYEKVDSLHELLDNSDAEQTENLHAEVKHIANEVEDEVESQMQVVMDEQHDGLHKQEALESLFEILQRAIEKVDSLKEGLIKHSQNENLQAGNSSLCDSSSPRLHAPTLENDMVGYNIEQANMLSQLTGGSAPLEVISVTGMGGIGKSTFAKNLSSHPSILSFFDICGWVTVSEDYSFRKMLLGLLKDANIAKEEELENKNDQVLADRLKKGLKGRRYLIVVDDIWSKEAWDDIRLCLPDYGIRSRVLLTTRDVEVAQYASSSKDPFRMHLLNPDDSWNLFYQKAFAENCFPVEFENVGKEVARNCKGLPLMIAVVAKILSSKRTLDEWRKVAQSVSSLADVDAYRQCSGVLALSYNHLPSYL…	GCA_000390325.3	Nicotiana tomentosiformis	4098	Solanales	Solanaceae	Nicotiana	Nicotiana tomentosiformis	Nicotiana_tomentosiformis_Helixer_CM066022.1_001174.1_CNL
Helixer_CM066023.1_000026.1	CHAIN	chain	1	770	(CC)(NBARC)	NLR	CC-NLR	CN	MAHNDIEDMLDHLRRIKSRGDLNVVKIETLEMELRFLRTFIKYPHALLPDFSVEIRKKAKLIAEMLHSVFDGIPGEYKTSLNVERLVSELQEFSEDNGTSLIYNFELNDLYMLEYMDYLDQNLNDALRYLVRSVTFFVEKINILQKIDRYLRKVKVIQNKIRFVRYLYGAEINGYVDRERLEGMHARIQFMADNVRQFCLALWINKDRDDTSDIEKFLLVFLGDIPNHVINGNRLNEVLEKVGVLVGDILCVIQMQLLSGSTIKDDASKIDLGTIQILEKIEDLKAQLERYYKSLKYRPSQFPTVGGLSFLDSLLRKLNEMMKSELCLDFMMKPHIVILEKEFSYLTSVFRDVAKMQHEHEILKDLQRRTINLAYEAEVAIDSIPSQCNALWYLFCSLP…	GCA_000390325.3	Nicotiana tomentosiformis	4098	Solanales	Solanaceae	Nicotiana	Nicotiana tomentosiformis	Nicotiana_tomentosiformis_Helixer_CM066023.1_000026.1_CN
Helixer_CM066023.1_001754.1	CHAIN	chain	1	856	(CC)(NBARC)(LRR)	NLR	CC-NLR	CNL	MADVALKFVVENLVPLIKETWELIGGAPEDCARLVDELDELKAFLDDAARYRQSNSKQWSQFVHKVQVIVYQAEGLVDKLLVQVKLHQDKNIFKQFFDANYAISVRELAKNIKVALEQVKKIRQENPEAFQKKPMLDDQPEIVAPRPQDTLLEENEVVGFDEEAKTVIKRLAEGRNELDVIPVVGLAGLGKTTLAIKIYKDPKVTYEFFNSIWVYVGPQEYKPKEIFLRILEGFTKRTAEHQNMSVNELTSKIQESMSKGGKCLIVLDDVWHPDVVKSVRSVFPKNSKGHKIMITTRDASIGRYANANPHMLKFLEDKESFQLLENRVFIGTSSKRCPEELVGYGESIAKQCSGLPLAVVVIAGALQGRINERVWKMVKQNVGEHLINKDKPESCLKYV…	GCA_000390325.3	Nicotiana tomentosiformis	4098	Solanales	Solanaceae	Nicotiana	Nicotiana tomentosiformis	Nicotiana_tomentosiformis_Helixer_CM066023.1_001754.1_CNL
Helixer_CM066023.1_000043.1	CHAIN	chain	1	1284	(CC)(NBARC)(LRR)	NLR	CC-NLR	CNL	MARNEIEDMLDHLRRIKIGGDLNSVKIDEIETLELELRFLRTFIKYYHFLLPDSLAKIIKKAQLIVEMLHSVFGGIPDECKTNLNVERLVSHLLEFIGGNASSSYSYELNDSYLSEYMDCLVKNLNDILVSLELDESETLLTDGLLQINRCLKQVKTIQKKMSFFRYLYATEMNGYIDHEKLEGLETRIRFMADNVGQFCFSLWILDEDEDDLNNILSKPPYLLCLIMLVELEMKKIFRGELKGSKFTQSRTFKDKKLPKGFLHHLRTLLVYLSNIILENFPNNVSARNFDLAMEFLLVFLADVPNRFVNGKRLNEVLEKVVALVGETLFLSQKLLASSTIKYHTSKTNLTPTEIIERSENLKAQVEERYYKSLKFIPYGQFPTVGGVSFLGSLLRKLD…	GCA_000390325.3	Nicotiana tomentosiformis	4098	Solanales	Solanaceae	Nicotiana	Nicotiana tomentosiformis	Nicotiana_tomentosiformis_Helixer_CM066023.1_000043.1_CNL
Helixer_CM066023.1_000047.1	CHAIN	chain	1	740	(NBARC)(LRR)	NLR	CC-NLR or CCR-NLR or CCG10-NLR	NL	MNDEEIVGFENDAERIIKCLNEGKKELDVIPIVGMAGQGKTTFARKLYNNDNIVYHFDVRAWCIISQTYNRQELLQEIFNQVTGSKGKVDEVGELADMLRKRLIGRRYLIVLDDMWDIKAWEDLRLSFPNGDTGSRIIVTTRLEEVGKQVKHDTDPYSLPFLTRDESLKLLQKKVFQKEACPHELQDVSLAVAKRCKGLPLVIILVAGIIKRKKMEESWWHEVKNALLSYLGEAEGYSLSTMQLSYDNLPDSLKPCLLYMGMFPEDARIPVSKLISLWIAEGFMQNIESERLMEEAAEGYLMDLISSNVVIVESRKYNGKVKYCQVHDVVLHFCLEKSREEKFMFAVKGNYSDFQPSGWKETRLSIKLTKELSKIELLTAEPFHQHLRSLITNDGGEYS…	GCA_000390325.3	Nicotiana tomentosiformis	4098	Solanales	Solanaceae	Nicotiana	Nicotiana tomentosiformis	Nicotiana_tomentosiformis_Helixer_CM066023.1_000047.1_NL
Helixer_CM066023.1_000048.1	CHAIN	chain	1	1117	(CC)(NBARC)(LRR)	NLR	CC-NLR	CNL	MLDHLRRIKKGGDLNSVKIDQIETLEMELRFLRTFLEYHHVLLPDSFVNIAKKVQLVGEMIQSVFAGNTDGCKTNLNVERLASHLLKFIEGKTSSRFNYELDDSYLLEYMDYLDKNLNDAPRYLVKSDPFLRKGLKILQKTDRFLKQVIFIQKKMKFLRYLYGTEINGHIDHEKRKRLEIQMQLVADNVVQFCATLWTNEIDGDDTSNIENKPSYLICLVVLVELEIKTIFRGELKASKFSHSTTFKTQKLPKGFSHHLHSLLVYLREKKLGNFPSNVSAQNIDAAIELLLDSLNDVSNSATNCKMLNEVLEKVGDLVGDVLCVIHRSIIKDKTRKINLCSVQILKKTENLKAQVLERYYKLLKFTPSQFPTAGGLSFLDSLLRKLNEMLKSESGLDLK…	GCA_000390325.3	Nicotiana tomentosiformis	4098	Solanales	Solanaceae	Nicotiana	Nicotiana tomentosiformis	Nicotiana_tomentosiformis_Helixer_CM066023.1_000048.1_CNL
Helixer_CM066023.1_000051.1	CHAIN	chain	1	1187	(CC)(NBARC)(LRR)	NLR	CC-NLR	CNL	MTQNDIEDMLDNLRRIKSRGDLNSIKIKTLEMELRFLSTFLKYHHFLLPDSLVKIAKKAQLIDEMLQPVFGGNPDECKTNLNVERLVSQLLEFIEGNTNLRYNFELNDSHLSEYMDCLDKNLNDVQMFLELDTEWTNKRFLEQVKIIQKKMRILRYLYATEISSYIDHEKLEGLETRIQFMLVELEMKKTFLGEIRASKFSHSTTFKKQKLPKDFSHQLHSLLVCLKCKKLKNFSDTISVRNINVAIEFLLVFLADVPNHVINGKRLNEVLEEVGARAGDVLCVIHSSMIKDDTSKINLCSIQILEKTENLKVQLERYYKSLIFTPSQFATVGGLSFLDSLLRKLNEMMKSELGLDFMMKPHIVILEKEFSYLTSVFRDVAKVQHEHEILKDLQRRTIN…	GCA_000390325.3	Nicotiana tomentosiformis	4098	Solanales	Solanaceae	Nicotiana	Nicotiana tomentosiformis	Nicotiana_tomentosiformis_Helixer_CM066023.1_000051.1_CNL
Helixer_CM066023.1_000052.1	CHAIN	chain	1	421	(CC)(NBARC)	NLR	CC-NLR	CN	MADVALQFVVDTLVPIIIENWKLIGGTKEDSAHLLGELNRSKAFLQDAAKYRESNSEQWKYFIKEVQAGRLNRSTYLKRNIIVQNLDTKYAKKVWDLANEITDTLEQVKKIREQNPEAFHAKSMLDYQPDIVAPGPQDTLFGPQQYKPKEVFLSILEGFTKRTTEYQNMAVSDLTNIIREFILKEGKCLIVLDDVWATDVVDSVMKVFPENRKGHRIMFTTRDLHIGRYANPEPHSLKFLTDKESFQLLEKRVFGSNIRKCPEDLIAHGESIAKQCSGLPLALVVIAGALKGHTSERVWQMVKDNVGKHLINKDDPQSCLKYVEMSYGHLPEDMKACFLYCGAFPQGFEIPAWKLIRLWISEGLINSNLDGRPEDIAEIYLNELVNRNLVIVMQKSFQS…	GCA_000390325.3	Nicotiana tomentosiformis	4098	Solanales	Solanaceae	Nicotiana	Nicotiana tomentosiformis	Nicotiana_tomentosiformis_Helixer_CM066023.1_000052.1_CN
Helixer_CM066023.1_000056.1	CHAIN	chain	1	1433	(TRANSPOSON)(CC)(NBARC)(LRR)	NLR	CC-NLR	OCNL	MIVEAVLLPNRDIPADRRKLLAETQLIEPYKKKHLLTAVYAHNTKEERRELWRYLKNKERHRIKAFNSILRRGQTLAIEQQLELIQPYTEKDVKQAMFSIDSNKSPCPDGYGSGFNKATWSVIGQEKGMRGLKQGDPMSPLLFVLVMEYLSRTLKSISELPDFRFHPMCKATKLNHLIFADDLMVFCKADMQYISRVMEALDHFSEVTELVANLNKSNIFIAGVDAYFKERILEKTGFSIEMMAHTDIYDMLDHLRRIKSGGDLNRVKIDQIVTLETELRFFTTFLKYHHVLSHDSLVKITKKAQLIVEMLQLVFHGNIDECKTNLNVERLLSHLLEFKEDNTSPRSNYELDNSYLSEYMDYLDKNLNDVPRFLRYLYATEINSYVDHEKLEGLETRIQ…	GCA_000390325.3	Nicotiana tomentosiformis	4098	Solanales	Solanaceae	Nicotiana	Nicotiana tomentosiformis	Nicotiana_tomentosiformis_Helixer_CM066023.1_000056.1_OCNL
Helixer_CM066023.1_000910.1	CHAIN	chain	1	754	(CC)(NBARC)(LRR)	NLR	CC-NLR	CNL	MADTAVDFVIDNLKQLLRDNTDLIAAIVDDVKSLLVELQNLHAFLKQATKNRSHILKHLVEELITAVNEAEVSIDKFVIKAKLHQKKGIRKMFDCGHIMKARQCATEIKSIKEKLKEIRRENAYHIQFEDHQNVKDQELRKVPLPEEEDVVGFDEEAIEIINRLCKGSNDLEIIPIVGMPGLGKTTLANKIFKDDRLQYEFFTCIWVYVAQSYNRREVFLNIISKFTRNVKQFEYEAEEDLAEAIREFLGKGGKYLIVRMIYGHWRECWLLLKKKVFRKDECPLEFEELGRLIARKCMGLPLATVVIAGSLIGRYTRREWELVHQCVGEHIYSITKKLVQMSYDSLPFNLKVCFLYLGAFPRGFEIPVWKLVRLWIAEGFIPDQRPLTLESVAEEYLNE…	GCA_000390325.3	Nicotiana tomentosiformis	4098	Solanales	Solanaceae	Nicotiana	Nicotiana tomentosiformis	Nicotiana_tomentosiformis_Helixer_CM066023.1_000910.1_CNL
Helixer_CM066023.1_000789.1	CHAIN	chain	1	880	(CC)(NBARC)(LRR)	NLR	CC-NLR	CNL	MADLGLSFLIENLMQLLRDNEELIIGIKDAAENLLEDLKEFDVFLKKAAAYNSENKILKELVKKIRSVVNAAEDAIDKFVIESKLHKDKGVSRLLDLTHYKRVRDVASEIKSIREKVKEIRRTEVYALQNEDLSGRGGQERKSPVVEEDDVVGFDEEVRKIINRLFEGSDSLEVVPIVGMPGLGKTTLANQVYKHPEVVYEFYTRIWVYVSQTYRRRELFLNIISKFTRNTKQYHDSPEEDLADEIREFLGKSGKYLIVLDDVWSGEAWDRIRIAFPATNKGNRVLLTTRDSKVAKYCSHIPHDLKFLTVDESWILLQKKVFYKDKCPVKLEQPGKSIAEKCRGLPIAIVVIAGALIGKDKTTREWEQVDKNLSEHVINVDSMSCKKLVQMSYDNLPYD…	GCA_000390325.3	Nicotiana tomentosiformis	4098	Solanales	Solanaceae	Nicotiana	Nicotiana tomentosiformis	Nicotiana_tomentosiformis_Helixer_CM066023.1_000789.1_CNL
Helixer_CM066024.1_001084.1	CHAIN	chain	1	1757	(R1)(CC)(NBARC)(LRR)	NLR	CC-NLR	BCNL	MAEECRDVIGAINLVKGQHLGRTTINQLEDATKHLTHVAVFLTNLEKCYPENGISGQLRPLFLEARDGFSEMCSHFPRFNLTIKMGNIAEKFKASKASRSTSQMISEVLKIIEHETIAKRIRASKPSRSSSRITMEMVGPATSLLDKKLRHLRVFFTLIAKRCIEHESMKDLFTHVEDVAYTAAYLCFLGSNCNMDGEFSKLLERVSRPFSPELRQIYLSALIGLKSSSSETTTILNAKYMLDFVSALREDLRLRCDGRIQWLQRGLSYLSQSLRDIESYPLPREEVISLQLNMEALAIEAANTIYSSYDEEMHKTTEIDHVLFHLQLKFNYVKVEVDLIRLLTRQATITIGPMKSLIDYVWSELIFFRNYLLDALKQCKEKTKITVILTSIQSAISQA…	GCA_000390325.3	Nicotiana tomentosiformis	4098	Solanales	Solanaceae	Nicotiana	Nicotiana tomentosiformis	Nicotiana_tomentosiformis_Helixer_CM066024.1_001084.1_BCNL
Helixer_CM066024.1_001080.1	CHAIN	chain	1	1353	(CC)(NBARC)(LRR)	NLR	CC-NLR	CNL	MARERCYQAMTIIKKCMATRHLNSSTKDQLRYAYSKLGRLYYFLASNNPENWISAQLGPLFDEAYDGLSEVLGLLRDQDLASVTDTIRIISEKLQIVNPESTADRIYPSKQSEDVLYTAAYQSILCWKMDEESQPRVVGSSVNLEPDFSELLERMNLIEPEWRQLCISVLKPSYSSVSKEKDLSYSTQVSLYVNFVKKDLEELLSLDEVAFPDGLQWLQHGLDNLSEFPGISDNALLPLQAKFSHLDVEIILLQKLSSENSMKYYFLEELIFMRTFLMDTLDQCKEQIQISNVLLLVLSVTTDAASLINSPSRDSKEGESARGINLLHFQLLLKFKFIKAAIRQIISASSTPERPMWMDEYILENLLLEDEANLKLTDTDKFKRFHHGLLLLVTFLVDP…	GCA_000390325.3	Nicotiana tomentosiformis	4098	Solanales	Solanaceae	Nicotiana	Nicotiana tomentosiformis	Nicotiana_tomentosiformis_Helixer_CM066024.1_001080.1_CNL
Helixer_CM066024.1_000963.1	CHAIN	chain	1	745	(NBARC)(LRR)	NLR	CC-NLR or CCR-NLR or CCG10-NLR	NL	MSSQLGRTPRINEEIVGFEDVIEKLRHKLIRGTRGRDVISIVGMPGQGKTTLAYRLYCDRSVVSHFDICAQCCVSQVYSRKELLLALLHDAVGEDFQHRGRRDSELANMLRKALVWKRYLILLDDVWENSAWDDLIGCFYDANNGSRIILTTRHHEVANYARFHTDPFLLRMFNDDESWELLKSEVFAEESYSSPLEDVGRQIAKKCGGLPLSVILVAGILARMERKEESWKQVATTLSSHIHGDSKAIVEQSYQILPYHLRSCFLYFGEFLEDRVIDASRLTRLWISEAFIKCCEGKSLEDIAEGYLENLIGRNLVMISQRADSDGKVEACRLHDLLLEFCKEKATEENLLIWIIREQNANLSSNIYSRKQHVQCRLAFREVDNLEEWSSSCSLVGSV…	GCA_000390325.3	Nicotiana tomentosiformis	4098	Solanales	Solanaceae	Nicotiana	Nicotiana tomentosiformis	Nicotiana_tomentosiformis_Helixer_CM066024.1_000963.1_NL
Helixer_CM066024.1_000961.1	CHAIN	chain	1	1271	(R1)(CC)(NBARC)(LRR)	NLR	CC-NLR	BCNL	MFLDKDLSKTRRDFLEFRPSNIDDVSRDRLEFFLWELNFLDSFLSLQCFTFAGECGMLDVSKKMKEIWKKSISVQQATQRIFFSDSDWEGSVDPNFDPFTSNVPTGIWKSKLEFQSKYSFAQVSSILLPANKDDIPTPKFLMEFLDGVIENLNVLLQIDDPRSLLYVPEPKEQLKEVLKELNLLRFFVCFVSNKCTEPAQSEHTFFTHVLIVSSHAAMVAWLYLPVHCKENQDVAPGEMNALISNLLQMKIRPIQPGIRKIYTDVLCTLKSITQPGWHPNIQNKHVTDSGFVEAPAHNLMKLPTVSNPSGRVSSNDQMAILQDMLSLIRANLIHLPILDLEFCLQDMDTVIVDAGLLIYSLYDSEGEKEGMTLEDVNQALGLDLPGNIQPVKAMIYLII…	GCA_000390325.3	Nicotiana tomentosiformis	4098	Solanales	Solanaceae	Nicotiana	Nicotiana tomentosiformis	Nicotiana_tomentosiformis_Helixer_CM066024.1_000961.1_BCNL
Helixer_CM066024.1_000959.1	CHAIN	chain	1	1261	(R1)(CC)(NBARC)(LRR)	NLR	CC-NLR	BCNL	MFLDKDLSKLRHDFFKFRPSNIDDVSRDRLEFFLWELNFLEGFLSLQSFTFVDVPQKMKEIWKKSITVQQATLQIIFSGSDREWSADPNFDPFAYDVPTEIWKTKLEFRSKYSFPDISSIAIPANKDDIPPRKFLMEFIDVVIENLNVLVQIDDPCSLLYVPEPKEQLKEVLKELNLLRFFVCFVSNKCTEPAQSGHTFFTHVLIASSHAAMVAWLYLPIHGKENQDVAPGEMNALFSNLLQMNIRPIQPGIRKIYTDVLCALKSIIQPGWHPNIQNKHVTESEFMEAPAHNLMKLPTVSNPSGTVSSNDQMAILQDMLSLMRANLIHLPILGREFHCQDMDTVIVDAGLLIYSIYDSEGEKEGMTMEDVNQALGLDLPGNIQPVKAMIYLIIRKAFQS…	GCA_000390325.3	Nicotiana tomentosiformis	4098	Solanales	Solanaceae	Nicotiana	Nicotiana tomentosiformis	Nicotiana_tomentosiformis_Helixer_CM066024.1_000959.1_BCNL
Helixer_CM066024.1_000954.1	CHAIN	chain	1	1272	(R1)(CC)(NBARC)(LRR)	NLR	CC-NLR	BCNL	MSSDKDLFNLKDGFLQLREHDSVCDVVRDRMNFFVWELKMVDSFLGLQSFPFAGECGIMLNVTQKMLKIWKTLYATLDNPNAESYLEEFIVTPRRDEFLDSNTDPFTFHVPTEIWKTKLEFIAKYSFPKIPLSVNKVDDIIPTPDFLMEFIDSVEENLSVLVQIDNPCSLLFVPGPKDQIEEVLKELKLLRFFILFLSHKCIDPQSQHSFFTHVLIEASHAALVAWLYLQNHGNKNQDLAPSEMNVSFSDLLKMKTNAILPGIHKVYVNVLQALKPTIQPGWHPTNQNEHAPGSVFIVETVAHSLVELPTVSNPCQIVGLNDQMEILREMRNLLRDNLINLPVLDLEHHSQDMGTVIVDAGLLIYSFYDIKGEKENTMLEDVNRELGLDLPRNIEPVKA…	GCA_000390325.3	Nicotiana tomentosiformis	4098	Solanales	Solanaceae	Nicotiana	Nicotiana tomentosiformis	Nicotiana_tomentosiformis_Helixer_CM066024.1_000954.1_BCNL
Helixer_CM066024.1_000415.1	CHAIN	chain	1	890	(R1)(CC)(NBARC)(LRR)	NLR	CC-NLR	BCNL	MANLIHLSLQDLEFHLQDIDTVMVDVGLLVYSLYDNEEKKEAVLGEANRELPLDLLSTIQHIKRVIYNITRKEFQSNLPRIHGIGYVDFLLNNLKEFQDRYSDSLAFVKTQLYLIQKELESVQPFLLSVAQERHSNDDKLQHSVALLIGKAYEVEYIVDACISKKVPDWCLMLWLLDIIEEIRAEVPKIQQKKMIEVDLALHDTTNTGADHTPLELAPEMNEGIMGFDDVMKQLRNKLTNGPKELDVISITGMPGLGKTTLANRLYVDESVVSHFDVRAQCCVFQVYSRRGLLLSILIMLDVRFDKEKKDNELAVILRQFLYPKRYLILIDDVWETTVWDDLRWSFPDDNKATKVGSYCKVKVFGDKGCSPVLERVGQEIARKCGGLPLSLVLVAGILE…	GCA_000390325.3	Nicotiana tomentosiformis	4098	Solanales	Solanaceae	Nicotiana	Nicotiana tomentosiformis	Nicotiana_tomentosiformis_Helixer_CM066024.1_000415.1_BCNL
Helixer_CM066024.1_000453.1	CHAIN	chain	1	921	(R1)(CC)(NBARC)(LRR)	NLR	CC-NLR	BCNL	MLNFLRAHLLIQVSKFCLQDIDSVIVDAGILVYSLNKKEKGDLDFRAKIQNLQAMIYLITRKTFLLQSNLPRIDGVGSADFILDKREKFLTLYSNSVDSVKRQLQTIQKELKCLQVVVETQDGLQHFVTHTNVLVYEVEYVFDACKKKDVPDWCLFLWILNIGEDIRVLMAEAAEVQENTAFDLVLHNITDAAPTHTSSRFASNPSTNEEMVGFKDVMNELRGKLIKGSVNLDVISIVGMPGLGKTTLANKLYVDELVARYFDFRAHCCVSQEYKRKDLLLALLRGVTDDTAKLDRKAENELADRLQKLLKRKRYLVLIDDVWERSAWDDLQACFPENNNGSRIILTTRHYEVASYAKHVSDPHKLRFFSIDESWTLLQNKVFNKERCPKDLKVVGKSI…	GCA_000390325.3	Nicotiana tomentosiformis	4098	Solanales	Solanaceae	Nicotiana	Nicotiana tomentosiformis	Nicotiana_tomentosiformis_Helixer_CM066024.1_000453.1_BCNL
Helixer_CM066024.1_000533.1	CHAIN	chain	1	1727	(R1)(CC)(CC)(NBARC)(LRR)	NLR	CC-NLR	BCCNL	MAKECFYVQVALDLVRDKHLDSSTDNQFKNVADQLKHVFPSLVAVEKAHPENGISVQLRALFMEALHEIGTICSHMNDQAGETSDTIGMISKLLNMIQLENIAERIKASKPSRSSSLIIIEMVGSVVALLDCFGIILCLLLLKHHNAPSTFVLQKKLSYLKAFVTLAAKRCIEHERMKDLFTHAEDVAYSALHLCFFVAAYNMEEDDDLQARVLDCEFSKLRERISPFRPELRQIYLSLLIGSKSSQSETTMSVNFISDFVYGLKEDLEELLSRDASLKVTFDDRIPWLQQGLSYLFRFLLDIVSERIPLGEFNSLQPHIEALAIEAAIVIYSSCYNEDMDLKTTEIDHVLFLLQLKFNHVTVDVHLIKLLNSEAAIIAPLGNLIDYVREELALLGTFL…	GCA_000390325.3	Nicotiana tomentosiformis	4098	Solanales	Solanaceae	Nicotiana	Nicotiana tomentosiformis	Nicotiana_tomentosiformis_Helixer_CM066024.1_000533.1_BCCNL
Helixer_CM066024.1_000561.1	CHAIN	chain	1	694	(NBARC)(LRR)	NLR	CC-NLR or CCR-NLR or CCG10-NLR	NL	MEFEELVGFREYVNVMIRQLVREPRDLDVISIVGMAGQGKTALTRKVYNNHYIVDHFDVRAWCSISKIYNRRKLWLDILKQIKGDKRDTVDDDYSIADMLRKSLYGRRYLIILDDIWEVRAWDDLRLCFPNTENGSRIMVTTRDVHVAMHIKHHSDPCLLPFLKDEESWELLQKKVFQGESCPLELLNVGPLVAKKCNGFPILIIMIAGILSRKKEDPSFWLEVAYDISSHASVEDSMKMIQSSYDQLEDHLKPCLLYMGLFPKGYEIPVSDLLKWWIAEEFVLEETSNSCLNDLVRRNLVMVSKRRANGEMKYCIVLDQVREFCLRKIKEEKFIESIVPYNSCQPVDSDVQRLCMYIHDTMKTDYKERESFEQRQMPLEFIAHPKFGISGCKNLFPLL…	GCA_000390325.3	Nicotiana tomentosiformis	4098	Solanales	Solanaceae	Nicotiana	Nicotiana tomentosiformis	Nicotiana_tomentosiformis_Helixer_CM066024.1_000561.1_NL
Helixer_CM066024.1_000790.1	CHAIN	chain	1	579	(NBARC)(LRR)	NLR	CC-NLR or CCR-NLR or CCG10-NLR	NL	MEDIDICERTPALTSAEPSTRRSYASADEELVGFDDDARNVIQKLIGGPTELDIISIVGMGGIGKTTLARMLYNNHSTHFDVQVWCTVSETYNVRELLLEMLKQIMGDTHVTINDYSIVDVLSKILRTKKYLIVLDDIWEVKVWEELRLSFPDGGNGSRIMLTTRSAEVAMELKHHSDPYFLSCLSDKQSWELLQKKVFQGESCPPELQSVGAEIATLTKGLPLAVTVIAGILSQMERQASLWLEVAHKLCPSSLEQQLMGVMQLSYDHLEDHLKPCLLYMGLFPKRYEIPVSDLLKWWIAEEFVQNIDTLKLEETSRSCLYDLVSRSLVMVSKRRTNGEIKYCTVHDQVREFCMEKITKEKFMQPLVPYNPRQTSDSDEQRLCMYIHGTMKSNISKEM…	GCA_000390325.3	Nicotiana tomentosiformis	4098	Solanales	Solanaceae	Nicotiana	Nicotiana tomentosiformis	Nicotiana_tomentosiformis_Helixer_CM066024.1_000790.1_NL
Helixer_CM066024.1_000789.1	CHAIN	chain	1	786	(NBARC)(LRR)	NLR	CC-NLR or CCR-NLR or CCG10-NLR	NL	MIRPKRDKSLTVFLSLLPTILKESKIIDMENVEKTAAHAKPSTEGSFLSNNEDFVGFEEDVNQIIQKLTGFGGPKQRDIISIVGMPGLGKTTLAKKVYDNPLIIHHFNVRAFCTVSQKYDERKLLVEILKQVTGDKLDINEDVDVADAVKKALFGWRYLIVLDDIWNYNAWEDLQLCFPSEEKGSRIMITTRDEKVAKEIKQHSDPYLLRFLTKEESWELLQKKVFQCESCPPELCEAGEEVAKNCKGLPLVIVLTAPIIAQKERQASVWLEFAKVLSSHGLEELSTKAIRSSYDNLRVHLKHCLLYMGYFPEDFKIEVSDLLKLWIAEELVQNIDTKNLEKASKDCLNDLVNRSLLIVSKRRSNGDIKYCMVHDLVRAFCSSKLEEENFKQQIAPYNL…	GCA_000390325.3	Nicotiana tomentosiformis	4098	Solanales	Solanaceae	Nicotiana	Nicotiana tomentosiformis	Nicotiana_tomentosiformis_Helixer_CM066024.1_000789.1_NL
Helixer_CM066024.1_000788.1	CHAIN	chain	1	722	(NBARC)(LRR)	NLR	CC-NLR or CCR-NLR or CCG10-NLR	NL	MEDIVESCDRTPTPAKRRYSPIDEELVGLQDDAERIHRHLTRGTKELDVISIVGMPGQSKTTFVRRLYNNPSIVSHFDVRVWCSFSQTYNVGKLLLEILKQIIAGKRVIVGGRSMADMLRKSLMRKRYLIVLDDMWEIKAWDVLRSSFPDDRIGSRIILTTPLEQVARELKHHSYPFHLRMLDGEESFVLWQRTAFQGEICPPELLEVGRLVTRECNGLTDLIIMIAGSIPKKERRDPKSWLKVARELRSQSFEESLMKMIQSSFDRLEDHLKCCLLYMGLFPKGYEIPVSDLLKWWIAEEFVQTIDTLKLEETSKSCLYDLVDRYLITVTETRSDGEIKHCKVREEVHDFCSRKIREEKFMQLVVPYNPHQPAVDTDEQRKCMYIHDTMKNEYSSDKA…	GCA_000390325.3	Nicotiana tomentosiformis	4098	Solanales	Solanaceae	Nicotiana	Nicotiana tomentosiformis	Nicotiana_tomentosiformis_Helixer_CM066024.1_000788.1_NL
Helixer_CM066024.1_000570.1	CHAIN	chain	1	887	(CC)(NBARC)(LRR)	NLR	CC-NLR	CNL	MADVAVNFLVENLMHLIIDNAGLIIGIKGEVEHLLHDLNDFNAFLKQAAKSRRDNEVLKSLVKKIRKVVNDAEDSIDKFVIEAKRHDDMNKFAQWFHLTHVTRAKGVADEINTIRERVKVIRENDAYGLQAITFDDNFNKGAQERKVPVVEEDNVGGFDEEVKTVIDHLIGGSDHLEVVPIVGMPGLGKTTLAYKIYKDPKVECEFFPCIWVNVSQLYKRREIFLNIISKFTRNSKQYYDVPEDDLADEARELLGKGGKYLIVLDDVWTMEAWDRIKIAFPDNGKCSRVLMTTTHRNVARYCNDKPHYVKFLTKNESWELLEKKVFYKEKCPRELELPGKSIAENCRGLPLAIVVIAGALMGKGKTTREWKLVADSVGEHLINRDPENCKKLVQMSYDC…	GCA_000390325.3	Nicotiana tomentosiformis	4098	Solanales	Solanaceae	Nicotiana	Nicotiana tomentosiformis	Nicotiana_tomentosiformis_Helixer_CM066024.1_000570.1_CNL
Helixer_CM066024.1_000571.1	CHAIN	chain	1	1754	(R1)(CC)(NBARC)(LRR)	NLR	CC-NLR	BCNL	MARECQNMTELVDSWTIKQLYDAAEHLADVKFFLEKLEQVQPENAISAQLGPLFVEAYDGSSEIWSHMDQCQWTCTIRMMISKVLKIIKLENIAERVKPAKPSTSTSPMILEVLKITKPENIAKRIKASKPSSSPGLITMEMVGFIEVLLDTAHDKLWSFSLVHASRLYVLKRKLRYLQVFFTLTTRWCIEHENMKDLFTHVEDVAYTATHMCFLGVGKTMDREFSELLEKISPFKPKLRQIYKSLLTVSKSSLLDTTMNVRISPFSFVSALQEDLKELVIRDTSLKVFLDNQIPWLQQGLLYLSRYLRDIELEFTPLEEFNSLQSNIVALAIEAAIAIYSSYDEEMDETTEMKHVFFHLQLKFSHVKLEACLIKLLNSESTIVAPLKDLIHYIREELI…	GCA_000390325.3	Nicotiana tomentosiformis	4098	Solanales	Solanaceae	Nicotiana	Nicotiana tomentosiformis	Nicotiana_tomentosiformis_Helixer_CM066024.1_000571.1_BCNL
Helixer_CM066024.1_000572.1	CHAIN	chain	1	884	(CC)(NBARC)(LRR)	NLR	CC-NLR	CNL	MADVAVKFLVENLMQLLIDNADLIVGIKGEVENLLQDLNDFNAFLKQAAKSRRDNEVLKSLVKKIRKVVNDAEDSIDKFVIEAKRHDDKNKFAQWFHLTHVARAKGVADEIKTIRERVKEIRLNDSYGLQAITSDDNSNQGAQERKVPVVEEDDVVGFDEEAKTVIDRLIGGSDYVVPVVGMPGLGKTTLAYKIYKDPKVEYEFFNRIWVYVSQSFNRREIFLNIISKFTRNTKQYHDTPEEELANEIKELLGKGGKYLIVLDDVWTREAWDRIKIAFPNNDKQNRVLMTTRQSNVAKCCNDKPHDLKFLTENESWELLEKRVFYKEKCPPELELPGKSIAEKCRGLPLAIVVIAGALIGKGKTTREWKLVADSVGEHLINRDPENCKKLVQMSYDRLP…	GCA_000390325.3	Nicotiana tomentosiformis	4098	Solanales	Solanaceae	Nicotiana	Nicotiana tomentosiformis	Nicotiana_tomentosiformis_Helixer_CM066024.1_000572.1_CNL
Helixer_CM066024.1_000785.1	CHAIN	chain	1	855	(CC)(NBARC)(LRR)	NLR	CC-NLR	CNL	MADTALNLLVENLLDSVRKKAKLIAENSKLQIAGLEDDFLHLEEEVQRLRALLKVAAQWQINSSKWKQLVNKDIRFAVHKAEDVIDVFAIRAQRCLESGFGVLGFLSIRRDSVRNLATKIDGLNEKVKEFLQNNQPAVQPETNSQELQDLPLKENEVVGLEEEAEKVIKRLVEGSEELNVVPVVGMHGLGKTTLAIKVFNDPQILNQFDSRIWVYVGQSYEIKDIFINILTCFIDRIEEYQDKDVNEIAKVICDFVPKEGKCLIVLDDVWAIGVVDFVKKTFPENSKGHRIMMTTPRQDVASCANPNPHDLKFLTQTESFLLLKSRVFGTGCFPEELTDLGESIAQKCCGVPLAIIVIAGALRGRKDKNNWLKVQKYFWQHLIIKNDPVRCWKFVEMSY…	GCA_000390325.3	Nicotiana tomentosiformis	4098	Solanales	Solanaceae	Nicotiana	Nicotiana tomentosiformis	Nicotiana_tomentosiformis_Helixer_CM066024.1_000785.1_CNL
Helixer_CM066024.1_000574.1	CHAIN	chain	1	1219	(R1)(CC)(NBARC)(LRR)	NLR	CC-NLR	BCNL	MFPLEVAKDQIEFLERELRFLDIFLNLQSSKAECDTLDVTQKAQTLLHDTRVDLSTLNLTSPNFYPSIYQMEGDIRLIKSEIRANYSFPKTSLPLSASKNGVAISEIVPEFMGTVVCILSDLLNIYDGRSVLFVPGPKEQIVEVLEELKSLRAFVCFVAKRCKEPQSCHHDFFTHIFVVAGHAAMLVWLSLPGTDNGTQDLASGEMNALLSDHLRMRIKPIEPSIRKIYVDVLQALKSTSQSGWRPDIQNENTTNSETAFLETVLHNLVELPAIGNTTVALKDETANLQEMLNLLRANLPYTPMQHLESHFEDLHIMIIDAGILVYSLYDVASAKVNQALLDFPGNIQHFNTVIYPIVQKVFQSNLPRIHGIGYVDFLLSNLNEFQGRYSKSLVSIKNQ…	GCA_000390325.3	Nicotiana tomentosiformis	4098	Solanales	Solanaceae	Nicotiana	Nicotiana tomentosiformis	Nicotiana_tomentosiformis_Helixer_CM066024.1_000574.1_BCNL
Helixer_CM066024.1_000577.1	CHAIN	chain	1	884	(CC)(NBARC)(LRR)	NLR	CC-NLR	CNL	MADVAVKFLVENLMQLLIDNADLIVGIKGEVENLLQDLNDFNAFLKQAAKSRRDNEVLKSLVKKIRKVVNDAEDSIDKFVIEAKRHDDKNKFAQWFHLTHVARAKGVADEIKTIRERVKEIRLNDSYGLQAITSDDNSNQGAQERKVPVVEEDDVVGFDEEAKTVIDRLIGGSDYVVPVVGMPGLGKTTLAYKIYKDPKVEYEFFNRIWVYVSQSFNRREIFLNIISKFTRNTKQYHDTPEEELANEIKELLGKGGKYLIVLDDVWTREAWDRIKIAFPNNDKQNRVLMTTRQSNVAKCCNDKPHDLKFLTENESWELLEKRVFYKEKCPPELELPGKSMAEKCRGLPLAIVVIAGALIGKGKTTREWKLVADSVGEHLINRDPENCKKLVQMSYDRLP…	GCA_000390325.3	Nicotiana tomentosiformis	4098	Solanales	Solanaceae	Nicotiana	Nicotiana tomentosiformis	Nicotiana_tomentosiformis_Helixer_CM066024.1_000577.1_CNL
Helixer_CM066024.1_000659.1	CHAIN	chain	1	843	(CC)(NBARC)(LRR)	NLR	CC-NLR	CNL	MAYAALSSLMHTLQQLLQPNQRLVCGSCIPQQHIESTYQSLSALQVFLEEATKEAKDIETRKSLEKRIRDVVYKVEYRVDSRLRSVIVADCGDDRERACKAFNEELQEVEKEVDSLKKEVIQIEFNKHGSKSAELATTSSSSRRYAIEQYTVVGMEDDFINILDRLTAQTHDLTVISVVGMGGIGKTTLARKAYDDSSIRYRFDTHAWVTVSENYNERQVLLDVIISISRDRTDESYETMSTDQLAEIVYKGLKGRRFLIIIDDLWSTEAWDQMQRLFPNDNNKSRILLTTRLNYVADYASPDFPPHSMSFLSLDDSWNLFTEMLFKEDLCPLLLQKIGKHIIQQCRGLPLSIVVIAGILGKMDPTHDNWKKIEENLNSFFGTVSEQCQSILSLSYSYL…	GCA_000390325.3	Nicotiana tomentosiformis	4098	Solanales	Solanaceae	Nicotiana	Nicotiana tomentosiformis	Nicotiana_tomentosiformis_Helixer_CM066024.1_000659.1_CNL
Helixer_CM066024.1_000698.1	CHAIN	chain	1	635	(CC)(NBARC)(LRR)	NLR	CC-NLR	CNL	MAYAATYSLMHTLEQLLQCKLLLIYRSCIQQHLESAFQSLSSLQVFLEYTSKEIKDIETLKTIEKRIRDIVYKAEERVDSALRRIIILVDQQKRERACKSFNEELQKVEKEVDSLRKELMEIEFIKHGTKSAEASTSTSSKRYATEQHTVVGMKDDFNTILDRLTAQTDQLTVIPVVGMGGIGKTTLARKVYDDSTIRYRFDKHAWVTISQVYNERQILLELVSSISQDKTDESNQKMSNDQLAEIVYRGVIGRRFLIVIDDLWSTEAWDQIQRIFPNENNRSRILLTTRLSYVADYASPDFPHHNMSFLSFDESWILFTERLLREDICPPHLDEIGKHIIQQCRGLPLSIVVVAGLLGKIDPTRDNWKKVEENLNSFFGTVSERCQSILSLSYSYLPQ…	GCA_000390325.3	Nicotiana tomentosiformis	4098	Solanales	Solanaceae	Nicotiana	Nicotiana tomentosiformis	Nicotiana_tomentosiformis_Helixer_CM066024.1_000698.1_CNL
Helixer_CM066025.1_000231.1	CHAIN	chain	1	884	(CC)(NBARC)(LRR)	NLR	CC-NLR	CNL	MAYVAVISLIRTLEQLVQRKPHLVSDETRTLMDSLLDSLEYFQDFVENTSKGSKDCGKVEELERLIRKVVEEAEDVIELKIYETIKRDALSKILLRTLDALKREVMGCRFGKNNVLNETMEKKALRKTLSRLIEKIDVVKRNVMESSFGTNELQGYGDPTNEELQTRDSLLGHSSRQVANLNLENVVVGLEDDLLKIKRRLTGPPSTREIVSILGMGGIGKTTLAKKAYDDPEIRHRFDIHIWVTVSQEYRVRVLLLGVVSFLSQLTNKIKTSTDDELMEAIYKKLKGRRYLVVMDDIWSSEVWELMTRIFPDDNCGSRIILTSRLKDLAMQADPNSTPHEMRLFNSDESWKLLNEKVFGVEQVCPPELEVLGRQVAQKCQGLPLAILVVAGHLSKIAR…	GCA_000390325.3	Nicotiana tomentosiformis	4098	Solanales	Solanaceae	Nicotiana	Nicotiana tomentosiformis	Nicotiana_tomentosiformis_Helixer_CM066025.1_000231.1_CNL
Helixer_CM066025.1_001822.1	CHAIN	chain	1	853	(CC)(NBARC)(LRR)	NLR	CC-NLR	CNL	MAYVAVISLLRTLEQFVQLQPHWISAEIRIMVDSLLVSLEYFQNFLENTSKRSQDHGHIKELERDIRTVVNEAEDVIELKIYEINQLDRTIASKALCEILPPLVEKIDLVKREVIGSSFSTDKIHGYGDPMNENLQLGHSSRQVANLKLETIVVGLEDDLIKIKRRLTGPPSTREVVPILGMGGIGKTTLAKKAYDDSEIRHRFDFHVWVTVSQEYRIRDLLLGVLSCTSNEIKETDDQLMDMIYKNLKRKRYLVVMDDIWSNDVWDLMTRNFPDDNNGSRIILTSRLKDLAIHADPDSPPHEMKLLSSDESWKLLHDKVFGVKHEICPPELKDIGKQVAQKCQGLPLALLVVAGHLSKIARTPESWRDVAKSVSIVAANESDKCLGVLAMSYNYLPNH…	GCA_000390325.3	Nicotiana tomentosiformis	4098	Solanales	Solanaceae	Nicotiana	Nicotiana tomentosiformis	Nicotiana_tomentosiformis_Helixer_CM066025.1_001822.1_CNL
Helixer_CM066025.1_000248.1	CHAIN	chain	1	886	(CC)(NBARC)(LRR)	NLR	CC-NLR	CNL	MADVAVNFLLENLMQLLRDNAELILGVKGEAENLLQDLSDFNAFLTQAAKRRTENEVLRGLVKRIRKVVNIAEDAIDKFVIAEKLHKDKGIARYMDLVHYKRVQDAAEEIRGIRETVKEIRRNNSYGLQALQDEDPAPGVGEERKLPVVEEDDVVGFDEEAKKVIDRLLEGSDNLKVVPIVGMPGLGKTTLANKIFKDATVEFEFFTRIWVYVSQSYKRRDLFLNIISKFRRNTTQYSHMSEDDLAQVIRDYLGRGGKYLIVLDDVWSGEAWDRLKIAFPNNNKCNRVLLTTRDNIVAKHYNDDPHKLKFLTDSEGWELLEKKVFHKDKCPSELEQHGLSIAKKCKGLPLAIVVIAGALIGKGKTTREWEQVDQSVGEHLINKDPENCKKLVQMSYDRL…	GCA_000390325.3	Nicotiana tomentosiformis	4098	Solanales	Solanaceae	Nicotiana	Nicotiana tomentosiformis	Nicotiana_tomentosiformis_Helixer_CM066025.1_000248.1_CNL
Helixer_CM066025.1_001799.1	CHAIN	chain	1	900	(CC)(NBARC)(LRR)	NLR	CC-NLR	CNL	MAYVAVISLAQTLEELVQQKPHWVSSDDETTKMLHSFRVSLKNFQDFLENTSKRRQHCGEVEELDREIRTAVEEVEDVIELKIYKTMKREALSKTLRTLVEKIEALKRGVMGCRFGKSKVLRKTMEEEALHKTLSPLVEKIDVLERNVMGSSFGTNEVQGYVDPTNDELQVEASLLGHSSSRRVAKLNPENIVVGLEDDLMEIKRRLIGTSSNREIVPILGMGGIGKTTLARKAYDDFEVRHRFDIHVWVTVSQQYRIRDLLLDILSRISADPIKQGTNSDQLMDKIYKVLKCRRYLLVMDDIWSCDNIWDIVSRTFPEDENSSRIILTSRINEVAMHADPNCTPYEMHLLNLDESWKLIHDKVFGVDQQFCPPELEEIGKQVAQNCQGLPLALLVVAG…	GCA_000390325.3	Nicotiana tomentosiformis	4098	Solanales	Solanaceae	Nicotiana	Nicotiana tomentosiformis	Nicotiana_tomentosiformis_Helixer_CM066025.1_001799.1_CNL
Helixer_CM066025.1_001513.1	CHAIN	chain	1	902	(CC)(NBARC)(LRR)	NLR	CC-NLR	CNL	MADVALQFVVETLMPIIIENWKLIGGAKEDSAHLLGELNRLKAFLQDAAKYRQSNSEQWKYFIKEVQVMVYKAEGLIDKLLVKGKLHQDKNILMQNLDAKYAKTVWDLAKEIRDALEQVKKIREENPEAFQAKPMLDDQPEIVAPGPQDTLLEENEVVGFDEEAKIVIERLAKGTDDLDVIPVVGLAGLGKTTLAIKIYNDPKISYEFFKTIWVYVGPQQYKPKEVFLSILEEFTKRTTEYQNMAVSDLTNIIREFILKGGKCLIVLDDVWATDVVDSVMKVFPEISKGHRIMFTTRDLRIGRYANPDPHSLKFLTDKESFQLLEKRVFGSNIRKCPEDLIAHGESIANQCSGLPLAVVVIAGALKGHTSERVWQMVKGNVGKHLINKDDPQSCLKYVE…	GCA_000390325.3	Nicotiana tomentosiformis	4098	Solanales	Solanaceae	Nicotiana	Nicotiana tomentosiformis	Nicotiana_tomentosiformis_Helixer_CM066025.1_001513.1_CNL
Helixer_CM066025.1_000649.1	CHAIN	chain	1	891	(CC)(NBARC)(LRR)	NLR	CC-NLR	CNL	MAYAAVTSLMSTLGLLLQSSCRLNLPHEEQTESLHKKVKEKIQSFHQKVSSLQAFLESLETNINDLKTIEHCEVKIKDAAHDAEYRIESVLENFYKAQNEKVRREAYEEFCKRLQKASESIDSNSRKLTESMKSGLQATSSLVQSFDLPEHSPQLGNNMVGHENELEDMKCMGGIGKTTFARKIYDDPEIKSHFDILAWVTVSKEYCVRKMLLQLLHCIPSTEEVRREARDDGELAGKLKQRLWKRRYLVVIDDIWSSKAWDDISIWFPDCKGSHILLTTRCGNVASYDAPGKPPHHMSSLSSEKSWELLQSKLLEKVELSPELVKIGKKVAENCHGMPLTITIVAGLLSKCNNGVYGWEQVAHDVKSAIYEDLGRQCEKILVLSYYYLPQHLKACFLY…	GCA_000390325.3	Nicotiana tomentosiformis	4098	Solanales	Solanaceae	Nicotiana	Nicotiana tomentosiformis	Nicotiana_tomentosiformis_Helixer_CM066025.1_000649.1_CNL
Helixer_CM066025.1_000650.1	CHAIN	chain	1	604	(NBARC)(LRR)	NLR	CC-NLR or CCR-NLR or CCG10-NLR	NL	MAEKKRLVTVAALQFACTDDVSTNVATAERKLVPLLHCIPSMKEVRRVARDDGEQAGKLKQRLWKHRYLVVIDDIWSSKAWDDISLWFPDCKGSHSLLTTRCGNVASYAAPGKPPHHMLSLSPEKIWLQSKLLEKVELSPELVKIGKKVAENCHGMPLTITIVAGLLSKCNNGAYGWEQVAHDVKSAIFKDLGRQCEKILVLSYYYLPQHLKACFLYFGIFPEDEEVDVRRLVELWVAEGFLKQADNKSLENIAEKCLQELIDRNVVLVSEHRFWGEVETCKIHDLLHELCLRQARSENFLPVINSKPRNSVTRISRSSKRDCLMIVRLISNFYWFNSHRCDQKKIRTIVYQGARRHAGRESLGFKNFKMIRVFDLRKLYFYGEIPTLVFDLVHLRYLS…	GCA_000390325.3	Nicotiana tomentosiformis	4098	Solanales	Solanaceae	Nicotiana	Nicotiana tomentosiformis	Nicotiana_tomentosiformis_Helixer_CM066025.1_000650.1_NL
Helixer_CM066025.1_001358.1	CHAIN	chain	1	908	(CC)(NBARC)(LRR)	NLR	CC-NLR	CNL	MAYAAVTSLMSTLGLLLQSSCRLNLPHEEQTESLHKKVKEQIQSFHQNVSSLQAFLESLETNINDLKTIEHCEVKIKDAAYDAEYRIESVLENFYKAQNEKVRREAYEEFCKRLQKASESIDSNSRKLTESMKSGLQATSSLVQSFDLPEHSPQLGNNMVGHENELEDVKCKLMKISSDERETMAITGMGGIGKTTFARKIYDDPEIKSHFDILAWVTVSKEYCVRKMLLQLLHCIPSTEEVRREARDDGELAGKLKQRLWKRRYLVVIDDIWSSKAWDDISLWFPDCKGSHILLTTRCGNVASYAAPGKPPHHMSSLSSEKSWELLQSKLLEKVELSPELVKIGKKVAENCHGMPLTITIVAGLLSKCNNGVYGWEQVAHDVKSAIYEDLGRQCEKIL…	GCA_000390325.3	Nicotiana tomentosiformis	4098	Solanales	Solanaceae	Nicotiana	Nicotiana tomentosiformis	Nicotiana_tomentosiformis_Helixer_CM066025.1_001358.1_CNL
Helixer_CM066025.1_001020.1	CHAIN	chain	1	1164	(R1)(CC)(NBARC)(LRR)	NLR	CC-NLR	BCNL	MSEIERRFLDTFLYWATQKGRIKDGRLRGHGMQVGDTVSGPRADLSSAEVKEGYEFLLSLDPGRWPLPNLCSPLFQKFIDYILQNVKDLFKKKKELNKFDLLKKEFQVLEESLKYLKTFLRFIKDASVALEKSRILFNHMEVVTRNAAYICYLCFVEEMDEDLASRLILKISNVLQEIKPIEPQVAKIYTGALRCLVKSQNQYNQDVIKLVEDSVHFLLKDHSKLLNSEACSLMLPPMKDQAESICQASKQLLTLLIYPPEDPYVDQGKLSDILTHVEGLIAEVASVAYSFSVDKAAEVNLIFSDLLKKIEVVMKDLNDRILKSPLSSKYNFPKTDGLGFIDSLLRYLKELLQNGKCDSAVKDLIAEAQEELSILRSLLEKFVKQQHAFEEVKKRDLWT…	GCA_000390325.3	Nicotiana tomentosiformis	4098	Solanales	Solanaceae	Nicotiana	Nicotiana tomentosiformis	Nicotiana_tomentosiformis_Helixer_CM066025.1_001020.1_BCNL
Helixer_CM066026.1_002050.1	CHAIN	chain	1	895	(CC)(NBARC)(LRR)	NLR	CC-NLR	CNL	MAAHAAVTSLMGIMQQLPQSCLDIQQGHKLLLELLHKKVGSLLEFLDNSDDEPMKDLQKKVKDLANKVEEKVESHIQRESQKTLLKMLQRVFHLPSKSHERLYKILLQAICAVDSIKEKLIKQMKNNNLQAVNHSISGSSSPRLHVSTLVNDMVGYNIEQERMRSQLTGHSSQLEVISIVGMGGIGKSTFASKMFSDPSILSFFDVCGWITVSKNYSLRKMLLTLLQDTVGVAKELDEKSDGELADRLQKSLKGRRYLIVVDDIWSREAWDDVRLCFPENNNRSRILLTTRDMKVAQYASSPKDLFPMRFLEPKESWHLFCQKVFGKKDCPTEFENVAKEVVSNCKGLPLMISVVAGTLSSKKTMDGWIKVAQSVISSVDLDDYQHCSRVLGLSYNHLP…	GCA_000390325.3	Nicotiana tomentosiformis	4098	Solanales	Solanaceae	Nicotiana	Nicotiana tomentosiformis	Nicotiana_tomentosiformis_Helixer_CM066026.1_002050.1_CNL
Helixer_CM066026.1_002049.1	CHAIN	chain	1	874	(CC)(NBARC)(LRR)	NLR	CC-NLR	CNL	MATVYAAVTSLMGTIQLISQSTSDLQEDHKEHLKLLYDKVGSMLEFLDTNSDDEPMKDLLKNVKDVAHKVEDEVESHIQREAQKKLLKMLQRVFHLPTNAHSRLLMILQRAIKDIDSVNRELLKLRENNMRAGNCSLGASTSSQSNASTLEKEIVGYNIEQELMLGQLRGHSSQLEVISIFGMGGIGKSTFAKRIFFDPSILSFFDIRAWIVVSKDYSIRKMLLSLLQNAIGVDEEADKKSDGEQPNRLQKSDGDLEDGLQKIDDALADRLQKSLKGRRYLIVVDDIWSTEAWDEIKLWFPDNSNRSRILLTTRDMNVAQYASFPNDPFPMRLLKPKESWHLFCQKAFGNKGTLSSKRTLDAWREVAKSVSSLVNLDDYERCSRVLSLSYSYLPSHLKA…	GCA_000390325.3	Nicotiana tomentosiformis	4098	Solanales	Solanaceae	Nicotiana	Nicotiana tomentosiformis	Nicotiana_tomentosiformis_Helixer_CM066026.1_002049.1_CNL
Helixer_CM066026.1_002048.1	CHAIN	chain	1	946	(CC)(NBARC)(LRR)	NLR	CC-NLR	CNL	MATVYAAVTSLRGTIKLISQSTSDLQEDHKEHLKLLYDKVGSMLEFLDTNSDDEPMRDLLKKVKDVAHKVEDEVESHIWRGDHKTLLKILQRVFHLPTKAHERLLMILQRAIEEVDSVKEELNKLKDNNNNNNMRAGNFSLGGSSSPRLHVSTLENNMVGHNIEQELMRGQLTGNSSQLEVISIAGMGGIGKSTFAKRMFNDPSIVSFFDVRGWVTVSKDYNLRKMLLSLLQDAGINAELDKKSDIGEHREEEEEEGGGQEEEGNLKKKKKKKKKISDVQLANRMQKSDGELADLLQKSLKGRRYLIVVDDIWSTEAWDEFRLWFPEYNNRSRILLTTRDIKVAQYASYPRDPSPMRFLKPEESWTLFCQKAFDQKVCPIEFKNIARKVVKNCNGLPLM…	GCA_000390325.3	Nicotiana tomentosiformis	4098	Solanales	Solanaceae	Nicotiana	Nicotiana tomentosiformis	Nicotiana_tomentosiformis_Helixer_CM066026.1_002048.1_CNL
Helixer_CM066026.1_002047.1	CHAIN	chain	1	935	(CC)(NBARC)(LRR)	NLR	CC-NLR	CNL	MATVYAAVTSLMGTIQLISQSTSDLQEDHKEHLKLLYDKVGSMLEFLDTNSDDEPMRDLLKKVKDVAHKVEDEVESHIWRGDHKTLLKILQRVFHLPTKAHERLLKILQRAIEEVDSVKEELNKLKDNNNNNNMRAGNFSLGGSSSPRLHVSTLENNMVGHNIEQELMRGQLTGHSSQLEVISIAGMGGIGKSTFAKRMFNDPSIVSFFDVRGWVTVSKDYNLRKMLLSLLQDAGVNAELDKKSDIGEHREEEEGEGGGGGGGGQEEEGNLKKKKKKISDVQLANRMQKSDGELADRLQKSLKGRRYLIVVDDIWSTEAWDEFRLWFPEYNNRSRILLTTRDIKVAQYASYPRDPSPMRFLKPEESWTLFCQKAFDQKVCPIEFENIAREVVKNCNGLP…	GCA_000390325.3	Nicotiana tomentosiformis	4098	Solanales	Solanaceae	Nicotiana	Nicotiana tomentosiformis	Nicotiana_tomentosiformis_Helixer_CM066026.1_002047.1_CNL
Helixer_CM066026.1_000170.1	CHAIN	chain	1	942	(CC)(NBARC)(LRR)	NLR	CC-NLR	CNL	MAAYAALTSLMGTIHLISQSNLDLLDGHKEHLKLLYEKVSSLLEFLDTNSDDEPMKDLQEKVKDLAHEVEDKVESHIQREAQKKLLKMLQRVFHLPTKAHERLLKILQRAVEAIDSIKEELFKQRENNNMQAGNSSLGGSNSLGSHVSTLENNMVGYNDEQASMLRQLTGDSRQLEVISIVGMGGIGKSTFAKRVFSDPSVVGFFDVRGWITMSKDYSIRKMLLSLLQDAGVDLDKVSDEEQADHLQKSDEEQADDLQESDEEPLDYLQKINNALADRLQKSLKGRRYLIVVDDIWSTDAWDEIKLWFPEYNNRSRILLTTRDMKVAQYASFPEDPFPMRFLDPEESWNLFCQKAFDKKTCPIELENVAKEVVENCKGLPLMISVIAGTLSSKRTLNEW…	GCA_000390325.3	Nicotiana tomentosiformis	4098	Solanales	Solanaceae	Nicotiana	Nicotiana tomentosiformis	Nicotiana_tomentosiformis_Helixer_CM066026.1_000170.1_CNL
Helixer_CM066026.1_001979.1	CHAIN	chain	1	717	(NBARC)(LRR)	NLR	CC-NLR or CCR-NLR or CCG10-NLR	NL	MIGFERETEMLMEKLVTGPRQLDVISIFGMPGLGKTTLVKRLYDHEAISNRFDIRLWCCSSQSYDKRSLLFELLNHIFKLDTSTKEKSDDELAEKLYRYLKGKRYLIVVDDVWNDEAWDDIKRPFPDDDKGSRIILTTRLESIATYAMISSSPHFLRLFTEEESWMLLKEKVFKEDNYCPQELEEIGKKIARKCGGLPLAIILIAGLLANNDKEVIYWQEISENLKSKIKGCMDIVESSYQHLPIHLQKCFLYFASFLEDQKVPVQKLIRLWIAENFVEASSTSKSIEMVAMDYLMDLISSNLVMVAKINSLGELKVVHIHDLVHEFSLVKAKNENFLLRINGVGELYSSRRSWLRRIGLVIFPNSGIRCKRVNILTPSQALLGEKFRFGRNINTLRFL…	GCA_000390325.3	Nicotiana tomentosiformis	4098	Solanales	Solanaceae	Nicotiana	Nicotiana tomentosiformis	Nicotiana_tomentosiformis_Helixer_CM066026.1_001979.1_NL
Helixer_CM066026.1_000985.1	CHAIN	chain	1	1260	(R1)(CC)(NBARC)(LRR)	NLR	CC-NLR	BCNL	MSSNQFLSSKTRLFEHLQQQLDNILYFPETFIDMVKFLKNEFKFLDIFFRLQSFTDEPNMLDVTQKIHSLFRDAAVEFSELHLANYCDFYNSVQNEIWLIKMEIKAKYSFPKISLPLSANKDGIAIPKFVTEFIHSMAENLPNLVKIDDSRSLLFVPETMEHVEVILKEVNLLHNFFCFVSERFVEPQSQHHVNFFTHVLAVAGYASTFFWLYLPDLAPEEINVLLSDFLRMRIKPIQPCIREIYVNVLQSLKATIQSGWYPNIQHEPAADTEASFVKIILHNLVELPANSNSSQRVALNDHLANLQEMLNLLRANIIHVPIRDLELLSVLRYIDTVIIDVGLLVYSLYKGEDEEKEDISLAEVNPAQVLDQLPGNIQHIISAVIYPTIRKAFQSKLPG…	GCA_000390325.3	Nicotiana tomentosiformis	4098	Solanales	Solanaceae	Nicotiana	Nicotiana tomentosiformis	Nicotiana_tomentosiformis_Helixer_CM066026.1_000985.1_BCNL
Helixer_CM066026.1_000988.1	CHAIN	chain	1	1232	(R1)(CC)(NBARC)(LRR)	NLR	CC-NLR	BCNL	MSSNQYLSSLNGLFEHLQQLDNISREIFQFFIQQFKFLDIFLSLQSFTDEPDMLDINQKVQALFQDALVDFSELHLAEYFDFCIFKVQNKIWLIKMEIRAKYPFPKISSLPLISAKKNGIAIPKFVMDFMDTVVEILRDLVDDPCSLLYYVPETKEHVEDVLKELKLLRTFVCFVSERFIEPQSQHLANFFTHVLAVTGHASMLVWLYFSSYGYENQDVAVLGEINVSLFLQMKFKPIQPSIHKIYIAVLQVLRSTIQSGQWCPNIQNHEHAADNEANFLETIQQDLAELPTNSNFSQSVTLKDQLVILKEMLDILRADIIHVPIRDLEVLLRDIDTFIIDVGLVVYSLYKGEEEEKDVMALGEVSPALVLDLLGNIQQIIITEKLMPIRKVFHSNYLP…	GCA_000390325.3	Nicotiana tomentosiformis	4098	Solanales	Solanaceae	Nicotiana	Nicotiana tomentosiformis	Nicotiana_tomentosiformis_Helixer_CM066026.1_000988.1_BCNL
Helixer_CM066026.1_000992.1	CHAIN	chain	1	1263	(R1)(CC)(NBARC)(LRR)	NLR	CC-NLR	BCNL	MLDVTHKVQALYQDALLDFSELHLAEYFDFCTFKLQNEIWLIKREIRAKYAFPKISYLPLSANKDGIAIRKFMTEFMDTVVENLRDLVKIYVRCSFIIVPETIMKHIEDVLKELKMLQNFFCFVSKSLREPESQHIVNFFTHALAVAGHTSMLFWLYLPDLTSEEINVLLSDLLRMRIKPTQPCIRKIYVDVLQSLKSTIQSAGWYHKIQNQEQAIDTEASFLETILHNLADLPTNNNSSQRVALKDHLAILQEMLNLLRANIIHVPIQDLEFLPVIDTAIIDVGLLVYSLYRGEEEEKEDVAPGEVNPEQVLDLSGNIQSIGKRIYPTFRKAFQSNLPRILGLGYVDFLLNNLKEFKRRYADSPAYIKNQVQIIQKEFESLQPFLVDVAEERHDGLDK…	GCA_000390325.3	Nicotiana tomentosiformis	4098	Solanales	Solanaceae	Nicotiana	Nicotiana tomentosiformis	Nicotiana_tomentosiformis_Helixer_CM066026.1_000992.1_BCNL
Helixer_CM066026.1_001169.1	CHAIN	chain	1	865	(NBARC)(LRR)	NLR	CC-NLR or CCR-NLR or CCG10-NLR	NL	MEDVNIDESAPTPRPTTQVTEEEPVGLEDDAEEIIKLLTRGIRERDIVSIFGMPGLGKTTLAKKIFKDSSIVSHFDIRAWLTISQSYDVRELLRNIYKQVAGVKYNGDKESDLADMLRKCLMGKRYLIVLDDVWEVEAWDELRLCFPIGKQGSRIMLTTRLKHVAMEVKNCTDSYSPRFLTREASWKLLEKKAFQKETCPPEFQDVGVQIAEYCKGLPLTVVLIGGILAKKERNVSEWCEVANNLKSHFGAVESESNLAIQLSYCYLPDHLRRCLLTMGVFREDEKFGASKLMLLWMAEGLVQCSDDRGLEEVAEGYLIDIISSSLLMVSKTTFDGKVKYLQIHDLVRDFVLNKAKEEKFMQVIGTHNQYQPSYDEEHRVCIHLDHKLRHDLERFNNKV…	GCA_000390325.3	Nicotiana tomentosiformis	4098	Solanales	Solanaceae	Nicotiana	Nicotiana tomentosiformis	Nicotiana_tomentosiformis_Helixer_CM066026.1_001169.1_NL
Helixer_CM066026.1_001168.1	CHAIN	chain	1	892	(NBARC)(LRR)	NLR	CC-NLR or CCR-NLR or CCG10-NLR	NL	MEDVNIDESAPTPRPTTQVTEEEPVGLEDDAEEIIKLLTRGIRERDIVSIFGMPGLGKTTLAKKIFKDSSIVSHFDIRAWLTISQSYDVRELLRNIYKQVAGVKYNGDKESDIADMLRKCLMGKRYLIVLDDVWEVEAWDELRLCFPIGKQGSRIMLTTRLKHVAMEVKNCTDPYSPRFLTREASWKLLEKKAFQKETCPPEFQDVGVQIAEYCKGLPLTVVLIGGILAKKERNVSEWCEVANNLKSHLGAVESESNLAIQLSYCYLPDHLKHCLLTMGVFREDEKFGASKLMLLWMAEGLIQCSDERGLEEVAEGYLIDIISSSLLMVSKTTFDGKVKYLQIHDLVRDFVLNKAKEEKFMQVIGTHNQYQPSYDEEHRVCIHLDDKLRHDLERFNNKV…	GCA_000390325.3	Nicotiana tomentosiformis	4098	Solanales	Solanaceae	Nicotiana	Nicotiana tomentosiformis	Nicotiana_tomentosiformis_Helixer_CM066026.1_001168.1_NL
Helixer_CM066003.1_003450.1	CHAIN	chain	1	856	(NBARC)(LRR)	NLR	CC-NLR or CCR-NLR or CCG10-NLR	NL	MSFNNREGGKNKFLYRDNMGIKKKRYFIRFNLNITRQLFANRSNIVIFISSSRRETKLIDMESIQGGERSLAHATASTKHSLPSMEEEVVGFEDDAKSIIQQLTGGTKELDIISIVGMPGLGKTTLARKVFNYFIDNRYFDVRAWCSISKEYSSTKVFSEILKQVIGSMNGIRDEDIPHELRKSLMRKRYLIVLDDIWEAKAWEELRLSFPHGEDGSRVVVTTRDEQVVRQLKLHSNPYFLRFLTVDESWELLQKKVFQGEICPQELLEAGLRVAKNCKGLPLVIVLIAGIISKKRQASLWFKVANDLSSHALEEQSMKIIESSYDHLEDHLKACLLYMGLFPEDYNFPVSILLKLWIAENFVQNSDTDNLEEASKNFLNDLANKSLVMVSKRRDNGQI…	GCA_000393655.2	Nicotiana sylvestris	4096	Solanales	Solanaceae	Nicotiana	Nicotiana sylvestris	Nicotiana_sylvestris_Helixer_CM066003.1_003450.1_NL
Helixer_CM066003.1_000036.1	CHAIN	chain	1	899	(CC)(NBARC)(LRR)	NLR	CC-NLR	CNL	MADVVLKFVVENLLAIIKETWKLIGGAKEDCAQLLEEVDSLKAFLEDAAHYRQSNSKQWKHFVNKVQVIVYKAEDLIDKLHIQAKQHQEKYRVLTNYAKTVKECVINIKAVLDKVKKIREENQHAFQAKPMLHFQQEIVAHGSQKETLLEETEVVGFDEETETVIKRLVEGTDDLDAIPVVGLPGLGKTTLALKIYKDSQISYHFYTTIWIKVGLQYKLTEVFLSILKVFAKLTKEHQDMNVNDLAKIIREFISKGGKCLIVLDDVWEPNVVHAIKEAFPKNKKGHRIMITTRDASVARYANAHPHSLKFLKDEESFQLLENRVFGSNIRCPEELIARGKSIAKQCSGVPLAVVVIAGALRGRTSERWWQMVKDNVGNHLINKDDPESCLKYVEMSYIH…	GCA_000393655.2	Nicotiana sylvestris	4096	Solanales	Solanaceae	Nicotiana	Nicotiana sylvestris	Nicotiana_sylvestris_Helixer_CM066003.1_000036.1_CNL
Helixer_CM066003.1_003449.1	CHAIN	chain	1	796	(NBARC)(LRR)	NLR	CC-NLR or CCR-NLR or CCG10-NLR	NL	MGIKKKSSRRETKLIDMESIQGGERSLAQATASTKHSLPSMEEEVVGFEDDAKSIIQQLTGGTKELDIISIVGMPGLGKTTLARKVFNYFIDNRHFDVRAWCSISKEYSSTKVFSEILKQVVGSMNGIIDEDIPHELRKSLMRKRYLIVLDDIWEVKAWEELRLSFPHGEDGSRVVVTTRDEQVVRQLKLHSDPYFLRFLTVDESWELLQKKVFQGEICPQELLEAGLRVAKNCKGLPLVIVLIAGIISKKRQASLWFKVANELSSHALEDQSMKIIESSYDHLEDQLKACLLYMGLFPEDYNFPVYILLKLWMAENFVQNSDTDNLEEAYTNFLNDLASKSLVMVSKRRDNGEIKYCTLHDVVREFCLRKLAKEKYMQVIIPYNPDQSLGAKEPRLCM…	GCA_000393655.2	Nicotiana sylvestris	4096	Solanales	Solanaceae	Nicotiana	Nicotiana sylvestris	Nicotiana_sylvestris_Helixer_CM066003.1_003449.1_NL
Helixer_CM066003.1_003448.1	CHAIN	chain	1	899	(CC)(NBARC)(LRR)	NLR	CC-NLR	CNL	MADVVLKFVVENLLAIIKETWKLIGGAKEDCAQLLEEVDSLKAFLEDAAHYRQSNSKQWKHFVNKVQVIVYKAEDLIDKLHIQAKQHQEKYRVLTNYAKTVKECVINIKAVLDKVKKIREENQHAFQAKPMLHFQQEIVAHGSQKEILLEETEVVGFDEEAETVIKRLVEGTDDLDAIPVVGLPGLGKTTLALKIYKDSQISYHFYTTIWIKVGLQYKLTEVFLSILKVFTKLTKEHQDMNVNDLAKIIREFISKGGKCLIVLDDVWEPNVVHAIKEAFPKNKKGHRIMITTRDASVARYANAHPHSLKFLKDEESFQLLENRVFGSNVRCPEELIARGKSIAKQCSGVPLAVVVIAGALRGRTSERWWQMVKDNVGNHLINKDDPESCLKYVEMSYIH…	GCA_000393655.2	Nicotiana sylvestris	4096	Solanales	Solanaceae	Nicotiana	Nicotiana sylvestris	Nicotiana_sylvestris_Helixer_CM066003.1_003448.1_CNL
Helixer_CM066003.1_000039.1	CHAIN	chain	1	859	(NBARC)(LRR)	NLR	CC-NLR or CCR-NLR or CCG10-NLR	NL	MSFNNREGGKNKFLYRDNMGIKKKRYFIRFNLNITRQLFANRAINSNIIIFISSSRRETKLIDMESIQGGERSLADATASTKHSLPSMEEEVVGFEDDAKSIIQQLTGGTKELDIISIVGMPGLGKTTLARKVFNHFIDNRHFDVRAWCSISKEYSSTKVFSEILKQVVGSMNGIRDEDIPHELRKSLMRKRYLIVLDDIWEVKAWEELRLSFPHGEDGSRVVVTTRDEQVVRQLKLHSDPYFLRFLSVDESWELLQKKVFQGEICPQQLLEAGLRVAKNCKGLPLVIVLIAGIISKKRQASLWFKVANELSSHALEEQSMKIIESSYDHLEDHLKACLLYMGLFPEDYNFPVSILLKLWIAENFVQNSDTDNLEEASKNFLNDLANKSLVMVSKRRDN…	GCA_000393655.2	Nicotiana sylvestris	4096	Solanales	Solanaceae	Nicotiana	Nicotiana sylvestris	Nicotiana_sylvestris_Helixer_CM066003.1_000039.1_NL
Helixer_CM066003.1_003442.1	CHAIN	chain	1	902	(CC)(NBARC)(LRR)	NLR	CC-NLR	CNL	MADVALQFVVETLVPIIIENWKLIGGAKEESAHLLGELNRLKAFLQDAAKYRQSNSEQWKYFIKEVQVMVYKAEGLIDKLLVKAKLHQEKNIIVQNLDAKYAKTVWDLAKEIRDALEQVKKIREENPEAFQAKPMLDDQPDIVAPGPQDSVLEENEVVGFDEEAKIVIDRLAEGTNDLDVIPVVGLAGLGKTTLAIKIYNDPKISYEFFKTIWVYVGPQQYKPKEVFLSILEGFTKRTTEYQNMAVSDLTNTIREFILKGGKCLIVLDDVWATDVVDSVMKVFPENSKGHRIMLTTRDLRIGRYANSEPHSLKYLTDKESFQLLEIRVFGSNIRKCPEDLIAYGENIAIQCNGLPLAVVVIAGALKGRTSERVWQMVKENVGKHLINKEDPKSCLKYVE…	GCA_000393655.2	Nicotiana sylvestris	4096	Solanales	Solanaceae	Nicotiana	Nicotiana sylvestris	Nicotiana_sylvestris_Helixer_CM066003.1_003442.1_CNL
Helixer_CM066003.1_003438.1	CHAIN	chain	1	1235	(CC)(NBARC)(LRR)	NLR	CC-NLR	CNL	MAHNDIEDMLDHLRKIKSRGDLNVVKIETLEMELRFLRTFINYPHALLPDSLVEIRKKAKLIVEMLHSVFGGIPCEYKTSLNVERLVSELQEISEDNGTRLIYNFELNDSYMLEYMDYLDQNLNDAPRYLVRSVTFFAEKINILLKIDGYLRQVKVIQNKLRFLRYLYGTEINSYVDREKLEGMQVRIQFMADNVGQFCLALWVKEDGDDTSNIESKPRYLLCLVVIVELEMKKIFLCELKASKFTLSRTFKDKKLPKGLSYQLHCLLVYLRDKNLDNFPTIFSARNIDMAIEFLLVFLGDIPYHVINGNRLNEILEKVGVLVGDILYVIQMQLLSGSTIKDDASKIDLGTIQLLEKIEDLKAQLERCYKSLKYRPSQFPTVGGLSFLDSLLRKLNEML…	GCA_000393655.2	Nicotiana sylvestris	4096	Solanales	Solanaceae	Nicotiana	Nicotiana sylvestris	Nicotiana_sylvestris_Helixer_CM066003.1_003438.1_CNL
Helixer_CM066003.1_003437.1	CHAIN	chain	1	1285	(CC)(NBARC)(LRR)	NLR	CC-NLR	CNL	MAHNEIEDMLDHLRRIKIGGDLNSVKIDEIETLELELRFLRTFIKYYPFLLPDSLAKIIKKAQLIVEMLNSVFGGIPDECKTNLNVERLVSHLLEFIGGNASSRYNNELNDSYLSEYMDCLVKNLNDVLVSLELDESETFLTDGLLLQTNRCLKQVKIIQKKMRFLRYLYATEMNGYIDHEKLEGLETRIRFMADNVGQFCFSLWILGEDEDNLNNILSKPPYLLCLIMLVELEMKKIFRGEVKGSKFTQSRTFKDKKLPKGFLRHLRALLVYLSNKILENFPINVSARNFDVAIEFLLVFLAGVPNRFINGKRLNGVLEKVVALVGETLFLSQKLRASSTIKDHTSKTNLTLTEIIERSENLKAQVEERYYKSLKFIPYGQFPTVGGVSFLGSFLRKL…	GCA_000393655.2	Nicotiana sylvestris	4096	Solanales	Solanaceae	Nicotiana	Nicotiana sylvestris	Nicotiana_sylvestris_Helixer_CM066003.1_003437.1_CNL
Helixer_CM066003.1_000050.1	CHAIN	chain	1	1313	(CC)(NBARC)(LRR)	NLR	CC-NLR	CNL	MAHSDIEDVLDHLRRIKSRGDLNVVKIETLEMELRFLRTFLKHPHALLPDSLVKITKKAQSIVEMLNSVFGGISDEYKTNLNVERIVTQLLVFIDCITKLSYSYEMNDFSFYLSEYMDCLDKNLNDALRYFFSSDTFFSKEVRILQKTDRYFKQLKCIQKRMKFLIYLYDTEINGFIEHEKQKGLSIRMQIMAKNVGQFCLALWINKDRYDTSDIESRPPFLLCLVVLVELEMKKIFLSEVKASKFIRSITFKDKKLPKEFSYNLQCLLVYLKNKKLENFPNNVSAQDIDVAIEFLLGFLADASKHLISGRILNEILEKVGSLVGDVMCVIQKLHPISIAKGDSSDINLCPRQILEKTENLKAQVEKYYKSFKFTPSQFPTVGGLSFLDSLLRKLNEML…	GCA_000393655.2	Nicotiana sylvestris	4096	Solanales	Solanaceae	Nicotiana	Nicotiana sylvestris	Nicotiana_sylvestris_Helixer_CM066003.1_000050.1_CNL
Helixer_CM066003.1_000051.1	CHAIN	chain	1	1254	(CC)(NBARC)(LRR)	NLR	CC-NLR	CNL	MVHNDIEDMLDHLRRIKSRGDMNVVKIETLEMELRFLRTFIKYPHALLPDSLVEIRKKAKLIVEMLHSVFGGISGEYKTSLNVERLVSELQEFSEDSGTSLIYNVELNDSYMLEYMDYLDQNLNDAPRYLVRSVAFFAEKINILQKTDRYLRKVKVIQNKIRFIRYLYGAEINGNYVDREKLEGMQARIQFMADNVRQFCLDLWVKEDGDDTSNIESEPHYLLCLVMILEMEMKKIFLSELKASKFTQSRTFKDKKLPKGFSYQLHCLLVYLRDKKLDNFPPIVSARNIDVAIEFMLVFLGDIPNHVINGNRLNELLEKVGVLAGDILCVIQMQLLSGSTIKDDASKIDLGTIQILEKIEDLKAQVEERYYRSVIYRPSQFPTVGGLSFLDSLLRKLNE…	GCA_000393655.2	Nicotiana sylvestris	4096	Solanales	Solanaceae	Nicotiana	Nicotiana sylvestris	Nicotiana_sylvestris_Helixer_CM066003.1_000051.1_CNL
Helixer_CM066003.1_000054.1	CHAIN	chain	1	1184	(CC)(NBARC)(LRR)	NLR	CC-NLR	CNL	MAQNDIEDMLDNLRRIKIRGHDLNNIKIKTLEMELRFLSTFLKYHHLLLPDSLVKIAKKAQLIDEMLQSVFDECKTNLNVERLVSQLLEFIEGNTSLRYNFELNHSHLSEYMDCLDKNLNDVQMFFELDATEWILELDATEWTNEMLQLNRFLEQVKIIQKKMKFLRYLYATEINSYIDHEKLEGLETRIQFMADNVGQFCLALWLTKVEDDIDSDEDTDEDENDLVSKPPYLLCLIKLVELEMKKTFLGKIRASKFSQSRTFKKQKFPKDFSKQLHSLLVCLKCKKRNNFSDTISVRNINVAIEFLLVFLADVPNHVINGKKLNEVLEEVGALVGDVLCLIHSSIIKDDTSKINICFIQILEKTENLKAQLERYYKSLKFTPSQFPTAGGLTFLSSLL…	GCA_000393655.2	Nicotiana sylvestris	4096	Solanales	Solanaceae	Nicotiana	Nicotiana sylvestris	Nicotiana_sylvestris_Helixer_CM066003.1_000054.1_CNL
Helixer_CM066003.1_000055.1	CHAIN	chain	1	831	(CC)(NBARC)	NLR	CC-NLR	CN	MAQNDIEDMLDNLRRIKIRGHDLNNIKIKTLEMELRFLSTFLKYHHLLLPDSLVKIAKKAQLIDEMLQSVFDECKTNLNVERLVSQLLEFIEGNTSLSYNFELNHSHLSEYMDCLDKNLNDVQMFFELDATEWILELDATEWTNEMLQLNRFLEQVKIIQKKMKFLRYLYATEINSYIDHEKLEGLETRIQFMADNVGQFCLALWLTKVEDDIDSDEDTDEDENDLVSKPPYLLCLIKLVELEMKKTFLGEIRASKFSQSRTFKKQKFPKDFSKQLHSLLVCLKCKKRNNFSDTISVRNINVAIEFLLVFLADVPNHVINGKKLNEVLEEVGALVGDVLCLIHSSIIKDDTSKINLCFIQILEKTENLKAQLERYYKSLKFTPSQFPTAGGLTFLSSLL…	GCA_000393655.2	Nicotiana sylvestris	4096	Solanales	Solanaceae	Nicotiana	Nicotiana sylvestris	Nicotiana_sylvestris_Helixer_CM066003.1_000055.1_CN
Helixer_CM066003.1_000058.1	CHAIN	chain	1	1260	(CC)(NBARC)(LRR)	NLR	CC-NLR	CNL	MDQKLKIQNRKEKSQGRQRNYLHEVAQNDIEDMLDHLRSIKRGGDLNVVKIETLEMELRFLRTFLEYHHVLLPDSLVNIAKKVQLVGEMIQSVFADGCKTNLNVERLASHFLKFIEGKTSSRFNYELDDSYLLEYMDYLDKNLNDAPRYLVKSDPFLRKGLKILQKTDRFLKQVKFLQKTMRFLRYLYGTEINGHIDREKQKRLEIQMQLVADNVIQFCVALWTNEIDGNNASNIENKPSYLICLVRLVELEMKTIFRGELKASKFSHSRTFRTRKLPKGFSHHLHSLLVYLREKKLGNFPNNASARNTDVAIEYLLDSLGDVSNSATNCKMLNEVLEKVGALVGDILCVIHSSTIKDDTSKMVLWSIQILMKTANLKAQVLERYYKLLKFTPSQFPTA…	GCA_000393655.2	Nicotiana sylvestris	4096	Solanales	Solanaceae	Nicotiana	Nicotiana sylvestris	Nicotiana_sylvestris_Helixer_CM066003.1_000058.1_CNL
Helixer_CM066003.1_000059.1	CHAIN	chain	1	815	(NBARC)(LRR)	NLR	CC-NLR or CCR-NLR or CCG10-NLR	NL	MSAKSLEIRPCLVAEPSKHMQNRQSDPMNDEEIVGFENDAERIIKRLNEGKKELDVIPIVGMAGQGKTTFARKLYNNDIIVYHFDVRAWCIISQTYNRQELLLEIFNQVTGSKGKVHEVGELADMLRKRLIGRRYLIVLDDMWDIKAWEDLRLSFPNGETGSRIIVTTRLEEVGKQVKHDTDPYFLRFLTRDESLKLLQKKVFQKEACPPELQDVSLAVAKRCKGLPLVIILVAGIIKRKKMEESWWHEVKNALLSYLGEAEGYSLSTMQLSYDNLPDSLKPCLLYMGMFPEDARIPVSKLISLWIAEGFMQNIDSERLMEEAAEGYLMDLISSNVVMVERRRYNGKVKYCQVHDVILHFCLEKSREENFLLAVKGNYSDFQPSHLEETRLSINVTDEL…	GCA_000393655.2	Nicotiana sylvestris	4096	Solanales	Solanaceae	Nicotiana	Nicotiana sylvestris	Nicotiana_sylvestris_Helixer_CM066003.1_000059.1_NL
Helixer_CM066003.1_000066.1	CHAIN	chain	1	886	(NBARC)(LRR)(OTHER)	NLR	CC-NLR or CCR-NLR or CCG10-NLR	NLO	MSDKSLEIRPCLVAEPSKHMQNRQSDPMNDEEIVGFEKDAERIIKRLNEGKKELDVIPIVGMAGQGKTTFARKLYNNDNIVYHFDVRAWCIISQTYNRQELLQEIFNQVTGSKGKVDEVGELADMLRKRLIGTRYLIVLDDMWDIKAWEDLRLSFPNGETGSKIMVTTRLEEVGKQVKHDTDPYSLPFLTRDESLKLLQKKVFQQEGCPPELHNVSLAVAERCKGLPLVIILVAGIIKSKKMEESWWDEVKKSLLSPLGKPEGYSLSTMQLSYDNLPDSLKPCLLYMGMFPEDARIPVSKLISLWIAEGFVQNIEYEKSMEEAAEGYLMDLISTNVVMVEKRSYNGKAKYCQVHDVVLHFCLEKSREEKFMLAVKGNYSDFQPSHWKETRLSITVTDEL…	GCA_000393655.2	Nicotiana sylvestris	4096	Solanales	Solanaceae	Nicotiana	Nicotiana sylvestris	Nicotiana_sylvestris_Helixer_CM066003.1_000066.1_NLO
Helixer_CM066003.1_003339.1	CHAIN	chain	1	701	(NBARC)(LRR)	NLR	CC-NLR or CCR-NLR or CCG10-NLR	NL	MSDKSLESRPCFVAEQTKYLPTQHSNLMNDEEIVGFENDTKRIIKYLTRGTNELDVIPIVGMGGQGKTTFARKLYNNDSIIYHFNVRAWCIISQTYNRQELLQEIFNQVTGSKGKGKVDEVGELADILRKRLIGRRYLIVLDDMWEIKAWEDLRLSFPNGETGSRIIVTTRLEEVGKQVKYDTDPYSLPFLTRDESLKLLQKKVFQKEACPPELQDVSLAVAKRCKGLPLVIILVAGIIKRKKMEESWWHEVKSALLSYLGEAEGYSLSTMQLSYDNLTDSLKPCLLYMGMFPEDARIPVSKLISLWIAEGFVQNIESERLKEEAAESYLMDLISSNVVMVSRRGYNGKVKYCQVHDVVLHFCLEKSREEKFMLAVKGNYSDFQLSHWKETLLRINVTD…	GCA_000393655.2	Nicotiana sylvestris	4096	Solanales	Solanaceae	Nicotiana	Nicotiana sylvestris	Nicotiana_sylvestris_Helixer_CM066003.1_003339.1_NL
Helixer_CM066003.1_000655.1	CHAIN	chain	1	920	(CC)(NBARC)(LRR)	NLR	CC-NLR	CNL	MAYAAVNSLIQTLELFQRTYPAIINGQVAEMVDSLRANAEYFQRILENTSHQKHEYEKIKDLEGGMRAAVQHAEDLLESNIVGFLRERYNQQKEKNNGAKWTIQDEARVLLRDLPQVMDKIDAIRKDLAQVMESSTSTINANGPSIRQDHFVKPGDSSSPKRDSTVLLQEATVGLDDALTEITNRLLGSASEREVITILGMGGCGKTTLAKKAQDDLSIMSRFDIQVWVTISQEYHLREVLLSLVCSVAGNKFQDMSDDQLMEKAYRALKGRKYLIVIDDVWSTKIWDVMARTLPNDNNGSRIILTTRLKDVAEYVNSDIPPHEMMPLSLNDSWKLLCDKLLVEDHTCPSELQEIGKKIVGKCQGLPLAILVVAGHLSKVGMTKESWATVAKNVNKVVT…	GCA_000393655.2	Nicotiana sylvestris	4096	Solanales	Solanaceae	Nicotiana	Nicotiana sylvestris	Nicotiana_sylvestris_Helixer_CM066003.1_000655.1_CNL
Helixer_CM066004.1_003142.1	CHAIN	chain	1	564	(NBARC)(LRR)	NLR	CC-NLR or CCR-NLR or CCG10-NLR	NL	MFFFYRVIYRSPSFVLLASVCTMLFRSQHLLGNSSEQVSHQENRFWDFNDHLGRIRCRLIRLSSELNIVPIVGMGGIGKTALARASYNDPCLVNPFDIRAWITVSQEYQVRKMLLGILRCVTDLSDANAKTNDELAEQLYKSLKFKRFLIVLDDVWCIEVWDDVKRSFPDDKNGSGIVLTCRLDLFASSKSSPHLMSLLSMDQALKLLNLKVFGKESSPRELEKVGMEITNKTLHNWKNVSNDAHSVISGESDQFLSLFALSYNYLPHPLKTCFLYMCAFPKGSMIVVSKLINLWVAEGFIEGTKSKNLEEIAEEYLRDLVSRNLAMVIKRRFNGRVKTCCIHDLLRDSVRREAEKENFLYVVSDHVDVLPGEAYSNRRLILHSEMVAIAEQRPSVPFT…	GCA_000393655.2	Nicotiana sylvestris	4096	Solanales	Solanaceae	Nicotiana	Nicotiana sylvestris	Nicotiana_sylvestris_Helixer_CM066004.1_003142.1_NL
Helixer_CM066004.1_002989.1	CHAIN	chain	1	1174	(R1)(CC)(NBARC)(LRR)	NLR	CC-NLR	BCNL	MSKVSKDQIKFLKRELKFLEIFLNLQRQKVECDMPEYVTQKAEGLRKNAQVALSSPNTCLAIQQMENDIRMTKLEIRANYYFYKTSLQLSANRDTTIADPKLVAEFMDNVLVKIKDVPSLEEVLKELKMLRNFILFVSERCSNEPQNCQHTFFIHALMVAGHAAMLAWLYFPGHGYENQLDLALGEVNVLVFLQMKIKPIEPSIRKIYVAVLLALKSYPNIIQINEQPAADCVAGFLETILHNLVELSSTNTSHPYSRRIVDLKDQMEILQEMLNLLRANIIHLPIQHLKFHLADIDSFVVDAGLLVYSLYDSEELEHMDLVLDLPGNIQRIKAIIYFIIRKPFQSNLPMIHGLGYADILLNKLEEFQARYADSLAPIKEQLQIIQKQFLSLQPFLKAA…	GCA_000393655.2	Nicotiana sylvestris	4096	Solanales	Solanaceae	Nicotiana	Nicotiana sylvestris	Nicotiana_sylvestris_Helixer_CM066004.1_002989.1_BCNL
Helixer_CM066004.1_002907.1	CHAIN	chain	1	717	(NBARC)(LRR)	NLR	CC-NLR or CCR-NLR or CCG10-NLR	NL	MLPTTIELSSQSMAGVEEEEQVLMDKILGGTDQLSVVAIFGVPGLALMFVHGVVSQIHVKKRLLLELLGYEFERHVEIERSEDELILQVQRCLEKKRYLIVIDDVWSTAIWDDLVSFFPDNNKKSRIIVTTRLDHELPSSVKMFCYTHHLSFLVEDKSWLLLQKTVFKEEISCPQELEEIGKKIAKSCAGLPLAVILIGSLLARLDKKRGYWTKVAKRLSANAKVAGEAEWYMDIIELNYKHLPHYLKPCFLYFGLFLEDKEVSVKKLIRLWVAEGFGQSNEVKIAEHIAMGYLIDLIASNIVMVAQRFPLGGIKSVRLHDLVLDFCLSKAKEENFSLKIDRSHAFDPAASTTNSSSDIQRFLVCSKLHHFIKWLRPTQRIHSLRLYPHTNETNKFIPS…	GCA_000393655.2	Nicotiana sylvestris	4096	Solanales	Solanaceae	Nicotiana	Nicotiana sylvestris	Nicotiana_sylvestris_Helixer_CM066004.1_002907.1_NL
Helixer_CM066004.1_000687.1	CHAIN	chain	1	1006	(CC)(NBARC)(LRR)	NLR	CC-NLR	CNL	MSTEVGCFIKQLLETYPDILRGYLIHLQEHMVNLITANTSGARNVHVMVEFLLIILTDLPKDSIHNGKLFEFLARVGALTRDISTIARDIEEKSRNEEITNETNSATLGLLENIELLKRELKDVYLKAPDSSQLCFPMSDGPLFIHLQLRHLNGLLNSNTYSVALIKEEIKLMKEYLEFIRYFLMNVEQELYKNLWARALDVAYEAKDVIDSIILRDNGLLHLIFSLPVAIEKINFIKEEVSNLLEKIPKNRGVIVVNSLNKPVDRKSSIAGKIIVGFKEETDLIIRNLTRGSKMLDVISITGTPGSGKTTLAHKMYNDKVVSSHFDIRAWCTVDQEYDEEKLLENLFNQVTDSILKSSENIDVADELRKQLYGKRYLIVLDDIWDIATWEELRRIFPE…	GCA_000393655.2	Nicotiana sylvestris	4096	Solanales	Solanaceae	Nicotiana	Nicotiana sylvestris	Nicotiana_sylvestris_Helixer_CM066004.1_000687.1_CNL
Helixer_CM066004.1_000688.1	CHAIN	chain	1	1270	(CC)(NBARC)(LRR)	NLR	CC-NLR	CNL	MFKSSNMRMNLGHIYLIPNNVDYNNVILKIFLHSEVSFSALRKDVGNVLDMIERLKKEENQIAIDEDIIEMLKLELAFVCTYVQLSYSDLEDFEDVMTGKGQRLRALLQSIFNHVGRNVLFKYGMHHVLPCLRYNIYISSRRRSESSATMTQEHLHFLLLSLHHLSKYCSEQAFPLMTEYEILQNVCGNISDFHGLIVNGCVEHDIVESVLPQFQPMAERVGHFLWNDRIDGDSRLFKLAHPLLKIIPIELEVMHICYTSLRASMSTEVGCFIKQLLETYPDILREYLIHLQEHMVNVITANTSGARNVHVMVEFLLIILTDLPKDSIHNGKLFEFLARVGALTRDISTIARDLEEKSRNGEITNETNSATLGLLENIELLKRELKDIYLKAPDSSQLC…	GCA_000393655.2	Nicotiana sylvestris	4096	Solanales	Solanaceae	Nicotiana	Nicotiana sylvestris	Nicotiana_sylvestris_Helixer_CM066004.1_000688.1_CNL
Helixer_CM066004.1_001675.1	CHAIN	chain	1	1972	(JAC)(JAC)(JAC)(JAC)(CC)(NBARC)(LRR)	NLR	CC-NLR	OCNL	MVKGNRVSYDQADSILVEPWGGAGGSEWYYKLKSPIKEILIAHGDCIKSIMFKTVTEQGTTIDSPKFGGDGGRRDKVVMEETPLEYLTCIKGTFGYCGGYSVVKSLCFITNAKNYGPFGCEAGTPFSLVMKEGGAIVGFHGRCGAYLDAIGVYLQKLTPPTLSKEPEAKNIEPNEPVVEEIEIHDVCCNQTNSILVEPWGGNTGGSEWNYKLKSPIKEILIAHGDFIHSIMFRTITEQGTTIDSPMFGGDGGRRDKVVIKASPSEYLTGIKGTFRGCGIHLVINSLCFITNAKNYGPFGSKDGGTPFSFAMKEGGAIEGFQGRCGAYLDAIGVYLQKLTSPASAQEPEDETIEPNEPMVEEIIEIHDGNQVSYDQADSILVEPWGGTGGSEWNYKLKSP…	GCA_000393655.2	Nicotiana sylvestris	4096	Solanales	Solanaceae	Nicotiana	Nicotiana sylvestris	Nicotiana_sylvestris_Helixer_CM066004.1_001675.1_OCNL
Helixer_CM066004.1_001893.1	CHAIN	chain	1	1341	(JAC)(CC)(NBARC)(LRR)	NLR	CC-NLR	OCNL	MESEKGKAIKLSGNHVSYAQADSIFLKPWGGFGGSKWNYMLKSPIKEILIAHGDCIDSIMFITVTEQGTTIDSPKFGGGGGRRAKVVFEATPLEYLTGINGTFGYGGSHLVIKSLCFITNAKSYGPFGSKDGGTPFSLVMKEGVAIVGFHGCSGLYLDAIGVYLQKLTPPTSAKEPMVEDIEIHDVSFSTLRKDSLNVLDFIESLKNEEIQKVDDADLIEKLILELDFLLLNLHHLSKYRVDQLSSFMTEYEFLQNVCGNIRHFHELIVNGCVGHENVEYVLPQFQLMAKRVGRFLWQNQIGGHSRLFKLTHLFLEIIPTQLEVMHICLTNLKASTSTKVGRFIKQLLETSPDILREYLIHLQEHMINVITASSPGAHNIHIMIEFLLIILTDMPKDFI…	GCA_000393655.2	Nicotiana sylvestris	4096	Solanales	Solanaceae	Nicotiana	Nicotiana sylvestris	Nicotiana_sylvestris_Helixer_CM066004.1_001893.1_OCNL
Helixer_CM066004.1_001892.1	CHAIN	chain	1	1346	(JAC)(CC)(NBARC)(LRR)	NLR	CC-NLR	OCNL	MERGKEIVGEREKGKAIKLSGNQVSYYQADSILLEPWGGTGGSEWNYMLKSPIKEILIAHGDVIDSIMFRTITEQGTTIDSPKFGGDGGRRDKVVIEATPLEYLTGIKGTFGRFYDRSIIKSLCFITNAKNYGPFGCEAAGTPFSLVMEEGVAIVGFHGRSGLFLDAIGVYLQKLAPHTSAKEPMVEDIEICDVPFSTLHKDTLNVLDFIESLKNEEIQKAVDVDLTEKLILELDFLLLNLHHLSKYHGEQLSPFMTEYEILQNVCGNIRDFYELIVNGCIGNEIVEYVLPQFQPMAERVGRFLWPNQIGGHSLEHLLFEIIPTQLEVMHICFTNLNASTSAEVGHFIKQLLETSPEILREYLIHLQEHMINVITASTPGARNIHIMIEFLLIIITDVA…	GCA_000393655.2	Nicotiana sylvestris	4096	Solanales	Solanaceae	Nicotiana	Nicotiana sylvestris	Nicotiana_sylvestris_Helixer_CM066004.1_001892.1_OCNL
Helixer_CM066004.1_001891.1	CHAIN	chain	1	1560	(JAC)(JAC)(CC)(NBARC)(LRR)	NLR	CC-NLR	OCNL	MFRTITEQGTTIDSPKFGGNGGRRDKVVIKAPPLEYLIGIKGTFRRYGSHLVINSLCFITNSKNYGPFGSEAGGTSFSFVMKEGGVIEGFHGRCGAYLDGIGVYLQKLTPPASAKEPEDKTIEPNEPMVEEIIEIDDGSGSGDHKKGKMTKKENKLPTMGNQVSYDQADSILVEPWGGNTGGSEWNYKLKSPIKEILIAHGDFIDSIMFRTITEQGTTIDSPKFGGNGGRIDKVVIEATPLEYLTGIKGTFGCYDSHSVIKSLCFITNSKNYGPFGSEADGTPFSLVLKGVAIVGFHGCSGVLLEAIGVYLQKLMVEEIESRDVSFSALRKDIVNVLDFIESVNNEENQKIVDVDLIEKLKLELAFFCIYVQLSYSDLQKFNYTMNLKRQEVETILYDF…	GCA_000393655.2	Nicotiana sylvestris	4096	Solanales	Solanaceae	Nicotiana	Nicotiana sylvestris	Nicotiana_sylvestris_Helixer_CM066004.1_001891.1_OCNL
Helixer_CM066004.1_001889.1	CHAIN	chain	1	1152	(JAC)(NBARC)(LRR)	NLR	CC-NLR	ONL	MGKHWWILMELQAESLIKEILIVHGNFIHSIMFRIVTEQGTTIDSPKFGGNGSRRDKVVNENCVPFGCEAGETPFLLVVKEGVAIVGFHGRSGLYLDAIGVYLQKLALPTSAKEPIVGGIEIRDVMSFFALRKDSLNVLDFIESLKNEENHRVVNVDLTEKLKLELDFLLLNLHHLSKYHAEQLSPFMTEYEILHNVCGNIRDFHELIVNGCIGHEIVEYVLPQVRLMAERVGRFLWHNQIASTSAEVGHFIKQILETSSDILREYLIHLQEHMINVIIASTPGARNIHIMIEFLLIILTDVHKDFIHNGNLFEFLARVGALTRDVSTIAHDLEEKSKNGESTNETNSATLGLLDNIEFLKRELKDFYLKAPDSSQLCFPMNDGPLFMHLLLRHLNILL…	GCA_000393655.2	Nicotiana sylvestris	4096	Solanales	Solanaceae	Nicotiana	Nicotiana sylvestris	Nicotiana_sylvestris_Helixer_CM066004.1_001889.1_ONL
Helixer_CM066004.1_001887.1	CHAIN	chain	1	1336	(JAC)(CC)(NBARC)(LRR)	NLR	CC-NLR	OCNL	MESEKGKAIKLSGNYVSYDQADSIFLKPWGGFGGSKWNYMLKSPIKEILIAHGDCIDSIMFRTVTEQGTTIDSPKFGGGGGRRAKCSFEATPLEYLTGINGTFGHDGNHLVIKSLCFITNAKSYGPFGSMVGGTPFSLVMKEGVAIVGFHGRSGLYLDAIGVYLQKLTPPTSAKEPMVEDIEIHDVSFSTLRKDLLNVLDFIESLKNEEIQKVVDADLIEKMILELDFLLLNLHHFSKYRVDRLSSFMTEYEILQNVCGNIRHFLELIVNGCVGHENVEYILPQFQLMNERVGRFLWHNQIGGHSRLFKLTHLFLEIIPTQLEVMHICLTNLKASTSAKVGRFIKQLLQTSPDILREYLIHLQEHMINVITASSPGARNIHIMIEFLLIILTDVPKDFI…	GCA_000393655.2	Nicotiana sylvestris	4096	Solanales	Solanaceae	Nicotiana	Nicotiana sylvestris	Nicotiana_sylvestris_Helixer_CM066004.1_001887.1_OCNL
Helixer_CM066004.1_001677.1	CHAIN	chain	1	1918	(JAC)(JAC)(JAC)(JAC)(CC)(NBARC)(LRR)	NLR	CC-NLR	OCNL	MVKGNQVSYDQADLILVEPWGGTGGLEWYYKLESPIKEILIAHGDCIESIMFRTVTKQGTTKDSPKFGGDGGRRDKVVIELFGWNPFSLVMEEGGSIIGFHGRCGAYLDAIGVYLQKLTPPTVSKEPEAKNMEPNERVVEEIEILDENQVSYDQTNSILVEPWGGNTGGSEWNYKLNSPIKEILIAHGDFIHSIMFRTINEKGTITDSPMFGGDGGRKDKVIIEAIPLEYLTGIKGTFRRCGIHLVINSLCFITNVKNYGPFGSGDGGTPFSFVMKEGGAIVGFHGCYGAYLDAIGVYLQKLEPEDETIEPNETKVEEIIEIHDKNHASYDLADSILVGPWGDTSGGSEWNYKLKNPIKEILIAHGDAINSIMFRTITEQGTTINSQKFGGNGGQINKV…	GCA_000393655.2	Nicotiana sylvestris	4096	Solanales	Solanaceae	Nicotiana	Nicotiana sylvestris	Nicotiana_sylvestris_Helixer_CM066004.1_001677.1_OCNL
Helixer_CM066004.1_001886.1	CHAIN	chain	1	1420	(JAC)(CC)(NBARC)(LRR)	NLR	CC-NLR	OCNL	MIWCPSSLISSPSLHLHTNSYIIHTQQQRGDRKHSHRFFIFNINKKDLEKLKGKVTIMERGGQSEGESEKGKAIKLSKRETLFNYRVLQLYSTTDQMDSILLEPWGGTGGSKWNYKLKNPIKEILIAHGDIIDSIMFRTVTKKGITIGSPKFGGNGGQISKVVIEATPLEYLTGIKGTFGHYCGLSVIKSLCFITNVKNYGPFGCEAGGTPFSLVMKEGVAIVGFHGRCGAFLDAIGVYLQKLTPSASEKEPMVEDIEIRDVSFSTIRKDTLNVLDFIESLKNEEIQKVVDVDLTKKLILELDFLVLNLHHLSKYHAEQLSPFMTEYEILQNVCCNIRDFHELIVNGCVGHEIVEYVLPQFQLMAERVGRFLLPNQICGHSLLFKLEHSFLEIIPTQLE…	GCA_000393655.2	Nicotiana sylvestris	4096	Solanales	Solanaceae	Nicotiana	Nicotiana sylvestris	Nicotiana_sylvestris_Helixer_CM066004.1_001886.1_OCNL
Helixer_CM066004.1_001884.1	CHAIN	chain	1	1366	(CC)(NBARC)(LRR)	NLR	CC-NLR	CNL	MEREKRESLFNYCGGILKAAFYKIMELCSTTQGSSATHRSETSQPSRGVVSLGDPTDHPVETQILSTTTMERGKEIKEEREKGELANNFEESFSALRKDIVNVLDFIESFKNEENQIALDEDIIEILELELAFVCTYVQLSYSDLEEFEDVMTRKEQRIRDLLRSIFNHVGRNMLFKYDMHHGLPCFMDNMDDCIRSRYRSESTATMTEEQLDLLLLNLHHLSKYHAKQVFPSVSEYEILQNVCGNIKDFHGLKVNGSFEHEIIEYVSPQFKLMAERVGLFLWDSWIHGDSRLFELAHLLLNVVPIELEVMHICFTNLKASTSAEVGNFIKQLLETFPDILREYLIHLQEHMVNVITASSSGARDIHVMIEFLLIILTDVPKDFIRNGKLFEFLARVGA…	GCA_000393655.2	Nicotiana sylvestris	4096	Solanales	Solanaceae	Nicotiana	Nicotiana sylvestris	Nicotiana_sylvestris_Helixer_CM066004.1_001884.1_CNL
Helixer_CM066004.1_001883.1	CHAIN	chain	1	1380	(JAC)(CC)(NBARC)(LRR)	NLR	CC-NLR	OCNL	MTKAPRFWLESDLENLKEEKGKLGSCIEEKKLKEKERKGKNSTLSGNQVSYDQADSILMEPRGGTGGLQWNYMLKSPIKEILITHGDCIDSIMFRTVTEQGTTIDSPKFGGDGGRRDKVVIEATLLEYLTGIKGTFGLCGSHSVIKSLCFITNAKNYGPFGSEAGGTPFSLVIREGGAIVGFHGRCGAYLDAIGVYLQKLTPPISTKEPAVEDIEIREVSFSTLRKDTLNVLDFIESLNNEKNQKAVDVDLTEKLKLELDFLLLNLHHLSKYRAEQLSPFMTEYEILQNVYGNIIDFYRLIVNGCVGHEIVEYALPQFQLMGERVGLFLWHYRIGGHSRLFKLAHLFVEIILTQLKVMQICFTNLKASTSAKVGRFIQQLLETSPEILRGYLIHLQDHT…	GCA_000393655.2	Nicotiana sylvestris	4096	Solanales	Solanaceae	Nicotiana	Nicotiana sylvestris	Nicotiana_sylvestris_Helixer_CM066004.1_001883.1_OCNL
Helixer_CM066004.1_001735.1	CHAIN	chain	1	1254	(CC)(NBARC)(LRR)	NLR	CC-NLR	CNL	MMDRGKEIEGEREKGEEFNFEVSFSTLRKDIFNVLDFIERLKNDEHQKSLDLNLIEMLKLELAFVCTYVQLSYSDLEEFEEVMTRKGQDVEDLLRRILNDVDDDVQFKYDMHHVLPRLKYNIYISSRRHSESSATMTKEHLHFLLLSLHHLSKYCSEQDFPLMTEYEMLKNVCGNISDFHGLMVNGCVEHDIVESVIPQFQPMAERVGHFHWNDRIDGDSRLFKLAHLLLKIIPIELEVMHICYTNLRASTSTEVGCFIKQLLETYPDILRGYLIHLQEHMVNIITANSSKAQNVHVMIEFLLIILTDVPEDSIHNGKLFEFLARVGALTRDVSGIARDLEEKSRNRESTNETNSATLGLLENIELLKRELKDVYLKAPDSSQLCFPMSDGPLFIHLQL…	GCA_000393655.2	Nicotiana sylvestris	4096	Solanales	Solanaceae	Nicotiana	Nicotiana sylvestris	Nicotiana_sylvestris_Helixer_CM066004.1_001735.1_CNL
Helixer_CM066004.1_001736.1	CHAIN	chain	1	1335	(JAC)(CC)(NBARC)(LRR)	NLR	CC-NLR	OCNL	MERGKGESEKGKAIKLSGNQVSYDQEDSTLLEPWGGVGGSKWNYMLKSPIKEILIVHGDVIDSIMFRTITEQGTTIDSPKFGGDGGRRDKVVVEATPLEYLTGIKGTFGRFYGHSVIKSLCFITNAKNYGPFGSEAGGTPFSLVMKEGVAIVGFHGRSGLYLDAIGVYLQKLAPPTSAKEYMVEDTLNVLDFIESLKNEENQKVVDVDLSEKMKLELDFLLLNLHHLSKYRAEQLSTFMTEYEILQNVCSNIRDFHELIVNGCIGHEIVKYVLPQVQLMAKRVGLFLWHNQISGHSRSFKLAHPFLEIIPTQLEVMHICFTNLKASTSSEVGRFIKKLLETSPDILGGYLIHLQDRMVNVITASTSGDRNIYVMIEFLLIVLTDMPKEFVHDDKLFDLL…	GCA_000393655.2	Nicotiana sylvestris	4096	Solanales	Solanaceae	Nicotiana	Nicotiana sylvestris	Nicotiana_sylvestris_Helixer_CM066004.1_001736.1_OCNL
Helixer_CM066004.1_001738.1	CHAIN	chain	1	1311	(CC)(NBARC)(LRR)	NLR	CC-NLR	CNL	MERGKQIEGESEKGKATKLSKRETLFNYCGGFLEAAFKKILELCSTTQGSSATHPSETSEPSWGVVSLGDPVETQVSFSAFRKDIVNVLVFLERLKNEENQKNIMVVRIEKLKLVLAFFCTYTQLSYSDLEEFEDIMTGKRKEVADLVQSIVNHVGRNMRFKYEMRHVLPRLRYNIRTNSRCRRSRSSATMTEEQLDFLLLNLHHLSKYHAKQVFPLVNEYEILQGVCGNIRDFHALKVNGCVEHEIIEYVLPQLQLMAERIGLFLWDSRIHGGSRLFELAHLILKTVPVELEVMHICYTNLRASTSTEVGCFIKQLLETYPDILRGYLIHLQEYMVNIITANTSGARNVHVMIEFLLIILTDVPKDSIHNGKLFEFLARVGALTRDVSAIARDLEEKS…	GCA_000393655.2	Nicotiana sylvestris	4096	Solanales	Solanaceae	Nicotiana	Nicotiana sylvestris	Nicotiana_sylvestris_Helixer_CM066004.1_001738.1_CNL
Helixer_CM066004.1_001740.1	CHAIN	chain	1	1348	(JAC)(CC)(NBARC)(LRR)	NLR	CC-NLR	OCNL	MESEKGKAIKLSGNYVSYDQADSIFLKPWGGFGGSKWNYMLKSPIKEILIAHGDCIDSIMFRTVTEQGTTIDSPKFGGGGGRRAKVVFEATPLEYLTGINGTFGHDGSDLVIKSLCFITNAKSYGPFGSSYGPFGSMVGGTPFSLVMKEGVAIVGFHGRSGLYLDAIGVYLQKLTPPTSAKEPMVEDIEIHDVSFSTVRKDSLNVLDFIESLKNEEIQKVVDADLIEKLILELDFLLLNLHHFSKYRVDRLFSFMTEYEILQNVCGNIRHFLELIVNGCVGHENVEYVLPQFQLMTERVGRFLWHNQIGGHSRLFKLIHLFLEIIPTQLEVMHICLTSLKASTSAKVGHFIKQLLQTSPDILREYLIHLQEHMINVITASSPGARNIHIMIEFLLIILT…	GCA_000393655.2	Nicotiana sylvestris	4096	Solanales	Solanaceae	Nicotiana	Nicotiana sylvestris	Nicotiana_sylvestris_Helixer_CM066004.1_001740.1_OCNL
Helixer_CM066005.1_003050.1	CHAIN	chain	1	732	(NBARC)(LRR)	NLR	CC-NLR or CCR-NLR or CCG10-NLR	NL	MEVGYIASPVILGHEDEAETLLKRLVGRPKELDIVPIVGMPGLGKTTLATKLYSHETVMEHFDVRSWCCISQVYDRRKVLLEILRRLDKQNTTREESDPSELADELRKLLKGKRYLIVVDDLWSIDSWDDLRTIFPDDNKGSRIVLTTRLNDVASYASKNPHHLRHLTQEESWELWKKIVFEEESCPDELEEIGNEIASSCLGLPLAIVLTAGLLARGEKEVGYWKEVTLNLSSNLFHDAKWLMEVIELSYKYLLHHLRPCFLYFGTFLEDEEIPIWKLIQLWICEGFIPHNEFIELTSLEHVATSYLLELIGSNLVTVAKRSSLGRLKVVRVHDLIHQFCSKKAQEEIHLLQIYGSGYNNPQVATDMTSRRIICSDIHDFMMWNPPPEGTHSLRFTVS…	GCA_000393655.2	Nicotiana sylvestris	4096	Solanales	Solanaceae	Nicotiana	Nicotiana sylvestris	Nicotiana_sylvestris_Helixer_CM066005.1_003050.1_NL
Helixer_CM066005.1_000156.1	CHAIN	chain	1	750	(NBARC)(LRR)	NLR	CC-NLR or CCR-NLR or CCG10-NLR	NL	MELGYTAPPVMVGYEDEAETLLNRLVGGPKELDVVPIVGMPGLGKTTLATKLYSHETVIQHYDVRSWCCISQIYDRKEALLGFWRELGMLNTAKKENDHTELADDLRNFLKGKRYLIVVDDLWSIDAWDDLRTIFSDDNKGSRLVLITRLDEVASYVSTNPHHLRNLTEDESWELLKKIVFEDQEHCPDELEEIGNEIARSCSGLPLAIVLISGLLTRREKDEGYWKKIALNLSTNVFHDVKWLMEVIELSYNDLPHYLRPCFLYFGTFSEDAQITVHKLIQSWICEGFIPYNELKSMDHVATDYLMDLVGRNLVMFAKTSYYLRRPQLVGVHDLLHQFCMVKATEEIHLRRFRGSQTYDYDYPQFATDMPSRLVVDRSNDFMKCEGIHSLRFTYYTCI…	GCA_000393655.2	Nicotiana sylvestris	4096	Solanales	Solanaceae	Nicotiana	Nicotiana sylvestris	Nicotiana_sylvestris_Helixer_CM066005.1_000156.1_NL
Helixer_CM066006.1_002532.1	CHAIN	chain	1	898	(CC)(NBARC)(LRR)	NLR	CC-NLR	CNL	MAAYAALTSLLGTIDQLLQSNLSGLQENHKRHLKSLKEKFGSLQASFGNVDGEPTKEMQARIKDVARDTEDEVESLVKQLMEQDELLQVESCAKLAKISQQATQEIDSFKEELIKQENNNLQGESSSTSGSSSPRLDASILENDMEGYNVERGSMVQQLTRRSGSDQREVFSVVGMPGIGKSTFAKTIFLHPSIRRVFHIRGWITVSKDYDLRKMLLVLLDAIGKKDPVDAKIDIGKLAERLKNGLKRERYLIVVDDIWSKEAWIRIAQWFPDSGNKSRILLTSRDKEVAEYASFPRSCFQMRPLNTNESQNLFYRKTFAKNDNPGSAFKEVVEEVAKNCKGLPLMITAVAGILSSKSTLGEWNTVAQSVSSLVNDDAYQQCLKVLALSYNHLPSHVKA…	GCA_000393655.2	Nicotiana sylvestris	4096	Solanales	Solanaceae	Nicotiana	Nicotiana sylvestris	Nicotiana_sylvestris_Helixer_CM066006.1_002532.1_CNL
Helixer_CM066006.1_000073.1	CHAIN	chain	1	905	(CC)(NBARC)(LRR)	NLR	CC-NLR	CNL	MAEKILVAAVSPAATKAVNFLVDSVSKLLIENCKLIEGAEGDFKRLLREIEPLNELLAADYAEVKSNSMINSDKFFQNIQRTAYKAEDAIDKFLVQKMIDQDKTIAKFLPFYKWINNWKMAPEFKEILEEMGEIRQLSQQAFQKSTQTTQHPDKSASDAQETQGPAEEDIEVVGFDEPANEVMKRLREGSEDLDVVPIVGMPGLGKTTLARKVYNDDYIDDHFYKRIWVYVGQSYKLKNILLDILKEFAPRTEEFKDKNEDQLTEVIRNLVVEGGKYLIVLDDVWEAEVVAFVKKVFPNKKGRCDRIMVTTRLDRVANAKGAVPHVLEPLSPVESFELLENRVFGKTNKCPIELKEYGEKIVKHCGGVPLAIVVIAGALGGCMDESEWRVVEKNVGKHL…	GCA_000393655.2	Nicotiana sylvestris	4096	Solanales	Solanaceae	Nicotiana	Nicotiana sylvestris	Nicotiana_sylvestris_Helixer_CM066006.1_000073.1_CNL
Helixer_CM066006.1_000251.1	CHAIN	chain	1	895	(CC)(NBARC)(LRR)	NLR	CC-NLR	CNL	MEHILVKSLLEKLLKLSREDANLIAGAETEFRLLRELVELVNACLIEVAEMRRTHQLREDLSMRIITAVYRCEDGIDNFLVHQLKNKWPKFVDSDRGRRIIENLLVKIDGLLDTMMPQSSARAQSLPSSQKYILISNTLRDVKPTKVLERWMIEIKQSNPFHYVPREMEGPESEDDEVIGFDEKAEVVIKRLLGGSGGYHDVIVPIVGVVGQGKSTLARKIYHDTRMSHEFFSCYWITVGHLGKVKDICLSFLKGLITTSRWEQYEDMNENELEKIILGILEEESRRLIVLDDVRTTDVVDFFRRIFGKDGKGHRILMTTRHVAISQYANSHPHYLKFLTPDESFELLKMKVFGRRSCPDELIELGKRMAKKCRGIPILVVIIAGALRGWRSQIEWQIF…	GCA_000393655.2	Nicotiana sylvestris	4096	Solanales	Solanaceae	Nicotiana	Nicotiana sylvestris	Nicotiana_sylvestris_Helixer_CM066006.1_000251.1_CNL
Helixer_CM066006.1_000252.1	CHAIN	chain	1	723	(CC)(NBARC)(LRR)	NLR	CC-NLR	CNL	MAATVVSSLVEKLQLLINEEVKLITGAVKEEFQRLLEQVERLQDSVGGIISKKESDSKRLKNLEKVIRSIVYEIEDEIDEFLLQAKLQQEKNLFGIKCLDFDRGDRVQDLSSKIDSILDRINRFIHGKNHPDAKRVLIEDMRREARDVLPRKDGPSVEPQDAWLENNEVVRNNEVVGLDEEANIVIHRLVEGTNELDVIPIVGMFGLGKTTLAMKVYHDSRILYEFFFVIWIYVGQSYNLKDIFLKILRCFMRRLEDYHDKDVNELAQIIHDFVAKGGRCLIVLDDVWDSQVVNSLVSVFPKNNKGHRIMMTTRDLSVAKCCSQNPHDMKFLSDYESFELLNGIIFGEERCPVELEGFVKSIARKCSGVPLAILTIAGTLLRCTKVSDWQRVEKKVEQH…	GCA_000393655.2	Nicotiana sylvestris	4096	Solanales	Solanaceae	Nicotiana	Nicotiana sylvestris	Nicotiana_sylvestris_Helixer_CM066006.1_000252.1_CNL
Helixer_CM066006.1_002290.1	CHAIN	chain	1	397	(CC)(NBARC)	NLR	CC-NLR	CN	MACAAVISLLQSLEQRNPELFRDQIANTLESLRATAEYILNVLKLSKSRFDPEKIKSLEEKIRVAASYAEDAVEKELWKLFLILVQVLMMLIGGKFLEGRMPGVYLETACRDSLIGTSSSSNPILSNLENDIVQGLDDDLEIIVKRLTGPPSDLDIVTISGMGGIGKTTLATKAYIYDHLPIRYHFDILAWVTISQEFRCRSVLLEVLHCISKQTNIINENDYLKEDSELADLVQNNLKGRRYLVVVDDIWSIDVWDSIRGIFPNCHNRSRILLTTRETKVAMYANTSSPHEMNLLNVENGWKLLRDKVFGQKHDHPPELEEIGKKIVEKCQGLPLTISVIGGHLCKMTRTLESWKDVAKTLGEIVANHPDKCLGVLGLSYVPPLAYSPQTLLSFYG	GCA_000393655.2	Nicotiana sylvestris	4096	Solanales	Solanaceae	Nicotiana	Nicotiana sylvestris	Nicotiana_sylvestris_Helixer_CM066006.1_002290.1_CN
Helixer_CM066006.1_000310.1	CHAIN	chain	1	545	(NBARC)(LRR)	NLR	UNDETERMINED	NL	MPGLGKTTLARKIYNDPKIPYEFFSCIWVFVGQSYIKRDIFINILKGFTKRNEEFQDKNETEIAEEIRYHVANGGKCLVILDDVWETGVVDFVRTAFPENKKDQKESFQLLEKRAFGDSHCPIELVEHGEGIVEKCSGVPLTIVVIAGALRGRTSEIDWRVAKENVGKHLIEQDNLKRCLKIVGLSYNHLPQDRKACFMYFGAFPRGFDIPWKLIRLWIAEGLIMSNLPGSEIEEIADYYLIDFANRNLMMVIAKREFYQLFHSRYIAISGDFKELSKFFSYFWNLQTLVLNTPKPTLDIKAGIWNMSRLRHLRTNKPANFPPPTTSTSSCLQTLSLVAPESCKEDVLAKASNLKKLSIKGNMATFLETSKGEFSNFRVLERLESLTLLNDYLSRALHL…	GCA_000393655.2	Nicotiana sylvestris	4096	Solanales	Solanaceae	Nicotiana	Nicotiana sylvestris	Nicotiana_sylvestris_Helixer_CM066006.1_000310.1_NL
Helixer_CM066006.1_000318.1	CHAIN	chain	1	1158	(CC)(NBARC)(LRR)	NLR	CC-NLR	CNL	MDGLNRIKNEEQIVSKLAEIEKLIMELMFLRIRVQIGNSKLDHLASRLLKDIKSYVSSKNDYLPSAAMTDKQMFEYLDSLLSSLYSLRLPRCCAKLILPLMNEYRVLLEVCTHLRGFSELKIKGCIWNKTIEYLSPQFQHTADRVRQFCLDLWTNEKCNEKEEEVVMVAEDKEDDSDEEDVGAGAGAGDNDENYCCKFASLLFEIIPVELEVLYICSTKLKDSTSTEVKGFVKQLLEATPQILGRYLILLKGRMAGAMAVNAPIQSINVMMEFLLIFFTDISREMSILVRKLEESSSNEENFAAPYFLQQIEQIKGDLKIHLKAPDSSQLCFPMGAGILFMDLLLRHLNNLFNSNASTVALILKQEIEIVKEDLEFLRSFFGKVKQTMDDNRSLKGFWG…	GCA_000393655.2	Nicotiana sylvestris	4096	Solanales	Solanaceae	Nicotiana	Nicotiana sylvestris	Nicotiana_sylvestris_Helixer_CM066006.1_000318.1_CNL
Helixer_CM066006.1_002216.1	CHAIN	chain	1	802	(CC)(NBARC)(LRR)	NLR	CC-NLR	CNL	MRIHFFRRVEILVIDAGLIVYSLYDSSKSKEDRNQDLFLLADKIQLVKNQIYLDIREGIQPHLPKNDVLGFFVFLLNGLKELLSSHADSLASVQNELDVVHEELQLLQPFLEDVARQRHNKPEELQNLAERVIDKAYEVEYIVDSFVVRDIPHTYLTVWLSEIIWEIKLIKTELTKSSVKNMTIASSSADEELIGFDDVRETIRGQLVRVSPELDVISIVGMAGTGKTTLARSFIKNDSHFDFWGECRVSQVYTRKDLLLSILSSNCDPTEISKEADDELADRLRKLLLTKRYLLIIDDVWEVKAWDDLILCFPDARNGSRIILTTRLQKVAVYAKRVTEPHFLRPLNEQESWLLLQKRVFGKEICPEQLKEVGEKIAKKCDGLPLSIVLVAGLLTKMD…	GCA_000393655.2	Nicotiana sylvestris	4096	Solanales	Solanaceae	Nicotiana	Nicotiana sylvestris	Nicotiana_sylvestris_Helixer_CM066006.1_002216.1_CNL
Helixer_CM066006.1_002211.1	CHAIN	chain	1	626	(CC)(NBARC)(LRR)	NLR	CC-NLR	CNL	MSLDPTDIREWVQSHLPKNDALGFSNFLLDSLKELLSCHSGSLASVKDQLEVVCAELQSFQPFVKGVAEQGNNARDEIIHNFAERVIDMGYEVEYIIDSFVVGDVPHTYLTEWLSEIIREIKLIKTELYIYRENPTARNKELVVFEDVRNTIINRLFRGPRELDVVSIVGSAGSGKTTFARSFQEDWGILSHFDFWAECRVSQEYTRKDLLLSILGYANYEPTEFSKKDDYELADRLRKILLTKRYLLIIDDIWILLQKKVFGKEICPEELSKLGKRIAKLCKGVPLSIVLVAGLLAKTNSTRKCWKQMESLFGERIQADTEALAKLSYNDLPDILKPLLLYFGAIFEDKEISVSKLTSLWIAEGFIESDKEMCLEDIAEHYLEDMIGRSLVTVTKRDY…	GCA_000393655.2	Nicotiana sylvestris	4096	Solanales	Solanaceae	Nicotiana	Nicotiana sylvestris	Nicotiana_sylvestris_Helixer_CM066006.1_002211.1_CNL
Helixer_CM066006.1_000361.1	CHAIN	chain	1	1153	(R1)(CC)(NBARC)(LRR)	NLR	CC-NLR	BCNL	MSSVPTDIRDSVLALQGIENEHDLIASQKDRIKAIKTELWFLKTFLDWKGKQNRKKLMALQKHVKPLMKSVGDDLRDLFKSIWCRKDEPDQLDTITTDVLKKIRLSKPDIRVYYSYPEIPGASSLTHELVVEFINNVVRNLRDLLIARLGELLAMPDDSDNIYFQVKDQMKVLVKELTVLKKFVCFLGTIYSPELESCWKAFLSHAEVVATNAATVCFFYLPDSDEDKSVALRIANSLIDCCRKGLSLLSHRFATSTLMSRLSGSPPMSSTTLLTLDKDQTETLPDQLKSSRIILNELSLINSIQDEMRNRFFTRLENVAVDAGLVIYSLYDSSKDKEHQKQELIVLADTVQLVKTQVNRDIREWVQSHLPKNDSLGSINFLMESLKGLICCPADSLTS…	GCA_000393655.2	Nicotiana sylvestris	4096	Solanales	Solanaceae	Nicotiana	Nicotiana sylvestris	Nicotiana_sylvestris_Helixer_CM066006.1_000361.1_BCNL
Helixer_CM066006.1_000391.1	CHAIN	chain	1	864	(CC)(NBARC)(LRR)	NLR	CC-NLR	CNL	MADAVVNFLLENLLQLVTNNVKLISGVEKEFQNLLEEVRRLKAFLDDAAKYHSDSSLWKQLVRDIRITVHRAEDVIDKFLVQAKLHQEKNKVKRSFDLCHVRKVWDLAKDIEAIHQNVKEFRQNNQKAFQPKPMLDLPQRVTREPQRYSRSSNIASVFSPLNDYEKLPCHDTLLEYKEVVGFDYEAEYVIKRLVKGSKDLEFVPIVGMAGIGKTTLARKVCSHSQISNNFSKKIWVYVGRSYELKGILSKILQSLTERIEEFRYKDVNELAEVICDFMAKEGGRYLFVLDDVWAKELVVVDLVKRILQENNRGHRIMMTTRDEYVASYASEHPHRLKYLSDEESFQLLEKRAFGNERCPDELVELGKSIATKCSGLPLAVELSAGALRSRPNKNYWERI…	GCA_000393655.2	Nicotiana sylvestris	4096	Solanales	Solanaceae	Nicotiana	Nicotiana sylvestris	Nicotiana_sylvestris_Helixer_CM066006.1_000391.1_CNL
Helixer_CM066006.1_002200.1	CHAIN	chain	1	880	(CC)(NBARC)(LRR)	NLR	CC-NLR	CNL	MADAVVNFLAENLLQLLTDNVKLIGGAKGELENLLKEVQHLKGFLDDAAKLPSDSEQWKVLVEEIHKTVHKAEDAIDKFLVQAKLHQEKSKMGRFFNVSHLATVRNLAAEINGILGQVKELRKNNQALQARPVVELPKKGSQEVTQGPSLEDDEVVGFDEEANKVIKRLVEGSEDLDIIPVVGMPGLGKTTLARKIYNDPQLSYEFFGVHWVYVGQSYKIKDVFLNILKFFTRRTEDYQHEDENALAKVIASFIKKGGRCLICLDDVWEIKVIDYVKKVFPENKKGHRVMMTTRDNVLATYANPDPHDLKFLTPKESFELLVKRVFGKKSCPNDLVGHGESIARKCGGVPLAVVVIAGALRGRPNTNDWIRVEKNVPQHLYGNNEESCLKFVEMSYDRL…	GCA_000393655.2	Nicotiana sylvestris	4096	Solanales	Solanaceae	Nicotiana	Nicotiana sylvestris	Nicotiana_sylvestris_Helixer_CM066006.1_002200.1_CNL
Helixer_CM066006.1_002199.1	CHAIN	chain	1	893	(CC)(NBARC)(LRR)	NLR	CC-NLR	CNL	MADAVVNFLVENLLQLLSDNVKLIGSAKGELENLLKEVQHLKGFLDDAAKLPSDSEQWKVLVEEIQKTVHTAEDAVDKFVVQAKLHKEKNKMARILDVGHLATVRNLAAEVKGIHDQVKELRLNNQALQARPTLELPKKGAPETTQQVVSSSQSKNKILGPALEDDEVVGFDEEANKVIERLVKESKDLDIIPVVGMPGLGKTTLARKIYKDPKLSYEFFGVHWVYVGQSYKIKDVFLNILKYFTRRTEDYQHEDVDALAKVIAGFIKKGGRCLICLDDVWETKVIDYVKTIFPENEKGHRVMMTTRNKVLATYANSDPHDLKFLTPKESFELLVKRVFGKKPCPKDLVGHGESIAGKCGGVPLAVVVIAGALRGRLNTSDWIRVERNVVQHLFMNSEE…	GCA_000393655.2	Nicotiana sylvestris	4096	Solanales	Solanaceae	Nicotiana	Nicotiana sylvestris	Nicotiana_sylvestris_Helixer_CM066006.1_002199.1_CNL
Helixer_CM066006.1_002198.1	CHAIN	chain	1	741	(NBARC)(LRR)	NLR	CC-NLR or CCR-NLR or CCG10-NLR	NL	MVPHLEDAEVVGFDKEAETVIKRLVEGSDELEVIPVVGMAGLGKSTLAIKIYNDSKISYEFFSNIWVYVGQNYKLKEVLLSILKSFTKQMNIYQDKNENELCKIICDFVSKGGKCLIVLDDVCNPEVVDSVMKAFPKNKKGHRIMMTTREGRVAKYANENPHNLKFLEHHESFELLEKRVFGNRSCHRDLVAHGKTIAEKCSGVPLAVVVIAGALRGRTSEGEWQIVEQNVGKYLIDQNNPTSNCLKFVEMSYSRLPEDMKACFLYCSAFPQGFEIPAWKLIRLWISEGLIISNLPGSTLENIAEYILNDLVNRNLLIILEKKADGKIKTCRLHDMLHMFCKLKATDESLFQEVGEKPDQVGLGIPEQDTCRRLCIQLSILDDFISTRPMTEHTRSFLC…	GCA_000393655.2	Nicotiana sylvestris	4096	Solanales	Solanaceae	Nicotiana	Nicotiana sylvestris	Nicotiana_sylvestris_Helixer_CM066006.1_002198.1_NL
Helixer_CM066006.1_000393.1	CHAIN	chain	1	849	(NBARC)(LRR)	NLR	CC-NLR or CCR-NLR or CCG10-NLR	NL	MENVNINEIATPSTQETEEEPVGLEDDAEKIIKLLTRGIRERDIVSIFGMPGLGKTTLAKKIFKDSSIVSHFDVRAWVTISQSYDVRELLRDIYKQVTGVKYNGDKKSDIADMLRKCLIGKRYLIVLDDVWEVKAWDELRLCFPIGRQGSRIMLTTRLEHVAMEVEHCTNPYSPRFLTREASWKLLVKKAFQKETCPPEFENVGVQIAEYCKGLPLTIVLIGGILAKKERNVSEWCEVANNLKSHLGAVESESNLALQLSYRYLPDHLRHCLLTMGVFREDEKIGASKLMLLWMAEGLVQCSDERGLEAVAEAYLTDIISSSLLMISKTAFDGKVKYLQIHDVVRDFVLNKTKEEKFMQVIGTNNQYQPSYDEEHRVCIHLDHKLRRDLQRFNNEVDRF…	GCA_000393655.2	Nicotiana sylvestris	4096	Solanales	Solanaceae	Nicotiana	Nicotiana sylvestris	Nicotiana_sylvestris_Helixer_CM066006.1_000393.1_NL
Helixer_CM066006.1_000394.1	CHAIN	chain	1	906	(NBARC)(LRR)	NLR	CC-NLR or CCR-NLR or CCG10-NLR	NL	MRRFKLTHSIWLLKSLGASTTLREVKNERIQSNKTSSSDRWMVICAYCSLTASILTRKEIKLIRMENVNINEIATPSTQETEEEPVGLEDDAEKIIKLLTRGIRERDIVSIFGMPGLGKTTLAKKIFKDSSIVSHFDVRAWVTISQSYDVRELLRDIYKQVTGVKYNGDKKSDIADMLRKCLIGKRYLIVLDDVWEVKAWDELRLCFPIGRQGSRIMLTTRLEHVAMEVEHCTNPYSPRFLTREASWKLLVKKAFQKETCPPEFENVGVQIAEYCKGLPLTIVLIGGILAKKERNVSEWCEVANNLKSHLGAVESESNLALQLSYRYLPDHLRHCLLTMGVFREDEKIGASKLMLLWMAEGLVQCSDERGLEAVAEAYLTDIISSSLLMISKTAFDGKV…	GCA_000393655.2	Nicotiana sylvestris	4096	Solanales	Solanaceae	Nicotiana	Nicotiana sylvestris	Nicotiana_sylvestris_Helixer_CM066006.1_000394.1_NL
Helixer_CM066006.1_000400.1	CHAIN	chain	1	775	(NBARC)(LRR)	NLR	CC-NLR or CCR-NLR or CCG10-NLR	NL	MDSIKGEVMKFKNVHKRIKDAPATTYLSSFSSGRVLDEENTLVGMDDVFNNIRDQLFGQTPALNVVSVVGMGGIGKSTLARSLFNHPSVSRRFDISSWVTVSQSYDAKEMLLDVLSFGTPDGKAMYRNTSEDELLDQVRRKLKRKRYLKLLDDIWTIEAWDQVRRSFPDDENGSRIMITTRLLEVANCAGNDFPPHHMPFLSLEDSWKLLSLKVFGNEDCPPQLEEVGKQIAKQCQGLALSVVVIAGLLSKINRTYDDWQQIADNLNSHIGSTSQQCLAILALSYNYLPCSLKACFLYMGVFLEDAKIPTDTLIRIWVAEGFLKTICHKKPEEVAEECLEDLVSRSLIMVNSRGWVSGKIRSCRIHDLIRLLCLRKGKTEKFFHVINECYEVSSEGVES…	GCA_000393655.2	Nicotiana sylvestris	4096	Solanales	Solanaceae	Nicotiana	Nicotiana sylvestris	Nicotiana_sylvestris_Helixer_CM066006.1_000400.1_NL
Helixer_CM066006.1_000401.1	CHAIN	chain	1	884	(CC)(NBARC)(LRR)	NLR	CC-NLR	CNL	MAYAVITSILTTIEQVFQFNPRLISESRESIDSLYGTLSILQDFLEDTGNWINDQDALKLLEKKIRDAGYKAEDTIDCCLRRIHVADTDHEQNNARRKFYDELQEIIEAMDSIQGDVMKFKNVHKRIKDVPATTYLPPRSPGRVLDEENTLVGMEDVFNNIRDQLFGQTPALNVVSIVGMGGIGKSTLARSLFNHPSVSRRFDISSWVTVSQAYNAKEMLLDVLSFGILDGKAMYRNTSEDELLDQVRRKLKRKRYLIVLDNIWTIEAWDEVRRSFPDDENGSRIMITTRLLEVANCASNDFSPHHMPLLSLEDSWKLLSLKVFGNEDCPPQLEEVGNQIAKQCQGLALSIVVIAGLLSKINRTHDEWQQIADNVNSHIGSTSRQCLAILALSYNYLPC…	GCA_000393655.2	Nicotiana sylvestris	4096	Solanales	Solanaceae	Nicotiana	Nicotiana sylvestris	Nicotiana_sylvestris_Helixer_CM066006.1_000401.1_CNL
Helixer_CM066006.1_000402.1	CHAIN	chain	1	921	(CC)(NBARC)(LRR)	NLR	CC-NLR	CNL	MAYAVVTSIMTTIEQVLQFNPSLISECRESIDSLYGTLSYLQAFLEDTGNRINDQEALKLLEKKIRDAGYKAEDTFDLCLRRIHVANTEHDQNNARCKLYDELQQITEVMDSIRVGVMKFKNDRHNNQQDIKDLSAITSSPLRSSERVLDEENTLVGMEDDFKIIRDQLFGQTPELNVVSIVGMGSIGKSTLAKSLFNHPSVSRRFDISSWVTVSQAYDAKEMLLDVLSFGTPGGKAMYRNMSEDELLDQVHRKLKRKRYLIVLDDMWTIEAWDQVRRSFPDDENGSRIMITTRLLEVANCAGNDFPPHHMPFLSLEDGWKLLSLKVFANEDCPPQLEEVGKQIAKQCQGLALSVVVISGLLSKINRTYDDWQQIADNVNSHIGSTSQQCLAILALSYN…	GCA_000393655.2	Nicotiana sylvestris	4096	Solanales	Solanaceae	Nicotiana	Nicotiana sylvestris	Nicotiana_sylvestris_Helixer_CM066006.1_000402.1_CNL
Helixer_CM066006.1_000415.1	CHAIN	chain	1	510	(NBARC)(LRR)	NLR	CC-NLR or CCR-NLR or CCG10-NLR	NL	MENVFNKVLNQLIGGNARELNVVSVVGMGGIGKSTLAGSIFRNPSVFYHFDVSSWVTVSQKYDVREMLLDVLSFGTPSLKAMYSNLSNDQLLEQVYRKLKGKRYLIVLDDIWSIEAWNLVIRSFSDDENGSRIMLTRLSEVAMSAGNGYTFNMPFLNLENSWKLLADKVFGIVVCPLRLESMGKQIAQQCQGLPLSLVVIAGLLPKISRTYKDWQKVLESMKSHEGSTSEQCLAILALSYNYLPCSLKACFLYMGAFPEDKEIHVDKLIKIWVAEGFLKPSSHKKLEEVAEECLEDLFSRSLIIVSRRRANGKIRSCRIHDLLRQLCLREGKSEKFFHVMTKSFEMSAECMEIEHRLCLHTDGLENQSLALEKGNFDSVRTILCLGELHSFLNSGCYKI…	GCA_000393655.2	Nicotiana sylvestris	4096	Solanales	Solanaceae	Nicotiana	Nicotiana sylvestris	Nicotiana_sylvestris_Helixer_CM066006.1_000415.1_NL
Helixer_CM066006.1_000418.1	CHAIN	chain	1	597	(NBARC)(LRR)	NLR	CC-NLR or CCR-NLR or CCG10-NLR	NL	MAVLFLQGILQFVLPLLQEGLFRFILGVFNPLPWQRVRGLKFFKDAQEKLWTRNISDSLLFYTFLYSSNSFLIFCFNTVTLTNTFVGMENVFNKVLNQLIGGNARELNVVSVVGMGGIGKSTLAGSIFRNPSVFYHFDVSSWVTVSQKYDVREMLLDVLSFGTPSLKAMYSNLSNDQLLEQVYRKLKGKRYLIVLDDIWSIEAWNLVIRSFSDDENGSRIMLTRLSEVAMSAGNGYTFNMPFLNLENSWKLLADKVFGIVVCPLRLESMGKQIAQQCQGLPLSLVVIAGLLPKISRTYKDWQKVLESMKSHEGSTSEQCLAILALSYNYLPCSLKACFLYMGAFPEDKEIHVDKLIKIWVAEGFLKPSSHKKLEEVAEECLEDLFSRSLIIVSRRRANG…	GCA_000393655.2	Nicotiana sylvestris	4096	Solanales	Solanaceae	Nicotiana	Nicotiana sylvestris	Nicotiana_sylvestris_Helixer_CM066006.1_000418.1_NL
Helixer_CM066006.1_000420.1	CHAIN	chain	1	723	(CC)(NBARC)(LRR)	NLR	CC-NLR	CNL	MAYAVITSLMTTLEQVLQFNPTLIPENIRGPLDSLYETLVFLQTFLVDIGNRINDQEWLTFLERKIRDAAYKAEDTVDLCLRSIQVANTKNDKNNARCNLYDELKQIANVMDSIQGEVMKDVLDEEITLIGMEDDFNDIRDRLIGQARELNIVSIVGMGGMGKTTLARQVFSNPSVLFRFDVSSWVTISQEYEAREILINVLSFGTSDVTAVYHDKSYDQLLEHLYRKLKGKRYLIVMDDLWSIEAWDLVKRSFPDDNNGSRIMITTRLLEVADCAGNGCPPHHMPFLNFEDGWTLLSDKVFGKEDCPPQLEEIGKQMAKHCQGLPLSLVVIGGLLSKMNRTYEDWKKVAENVVSHVGSTTEHCLAILSLSYNWLPPSLKACFLYTGAFLEDAEIPADK…	GCA_000393655.2	Nicotiana sylvestris	4096	Solanales	Solanaceae	Nicotiana	Nicotiana sylvestris	Nicotiana_sylvestris_Helixer_CM066006.1_000420.1_CNL
Helixer_CM066007.1_000059.1	CHAIN	chain	1	1211	(NBARC)(LRR)	NLR	CC-NLR or CCR-NLR or CCG10-NLR	NL	MDLESNILDLIEFIKNEVIIESDLTETLKEGLTFLLPLVRCAAYWISVDEEELRDLLDRIQSLITKARWDLHLTCDIGRSELERVAFDLLKEIWFLKPDIVLVLRFLPKVRYPRYTIGILAGCIESLVFNLEFLLKSRADFVAPVKEKLELVKGNLEYLGGFVSFILKNCIRESNDVDKFWDYVTGVIKEAASCISSLCLAEDSDDCISLILVDLLKSSKPYVEALKVLPSVLSFSWELDAFAKDFVNFILGAPITEELNSRSYLLVYKDRVQKLQKSLKLLLVYILCNEVQKESLIIFDLVFNEFWSFIKSLDNREMDEHLDKEFDLAISHLVQKMEPAASKILQWIIKVQRSTGLGFSQIDSLGCIDLVSQNLLRLLDHSNYSIARAKHQIKFVLAE…	GCA_000393655.2	Nicotiana sylvestris	4096	Solanales	Solanaceae	Nicotiana	Nicotiana sylvestris	Nicotiana_sylvestris_Helixer_CM066007.1_000059.1_NL
Helixer_CM066007.1_002559.1	CHAIN	chain	1	1146	(NBARC)(LRR)	NLR	CC-NLR or CCR-NLR or CCG10-NLR	NL	MDLESNISDLIKFIERWHLQIVTLKMELIFLLQLVHSAPSWISVDEDNDVRDLLNRIQSLITKARGDLHLTCDIGRSEMAFDILKEIWLLKPDMVLVLRLLPKLGFSKDMIGILARYIDSLVDSLEYLLEFRADFLAPVKEKLELLKGNIEHLYRLVSFILENFTNQSNDINNFWDYVTGVIKEAASCISSLCLAEDSDDCISLILVDLLKSSKPYVEALKVLPSVLSFSWELDAFAKDFVNFILQPQITELNSRSYLLVYKDPVQKHQNLVTDVNEFWSFINSLDNREMDEDLGKEFDLVISHLVQKMEPMASKILQCTIKLQRSTGLGFSQIDSLGCIDLVSQNLLRLLDHRTIHSDAEAKHLIKFVLAEIKIFKPFLESNVDQLGDRKEVLDVCNH…	GCA_000393655.2	Nicotiana sylvestris	4096	Solanales	Solanaceae	Nicotiana	Nicotiana sylvestris	Nicotiana_sylvestris_Helixer_CM066007.1_002559.1_NL
Helixer_CM066007.1_000071.1	CHAIN	chain	1	1238	(R1)(NBARC)(LRR)	NLR	CC-NLR	BNL	MDLESNIGDLIEFIKNEVITERSPLHDHDHDHDHIVTLYKELIFLFLLVRSAPSWISVDEDNELRDLLDRIQSLITKARRDLHLTCDIGTSELERVAFDLLKEIWLLKPDIVLVLRLLPKLRYPRYTIRVLAGCIESLVFNLEFLLKSRADFVAPVKEKLELVKGNLEYLYRFVSFILKNCIRESNDINNFCNCVAGAIKETASCISSLCLAEDSDDDCISLILVDLLQSINPAKSDILCVYIEALKVLPSFLSFSRELDDFAADFVNFILQAPITELNSRPYLLVYKDRIQKLQNLLRSLLVYILCNEVQKESLIIFDLVVNEFWSFINSLDNREMDEDLGKEFDLAISHLVQKMEPAASKILQYIIEVKRPIGLRFSQIDSLGCIDLVSQNLLRLLD…	GCA_000393655.2	Nicotiana sylvestris	4096	Solanales	Solanaceae	Nicotiana	Nicotiana sylvestris	Nicotiana_sylvestris_Helixer_CM066007.1_000071.1_BNL
Helixer_CM066007.1_000072.1	CHAIN	chain	1	1233	(NBARC)(LRR)	NLR	CC-NLR or CCR-NLR or CCG10-NLR	NL	MDDLYVDLLDLVKFIENEVMKSGALTVCTEMLRKELRYLLLLVCGARTWIHMDEGNDVRNFFNRLQILITNAGRDLQLLCDIGSSEQDRVSYDTLQKIWLLKPDMILFLRLLPKLVRAFGVVLSADQVPAGYIESLIDNLEFLLNYKADFVAPVKEKLEVIKRILKILKGFLPFMLKYSNFESNEFNNFCNHFTVVTKKVSCCIALLCLADELDEDMADCISFMLIDLLQSIQHAKSDIISYVGGLKLLHPTIEFTRELDVFAGGFVHFILEAPMTKLNSWSYLPVYIDHVQKLQISLRLLLIYILCCDIHNESLTIFDLVVNEFWSFINSLDNRETNEDLGKEFDLAISRLVQKMEPMASKILEGTIGTQKPALPFSQIDSLGCVDLVSQNLLRLLDH…	GCA_000393655.2	Nicotiana sylvestris	4096	Solanales	Solanaceae	Nicotiana	Nicotiana sylvestris	Nicotiana_sylvestris_Helixer_CM066007.1_000072.1_NL
Helixer_CM066007.1_000073.1	CHAIN	chain	1	1210	(NBARC)(LRR)	NLR	CC-NLR or CCR-NLR or CCG10-NLR	NL	MDLESNIGDLIEFIEEKVIIESDLTETLKEGLTFLLPLVRCAASWIKVDEDNELRDLLDRIQSLITKARRDLHLTCDIGTSELECVAFDLLEEIWLLKPHMVLILLPKLGFSTDVIEVRAGCVKSLVFSLESLLKFRADFVAPVQEKLELVKGNLKYLGGFVSFILENFNNGPNDVDEFWDYVTGVIKQTARCISSLCLAEDSDDNMVGGFCFILVDLLHSSKPYVEALKVLPSVLSFSWKLDAFATDFVNFILGAPITEELNSRSYLLVYKDRVQKLQKSLKLLLVYILCNEVQKESLIIFDLVVNEFWSFIKSLDNREMDEHLDKEFDLAISHLVQKMEPAASKILQWIIKVQRSTGLGFSQIDSLGCIDLVSQNLLRLLDHSNYSIARVANQIKFV…	GCA_000393655.2	Nicotiana sylvestris	4096	Solanales	Solanaceae	Nicotiana	Nicotiana sylvestris	Nicotiana_sylvestris_Helixer_CM066007.1_000073.1_NL
Helixer_CM066007.1_000077.1	CHAIN	chain	1	1204	(NBARC)(LRR)	NLR	CC-NLR or CCR-NLR or CCG10-NLR	NL	MDLKSNIGDLIKFIGKEVIIERSHLQIVTLKMELIFLLQLVHSAPSWISVDEDNELRDLLDRFRSLIKKARRDLHLTCEIGRSEMAKTELERVAFDLLKEIWRLKPDIVLVLRISKDTIGVLDGYIESLVDNLEYLLKFRAEFLAPVKGKLELLKGNLKHLYRFVSFILKNFNNRPNDVNNCWDCVAGVIKEAASCISSLCLAEDSDDCISLILVDLLKSSKPYVEALKVLPSVLSFSWELDVFAKDFVNFILQAPITELNSRSYLLVYKDCVQKLQNLLRSLLVYILCNEVQKESLIIFDLVVNEFWSFINSLDNREMDEDLGKEFDLAISHLVQKMEPLASKILQCTIMVQRSTGLGFSQIDSLGCIDLVSQNLLRLLDHSNDSIAKIKLQIKFVLA…	GCA_000393655.2	Nicotiana sylvestris	4096	Solanales	Solanaceae	Nicotiana	Nicotiana sylvestris	Nicotiana_sylvestris_Helixer_CM066007.1_000077.1_NL
Helixer_CM066007.1_000078.1	CHAIN	chain	1	1242	(NBARC)(LRR)	NLR	CC-NLR or CCR-NLR or CCG10-NLR	NL	MDLESNIGHLIKFIEKEVIIERSHLDDHIHIVTLKMELTFLFQLVRCPASWIKVDNELGDLLDRVRSLITKARHDLHLTSDIGRSELERVAFDLLKEIWLLKPDMVLVLSLLPKLGFSTDMIEVLARYINSLVDNLEFLLKFRADFVAPVKEKLQLVKGNLVYLGGFVSFILENFNNGPNDVNKFWDYVTGVIKETARCISSLCLAKDSDDYMVGGFCFILVDLLHSSKPYVEALKVLPSVLNFSRELDAFATDFVNFILGAPITEELNSRSYLLVYKYRVQKLQKSLRLLLVYILCNEVQKESLIIFDLVFNEFWSFIKSLDNREMDEDLDKTIDLAISHLVQKMEPMASKILKGTIKKQKPALPFSQIDSLGCIDLVSQNLLRLLDHRIDSIAPVAH…	GCA_000393655.2	Nicotiana sylvestris	4096	Solanales	Solanaceae	Nicotiana	Nicotiana sylvestris	Nicotiana_sylvestris_Helixer_CM066007.1_000078.1_NL
Helixer_CM066007.1_002380.1	CHAIN	chain	1	1016	(NBARC)(LRR)	NLR	CC-NLR	NL	MAERVGHFCYVLLAYQLTKIDELDDKLEVPQVNSMLAHLLVEIIPVELEVMHICSTNFEASKSAEVGRFIKQLLETSPDILREYPIHLQAHMVTVLTASTSARNIHVMIEFLLIILTDLSEEFIHQDKLFVLLARVGVLTREISILVRGLEEKSRSEDNMDGTKCATLDLLENIELLKEEFKHIYLKAPEDSSQHCFSKSDGPLFMNLLLRNLNDLFDSNAYSIALIKKEIGDHGLLQLIFLLPDTVEKIKLIKEEVLEKIPKNRGLVVVNSPKKPVESKSSIASKIILGFEEEKEWIIRKLTSGPAEVDAISIVGMPRLGKTTLADRVYNDKTVVDHFDVRAWCTVDQERNEKRLLQKIYNQIIGLKDTFSEDHIDDDIADKLRKLLFGMRYLIVFDD…	GCA_000393655.2	Nicotiana sylvestris	4096	Solanales	Solanaceae	Nicotiana	Nicotiana sylvestris	Nicotiana_sylvestris_Helixer_CM066007.1_002380.1_NL
Helixer_CM066007.1_002379.1	CHAIN	chain	1	1273	(NBARC)(LRR)	NLR	CC-NLR	NL	MSVKIRRKREALKRWRSIEKAKETEEYEKVKGMEEYRETGRKQRVKNRCEDAAVHLKRISSAVFRKDIDNLLDFIERLKNGRDQIALDTDEIENVTMWLKFMSSFFQLFYFIPSGFDSEISCVLYELHDLVQSLFHQSGDDMWHKLTDDVAPFLLKKLESCLSSYHNSEPSATMTEDQLVELLDALRVYLHDQSKLLSEFIWPLKTEYEVLQNVCGNLRDFHRLKVNGYIEYETIEYVLPQFQLMAERVKHFCFAFLAYQFDMIADVPQVKLAHLLLEIVPVQLEVMHICCTDLKASKSAEVGHFNKQLLEASPDILREYLIHLQEHRVNVITLSSSAQNIHVMIEFLLIILTDEPKDIIHHDKLFVFLSRVIALTREVSILVRNSEENSRNEENTNET…	GCA_000393655.2	Nicotiana sylvestris	4096	Solanales	Solanaceae	Nicotiana	Nicotiana sylvestris	Nicotiana_sylvestris_Helixer_CM066007.1_002379.1_NL
Helixer_CM066007.1_000228.1	CHAIN	chain	1	1036	(NBARC)(LRR)	NLR	CC-NLR	NL	MAERVGHFCFDLLSCQLDEIDEVDDSDEIYDSDETAEPHETDDPNEIYDSDETAEPHETDDSDEVYDSDEILYQVNSMIVHLFLKIIPVELEVMHICSTYLKASKSAEVGCFIKHLLEASPGILREYLILLQAHMGALLWSLTRVGALTMEISVLVHNLEDNSRNEENMNETNCASLDLLESIELMKEDLKHVFLKAPADSSQLCFPMSDGPLFMTLLLKKLNDLLNSNVCSVALIKKEIGLVKEDLEFIRSIFGNVEQELNRDLWTRVLDVAYEAEHAIKSILVRDHGLLQLIFLLPAAVEKIKRIKKEVLEKISKNKGLIIVNSLNKSVERKSSTTGQIIVGFKEETEWIIRKLASEPGKEDIISIIGMPGLGKTTFAYKVYNDISVVAHFDVHAWC…	GCA_000393655.2	Nicotiana sylvestris	4096	Solanales	Solanaceae	Nicotiana	Nicotiana sylvestris	Nicotiana_sylvestris_Helixer_CM066007.1_000228.1_NL
Helixer_CM066007.1_000231.1	CHAIN	chain	1	1257	(CC)(NBARC)(LRR)	NLR	CC-NLR	CNL	MEKGKENEGEREKGEANNSLMTSAVFHKDIDNLLDFIERLKNRRDQIALDIDENENLTMLLKFMSSFFQLFYFIPGGLDAEKSCMLYEFHGLVQSLFHQNGDDMLRKLTDDVPTCLLENMVSCLSSYHNSEPSATMTEDQLVVSMTEDQLVVLLDALLVYLHDQSKLFAKLICPLKTEYEVLQNVCGNLRDFHGLKVNNYIEYETIEYVLSQFQLMAERVKHFCFAFLAYHFKMIADVPQVKLAHLLLEIVPVQLEVMHICCTNLKASKSAEVGHFKKQLLEASPDILREYLIHLQEHRVNVITLSTSAQNIYVMIEFLLIILTDLPKDIIHHDKLFVFLSRVATLTREVSILVRNTEENSRNEENTNETSYTSLDLRGNIEFLKEDLKYVFLKAPVDS…	GCA_000393655.2	Nicotiana sylvestris	4096	Solanales	Solanaceae	Nicotiana	Nicotiana sylvestris	Nicotiana_sylvestris_Helixer_CM066007.1_000231.1_CNL
Helixer_CM066007.1_002368.1	CHAIN	chain	1	1253	(CC)(NBARC)(LRR)	NLR	CC-NLR	CNL	MERGKQNEGETEKGEANNSSVASYVLRKDISILLDFVERLKNEEDQIALDMDQIEKLKLKLTIMSTFLQLSYFSLDVFNDRMSSKAQQVDDLVQSRFHQSRDDMLVKLKDHIVPRLLETIKSCINSQHHYSKSTDTMTEDQLVEILNKLLVNLHDLPKCCAELILPLMTQYKVIQNVCVNIRDFHGLKVNGCVKHEIVEYVLPQFQRMAERVGHFCFVLLSYHLDVPQVNFKLAHLLVKIIPVELEVMHICFTNLEASKSAEVGLFIKQLQESSPAILREYLIHLQVHMVTVLNASTSARSIHVVIEFLLIILTDMPKDFIYHDKLFDLLARVGALTREVSILVCNLEEISRNEENMNETNCGSLDLLESIELLKEDLKHVFLKAPKDSSQLCFPKSDG…	GCA_000393655.2	Nicotiana sylvestris	4096	Solanales	Solanaceae	Nicotiana	Nicotiana sylvestris	Nicotiana_sylvestris_Helixer_CM066007.1_002368.1_CNL
Helixer_CM066007.1_002367.1	CHAIN	chain	1	1235	(CC)(NBARC)(LRR)	NLR	CC-NLR	CNL	MERGKQNEGETKKGEANNSSVSSYVLRKDIFNLLDFIERLKNGRDQIVLDMDQIEKLKLELTFLSTFLQLSCSNLDGFNAKMSLQAQRVGDLVRSVFNESGDNLLVKYDMDHVVPHVLENIKNFIGLPLHSKSSATMTEEQLVELLELLLLNLCDLPKHCAELKTKYEIIQKVCDNIRDFLGLKVNGCIEHETIEYVLPHFQLMAERVGHFCFVLLTDQLGVPQINFKLVDLLVKIIPVELEVMHICSTNLTTSKSTEVGCFSKKLLGASPYILREYLIHLQAHMVAVLTASPSARNIHVMIEFLLIILTDMPKDFIHQEKLFDLLTRVGALTREVSILVCNLEEKSRGEVNTSETNCGSLDLLESIELLKEDLKHVFLKAPEDSSQLSFPMSDGPLFM…	GCA_000393655.2	Nicotiana sylvestris	4096	Solanales	Solanaceae	Nicotiana	Nicotiana sylvestris	Nicotiana_sylvestris_Helixer_CM066007.1_002367.1_CNL
Helixer_CM066007.1_000240.1	CHAIN	chain	1	1203	(CC)(NBARC)(LRR)	NLR	CC-NLR	CNL	MERGKQNEGETKKGEANNSLVRHTILIRIKPNIGLDDYEYNPQEKAEIRRKPFKFASIFHLHTRTKTCFNCAPEHIKLLDPCLNMQEVVLYVSSFVLRKDIFNLLDFIERLKNGRDQIVIDMDQTEKLKLELTFLSTFLQLSCSNLDGFNAKMSRKAQRVDDLVRSVFYESGDNLLVKYDMDHVVPRVLENIKNCISLPFHSKSSATMTEEQLVELLESLLVNLCDLPKHCAELKTQYEIIQNVCDNIRDFLGLKVNGCIEHETIEYVLPQFQLMAERVGHFCFVLLTDQLSVPQLNFKLVDLLVKIIPVELEVMHICSTNFTNSKSTEVGHFFKELLGASPYILREYLIHLQEHMVAVLTAGTSARNVHVVIEFLLIILTDMPKDFIHHDKLFDLLTR…	GCA_000393655.2	Nicotiana sylvestris	4096	Solanales	Solanaceae	Nicotiana	Nicotiana sylvestris	Nicotiana_sylvestris_Helixer_CM066007.1_000240.1_CNL
Helixer_CM066007.1_000242.1	CHAIN	chain	1	1150	(NBARC)(LRR)	NLR	CC-NLR or CCR-NLR or CCG10-NLR	NL	MERGKQNEGETEKGEGNNSSVCHTIPIRIKTNIGLDDYSYNPQEKAEIRQKTLKFASIFHLDIRTKACFNCAPEHIKLLDPRLNMQEVVLYVSSYVLRKDIFNLLDFIERLKNGRDQIVLDMYQIEKLKLELTFMSTFLQLSCSNLDGFNAKMSRKVQRVDDLVRSVFYESGDNLLVKYDMDHVVPRVLENIKSCISSPHHSKSRVTMTEEQLVELLESLLLNLCDLPKHCAELKTKYEIIQNVCNNIRDFLGLKVNGCIEHETIEYVLPQFQLMAERVGHFCFVLLTDQLSVPQLNFKLVDLLVKIIPVELEVMHICSTNFTNSKSTEVGHFFKELLGASPYILREYLIHLQEHMVAVLTAGTSARNVHVVIELLLIILTDMPKDFIHHDKLFDLLTR…	GCA_000393655.2	Nicotiana sylvestris	4096	Solanales	Solanaceae	Nicotiana	Nicotiana sylvestris	Nicotiana_sylvestris_Helixer_CM066007.1_000242.1_NL
Helixer_CM066007.1_002244.1	CHAIN	chain	1	712	(NBARC)(LRR)	NLR	CC-NLR or CCR-NLR or CCG10-NLR	NL	MVGFNEETEMLIEQLVRGHRQLDVISIFGMPGLGKTTLAKKLYDHETISNRFDIRLWCCSSQSYNNRALLFELLGHICELDDITKEKSDDELAEKLYRYLKGKRYLIVVDDVWSPNAWDDIKRPFPDDNKGSRIILTTRLESITTYAMINSSPHHLRLFTEEESWMLLKEKVFKEDNCYCPQQLEDIGKQIATKCGGLPLAIVLVAGVLAKNDKEIVHWQQVRERLKLKMQGCMDIVESSYQHLPVHLQNCFLYFASFLEGKKVPVQKLIRLWIAENFVEASSTTLKSLEMVAMDYLMDLIRSNLVMVANINSSGELKAVYIHDVIHEFSLRKAKVGNFLLRINDQLRSRVRAVETASCRNTAVYILPSSKGRSGRIYILAPSGRNINTLRFLPSVNSP…	GCA_000393655.2	Nicotiana sylvestris	4096	Solanales	Solanaceae	Nicotiana	Nicotiana sylvestris	Nicotiana_sylvestris_Helixer_CM066007.1_002244.1_NL
Helixer_CM066007.1_000816.1	CHAIN	chain	1	404	(CC)(NBARC)	NLR	CC-NLR	CN	MIYLITRKTFLLQSNLPGIDRVGSADFILDNREKFLSLYSNSVDSVKSQLQTIQQELKCFQAVVETQDILQHFVTHTNGLVYEVEYVLDACKKKDFPDWCLFLWILNIGEDIRVLMAEVAEVPEITAFDLVLHNITDAAPTHTSSRFASNPSTNEEMVGFKDVMNDLRVKLIKGSVNLDVVSIVGMPGLGKTTRANELYFDELVVSYFDICAHCCVSQEYKRKDLLLSLLRDVTDDTTKLDREAENELADKFQKLLKPKRYLILVNDVWKMSAWDDLLSCFPKNNKGSRIILTTRHYEVASYAKHVSDPHKLRFFNIDESWTLLQNKVFNKERCPLVLEVVGKSIAQKCGGLPLSMVLVAGILTRMKKEKHCWEQVSTNLSPNIQAQSEGQRDSSLKIN…	GCA_000393655.2	Nicotiana sylvestris	4096	Solanales	Solanaceae	Nicotiana	Nicotiana sylvestris	Nicotiana_sylvestris_Helixer_CM066007.1_000816.1_CN
Helixer_CM066008.1_002963.1	CHAIN	chain	1	400	(CC)(NBARC)	NLR	CC-NLR	CN	MAYASVASLMRTMESVLASNSPMQSLVCDHKEEFLALREKVSFLEVLLKNFEKNNNSGKMTDLEAQIKEAANAVEHTIQLRLTEFLMAKDEMQKEKAHKRLCDSLKQVAEEIDHLRNESPKIQNEGKKASKEALVQDSSSEKHTPNVENNMVGRDDQRKRLLVELTQHRGSSGRLKVVPIVGMGGIGKTTLAKEVYDDAAIRLHFDVCAWATISQQHNVKEILLSLLRHTKGDKFNMDDEAELADMLQKSLKGKRYLIVLDDMWKSEAWDDVRLCFPSENNGSRILLTTRNIEVACSAGTENLSLQMDLMGPVDSWKLFKSIAFANEALPSEFETIGKQIVDKCQGLPLTIVVVAGLLSKSERTIEDWENVAEDVKSFVTNDPDKQSCILEFFQKTVRFQ	GCA_000393655.2	Nicotiana sylvestris	4096	Solanales	Solanaceae	Nicotiana	Nicotiana sylvestris	Nicotiana_sylvestris_Helixer_CM066008.1_002963.1_CN
Helixer_CM066008.1_002962.1	CHAIN	chain	1	894	(CC)(NBARC)(LRR)	NLR	CC-NLR	CNL	MAYPSIASLTRTIKSLLISNSPVQSIICNHREEILALHEKVSSLEVFLKNFKKSNVSRKMTDLEAQINKVVNVVEHTIQLRITEMVMANDEIQEEKAHERFCCSLQQVARDIDRVLNESSKDMVGRADQRKTLLDDLTRGFNDEPKVIPIVGMGGIGKTTLAKDVFDDVTIRSHFDVRAWATISKEHNVKDILVSLLRSTKEKDGIIHIEDEAKLADMLQKSLKGKRYLIVLDDIWKNEAWDDVRLCFPSENKGSRILLTTRNTGVACSAGTENLSLRLDFMNPDESWNLFKSTIPANDALPPEFETVGKQIVERCQGLPLTTVVVAGLLSKCKRTIEVWKDVAKDVKSFVKNDRDKQCQHVLGLSYNHLTSDLKPCLLYFGIFPENSEISVKRLVRLW…	GCA_000393655.2	Nicotiana sylvestris	4096	Solanales	Solanaceae	Nicotiana	Nicotiana sylvestris	Nicotiana_sylvestris_Helixer_CM066008.1_002962.1_CNL
Helixer_CM066008.1_002961.1	CHAIN	chain	1	990	(CC)(NBARC)(LRR)	NLR	CC-NLR	CNL	MERATPVRKPPHLHRLSADVDGGPAGEQLPPPLPPPAMSLAPAIVLHHRRPIPTVSTSKLSGHNWNRIDMAYASIASLMRMIELLLTSKSPMQSLICDHKEEFLALQRKVSSLEVFLKNFDKSNDTEKMAYLEAQIKDVTNAVEHTIQLTLTEAVMANDEMHKEKEHKRLFDSLKQVAEDIDHVQNESPNIQDYNTASHYQRKWLLEKLTQYDGSSDLKVISIIGMGGIGKTTLAKEVYDYESIRFHYDVRAWTTVSQKYNVRDILESLLHSAMGRKFYMDDELDLADRLRKSLIGKRYLIVMDDMWSSNAWDDVRHCFPCRNNRSRILLTTRNKKLAYYAGTENLSLQMDLMDPDESWNLAKSMVFANEALPYEFETIGKQIVEYCTGLPLAILVISG…	GCA_000393655.2	Nicotiana sylvestris	4096	Solanales	Solanaceae	Nicotiana	Nicotiana sylvestris	Nicotiana_sylvestris_Helixer_CM066008.1_002961.1_CNL
Helixer_CM066008.1_002960.1	CHAIN	chain	1	913	(CC)(NBARC)(LRR)	NLR	CC-NLR	CNL	MAYASIASLMRMIELLLTSKSPMQSLICDHKEEFLTLQRKVSSLEVFLKNFEKSNDTEKMAYLEAQIKDVTNAVEHTIQLRLTEAVMANDEMHKEKEHKRLFNSLKQVAEDIDHVQNESPNIQDYNTVSLYQRKWLLEKLTQYDGSSDLKVISIIGMGGIGKTTLAKEVYDYESIRFHYDVRAWTTVSQQYNVKDILESLLHSTMGSQFYTDDKLELADRLRKSLMGKRYLIVMDDMWNSNAWDDVRHCFPCCNNRSRILLTTRNKEVAYYAGTENLSLQMDLMDPDESWNLAKSMVFVNEALPYEFETIGKQIIEYCTGLPLAILVISGLLSRSKRTIEDWENIAEDVVSFVTKDPYERYRHVLGLCYNHLTSDLKACLLYFGIFPEDTEISVKSLVR…	GCA_000393655.2	Nicotiana sylvestris	4096	Solanales	Solanaceae	Nicotiana	Nicotiana sylvestris	Nicotiana_sylvestris_Helixer_CM066008.1_002960.1_CNL
Helixer_CM066008.1_002954.1	CHAIN	chain	1	927	(CC)(NBARC)(LRR)	NLR	CC-NLR	CNL	MAYASIASLMRMIELLLTSKSPMQSLICDHKEEFLALQGKVSSLEVFLKNFEKSNDTEKMAYLEAQIKDVTNAVEHTIQLRLTEAVMADDEMQKEREDKRLFDSLKQVAEEIDHVQNGSSNFQDYDTVSCYHRIWLLEKLTQYDGSSRKLKVISIAGMGGIGKTTLAKEVYDYESIRSHYDVRAWTTVSQQYNVKDILKSLLHSTIPDRFDLGNESRLAYMLGKSLKSKRYLIVLDDVWSFKAWDDVRQCIPSNNNGSRILLTTRNKEVAYYAGTKNLSLCMDLMDQDESWNLAKSIMFANEALPYDFETIGKQVVVYCQGLPLAIAVISALLSRSKRTIEDWENIAEDVMSLVTEDPYERYLHVLGVSYNHLTSDLKACLLYFGIFPEDSEISVKSLV…	GCA_000393655.2	Nicotiana sylvestris	4096	Solanales	Solanaceae	Nicotiana	Nicotiana sylvestris	Nicotiana_sylvestris_Helixer_CM066008.1_002954.1_CNL
Helixer_CM066008.1_002953.1	CHAIN	chain	1	875	(CC)(NBARC)(LRR)	NLR	CC-NLR	CNL	MTDLEAQIKEVAEAVEHTIQMTLTEALVANDEMQKEKAHGRLGDCLKQVAEDIDRVRKETKKIQDKGKKASNESLVLDSSTKDIPNLKNNMVGRDDERKRLLENLTRGFSGEPKVIPIVGMGGIGKTTLAKEVFNDASIRSHFDVRAWATISSQYNVKDIYVSLLLFTKETKDERVHMKDEAMLADMLQKSLKGKRYLIVMDDMWNSKAWDDVRQCFPSEDKGSRILLTTRNTEVACYAGTGNLSLQMDFMNPDESWKLFKCTGFADVSLPHEFETIGKHIVDKCQGLPLSIIVVAGLLSKSKRTLEDWKIVARDVMSFVTDDPDKQCLHVLGLSYNHLTNDLKACLLYFGIFPEDSEIPVKKLVSLWMAEGFLKLENDLQGEAEKCLQDLIDRCLVLV…	GCA_000393655.2	Nicotiana sylvestris	4096	Solanales	Solanaceae	Nicotiana	Nicotiana sylvestris	Nicotiana_sylvestris_Helixer_CM066008.1_002953.1_CNL
Helixer_CM066008.1_002952.1	CHAIN	chain	1	881	(CC)(NBARC)(LRR)	NLR	CC-NLR	CNL	MTDFEAHIKEVAEFVELTIQLRLTESLEANDEMQKEKAHERLCDSLQQVAQEIDRVQKESTKIKDKGKQASNKSSLVQDSSLVNVKSNMVGRDDERKRLLEDLTRGFSGEPKVIPIVGMGGIGKTILAKEVFDDVTIRSHFDVRSWATVSSQHNVKEILLSLLSSRKGMNDKDYKEDEPELADMLRKSLKGKRYLIVLDDIWMSKAWDDVRLCFPSENNGSRILLTTRDTEVACYAGTENLSLQMDFMHPDESWNLFKSAASANEALTSEFEAIGKQIVDKCQGLPLTIVVVAGILSKPERTIEDWENVAKDVKSFVKNDPDELCLHVLGLSYNHLTSDLKACLLYFGIFPEDSEISVKRLMSLWTAEGFLKLEKDLEGEAEKCLHDLIDRCLVLVSDK…	GCA_000393655.2	Nicotiana sylvestris	4096	Solanales	Solanaceae	Nicotiana	Nicotiana sylvestris	Nicotiana_sylvestris_Helixer_CM066008.1_002952.1_CNL
Helixer_CM066008.1_002949.1	CHAIN	chain	1	909	(CC)(NBARC)(LRR)	NLR	CC-NLR	CNL	MAYASIASLMRTIELLLTSKSPIQSLICDHREEILTLHEKVSSLEVFLKNSERSNVSEEMTDLEARIKEVANAVEYTIQLRLTEAVMANDEMQKERAHEMFCDSLQQVAEDISHVQKESMKIQHKGKQASKKSLVRGSSSAKDVLNVKKNMVGRDDQRKRLLEDLTRRSSGELKVIPILGMGGIGKTTLAKEVYNDVSIQSHFDVRAWATVSSHHNVKEILLSLLRSRMGDTFYMEDEAELADMLQKSLKSRRYLIVMDDMWSSKAWDDVRQCFPSENNESRVLLTTRDTDVACYAGTENFSLQMSFMDPYESWNLFKSAAFASEELPSEYETIGKQIVDKCQGLPLTIVVVAGILSKSERTIEDWENVAQDVMSFVTNDPDKQCLHKTEISVKRLVRL…	GCA_000393655.2	Nicotiana sylvestris	4096	Solanales	Solanaceae	Nicotiana	Nicotiana sylvestris	Nicotiana_sylvestris_Helixer_CM066008.1_002949.1_CNL
Helixer_CM066008.1_002945.1	CHAIN	chain	1	935	(CC)(NBARC)(LRR)	NLR	CC-NLR	CNL	MAYAAITSLMNTIQQSMESTGLVMQLFYEKLESLRAIMEKSCNVTGDLDALTSLEAQIVELADEAENKVDLESRNIFLPENEKKQRRAFVNLYSLVKEVVGRIDSTMKKWMAIQKKLKNIQDLKAQDLSLVSTSRHGIEPEDKMVGLENEFEMMQDQLARGAKELEVVSIVGMGGIGKTTLANKIYSDPFIMSHFGIRAKATVSQEYCARYVLLRLLSSISGKIEEFHEHQDDDQLADRLQKLLKCGRYLVVIDDIWTREAWDGIKRCFPDCNNGSRILMTTRNVEVAECASSGKTPYHMRLMNFDESWSLLYEKVFVKDYFSPEFEQLGKKIALNCGGLPLALVLIAGLLFKIGNSLDEWKSVVKNVSSMVTTEVNVQCMRVVALSYHYLPHHLKSCF…	GCA_000393655.2	Nicotiana sylvestris	4096	Solanales	Solanaceae	Nicotiana	Nicotiana sylvestris	Nicotiana_sylvestris_Helixer_CM066008.1_002945.1_CNL
Helixer_CM066008.1_000054.1	CHAIN	chain	1	935	(CC)(NBARC)(LRR)	NLR	CC-NLR	CNL	MAYAAITSLMNTIQQSMQLTGRNLQSFYEKLQSLRSIMEKPCNITTEDIEALTSLEAEIVEVAFSAEVKVDSRSIKVLYSKTTTLRSNALWKLCCCLEKAVERIDSIMKQWMAIRDWYTNIKGLKAQKFSLASIPERAVEPENIMVGHESEFEMMQDRLARGSSELEVVSITGMGGIGKTTLANKLYSDPFIMSRFDIRAKVTISQEYCKRNVLLGLLSPISGRTNEYFEQDDGQLADQLQKLLKGRRYFILIDDIWTSEAWDDIKLCFPEYTNGSRILLTTRNVEVAKYASSGNPPCQMRLLDFNESWDLLHKKVFEKDCFSLEFEKIGKEIASKCGGLPLAITVIAGLLSKIGKALDEWQSVAEKVSSMVSTDVDVQCMRVLALSYHHLLHHLKACF…	GCA_000393655.2	Nicotiana sylvestris	4096	Solanales	Solanaceae	Nicotiana	Nicotiana sylvestris	Nicotiana_sylvestris_Helixer_CM066008.1_000054.1_CNL
Helixer_CM066008.1_000057.1	CHAIN	chain	1	888	(CC)(NBARC)(LRR)	NLR	CC-NLR	CNL	MAYASIVSLMRTIKLLLTSKSPIQSLIRDHKEEILTLHEKVSSLEVFLKNSERSNVSEEMTDLEARIKEVANAVEYTIQLRLTEAAMANDEMQKVTAHEMFCDSLQQVAEDISHLQKESMKIQHKGKQASKKSLVRGSSSAKDVLNVKKNMVGRDDQRKRLLEDLTRRSSGELKVIPILGMGGIGKTTLAKEVYNDVSIRSHFDVRAWATVSSHHNVKEILLSLLRSRMGDTFYMEDEAELADMLQKSLKSRRYLIVMDDMWSSKAWDDVRQCFPSENNESRVLLTTRDTDVACYAGTENFSLQMSFMDPYESWNLFKSAAFANEELPSEYEIIGKQIVDKCQGLPLTIVVVAGLLSKSERTIEDWENVAQDVMSFVTNDPDKQCLHVLGLSYNHLTSN…	GCA_000393655.2	Nicotiana sylvestris	4096	Solanales	Solanaceae	Nicotiana	Nicotiana sylvestris	Nicotiana_sylvestris_Helixer_CM066008.1_000057.1_CNL
Helixer_CM066008.1_000058.1	CHAIN	chain	1	869	(CC)(NBARC)(LRR)	NLR	CC-NLR	CNL	MAYAAITSLITTILDFPQHADIYLQPFIEKLKSFRAIIEKPCNITGDLEVLTMMEAEIIELLNTTEDMIILKTRKAIKAKTTIKRRVAFWRLRSLLKRAPTRIHSKMNKWLAMQNSKDLRAQNLIVANTSQHDFQSENMMVGHENAFEIMQDQLARGATELQVISIVGMGGIGKSTLAIKLYNDPFIMSHFDIRAKVIVSQEYCKRNVLLGILSSISGSGTIGEFYEQQDDGQLADRLQKYLKGKRYLIVIDDIWTTIAWDDVKLCFPDCNCGSRILLTTRNMKVAEYASSGNPPYQMRLLNFNESWYLLHKKVFENTYFPPEFENIGKQIALNCKGLPLAIVVIAGLLLKIGQSLDEWENIAENIVSMVSTDPDVPCMRMLALSYHHLPHHLKPCFLY…	GCA_000393655.2	Nicotiana sylvestris	4096	Solanales	Solanaceae	Nicotiana	Nicotiana sylvestris	Nicotiana_sylvestris_Helixer_CM066008.1_000058.1_CNL
Helixer_CM066008.1_002919.1	CHAIN	chain	1	921	(CC)(NBARC)(LRR)	NLR	CC-NLR	CNL	MAYAAVTSLMSTIQQSMQFTGCNLQSFYEKLESLRSILEKPLKVIGDDIEVLKSLEAEIIELACSAEGMVESVSRKVFLAKDAVTRRIDSWELFSLLKQAVGHIGFAMNKWMAVQNMYTNSKDLEAQNLSLADVSQPALELENTMVGHETEFEMLQDQLTRGASELEVVSIVGMGGIGKTTLANKIYSDPFIMSHFDIRAKATVSLEYRARNVLLGLLFSISGKTYEFYDQQDVGQLADRLQKLLKGGRYLVVIDDIWTTEAWDDIKLCFSDCNNGSRILLTTRNVDVAEYASSGKPPFQMRLLNSNESWNLLCGKVFEKEYFSLEFDIIGKEIALKCGGLPLAITVIAGLLSKIGKALHEWQSVADNVSSVVSTDVDAQCMRVLALSYHYLPNHLKPC…	GCA_000393655.2	Nicotiana sylvestris	4096	Solanales	Solanaceae	Nicotiana	Nicotiana sylvestris	Nicotiana_sylvestris_Helixer_CM066008.1_002919.1_CNL
Helixer_CM066008.1_002910.1	CHAIN	chain	1	946	(CC)(NBARC)(LRR)	NLR	CC-NLR	CNL	MAYAAITSLMNTIQQSMESTGLVMQLFYEKLESLRAIMEKSCNVTGNVLTSLEAQIAELADEAEYKVDLESRNIFLPENEKKQRRAFVNLYSLVKEVVGRIDSTMKKWMAIQNKLKNIQDLKAQDLSLVSTSRHGLEPEDKMVGLENEFEMVQDQLARGARELEVVSIVGMGGIGKTTLANKIYSDPFMMSHFGIRAKATVSQEYCARYVLLGLLSSISGKFDEFHEHQDDDQLADQLQKLLKCGRYLVVIDDIWTREAWDGIKRCFPDCNNGSRILMTTRNVEVAECASSGKTPYHMRLMNFDESWSLLYEKVFVKDYFSPEFEQLGKKIALNCGGLPLALVLIAGLLSKIGNSLDEWESVVKNVSSMVNTEVNVQCMRVVALSYHYLPHHLKSCFLY…	GCA_000393655.2	Nicotiana sylvestris	4096	Solanales	Solanaceae	Nicotiana	Nicotiana sylvestris	Nicotiana_sylvestris_Helixer_CM066008.1_002910.1_CNL
Helixer_CM066008.1_002887.1	CHAIN	chain	1	902	(CC)(NBARC)(LRR)	NLR	CC-NLR	CNL	MAYAAITSLMSTIQQSMQLTGHNLQSFYEKLESLIAITEKPCNNMIGNLGPLTRLEAKVIELACSTEDMVDSESRNVMVDLESRNVINIISRTISFWRLRFLLKQAIRDIDCTAKKWIGTQTNQDLKAQNPILPSTSERALEPENMMVGHENEFEMMQDQLARGASELEVVSIVGMGGIGKTTLANKIFSDPFIMSRFDIRAKVTISQEYCPRKGLLGLLSSITGKTDKPYEQQDDGQLKDRLQKLLKGRRYLIVVDDIWNEAAWDDIKLCFPDCNNRSRILLTTRNVEVAEYASSGKPPYQMRLLNCHESCDLLHKRVFLNECFPPEFEQLGKQIALNCKGLPLAIIVIAGLLSKIGKSMDEWQMVVENVSSLVSTDVDVQCMRVLALSYHHLPRRLK…	GCA_000393655.2	Nicotiana sylvestris	4096	Solanales	Solanaceae	Nicotiana	Nicotiana sylvestris	Nicotiana_sylvestris_Helixer_CM066008.1_002887.1_CNL
Helixer_CM066008.1_000231.1	CHAIN	chain	1	930	(CC)(NBARC)(LRR)	NLR	CC-NLR	CNL	MAYAALTSAVCSLELFLQCNHPLLNNLQRKEQILSLCKRILSFQEFLVDYEKLMHKHVGLKLLEGKIKEKTYQVEDIVDSKLRKYFLAKNAKDRKKAYSVLCRRLQVAIEEMELIKKEARTIKGDKIRTWNFHTRASPPARRDVSTSSPNLQQQTPVGFQDDLEKIIDRLRGDSSELDIITIVGMAGIGKTTLAKRAYNHPSVVYRFDVRAWTTISQEYRERDTLLDLFYSVVPPANGSNQESDKEAADQLYGRLMTQPSKETYEGRNQEMADRLHKSLKGKRFLIVVDDMWSTDAWDNVSMLLPDDNNKSRVILTSRLIDVATYANANPDRQPHRLSFLNKDEGWELLREKLFGKRGCPFELEVIGKSIAEKCQGLPLAIVVVAGHLSKMSKTPDSWN…	GCA_000393655.2	Nicotiana sylvestris	4096	Solanales	Solanaceae	Nicotiana	Nicotiana sylvestris	Nicotiana_sylvestris_Helixer_CM066008.1_000231.1_CNL
Helixer_CM066008.1_001488.1	CHAIN	chain	1	765	(NBARC)(LRR)	NLR	CC-NLR or CCR-NLR or CCG10-NLR	NL	MEVVETSEKRSQAPADFPSINDEVVGFAKDAEYIMKKLTGRSKELDVISIFGMAGLGKTTLARKVYNNTSIINHFDVKAWCTVSQTYDMRTLLVDILEQATNKEWKINEDFDIGDKLQKTLKGRRYLIVLDDIWKVEAWEDLGLCFPKGEYGSRVMVTTRIEEVAKHLQYHSDPYSLRFLTLEESWELLQKRVFQGESCPLDLREAGLKIAEHCKGLPLVIVLIAGIIVKTEREASLWLEFANDLSSHVLGEQSMKVIQSSYEHLEDHLKPCLLYMGLFPEDHKIPMHDLLKLWMAEEFVVNVDTENMEEASRFCLNDLLKRSLVMVSRRRINGDIECCTLHDVVREFCLRKLTEEKFMQLTVPYNPYDQHLYPQESRLCIYIHDDLVNQLDHSEYMLD…	GCA_000393655.2	Nicotiana sylvestris	4096	Solanales	Solanaceae	Nicotiana	Nicotiana sylvestris	Nicotiana_sylvestris_Helixer_CM066008.1_001488.1_NL
Helixer_CM066008.1_001489.1	CHAIN	chain	1	742	(NBARC)(LRR)	NLR	CC-NLR or CCR-NLR or CCG10-NLR	NL	MDVVETCGEGILSSAGPSVQCSLPSIDEEVVGFEKDAESIMKKLIGGTKELDVISIFGMPGLGKTTLARKVYNNPSIVNHFDAKYGGNYEIKEDDDIADKLRKTLIGRRYLIVLDDIWEVEAWEDLGLCFPKGEDGSRVMVTTRIEQVAKHLQHRSDPYSLRFLTLEESWELLIKKVFQGESCPPNLLEASLQVAEHCKGLPLVIVLIAGIIVKMERQESLWLEVANDLSSHALGEQSMKVIQSSYEHLEDHLKPCLLYMGLFPEDYKIPVSALLNLWIAEEFVLNVDTENYMEEAARVCLNDLLNRSLVMVSKRRRNGDIKYCILHDVVREFCSAKLREEKFVQLIVPYNPYKHLYTKESRLCTYIHDDLVEQLDHCEYQVDKITIHESEESTKCFGQ…	GCA_000393655.2	Nicotiana sylvestris	4096	Solanales	Solanaceae	Nicotiana	Nicotiana sylvestris	Nicotiana_sylvestris_Helixer_CM066008.1_001489.1_NL
Helixer_CM066008.1_001490.1	CHAIN	chain	1	747	(NBARC)(LRR)	NLR	CC-NLR or CCR-NLR or CCG10-NLR	NL	MDVVETCEEETLCSGTPSTKHSFPSIEEEVVGFEKDAESIIKKMIQGTKELDVISIYGMPGLGKTTLARKVYNNPSIVNYFDVKAWCSVSQAYNRIKLLGEIFNQVTGYKSEIDDDVDIADKLQKTLKGRRYLIVLDDIWKVEAWEDLGLCFPKGEDGSRVMVTTRIEEVAKHLQHCSDPYSLRFLTLEESWELLQKKVFQGESCPPNLQGPGLKVAQHCKGLPLVIVLIAGIIGKMERQESLWLEVANDLSSHALGEQSMNVIQSSYDHLEDHLKPCLLYMGLFPEDFKIPVYDLQKLWMAEEFVLNVGTENMEEAARVCLNDLLNRSLVMVSEKRIDGDVECCTLHDVVREFCCRKLAKENFMQLTVPYNPYRHYSKKSRLCIYIHDDLVEDLIHSE…	GCA_000393655.2	Nicotiana sylvestris	4096	Solanales	Solanaceae	Nicotiana	Nicotiana sylvestris	Nicotiana_sylvestris_Helixer_CM066008.1_001490.1_NL
Helixer_CM066008.1_001491.1	CHAIN	chain	1	771	(NBARC)(LRR)	NLR	CC-NLR or CCR-NLR or CCG10-NLR	NL	MEIVETCEKGTLSSAKPSSKRSFLSTDDEVVGFEKDAESIMKKLTGGAKELDVISIYGMPGLGKTTLARKVYNNPSIVNHFDVKVWIPVSQTYNRMKLLIEIFKQATSDKREIKEDIDIADKLQKSLKGKRYLIVLDDIWEVEVWEDLGLCFPNGEDGSRVIVTTRIEEVAKHLQYRSDPYSLRFLTLEESWELLQKKVFQGESCPPNLWVAGLQVAEHCKGLPLVVVLIAGIIVKMEREASLWLEVANGLSSYVLGEQTMKVMQTSYDHLEDHLKSCLLYMSFFPEDHEILVSDLLKFWMAEEFVEDIDTENIEKTSSIFLDDLLKRSLVMVSKRSFNGDIDYCTVHDVVREFCLAKLIEEKYMQLTVPYSPNQHVYSKESRLCIYIHDDLVEQLDRC…	GCA_000393655.2	Nicotiana sylvestris	4096	Solanales	Solanaceae	Nicotiana	Nicotiana sylvestris	Nicotiana_sylvestris_Helixer_CM066008.1_001491.1_NL
Helixer_CM066008.1_001492.1	CHAIN	chain	1	787	(NBARC)(LRR)	NLR	CC-NLR or CCR-NLR or CCG10-NLR	NL	MEVVETCGKGTLSSAEPSTKHNFPSTDEEVVGFVKDAESIMKKLIVGTKELDVISIFGMPGLGKTTLARKVYNNPSIVNYFDVKAWCSVSQAYNRRTLLLEIFKQATRDKSEIKEDVDIADKLQKTLKGRRYLIVLDDIWEIDAWEDLGLCFPKGEDGSRVMVTTRIEEVAKHLQHRNDPYSLRFLTSEESWELLQKKVFRGESCPPNLLEAGLQVAEHCKGLPLVIVLIAGIILKMERKASLWLEVANDLSSLALGEQGTKVIQSSYDHLEDQLKPCLLYMALYPEDYKIPVSDLLKLWIAEEFVENIDTENLEETSRIFLNDLLKRSLVMVSGRQEINGAIEYCSLHDLVREFCLRKLIEEKHFMQLAVPYSSNQQLYSKESRLCIYIHDELVKQLD…	GCA_000393655.2	Nicotiana sylvestris	4096	Solanales	Solanaceae	Nicotiana	Nicotiana sylvestris	Nicotiana_sylvestris_Helixer_CM066008.1_001492.1_NL
Helixer_CM066008.1_001529.1	CHAIN	chain	1	791	(NBARC)(LRR)	NLR	CC-NLR or CCR-NLR or CCG10-NLR	NL	MEVVETCGKGTIYSAQPSTKHNFPSTDEEVVGFVKDAESIMKKLIVGTKELDVISIFGMPGLGKTTLARKVYNNPSIVNYFDVKAWCSVSQAYNRRTLLLEIFKQATRDKSEIKEDVDIADKLQKTLKGRRYLIVLDDIWEIDAWEDLGLCFPKGEDGSRVMVTTRIEEVAKHLQHRNDPYSLRFLTSEESWELLQKKVFRGESCPPNLLEAGLQVAEHCKGLPLVIVLIAGIIVKMERKASLWLEVANDLSSLALGEQGTKVIQSSYDHLEDQLKPCLFYMALYPEDYKIPVSDLLKLWIAEEFVENIDTENLEETSRIVLNDLLKRSLVMVSGRQEINGAIEYCSLHDLVREFCLRRLVEEKYFMQLAVRCSSSQHLYSKESRLCIYIHDELVKQLD…	GCA_000393655.2	Nicotiana sylvestris	4096	Solanales	Solanaceae	Nicotiana	Nicotiana sylvestris	Nicotiana_sylvestris_Helixer_CM066008.1_001529.1_NL
Helixer_CM066008.1_001527.1	CHAIN	chain	1	659	(NBARC)(LRR)	NLR	CC-NLR or CCR-NLR or CCG10-NLR	NL	MEVVETCEKGTISSAKPSSKRSFLSTDDEVVGFEKDAESIMKKLTGGAKELDVISIFGMPGLGKTTLARKVYNNPSIVNHFGVKVWIPVSQTYNRMKLLIEIFKQATSDKREIMEDIDIADKLQKSLKGKRYLIVLDDIWKVEAWEDLGLCFPNGKDGSRVIVTTRIEEVAKHLQHRSDPYCLRFLTTEESWELLQKKVFGGESCPPNLREAGLQVAEHCKGLPLVVVLIAGIIMKMEREPSLWLEVANDLSSHVLGEQSMKVLQSSYDHLEDHLKSCLLYMAFFREDEKIFVSYLLQLWMAEEFVDNIDTENIEETCRICLNDLLKRSLVMVSNASFNACDDIEYCTVHDVVREFCLAKLTEEKYMQLIVPYSPNQHVYSKESRLCIYIHDDLVEQLD…	GCA_000393655.2	Nicotiana sylvestris	4096	Solanales	Solanaceae	Nicotiana	Nicotiana sylvestris	Nicotiana_sylvestris_Helixer_CM066008.1_001527.1_NL
Helixer_CM066008.1_001526.1	CHAIN	chain	1	771	(NBARC)(LRR)	NLR	CC-NLR or CCR-NLR or CCG10-NLR	NL	MEVVETCGKGALSSVEPSTKHSFPSTDEEIVGFGKDAENIMKKLTGGTKELDVISIFGMPGLGKTTLARKVYNNPSIVNHFDAKAWCSVSQAYDRRMLLIEMLTQATRGKCDIKENDDIADKLQKSLKGRRYLIVLDDIWEVDAWEDLELCFPNGEDGSRVIVTTRIEEVAKHLQHRSDPYSLRFLTLEESWELLQKKVFKGESCPPDLREAGLQVAEHCKGLPLVIVLIAGIIAKMEREASLWLKLANDLSSYVLGEQSMKAIQSSYEHLEDHLRPCLLYMSLYPEDCKISVSDLVKLWIAEEFVLNIDTENMEEAARVCLNDLLNRSLVMISEKKLDGQIKYCILHDVVREFCGGKLREKEFKQLAVPYNPYQHLQYSKESQLCIYIHDDLVEQLDH…	GCA_000393655.2	Nicotiana sylvestris	4096	Solanales	Solanaceae	Nicotiana	Nicotiana sylvestris	Nicotiana_sylvestris_Helixer_CM066008.1_001526.1_NL
Helixer_CM066008.1_001525.1	CHAIN	chain	1	734	(NBARC)(LRR)	NLR	CC-NLR or CCR-NLR or CCG10-NLR	NL	MDVVETCEEETLCSGTPSTKRSLPSIEEEVVGFEKDAESIIKKMIQGTKELDVNSIYGMPGHGKTTLARKVYNNPSIVNYFDVKAWCSVSQAYYRIKLLGEIFNQVTGYKSEIDDDVDIADKLQKTLKGRRYLIVLDDIWKVEDGSRVMVTTRIEEVAKHLQHCSDPYSLRFLTLEESWELLQKKVFQGESCPPNLQGPGLKVAQHCKGLPLVIVLIAGIIGKMERQESLWLEVANDLSSHALDEQSMNVIQSSYDHLEDHLKPCLLYMGLFPEDFKIPVYDLLKLWMAEEFVLNVETENMEEAARVCLNDLLNRSLVMVSEKRIDGDVECCTLHDVVREFCCRKLAKENFMQLTVPYNPYLHYSKKSRLCIYIHDDLVEDLIHSEYWPHKPMEFIAHP…	GCA_000393655.2	Nicotiana sylvestris	4096	Solanales	Solanaceae	Nicotiana	Nicotiana sylvestris	Nicotiana_sylvestris_Helixer_CM066008.1_001525.1_NL
Helixer_CM066008.1_001524.1	CHAIN	chain	1	764	(NBARC)(LRR)	NLR	CC-NLR or CCR-NLR or CCG10-NLR	NL	MDVVETCGEGILSSAGPSVQCSLPSIDEEVVGFEKDAESIMKKLIGGTKELDVISIFGMPGLGKTTLARKVYNNPSIVNHFDARVWCSVSQTYIERTLLIEILKQATGGNYEIKEDDDIADKLRKTLIGRRYLIVLDDIWEVEAWEDLGLCFPKGEDGSRVMVTTRIEQVAKHLQHRSDPYSLRFLTLEESWELLIKKVFQGESCPPNLLEASLQVAEHCKGLPLVIVLIAGIIVKMERQESLWLEVANDLSSHALGEQSMKVIQSSYEHLEDHLKPCLLYMGLFPEDYKIPVSALLNLWIAEEFVLNVDTENYMEEAARVCLNDLLNRSLVMVSKRRRNGDIKYCILHDVVREFCSAKLREEKFVQLIVPYNPYKHLYTKESRLCTYIHDDLVEQLDH…	GCA_000393655.2	Nicotiana sylvestris	4096	Solanales	Solanaceae	Nicotiana	Nicotiana sylvestris	Nicotiana_sylvestris_Helixer_CM066008.1_001524.1_NL
Helixer_CM066009.1_000725.1	CHAIN	chain	1	886	(CC)(NBARC)(LRR)	NLR	CC-NLR	CNL	MANVAVEFLVQNLMQLLRDNAELIIGVKDSAESLLQDLNDFNAFLKQTAKSRSENDVHKELVKKIKTVVNSAEDAIDKFVIEAKLHKDKGVGRFVDVKHYKRVYDVAGEIKTIRDKVKEIRLNNALDLQALQDEDQSAKGVQERKPPVVEEDDVVGFEEEADKVINRLLGGSSGLEVVPVVGMPGLGKTTLANKIYKHPDIGYQFFTRIWVYVSQSYRRRELFLNIISKFTRNTKQYHDMCEEDLADEIEDFLGKGGKYLIVLDDVWSPDAWERIRIAFPNNNKSNRILLTTRNSKVAKQCKQCIGIPHDLKFLTEDESWILLEKKVFHKDKCPPELELSGKSIAKKCNGLPLAIVVIAGALIGKGKTSREWKQVDESVGEHLINKDQPENCNKLVQLS…	GCA_000393655.2	Nicotiana sylvestris	4096	Solanales	Solanaceae	Nicotiana	Nicotiana sylvestris	Nicotiana_sylvestris_Helixer_CM066009.1_000725.1_CNL
Helixer_CM066010.1_001305.1	CHAIN	chain	1	905	(CC)(NBARC)(LRR)	NLR	CC-NLR	CNL	MAAYVALTSLMGTIEQLQLLLSNLDLLDTHVESLNLLYEKVDSLHELLDNSDGEQTEDLHEKARDIANEAEDEVESQMKVVMEEQHDGLHQKEALESLFEILQRGIENVDSLKEELIKHSPNNNLQAGNSSIGDSSSPRLHAPTHENDMVGYNIEQANMLSQLTRDSPELEVISVTGMGGIGKSTFAKKLFSHPSVLSFFDIRGWVTVSEDYSYRNMLLGLLEDANIGKEEDLDKKSDSDLAVCLKQSLMGRRYLIVVDDIWSKNAWDEIRLCLPDDGKRSRVLLTTRDVEVAQYASSAKDPFRMHLLGPDDSWNLFYQKAFAEKGFPIEFEDVGKYIAKNCKGLPLMIAVVAKFLSSKRTLEEWRKVAKSLSSLADVDAYQQCSEVLALSYNHLPYYL…	GCA_000393655.2	Nicotiana sylvestris	4096	Solanales	Solanaceae	Nicotiana	Nicotiana sylvestris	Nicotiana_sylvestris_Helixer_CM066010.1_001305.1_CNL
Helixer_CM066010.1_001303.1	CHAIN	chain	1	873	(CC)(NBARC)(LRR)	NLR	CC-NLR	CNL	MAAYVALTSLMGTIEQLQLLQSNLDLLDTHVQSLNLLYEKVDSLHELLDHFDDEQTKNLHAKVRHIANEAEDEVESQMKVVMEEQHDRLHQKEALESLFEILQRGIENVDSLKEELIKHSDNNTSQAGNSSLGDSSSPRLHASTLENDMVGYNIEQENMLSQLTSGSPELEVISVTGMGGIGKSTFAKKLFSHPSILSFFDIRGWITVSENYSYRNMLLGLLKDANIGKEEDLDKKSDSDLAVCLKQSLMGRRYLIVVDDIWSKNAWDEIRLCLPDDGKRSRVLLTTRDVEVAQYASSPKDPFRMHLLDQEDSWNLFYQKAFVEKDFAIEFEDVGKEVAKNCNGLPLTIAVVAKVLSGKRTLEEWRKVAESVSSLADVDAYQQCSGVLALSYNHLPSYL…	GCA_000393655.2	Nicotiana sylvestris	4096	Solanales	Solanaceae	Nicotiana	Nicotiana sylvestris	Nicotiana_sylvestris_Helixer_CM066010.1_001303.1_CNL
Helixer_CM066010.1_001302.1	CHAIN	chain	1	846	(CC)(NBARC)(LRR)	NLR	CC-NLR	CNL	MAAYVALTSLMGTIEQLQLLQSNLDLLDTHVESLNLLYQKVDSLHELLDHFDDGQTKNLHAKVRHIANESEDEVESQMKVVMDEQHGSLHQKEAFESLFEILQRGIENVDSLKEELIKHSHNNTSQAGNASLDDSSSPGLHASTLENDMVGYNIEQANMMSQLTSGSPELEVISVTGMGGIGKSTFAKKLFSHPSILSFFDIRGWITVSENYSYRNMLLGLLIDANIGKEEDLDKKSNSDLAVCLKQSLMGRRYLIVVDDIWSKNALDEIRLCLPDDGKRSRVLLTTRDVEVAQYASSPKDPFRMHLLDQEDSWNLFYQKAFVEKDFAIEFEDVGKEVAKNCNGLPLIIAVVAKVLSGKRTLEEWRKVAESVSSLADVDAYQQCSGVLALSYNHLPSYL…	GCA_000393655.2	Nicotiana sylvestris	4096	Solanales	Solanaceae	Nicotiana	Nicotiana sylvestris	Nicotiana_sylvestris_Helixer_CM066010.1_001302.1_CNL
Helixer_CM066010.1_001301.1	CHAIN	chain	1	898	(CC)(NBARC)(LRR)	NLR	CC-NLR	CNL	MAAYVALTSLMGTLEQLQLLQSNLDLLDTHVESLNLLYEKVDSLEELLNNFDGEQTKTLHAKVRRIANEAEDEVESQMKVVMDKQHDRLHQKEALESLFEILQRGIENVDSLKEELIKHSHNNTSQAGNSSLGDSSSPRLHASTLENDMVGYNIEQENMLSQLTSGSPELEVISVTGMGGIGKSTFAKKLFSHPSILSFFDIRGWITVSENYSYRNMLLGLLIDANIGKEEDLDKKSNSDLAVCLKQSLMGRRYLIVVDDIWSKNAWDEIRLCLPDDGKRSRVLLTTRDVEVAQYASSPKDPFRMHLLDQEDSWNLFYQKAFVEKGFAIEFEDVGKEVAKNCNGLPLIIAVVAKILSGKKTLDEWKKVAESVSSLAEVDAYQQCSGVLALSYNHLPSYL…	GCA_000393655.2	Nicotiana sylvestris	4096	Solanales	Solanaceae	Nicotiana	Nicotiana sylvestris	Nicotiana_sylvestris_Helixer_CM066010.1_001301.1_CNL
Helixer_CM066010.1_001298.1	CHAIN	chain	1	751	(CC)(NBARC)(LRR)	NLR	CC-NLR	CNL	MGAYVALTSLMGTIQQLQLLQSNLDLWNNHVENLNLLYEKVDSLQEFLDISDGEQMDNLHAKVKHIANEAEDEVESQMKVVMEEQDGGLHQKEALERLFEILQRAIGNIDSLKEEVFKHSQNNNLRAGNSSFGDSSSPRLHASTFENDMVGYNFEQEKMLSQLTSGSTQMEVISVTGMGGIGKSTFAKKLFSHPSVLSFFDICGWVTVSEDYSYRKMLLGLLKDANIGMEEELDKKSDSNLAVCLKQSLMSRRYLIVVDDIWSKKAWDDIRLCLPDDDKRSRVLLTTRDVEVAQYASSPKDPFQMHLLDTDDSWNLFYQKALAEKGFPIEFEDVGKEVAKNCRGLPLMISVVAKFSLARGHWKSGENYKHLPSYLKACFLYFGVFSKASEISVEKLIRL…	GCA_000393655.2	Nicotiana sylvestris	4096	Solanales	Solanaceae	Nicotiana	Nicotiana sylvestris	Nicotiana_sylvestris_Helixer_CM066010.1_001298.1_CNL
Helixer_CM066010.1_001296.1	CHAIN	chain	1	874	(CC)(NBARC)(LRR)	NLR	CC-NLR	CNL	MAAYVALTSLIGTIQQLQLLHSNLNLGDTSLKSLNLLYEKVDSLHELLDNSDAEQTENLHAEVKHIANEVEDEVESQMQVVMDEQHDGLHQQEALENLFEILQRAIEKVDSLKEGLIKHSQNNNLQAGNSSLCDSSSPRLHAPTLENDMVGYNIEQADMLSQLTGGSTPLEVISVTGMGGIGKSTFTKKLSSHPAVLSFFDIRGWVTVSEDYSFRKTLLGLLKNANIAKEEELENKSDQVLADRLKKGLKGRRYLIVVDDIWSKEAWDDIRLCLPDYGIRSRVLLTTRDVEVAQYASSSKDPFRMHLLNPDDSWNLFYQKAFAENCFPVEFENVGKEVALNCKGLPLMIAVVAKILSSKRTLDEWRKVAQSVTSLADVDAYRQCSGVLALSYNHLPSYL…	GCA_000393655.2	Nicotiana sylvestris	4096	Solanales	Solanaceae	Nicotiana	Nicotiana sylvestris	Nicotiana_sylvestris_Helixer_CM066010.1_001296.1_CNL
Helixer_CM066011.1_002185.1	CHAIN	chain	1	1810	(R1)(CC)(NBARC)(LRR)	NLR	CC-NLR	BCNL	MELSTEYWYTWPNDLVGEFYVGVHDEWHYRRLKMEARFLKCILRLLTEYSLPESLRNHFFFINNQVNDMSTICCNYKNNRLSAGHVSIECNFVRTVIQPKIREILVLLWKSRKPWGRYCVDMFSIVSYTLEDLVKCMANRLAPDLLEKMKSLSFKLTFERSFRWSIGEGFVKRENNIDIWQHFTCDISYSVACLNCLYWLDDIPQEIAQGFDQHLSSLIRRCENAIQIDAREVLTRLHKASELLLTFDTSINDLPILYFVDFVLDSVVELCNSKENSKFPAKGLSETLQYLGTSIADRLTQSTKNVKLKGREAIRRISVLRAEVMGKEVGATNHSFAINPKSIQELCTHYSRREQKLVTDPFTCMKWLEKNGEIKMRHMALELNIRLQYLQFILKRRPS…	GCA_000393655.2	Nicotiana sylvestris	4096	Solanales	Solanaceae	Nicotiana	Nicotiana sylvestris	Nicotiana_sylvestris_Helixer_CM066011.1_002185.1_BCNL
Helixer_CM066011.1_002184.1	CHAIN	chain	1	1809	(R1)(CC)(NBARC)(LRR)	NLR	CC-NLR	BCNL	MDLSTTYWYTWPNDLVGEFCVGVHDECHYRILKMEARFLKCILRVLTEYSLPKSLKNHFFFINNQVSDMSTICSNYKNNRLSDGRIGIASNLVRKAIQPKIREILVRLWKSNKPWGTYCVDMFSIVSFTLEDLVDCMADRLAPDLLEKMKSLSSKLTFERRLRWSIRDGFANRENNIDIWLQFTSDISYSVACLNCLYWLDDIPEEIARGLRQCLSALIRRCEELIQIDAREVLTRLHKASELLLTFDTSINDLPLYFVDFVLDSVVQLHNSKENSKFPTKGLSETLHYLGTSIADRLTQSTENLKLKGQEVIRRIYVLRAEVMEKEAEATNHSFAINPKSIQDLCTHYSRREQKLMIDPFTCMKWLEKHGEIKIRHVALELDIRLQYLQFILKRQPSG…	GCA_000393655.2	Nicotiana sylvestris	4096	Solanales	Solanaceae	Nicotiana	Nicotiana sylvestris	Nicotiana_sylvestris_Helixer_CM066011.1_002184.1_BCNL
Helixer_CM066011.1_000179.1	CHAIN	chain	1	1255	(NBARC)(LRR)	NLR	CC-NLR	NL	MHLKGTFSHFIFNACYLNLLVSFAELLEDIVSILDFIRRLKNAKDQTALDMDQIEKLKLQLKSMWKSIQLSYSNLDGLSAEMSNETQHLEDLLKSIFYGNGYDMLVKYDMDQVIPRLLENIRSCISSQHHLKSSVTMTVEQLVEPWDALLAKLHGIVAYPELCSSFLPQYEVLRNLLNNVKDFLGLKLNGCIEHEIVEYVLPQIQLMAERVRYFNLDFLNTLGPSPVMLAHLLVKIIPVALEFMHICSTDLKASKSAEVGRFIKQLLEASPDILREYLIHLQEHMVNVITSSTSARNLHVMIEFLLIILTDMPKGIIHHDKLFDLIARVGALTREVATLVLHLEEKSRNEENINESNIITLDLLENIELLKEDLKHVYLKVPSLSQLCFPMSDGPLFMN…	GCA_000393655.2	Nicotiana sylvestris	4096	Solanales	Solanaceae	Nicotiana	Nicotiana sylvestris	Nicotiana_sylvestris_Helixer_CM066011.1_000179.1_NL
Helixer_CM066011.1_000671.1	CHAIN	chain	1	568	(NBARC)(LRR)	NLR	CC-NLR or CCR-NLR or CCG10-NLR	NL	MTCTSHGHGIEPADDHFKTRESMLGSPSRSSFKTNAVVGLDDDLEKIIERLLGSSSEREVIAITGMGGIGKTTLAKKAYDHLQVRSRFDIHAWVTVSREYEMRRLLLSLVCCIPGMADKFLEKTEDELAELLYRKLKDRRYLIVVDDIWSTKVWDNVTRCFPDDNNGSQIILTSMLKDVAAYANPDSPLHEMGVLSLDDSWKLLSIKVFGANDVCPSELEDNGKQIAEKCGGLPLAILVVAGYLSETARRRESWIIVAKTVSSVVANDPDKCLRVLGMSYNYLPNHLKPCFLSMGAFPEDFEIKTRTLIQVWVAEGFLKAERLKSLEKVAEECLEDLSSRNLIMIRKRRFNSEIRSCGIHDLLRNLSLREAEKEKSLHVTSIHYVSNFLAQRHERRGFN…	GCA_000393655.2	Nicotiana sylvestris	4096	Solanales	Solanaceae	Nicotiana	Nicotiana sylvestris	Nicotiana_sylvestris_Helixer_CM066011.1_000671.1_NL
Helixer_CM066011.1_001233.1	CHAIN	chain	1	863	(CC)(NBARC)(LRR)	NLR	CC-NLR	CNL	MAYTSVISLLQTLEQLQQRNPKLIEGQTVEMLYSLHTTAEYFKNVLEKVSKSRFNLENIKFLEEKIRVAVNDTEDVVELKICQIFEGLSWTCGKASKSLLHKDLLPVVGKMDITKKEVMDLVSDFSTSTYDADDEILESGDSSVDNNNKSSVISQSRVWRVDNPMLNSEDVIAQGLDDDFEIIVNRLIGPESDLDIVTISGMGGIGKTTLAKKAHDHLPVRYHFDIRVWVTISQEFRCRNMLLDALHCISKQTNIINREDYDKKDDNEGIFPDCNNRSRILLTTRETEVAIYANPSSRHEMNLLNLDNSWKLLRDKVFGPEHDHPLELEAIGKQIVGKCQGLPLTISVIAGHLSKIARTLDSWKDVAQTLSEIIASHPDQYLGVLGLSYHHLPNHLKPC…	GCA_000393655.2	Nicotiana sylvestris	4096	Solanales	Solanaceae	Nicotiana	Nicotiana sylvestris	Nicotiana_sylvestris_Helixer_CM066011.1_001233.1_CNL
Helixer_CM066011.1_001218.1	CHAIN	chain	1	873	(CC)(NBARC)(LRR)	NLR	CC-NLR	CNL	MADTALDFVIDNLMQLYRDNTDLIAAIADDVQSLLVELQNLHAFLKQATKSRSRNCNEILKHLVKELSTAVNEAEVSIEKFVIKAKLHQKKGIRKIFDFGHVMKARQCAAEIKFIKEKLKEIRRENAYHIQFEDQQNVTDQELRKVPLPEEDDVVGFDEEAAEIINRLCEGSNDLEIIPIVGMPGLGKTTLANKIFKDNRVQYEFFTRIWVYVAQSYNRREVFLNIISKFTRNVKQFKYEAEEDLAEPIREFLGKGGKYLIVLDDIWTLEALNELKIAFPHNHKGNKIMLTTRNSSLAYSCNNFPHKLKFLTESECWLLLKKKVFHKDECPQEFEELGRLIARKCMGLPLATVVIAGSLIGRRTRREWEQVHQRVAEHIVNRDYSITKKLVQMSYDSLP…	GCA_000393655.2	Nicotiana sylvestris	4096	Solanales	Solanaceae	Nicotiana	Nicotiana sylvestris	Nicotiana_sylvestris_Helixer_CM066011.1_001218.1_CNL
Helixer_CM066011.1_001101.1	CHAIN	chain	1	880	(CC)(NBARC)(LRR)	NLR	CC-NLR	CNL	MADLGLSFLIENLKQLLRDNGELIIGIKDAAESLLEDLKEFDVFLKKAAAYNSENKILKELVKKIRTVVNAAEDAIDKFVIESKLHKGRGVSRFVDLTHYKRVRDVASEIKAIREKVKEIRRTEVYALQNEDLSGRGGQERKSPVVEEDDVVGFDDEVRKIINRLFEGSDSLEVIPIVGMPGLGKTTLANLVYKHPEVGYKFFTRIWVYVSQTYRRRELFLNIISKFTRNTKQYHDRPEEDLADEIREFLGKTGKYLIVLDDVWSGEAWERIRIAFPETNKGNRVLLTTRDSKVAKYCSHIPHDLKFLTIDESWILLQKKVFNKDKCPVKLEQPGKSIAEKCRGLPIAIVVIAGALIGKDKTTREWEQVDKNLSEHIINVDSMNCKKLVQMSYDNLPYD…	GCA_000393655.2	Nicotiana sylvestris	4096	Solanales	Solanaceae	Nicotiana	Nicotiana sylvestris	Nicotiana_sylvestris_Helixer_CM066011.1_001101.1_CNL
Helixer_CM066012.1_000071.1	CHAIN	chain	1	859	(NBARC)(LRR)	NLR	CC-NLR or CCR-NLR or CCG10-NLR	NL	MEDVNIDESAKQSTQVTEEEPVGLEDDAEKIIKLLTRGIRERDIVSIFGMPGLGKTTLAKKIFKDSSIVSHFDVRAWLTISQSYDVRELLRNIYKQVTGVEYDDKESDIADTLRKCLMGKRYLIVLDDVWEVDAWDELRLCFPIGKQGNRIMLTTRLKHVAMEVKNCTDPYSPRFLTKEASWKLLQEKAFQKETCPPELQDVGVQIAEYCKGLPLTVVLIGGILAKKERNVSEWCEVANNLTSHHGSVESESNLAIQLSYCYLPDHLRHCLLTMGVFREDEKFGASKLMLLWVAEGLVQCSDERGLEEVAEGYLSDIISSSLLMVTKTTFDGKVKYLQIHDLVRDFVLNKAKEEKFMQVIGTHNQYQPSYDEEHRVCIHLDHKLRHDLERFNNKVDIFL…	GCA_000393655.2	Nicotiana sylvestris	4096	Solanales	Solanaceae	Nicotiana	Nicotiana sylvestris	Nicotiana_sylvestris_Helixer_CM066012.1_000071.1_NL
Helixer_CM066012.1_000072.1	CHAIN	chain	1	770	(NBARC)(LRR)	NLR	CC-NLR or CCR-NLR or CCG10-NLR	NL	MEDVNIDENAPTPTPTTQVTEEEPVGLEDDADKIIKLLTRGIRERDVVSIFGMPGLGKTTLAKKIFKDSSVVSHFDVRAWVTISQSYDVRELLRNIYKQVTGVKYDDGESDIADVLRKCLMGKRYLIVLDDVWEVDAWDELRLCFPIGKQGNRIMLTTRLKHVAMEVKNCTDPYSPRFLTKEASWKLLQEKAFQKETCPPELQDVGVQIAEYCKGLPLTVVLIGGILAKKERNVSEWCEVANNLTSHHGSVESESNLAIQLSYCYLPDHLRHCLLTMGVFREDEKFGASKLMLLWVAEGLVQCSDERGLEEVAEGYLSDIISSSLLMVTKTTFDGKVKYLQIHDLVRDFVLNKAKEEKFMQVIGTHNQYQPSYDEEHRVCIHLDHKLRHDLERFNNKVD…	GCA_000393655.2	Nicotiana sylvestris	4096	Solanales	Solanaceae	Nicotiana	Nicotiana sylvestris	Nicotiana_sylvestris_Helixer_CM066012.1_000072.1_NL
Helixer_CM066012.1_002271.1	CHAIN	chain	1	1135	(R1)(CC)(NBARC)(LRR)	NLR	CC-NLR	BCNL	MSSNRYLSSKNRLFERLQQLDDIFYFPNTTKDTVRFVKREFKFLDIFLSLQSFTYECPNMLDVVQKVQALFEDALFDFSELYLAEYFDLCPFIVQNKIWSIKMEIRAKYSFPKISSSPFSANKDGIAILNFFTKFIDTVVENLCDLVDDSCSLLYVPENKEHTEDVLKELKLVQYFVCFVSERFIEPQSQYHVSFFTHVLAVVGHASMLAWFYLSGRGYENQDVIVVGEINVFLFLQMELKPISTVIYPTIRKAFQSKLPRIHGLGYVDFLLNNLKEFQSRHSNSLASVTNQILIIQKELESLQPFLKAITEGRDNDLDKIHRCATQLIGKAYEVEYIVDACICKEAPVWFLERWLLDIIEEITVIRADVAKIQEKKMAGDTKNTSTSHASSSSASTPR…	GCA_000393655.2	Nicotiana sylvestris	4096	Solanales	Solanaceae	Nicotiana	Nicotiana sylvestris	Nicotiana_sylvestris_Helixer_CM066012.1_002271.1_BCNL
Helixer_CM066012.1_002270.1	CHAIN	chain	1	1162	(R1)(CC)(NBARC)(LRR)	NLR	CC-NLR	BCNL	MRREKSPPNLTPNQCGTLAFCQTSTIEDVLKELNLLQNFFFFVSRSLSDPQSQHIVKFFTHALAVAGHASMLFWLYLPDLASEEINVLLSDLLRMRIKPTQPCIRKIYADVLQTLKSTIQSAGWYPKIQNQEHAIDTEVNCLETILHNLADLPTNNNSSQRVALKDHLDILQMMLNLLRGNIFHVTIQDLEFLFPDIETMVIDVGLMVYSLQEGEEAKEDMALGVANPAPVLDLSGNLQHIRTTIYLTIRKVFQSNLPRIHGLGYVDFLLNNLKELQDRYADSLASVKNQVQIIQKELKSLQPFLVDIAEERHDGGDKFHRCATQLIGKAYEVEYIVNAFISKEGPLWCLERWLLDIIEEIAHIRNEVAEIRRKEIVEETMNNTGKTQTPSSLARSTIM…	GCA_000393655.2	Nicotiana sylvestris	4096	Solanales	Solanaceae	Nicotiana	Nicotiana sylvestris	Nicotiana_sylvestris_Helixer_CM066012.1_002270.1_BCNL
Helixer_CM066012.1_002267.1	CHAIN	chain	1	1257	(R1)(CC)(NBARC)(LRR)	NLR	CC-NLR	BCNL	MSSNQYLSSKTRLFERLQQLDSILYFSETSVETMKFVKQEFKFLDIFLSLQSLTDEPDMLDVTEKVQALFEDALVDFSELHLAEYFDFCTFMVQYKIWLIKMEIRAKYSFPRISLSLTSANKDDIAIPTYVTVFIDAVIDDLRDLMKLGDRHLTLDVPETKKHTDHVLRELIILQNFVYFVSERLIEPLSQHLNFFTHVLTVVGHASMLAWLYFSGHGYEDQDVALGEIMVLLFLQMKIKPAQPYIRKIYVDVLQSLKSTIQPGWYPNIQSKHAIDSEGSFTATILHNLVDLPTNSNSSWIPMSSVCRYKIFSFFFKISTLVIDVGLLVYSLYEDEEEKEDKALGEGNPSLVLDLSGNIQRINTMIYLTIRKAFQSNLPRIHGLGYVDFLLNNLKEFQH…	GCA_000393655.2	Nicotiana sylvestris	4096	Solanales	Solanaceae	Nicotiana	Nicotiana sylvestris	Nicotiana_sylvestris_Helixer_CM066012.1_002267.1_BCNL
Helixer_CM066012.1_002266.1	CHAIN	chain	1	1249	(R1)(CC)(NBARC)(LRR)	NLR	CC-NLR	BCNL	MSSNQYLSSKNRLFEHLQQLDNILYFPKTFIDMVKFFKNEFKFLDIFFRLQSFTHEPNLLDVTQKIQSLFRDAAVEFSELHLDNYCDFNNSVQNEIWSIKMEIKAKYSFPKISLPLSANKDGIAIPKFVTEFIHSVVENLPNLVKIDDSCSLLYVPETMEHVDVILKEVNLLHNFFCFVSERFVEPQSQHLADFFTHVLAVAGYASTFFWLYLPDLAPEEINVLLSDFLRMRIKPIQPCIREIYVNVLQSLKATIQSGWYPNIQREPAADTEASFVKIILHNLAELPANSNSSQRVALNDHLANLQEMLNLLRANIIHAPIQDLELLSVLRYIDTVIIDVGLLVYSLYKGEDEEKEDIALAEVNPAQVLDQLPGNIQHIISAVIYPTIRKAFQSKLPGI…	GCA_000393655.2	Nicotiana sylvestris	4096	Solanales	Solanaceae	Nicotiana	Nicotiana sylvestris	Nicotiana_sylvestris_Helixer_CM066012.1_002266.1_BCNL
Helixer_CM066012.1_002262.1	CHAIN	chain	1	831	(R1)(CC)(NBARC)	NLR	CC-NLR	BCN	MSSNQYLSSMNGLFERLQQLGNVSNSKEIVQFFIREFKFLGIFLYLQSLIDEPNMLDVTQKVHTLVQDALIHSSDFHLAEYVDIYASKVQNKILLTKMEIRAKYSFSKISSLPLISAKKDGIAIPKFVMDFMDTVVEILRDLVDDPCSLLLYVPETKEHIDDVLKEMKLLRTFVCFVSERFIEHQSQHLANFFTHVLAVTGHASMLFWLDFSCYGYEDRYQDVAVLGEINVSLFLQMKFKPIQPSICKIYIALLEVLKSRIQSGWCPNIQNHEHAADGEANFLETIQHDLVELPTSKMLDFLRANIIHVPIRDLELLLRDIDTFIIDVGLMVYSLYKGEEEEKEVMALVEVIPTQVLNLLGNIQQIINKKKLTPIRKAFQSNYMPRIHGLGYADFLLNS…	GCA_000393655.2	Nicotiana sylvestris	4096	Solanales	Solanaceae	Nicotiana	Nicotiana sylvestris	Nicotiana_sylvestris_Helixer_CM066012.1_002262.1_BCN
Helixer_CM066012.1_000149.1	CHAIN	chain	1	1315	(R1)(CC)(NBARC)(LRR)	NLR	CC-NLR	BCNL	MSPNQYLSSLNGLFEHLQQLDNISREIFQFFMHQFKFLDIFLSLQSFKDEPDMLDISQKVQALFQDALVDFSELHLAEYFNFCIFKVQNKIWLIKMEIRAKYSFPKISSLPLISAKKNGSDIPKFVMDFMDTVVEILRDLVDDPCSSLLYVPETNEHVEDVLKELKLLRTFVCFVSERFIEPQSQHLANFFTHVLAVAGHASMLVWLYFSSYGYEDQDVAVLGEINVFLFLQMKFKPIQPSIRKIYIALLEVLKSRIQSGWCPNIQNHEHAADSEANFLETIQQDLAELPTNSNFSQSDALKDQLVILKEMLDILRADIIHVPIRDLEVLLRDIDTFIIDVGLVVYSLYKGEEEEKEVVAVGEVNPALVLDLLGNIQKIIITEKLMPIRKAFHSNYLPR…	GCA_000393655.2	Nicotiana sylvestris	4096	Solanales	Solanaceae	Nicotiana	Nicotiana sylvestris	Nicotiana_sylvestris_Helixer_CM066012.1_000149.1_BCNL
Helixer_CM066012.1_000151.1	CHAIN	chain	1	621	(NBARC)(LRR)	NLR	CC-NLR or CCR-NLR or CCG10-NLR	NL	MPSNEYLSSKNRLFERLQQPDNSLFYPETFIYGVQFFIHEFKFLVAEERDDGLDKFQRCATQLIGKAYEVEYIVDAFISKEGPLWCLERWLLDIIEEIAHIRNEVAEIQGKKIVEEARNNTGKTQTPSSLARSTIMNDEVVGFKDVIEKLRDKLIRGTKGRDVISITGMPGLGKTTLARRLYSDKLVVSHFDIRAQCCVSQVYSRKNLLLEILHDAIGKDFECGGKRGDQLADELRKALYSKRYLILVDDVWEASAWDDIIGCFRDANNGSRIILTTRNYEVANYARFQSDPLPLRMFNDEESWTLLRKIVFGEEKSPPLLMNIGQQIAKKCGQLPLSIVLVAGILAETEKKEECWEQVAKNLSPYIHSNSRATIEHSYQNLPYHLRSSFLYFGAFLED…	GCA_000393655.2	Nicotiana sylvestris	4096	Solanales	Solanaceae	Nicotiana	Nicotiana sylvestris	Nicotiana_sylvestris_Helixer_CM066012.1_000151.1_NL
Helixer_CM066012.1_001657.1	CHAIN	chain	1	1807	(R1)(CC)(CC)(NBARC)(LRR)	NLR	CC-NLR	BCCNL	MAEECRDVISAINLVKGQHLGRTTITQLEDATKHLTRVAVFLTNLEKRYPENGISGQLRPLFLEARDGFSEICSRFPRFNLTIKMGNIAEKFKASKASKLQMISEVLKIIEHETIAKRIRASKPSRSSSRITMEMVGFVESLLGSVHRALFFISVGPAASLLDKKLRHLRVFFTLIAKRCIEHESMKDLFNHVEDVAYTAAYLCFLGSNCNMDGEFSKLLERVSRPFIPELRQIYLSALIGLKSSSSETTTILNAKYMLDFVSALREDLRPGCDGRIRWLQRGLSYLSRFLRDVESYPLPLGEVISLRLNMEALAIGAANAIYSSYDEHNTTEIDDVLFHLQLKFNYVKVEIDLIRLLTRQAAITIGPMKSLIDYVWSELIFFRNYFMDALKQFNEETK…	GCA_000393655.2	Nicotiana sylvestris	4096	Solanales	Solanaceae	Nicotiana	Nicotiana sylvestris	Nicotiana_sylvestris_Helixer_CM066012.1_001657.1_BCCNL
Helixer_CM066012.1_001508.1	CHAIN	chain	1	1275	(R1)(CC)(NBARC)(LRR)	NLR	CC-NLR	BCNL	MFLDKDLSKLRRDFLEFRPSNIDDVSRDRLEFFLWELSFLDCFLSLQSFTFAGECGMLNFTQKMKEIWKKSILVQQATQRIFFSDSDWEGSVDPNFDPFTSDVPTGIWKTKLEFQSKYSFAEVSSIPLPANKDDIPTPKFLLEFIDAVIENLNILVQIDDPRSLLFVPGPKGQIEEVLKELNLLRFFVCFVSNKCTEPAQSQHTFFTHVLIVSSHAAMVAWLYLPIHGKENQDVDPSAMNDLFSDLLQMKIRPIQPGIRKIYTDVLCALKSTIQPGWHPNIQNKHVTDSGFLEAAAHNLMKLPTVSNPSGTVSSNDQMSILQDMLSLIRANLIHLPILGLEFHCQDMDTVIVDAGLLIYSLYDSEGEKEGMTLEDLNQALGLDLPGNIQPVKVMIYLII…	GCA_000393655.2	Nicotiana sylvestris	4096	Solanales	Solanaceae	Nicotiana	Nicotiana sylvestris	Nicotiana_sylvestris_Helixer_CM066012.1_001508.1_BCNL
Helixer_CM066012.1_001507.1	CHAIN	chain	1	1267	(R1)(CC)(NBARC)(LRR)	NLR	CC-NLR	BCNL	MFLDKDLSKIRRDFLEFRPSNIDDVSRDRLEFFLWELSFLDCFLSLQSFTFAGECGKLNFTQKMKEIWKKSILVQQATQRIFFSDSDWEGSVDPNFDPFTSDVPTGIWKTKLEFQSKYSFAEVSSIPLPANKDDIPTPKFLLEFIDAVIENLNILVQIDDPRSLLFVPGPKGQIEEVLKELNLLRFFVCFVSNKCTEPAQSQHTFFTHVLIVSSHAAMVAWLYLPIHGKENQDVDPSAMNDLFSDLLQMKIRPIQPGIRKIYTDVLCALKSTIQPGWHPNIQNKHVTDSGFLEAAAHNLMKLPTVSNPSGTVSSNDQMSILQDMLSLIRANLIHLPILGLEFHCQDMDTVIVDAGLLIYSLYDSEGEKEGMTLEDLNQALGLDLPGNIQPVKVMIYLII…	GCA_000393655.2	Nicotiana sylvestris	4096	Solanales	Solanaceae	Nicotiana	Nicotiana sylvestris	Nicotiana_sylvestris_Helixer_CM066012.1_001507.1_BCNL
Helixer_CM066012.1_001504.1	CHAIN	chain	1	1248	(R1)(CC)(NBARC)(LRR)	NLR	CC-NLR	BCNL	MSSDKDLSNLKDAFLQLREHDSICDVVRDRMNFFVWELKMVDSFLGLQSCPFAGECGIMLNVTQKMLNIWKTLYATSESPNAESYFEEFILTSQRDEFLDSNKDPFTFHVPTEIWQTKLEFRAKYSFPKITLSVNKVDDIIPNPDFVMEFIDSVEENLNVLLQIDDPCSLLFVPGSKDQIEKVLKDLKAMATLVAWLYLPNHGNKNQDLAPSEMNVLFSDLLKMKTNAILPGIHKVYVNILQALKPTIQPEWHPTNQNEHAAGSVFSVETVAHSLVELPTVSNPCQVIGLNDQMEILREMLNLLRDNLINLPVLDLEHHCQDMSTVIVDAGLLIYSLYDIKGEKENTVLEDVNRELGLDLPRNIEPVKAMIYLIIRKAFQSNLSRIHGLGYVDFLLNNL…	GCA_000393655.2	Nicotiana sylvestris	4096	Solanales	Solanaceae	Nicotiana	Nicotiana sylvestris	Nicotiana_sylvestris_Helixer_CM066012.1_001504.1_BCNL
Helixer_CM066012.1_001503.1	CHAIN	chain	1	1273	(R1)(CC)(NBARC)(LRR)	NLR	CC-NLR	BCNL	MFLDKDLAKIRRDFLELRPSNIDDVSRDRLEFFLWELNFLDSFLSLQSFTFAGECGMLDVSQKMKEIWKKSISVQQATQRIFFSDSDWEGSVDPNFDPFISDVPTGIWKIKLEFQSKYSSVEVSSIPLPANKDDIPIPKFLMEFIDGVIANLNVLVKIDDPRSLLYVPEPKEQIEEVLKELNLLRFFVCFVSNKCTEPAQSEHTFFTHVLIVSSHAAMVAWLYLPIHGKENQDVAPREMNALFSDLLELKIKPIHPHIHKIYTDVLCALKSTIQPGWHPNIIQNKHATDSGFVEAPAHNLMKLPTVSNPSGTVSSNDQMTILHDILSLIRANLIHLPILDLEFRLQDMETVIVDAGLLIYSLYDSEGKTEGMTLEDVNQALGLDLPGNIQPVKAMIYLI…	GCA_000393655.2	Nicotiana sylvestris	4096	Solanales	Solanaceae	Nicotiana	Nicotiana sylvestris	Nicotiana_sylvestris_Helixer_CM066012.1_001503.1_BCNL
Helixer_CM066012.1_000952.1	CHAIN	chain	1	1393	(R1)(CC)(NBARC)(LRR)	NLR	CC-NLR	BCNL	MRRRAMYLNPLETLQRIKQKWNSYAHIPTILERIVEECHSFCMVLDGYNFSEESCSLDTLHRIEERWGSFLEFSDEYLSTLSHLRDTLKQTEDECSSFHIFLSEESDSLDTLQHKIRHLQDNLWQTVEECGFLLIFSEKYLESFPFETLQRIKDECDYLDRDLFAFDEFKLLERNFNFLKRDFKFLDIILNLLIFTDHPDLVREVQALFRGAAADLIQIYRRQGIHQFYGRVADLQNKLWQTKLEIRKAKYSFYEVSFQLFDHNDTIIPDFVLEFIDTVIENLSDLLKLDDPSSLLQVGGLVDQVEKVLKELKFLRSFVSFVADRSVEPHVFFHALEVAWHTTVVTWLYLPSKEHMYSAADEGYPLFFDLLRKKIQLNEPSISEIYIEVLQAIKLEQSH…	GCA_000393655.2	Nicotiana sylvestris	4096	Solanales	Solanaceae	Nicotiana	Nicotiana sylvestris	Nicotiana_sylvestris_Helixer_CM066012.1_000952.1_BCNL
Helixer_CM066012.1_001404.1	CHAIN	chain	1	768	(NBARC)(LRR)	NLR	CC-NLR or CCR-NLR or CCG10-NLR	NL	MTTTSEAVMGFEDETAELIQRLVRGPKHLDVVSLVGMPGIGKTTLAKRLYTHNDIIDRFDVCSWCTISQVYNKRKTLLELLGNLVPPNDNTRSNNELAVELRRHLLRKKYFIVIDDLWSAEVWDDLKSCFPDDYSCSRIILTTRLDKVASYTEVFSAPHHVRLFTGEESWCLLQKKVFGEESCAPQLEKIGVKIAQSCGGLPLAIILVAGVLAKLNNEEIRWEEVANGVRSCTAGDTQKYMDIIDLSFRYLPSQLKRCFLHFGRFCGDEFLVRELIQLWVAEEYAVGNELKSAEDEAKGYVMELIENNLVMIVQRSFFGEVKAIRMHDLLREFCLSRVDFLRSFLTRSDDSSSGDSPYYLQMNYLLHPERGSDSLRSGSPPGPHSAHLLPSDNILNQNI…	GCA_000393655.2	Nicotiana sylvestris	4096	Solanales	Solanaceae	Nicotiana	Nicotiana sylvestris	Nicotiana_sylvestris_Helixer_CM066012.1_001404.1_NL
Helixer_CM066012.1_001401.1	CHAIN	chain	1	761	(NBARC)(LRR)	NLR	CC-NLR or CCR-NLR or CCG10-NLR	NL	MTTTSEAVMGFEDETAELIQRLVRGPKHLDVVSLVGMPGIGKTTLAKRLYTHNDIIDRFDVCSWCTISQVYNKRKTLLELLGNLVPPNDNTRSNNELAVELRRHLLRKKYFIVIDDLWSAEVWDDLKSCFPDDYSCSRIILTTRQDKVASYTEVFSAPHHVRLFTGEESWCLLQKKVFGEESCAPQLEKIGVKIAQSCGGLPLAIILVAGVLAKLNKEEIRWEEVANGLSSCAAGDTQMYMDIIELSFRFLPSQLKRCFLYFGGFCEDELLVRKLIQLWVAEEYAVGNELKSAEDEAKGYVMELIDNNLVMVVQRSFFGEVRAIRMHDLLREFCFSKIDFPRRSDDSSSCDQHCCFQMHYLLHPERGSDSLRSGSPPGPHSAHLLPSDNILNQNIILVY…	GCA_000393655.2	Nicotiana sylvestris	4096	Solanales	Solanaceae	Nicotiana	Nicotiana sylvestris	Nicotiana_sylvestris_Helixer_CM066012.1_001401.1_NL
Helixer_CM066012.1_001323.1	CHAIN	chain	1	1721	(R1)(CC)(CC)(NBARC)(LRR)	NLR	CC-NLR	BCCNL	MAEECFCVLVALDLVKHKHLDSLTDNQLKNVVDQLVHVFHSLVAVEMAHPENGISVQLRALFMEALHEIDTICSRMNDQAGETSDIIGMISKLLKMIQLENIAERIKASKPSRSSSLIMIEMVGSVVALLDSFNIILCLLLRDHNAPSTFVFKMKLNYLKAFVTLTAKRCIGHERMQDLFTHAEDVAYSALHLCYFVAAYNMEEDDDLQARVLDCEFSKLLERISPFRPELRQIYLSLLIGSKSSQSETTMSVNFISDFVYGLEEDLEELLSRDASLKVTFDDRIPWLQQGLSYLYGFLRDIVSERIPLEEFNSLQPHIEALAIEAAIVIYSCYTEDMDLKTTEIDHVLFLLQLKFNHVTVNVHLIKLLNSEAAIISPLGNLIDYVQEELELLGTFLMV…	GCA_000393655.2	Nicotiana sylvestris	4096	Solanales	Solanaceae	Nicotiana	Nicotiana sylvestris	Nicotiana_sylvestris_Helixer_CM066012.1_001323.1_BCCNL
Helixer_CM066012.1_001071.1	CHAIN	chain	1	1734	(R1)(CC)(CC)(NBARC)(LRR)	NLR	CC-NLR	BCCNL	MAQKCSKVSFDLYNLKMTEDLDSEMISQLNNASKRLLSVASFLRQLERVHPENSISAQLEALFVKALEGFPDKDQHGRCYTMISKLLKITKASEASRSTSQMIAEVLEIIKLENIAEQIKASNPSRASIPMITRKMLDFADTLLDYLQYRDLFPSVLDKKLRYLRVLLSSIAKLCIEHESTTNLFIHVEDVAYTAAHLYFLGLAYNVEDGDRARVLDFEFSKLLERLSPFRPELRQLYLRVLIGSKSSRSENTMNAESMSDFVNGLQEDLEELLSRNASLKIIFVDQIPCLQQGLSSLSGFLHSIVSECIPLEEFNSLQSHIEALAIEAATVIYSSCYDEEMDMKTTEMDHASFFFQLKFNHVKLEIHLIQKLNGEAILAPLYELIDYVREELILSRIF…	GCA_000393655.2	Nicotiana sylvestris	4096	Solanales	Solanaceae	Nicotiana	Nicotiana sylvestris	Nicotiana_sylvestris_Helixer_CM066012.1_001071.1_BCCNL
Helixer_CM066012.1_001313.1	CHAIN	chain	1	1747	(R1)(CC)(CC)(NBARC)(LRR)	NLR	CC-NLR	BCCNL	MAAKCSMVHDDVYDLKKREDLDSWTIDQLDDASTRLVRVELFLRKLEEVHPKNTISAQLGALFVKAHKGFSEIPPHIKDQHRRRYTIRTLISDVLGKFKLVNTAEPLKASEASRSTSQIISDVLEIIKLENIAKRMEASKPSRSSCRISTEMVRFVRTVLDCTASCLYRVHHRAPESVLKKKLPYLRVFLTLTAERCIEHESMKDFFTHVEDVAYTAANLCLSEFDSNRDSKFSKLLKRISPFRPKIKQIYLSVLIGSKSSRSETTMNANYMSDFLKALQEDLQELLNHDARLKIAFDDPIPWLQQGLSYLSGFLLNIASKCTPLKELNSLQSHVEALAIETAILIYSSYDEEMDKTTEIDHVLFHLQPKFNHVKIEVDLIQLLNCQATIIAPLKDLTD…	GCA_000393655.2	Nicotiana sylvestris	4096	Solanales	Solanaceae	Nicotiana	Nicotiana sylvestris	Nicotiana_sylvestris_Helixer_CM066012.1_001313.1_BCCNL
Helixer_CM066012.1_001085.1	CHAIN	chain	1	723	(NBARC)(LRR)	NLR	CC-NLR or CCR-NLR or CCG10-NLR	NL	MEFEELVGFREDADAMIRQLTSGTRFLDVISIVGMAGQGKTALAKKVYNEHSIFNHFDVRAWCSVSKVYNRRKLLLDILKQIKGDKCDIVDDDDNIADMFHKSLMGIRYLIVLDDIWEVKAWDELLLCFPSGVNGSRIMVTTRDLHVATYIQRHSDPYLLPFLEDEESWELLQKKVFQEEERCPLELLSVGPLVAKECKGMPSLIIMIAGILSRKKEDPSFWLEVAYDISSHASVEESMKMIQSSYDQLEDHLKPCLLYMGLFPKGYEIPVSDLLKWWIAEEFVENVDTLELEETSKSCLYDLVSRNLVIVSKRRANEEMKCCIVLDQVREFCLRKIKEEKFMQSIVPYNPCRHVDSDEQRLCMYIHDTMKTDYKERESFEQRQKPLEFIAHPKFGISG…	GCA_000393655.2	Nicotiana sylvestris	4096	Solanales	Solanaceae	Nicotiana	Nicotiana sylvestris	Nicotiana_sylvestris_Helixer_CM066012.1_001085.1_NL
Helixer_CM066012.1_001086.1	CHAIN	chain	1	757	(NBARC)(LRR)	NLR	CC-NLR or CCR-NLR or CCG10-NLR	NL	MENVEKTAASAKLSTRRSFPSNNEEFVGFKEDVKQIIKKLTGGTKERDVISIVGMAGLGKTTLAKKVYHDHDIAGHFDARAFCTISQKYSIRKLLVEIFKQATGEKRDIKEDEDIADVLKKALSGKRYLIVLDDIWNYKAWEDLQLSFPRMLKGSRIMVTTRLQEVATQIKELSDPYFLRFLDEKESWELLQKKVFQCESCPLELQEAGFEVAKNCKGLPLVIVLNAGIIARKGRQVSVWQDFAKDLSSHGLEEQSMKAVQSSYDHLGDHLKHCLLYIGYFPEDYNIPVSDLLKLWIAEEFVQNIDTENLEKASKDYLNDLVNRSLLMVSKRRSNGDIKYCMVHDLVREFCLSTLKDEEFKQYIFPCNSSQSSNPKDPRLCMYIHDKLVNQLELHGYSL…	GCA_000393655.2	Nicotiana sylvestris	4096	Solanales	Solanaceae	Nicotiana	Nicotiana sylvestris	Nicotiana_sylvestris_Helixer_CM066012.1_001086.1_NL
Helixer_CM066012.1_001087.1	CHAIN	chain	1	726	(NBARC)(LRR)	NLR	CC-NLR or CCR-NLR or CCG10-NLR	NL	MEDIVESCDRTPTPTKSSSQRRYSPIDEELEGLQDVAEQMMHQLTRGTVELDVISIVGMPGQSKTTLVRRLYNNPSIVAHFDVRAWCSFPQTYNVGKLLLEILKQIIAGKRITVGGHSMADMLRKSLMGKRYLIVLDDIWEVEAWDVLRSSFPDDTIRSRIIVTTRYHHLARNLKSHSYPFHLRMLNDDESFKLWQRAAFQGEICPPELFEVGQRVTRGCKGLTDLIIMIAGSIPKKERGDPKLWLKVARELSSHSLDDLLMKMIQSSYDRLEDHLKCCLLYMGLFPNGYEIPVSDLLKWWIAEEFVQNIDTLKLEETSKSCLYDLVDRYLITVTETKSDGEIKYCKVREEVHDFCSRTIRVEKFVQLVVPYNPHQPAVDTDEQRKCMYIHDTMKNEYS…	GCA_000393655.2	Nicotiana sylvestris	4096	Solanales	Solanaceae	Nicotiana	Nicotiana sylvestris	Nicotiana_sylvestris_Helixer_CM066012.1_001087.1_NL
Helixer_CM066012.1_001088.1	CHAIN	chain	1	789	(NBARC)(LRR)	NLR	CC-NLR or CCR-NLR or CCG10-NLR	NL	MIGADRVINATAVLSLLPTILKKSNIIDMENVEKTAAHAKPSTEGSSQSNNEDFVGFEEDVNQIIQKLTGFGGPKQRDIISIVGMPGLGKTTLANKVYNNPLVIHHFNVRAFCTVSQKYDERKLLVEILKQATGDKSDINEDVDVVDAVKKALSSWRYLIVLDDIWKYEAWEYLQLCFPREEKGSRIMITTRDEKVAKEIKHHSDPYFLRFLTKEESWELLQKKVFQCESCPVELREAGEEVAKNCKGLPLVIVLTAPIIAQKERQASVWSEFANILSSHGLEELSTKAIQSSYDNLRVHLKHCLLYMGYFPEDFKIEVSDLLKLWIAEELVQNIDTENLEKASKDCLNDLVNRSLLIVSKRRSNGDIKYCMVHDLVRAFCSSKLEEEKFKQQIAPYNL…	GCA_000393655.2	Nicotiana sylvestris	4096	Solanales	Solanaceae	Nicotiana	Nicotiana sylvestris	Nicotiana_sylvestris_Helixer_CM066012.1_001088.1_NL
Helixer_CM066012.1_001097.1	CHAIN	chain	1	887	(CC)(NBARC)(LRR)	NLR	CC-NLR	CNL	MADVAVKFLVENLMQLLRDNAGFIVGIKDEVENLLQELNDFNAFLRQAAECRNDNDVLKSLVKTIRKVVNDAEDSIAKFVIEAKRHDDKNKFAQWFHLTHVARTKEVAGDIEFAREKVKIIRRDNTYALQAIFSDDDSSRGPQERKVPVVEEDDVVGFDEEAKTVIDRLIGGSDHLEVVPITGMPGLGKTTLAYKIYKDPKVECEFFPCIWVNVSQLYKRRDIFLNIVSKFTRNTKQYYDVPEEDLADEARELLGKGGKYLIVLDDVWTIEAWDRIKIAFPNNGKCSRVLMTTRKFNVARYCNDRPHDLKFLTVNESWELLEKRVFHKEKCPSELELPGKSIAKKCRGLPLAIVVIAGALIGKGKTTREWELVADSVGEHLINRDPENCKKLVQMSYDR…	GCA_000393655.2	Nicotiana sylvestris	4096	Solanales	Solanaceae	Nicotiana	Nicotiana sylvestris	Nicotiana_sylvestris_Helixer_CM066012.1_001097.1_CNL
Helixer_CM066012.1_001101.1	CHAIN	chain	1	1852	(R1)(CC)(CC)(NBARC)(LRR)	NLR	CC-NLR	BCCNL	MARECQNMTELVDSWTIKQLYDAAEHLADVRFFLEKLEQVQPENAISAQLGALFVEAYDGSEIWSHMDQCQWTCTIRMMISKVLKIIKLENIAERLKPAKPSTSTSPMILEVLKITKPENIAKRIKASKPSSSPGLITMEMVGFIEVLLDTAHDKLLSFSLVHASRLYVLKRKLRYLQVFFTLTTRWCIEHENMKDLFTHVEDVAYTATHMCFLGVGKAMDREFSELLEKISPFKPELRQIYKSLLTVSKSSLLDTTMNVRISPFSFVSALQEDLKELVIRDTSLKVFLDNQIPWLQQGLLYLSRYLRDIEIEFTPLEEFNSLQSNIVALAIEAAIAIYSSYDEEMDETTEMKRVFFHLQLKFSHVKLEACLIKLLNSESTIVAPLKDLIHYIREELIF…	GCA_000393655.2	Nicotiana sylvestris	4096	Solanales	Solanaceae	Nicotiana	Nicotiana sylvestris	Nicotiana_sylvestris_Helixer_CM066012.1_001101.1_BCCNL
Helixer_CM066012.1_001102.1	CHAIN	chain	1	1017	(TRANSPOSON)(CC)(NBARC)(LRR)	NLR	CC-NLR	OCNL	MALAFTSFAIHGSLSSSSYEHPKGGLLVAPRPPPLLAAPTLLGNVSGIFGEVFKLLPDVEAEDGSTSFSHTQYGIGGVFRNHQGSWVMGFAGQSKSGTSVQTELFALLMGLKIAVQKNFTPIVIETDAQQLMAMADVAVKFLVENLMQLLIDNADLIIGIKGEVENLLQDLNDFNAFLRQAAKSRRDNEVLKSLVKKIRKVVNDAEDSIDKFVIEAKRHDDKNKFAQWFHLTHVARAKGVADEIKIIRERVKEIRQNDAYGLQAITSDDNPNQGAQERKVPVVEEDDVVGFDEEATTVIDRLIGGSDYVVPVVGMPGLGKTTLAYKIFKDPTVEYEFFNRIWVYVSQSFNRREIFLNIISKFTRNTKQYHDTPEEELANEIKELLGKGGKYLVVLDDVW…	GCA_000393655.2	Nicotiana sylvestris	4096	Solanales	Solanaceae	Nicotiana	Nicotiana sylvestris	Nicotiana_sylvestris_Helixer_CM066012.1_001102.1_OCNL
Helixer_CM066012.1_001294.1	CHAIN	chain	1	898	(NBARC)(LRR)	NLR	CC-NLR or CCR-NLR or CCG10-NLR	NL	MADTDTDTGLNLLVENLLDSVREKAKFIADNSKLQIYDLEDDFLHLEEQVQRLRALLNIAAQWQINTSSKWKQLVNKDIRITVHRAEDVIDGLALMFQLYLDKKQGLIVFDSIRGDSVRIIRRDSVSNLATKIDGLNEKVKEFLQNNQPAVQPEKNSQDLPLKENEVVGLKEEAEKVIKRLVDGSEDLNVVPVVGMHGLGKTTLAIKVFNDPQILNQFDSRIWVYVGQSYEIKDIFINILTCFTDRIEEYQDKDVNEIAKVICDFVPKEGKCLIVLDDVWAIGVVDFVKKTFPENSKGHRIMMTTHRQDVASCANPNPHDLKFLTQTESFLLLKSRVFGSGCFPEELTELGESIAQKCCGVPLAIIVIAGALRGRKDKNNWLKVQKYFWQHLIIKDDPI…	GCA_000393655.2	Nicotiana sylvestris	4096	Solanales	Solanaceae	Nicotiana	Nicotiana sylvestris	Nicotiana_sylvestris_Helixer_CM066012.1_001294.1_NL
Helixer_CM066012.1_001105.1	CHAIN	chain	1	1214	(R1)(CC)(NBARC)(LRR)	NLR	CC-NLR	BCNL	MFPLEVAKDQIEFLERELKFLDIFLNLQSSKAECDTLDVTQKAQALLHDTRVALSTLNLTSPNFYPSIYQMEDDIRLIKSEIRANYSFPKISLPLSASKNGVAISEIVPEFIGTVVCILSDLLSIYDGRSVLFVPGPMEQIVEVLEELKSLRAFVCFVAKRCKEPQSCHHDFFTHIFVVAGHAAMLVWLSLPGTDNGTQDLASGGMNALLSDHLRMRIKPIEPSIRKIYVDVLQALKSTSQSGWRPDILNENTTNSEAGFLETVLHNLVELPTIGNATVALKDETSNLQEMLNFLRANLPCIESHFEDLHIMIIDAGILVYSLYDVASAKVNQALLDFPGNIQHFNTLVYPIVQKIFQSNLPRIHGIGYVDFLLSNLNEFQGRYSKSLVSIKNQLQIIQ…	GCA_000393655.2	Nicotiana sylvestris	4096	Solanales	Solanaceae	Nicotiana	Nicotiana sylvestris	Nicotiana_sylvestris_Helixer_CM066012.1_001105.1_BCNL
Helixer_CM066012.1_001176.1	CHAIN	chain	1	868	(CC)(NBARC)(LRR)	NLR	CC-NLR	CNL	MAYSALSSLMHTLQQLLQPNQRLVCGSCIPQQHVESTYQSLCALQVFLDEATEEAKDIETLKRLEKRLRDVVYKVEYRVDSRLRNVIVADCGDDRERACKAFNEELQEVEKEVDSLKKEVMQIEFNKRGSKSAELATTSSSSRRYASEQNTVVGMEDDFNAILDRLTAQTHELTVIPVVGMGGIGKTTLARKAYDDSSIRYRFDIHSWVTVSENYNERQVLLDVIISISRDRTDESYETMSINQLAEIVYKGLKGRRFLIIIDDLWSTEVWDQMQRLFPNDNNKSRILLTTRLNYVADYASPDFPPHSMSFLSLDNSWNLFTEMLFKKDLCPPQLQKIGKHIIQQCRGLPLSIVVIAGLLGKMDLTHDNWKKIEENLNSFFGTVSEQCQAILSLSYSYL…	GCA_000393655.2	Nicotiana sylvestris	4096	Solanales	Solanaceae	Nicotiana	Nicotiana sylvestris	Nicotiana_sylvestris_Helixer_CM066012.1_001176.1_CNL
Helixer_CM066012.1_001184.1	CHAIN	chain	1	526	(CC)(NBARC)	NLR	CC-NLR	CN	MAYAAMCSLMHTLEHILQSKSSLIYRSCIQQQHVESAFQSLSALQVFLEDTSKEIKDIETLKIIEKRIRDVVYKAEDRVDSVLRRIIILVDQEKRERASKSFNEELQKVEKEVDSLRKDLMEIEFIEHGSKSAEASTSTSSKRYATEQHTVVGMKDDFNTILDRLTAQTDELTVIPVVGMGGIGKTTLARKVYDDSTIRYRFDKHAWVTISEVYNERQMLLELVSSISQGRTDKSNQKMSNDQLAEIVYRGVIGRRFLIVIDDLWSTEAWDQIQRIFPNDNNRSRILLTTRLSYVADYASPDFPHHNMSFLSFDESWILFTERLLREDICPHLDEIGKHIIQQCRGLPLSIVVVAGLLGKIDPTRDNWKKVQENLNSFFGTVSELCQSILSLSYSYLPQ…	GCA_000393655.2	Nicotiana sylvestris	4096	Solanales	Solanaceae	Nicotiana	Nicotiana sylvestris	Nicotiana_sylvestris_Helixer_CM066012.1_001184.1_CN
Helixer_CM066013.1_000097.1	CHAIN	chain	1	910	(NBARC)(LRR)(OTHER)	NLR	CC-NLR or CCR-NLR or CCG10-NLR	NLO	MEDVNIDESATPSTQVTEEEPLGLEDDAEKIIKLLTRGIRERDIVSIFGMPGLGKTTLAKKIFKDSSIVSHFDVRAWVIISQSYDVRELLRDIYKQVTGVKCSGDKESDIADMLRKCLIGKRYLIVLDDVWEVKAWDELRLCFPIGKQGSRIMLTTRLEHVAMEVEHCADPYSPRFLTREASWKLLEKKAFQKETCPPEFKDVGVQIAEYCKGLPLTVVLVGGILAKKERNVSEWCEVANNLKSHLGAVESESNLAIQLSYCYLPDHLRHCLLTMGVFREDEKIGPSKLMLLWMAEGLVQCSDERGLEEVAEVYLTDIISSSLLMVSKTTFDGKVKYLQIHDLVRDFVLNKAKEEKFMQVIGTHNQYQPSYDEEHRVCIHLDHKLRHDLQRFDNEVDRF…	GCA_000393655.2	Nicotiana sylvestris	4096	Solanales	Solanaceae	Nicotiana	Nicotiana sylvestris	Nicotiana_sylvestris_Helixer_CM066013.1_000097.1_NLO
Helixer_CM066013.1_000285.1	CHAIN	chain	1	912	(CC)(NBARC)(LRR)	NLR	CC-NLR	CNL	MAYVAVISLIQTLEQLVQRKPNLVSDETRTLMASLLDSLEYFQDFLENTSKGSKDCGKVEELEREIRKAVEEAEDVIELKIFEAMKRDALSKILFRTLDALKREVMGCRFGKNNVLNETMGKKALHKTLSRFIEKIDVVKRNVTGSSFGTNELQGYGDPINEELQTRDSLLGHSSREVANLNLENVVVGLEDDLLKIKRRLTGAPSTREIVSILGMGGIGKTTLAKKAYDDPEIRHRFDIHIWVTVSQEYRVRVLLLGVVSFLSQLTNKIKTSTDDDLMEAIYKKLKGRRYLVVMDDIWSSEVWELMTRIFPDDNCGSRIILTSRLKDLAMQADPNSTPHEMKLFNSDESWKLLHEKVFGVEQFCPPELEALGRQVAQKCQGLPLAILVVAGHLSKIAR…	GCA_000393655.2	Nicotiana sylvestris	4096	Solanales	Solanaceae	Nicotiana	Nicotiana sylvestris	Nicotiana_sylvestris_Helixer_CM066013.1_000285.1_CNL
Helixer_CM066013.1_000298.1	CHAIN	chain	1	812	(NBARC)(LRR)	NLR	CC-NLR or CCR-NLR or CCG10-NLR	NL	MEIVSDSNTSDADNQIQTRDSLVNPLSGNSANKNLEDLILGLDDDLAIIKRRLTGQEKALEIVTITGAGGIGKSTLAKQAYDCLEIKQHFDIRAWVTISQDFRRRDVLLAALHCISKQTNIVYGKGHNKKGDDELLDNINEGSDSDLVNMLQKKLKDYDDSQLADLVQKNLKGRRYLVVIDDIWSTDAWDCIQGVFPNGNYGNRVLLTTREREVATYANPSTPHQMNLLSSDSSWKLLRNKVFGSKVDHLDPELEKIGDRIAEKCQGLPLTISVIAGHLSKIPKTVESWKAVAKTMSAIIARNPDNCLGVLGLSYHYLPEPLKCCFLSMGTAFPEDFEVEAWRLIQLWIAEDFIKPEKPKRLEEVAKDYLDDLISRNLIMVNKRRLTGETKTCGVHDRL…	GCA_000393655.2	Nicotiana sylvestris	4096	Solanales	Solanaceae	Nicotiana	Nicotiana sylvestris	Nicotiana_sylvestris_Helixer_CM066013.1_000298.1_NL
Helixer_CM066013.1_002022.1	CHAIN	chain	1	893	(CC)(NBARC)(LRR)	NLR	CC-NLR	CNL	MAYVAVISLARTLEELVQQKPHWVSGDDETTKMLDTFRVSLKNFQDFLENTSKRRQHCGEIEELDREIRTAVEEVEDVIELKIYKTMKREALSKTLRTLVEKIEALKRGVMGCRFGKNKVLRKTMEEEALHKTLSPLVEKIDVLERNVMGSSFGKNEVQGYVDPTNDQLQVEASSSRRVAILNPENIVVGLEDDLMEIKRRLIETSSNREIVPILGMGGIGKTTLARKAFDDLEVRHHFDIHVWVTVSQQYRIRDLLLDIHSRISADPIKQGTNSDQLMDKIYKVLKCRRYLLVMDDIWSCDNIWDIVSRTFPEDENSSRIILTSRINEVAMHADPNCTPYKMHLLNFHESWKLIHDKVFGVHQHVCPPELEKIGKQVAQNCQGLPLALLVVAGHLSKI…	GCA_000393655.2	Nicotiana sylvestris	4096	Solanales	Solanaceae	Nicotiana	Nicotiana sylvestris	Nicotiana_sylvestris_Helixer_CM066013.1_002022.1_CNL
Helixer_CM066013.1_002019.1	CHAIN	chain	1	867	(CC)(NBARC)(LRR)	NLR	CC-NLR	CNL	MAYVAVISLLRTLEQLVQLQPHWISAETRIMANSLLVSLEYFQNFLENTSKRSQDHGQIKELERYIRTVVNEAEDVIELKIYEINQLDRMMASKALYEILPPFVEKIDLLKREVMESSFSTDKIHGYGDPMNENLQLGHSSRQVANLNLETIVVGLEDDLMIIKRRLTGPPSTREIVPILGMGGIGKTTLAKKAYDDSEIRHRFDVHVWVTVSQEYRIRDLLLGVLSCTSNEVKETDDQLMDMIYKNLNRKRYLVVMDDIWSNDVWDLMTRTFPDDNNGSRIILTSRLKDLAIHADPDSPPHEMRLLSSDESWKLLHDKVFGVEHEICPPELKDIGKQVAQKCQGLPLALLVVAGYLSKIARTPESWGDVAKSVSKVVAHESDICLGVLAMSYNYLPNH…	GCA_000393655.2	Nicotiana sylvestris	4096	Solanales	Solanaceae	Nicotiana	Nicotiana sylvestris	Nicotiana_sylvestris_Helixer_CM066013.1_002019.1_CNL
Helixer_CM066013.1_001536.1	CHAIN	chain	1	903	(CC)(NBARC)(LRR)	NLR	CC-NLR	CNL	MAYAAVTSLMSTLGLLLQSNSRLNLPNEEQTESLHKRVKEQIQSFRQKVGSLQALLETLEKNINDPKTIEHCEVKIKDAAHDAEYRIESVLEKFYKAQNEKVSREAYEEFCKRLQKASESIDSNSRKLTESMKSGLQATSSLIQSFDLPEHSPQLGNSMVGHENELEDVKCKLMKISSDERETMAITGMGGIGKTTFARKIYDDPEIKSHFDILAWVTVSKEYCVRKMLLQLLHCIPSTEEVRREARDDGELAGKLKQRLWKRRYLVVIDDIWSSKAWDDISLWFPDCKGSHILLTTRCGNVASYAAPGKTPHHMSSLSPEKSWELLQSKLLEKVELSPELVKIGKKIAENCHGMPLTITVVAGILSKCNNALEGWKRVAHDVKSAIFKDLGRQCEKVL…	GCA_000393655.2	Nicotiana sylvestris	4096	Solanales	Solanaceae	Nicotiana	Nicotiana sylvestris	Nicotiana_sylvestris_Helixer_CM066013.1_001536.1_CNL
Helixer_CM066013.1_001535.1	CHAIN	chain	1	675	(NBARC)(LRR)	NLR	CC-NLR or CCR-NLR or CCG10-NLR	NL	MAYAAVTLTLGLLMQSNPCLNLPQEKIESLHRKVKEQIQSFRQKVGSLQALLYSLITNSVVQNFDLPHHSVQLDNNMVGHENELEDMKSTLMETSSDETQVVAIVGMGGIGKTTFARRIYDDLEIKSHFDILAWVTMSKEYGVRKMLLQLLHCIPSTEAVSREATDDGELADKLKQKLWKRRYLVVIDDIWSTKAWDDISQWFPDSKGSHALLTTRCGNVASYAASGKPPHHMSPLSSKESWELLQSKVELSPELLEVGKKIADNCHGVPLAVTVVAGLLSKCNNALDRWEQVAEDVKSAIFKDPGQQCEKVLALSYYYLPQHLKGCFLYFGIFSQDDEINVTTLINLWVAEGILKEVDYKSLEDVAEEYLQELIDRNWVLVGQKNFCGDVETCRIHDL…	GCA_000393655.2	Nicotiana sylvestris	4096	Solanales	Solanaceae	Nicotiana	Nicotiana sylvestris	Nicotiana_sylvestris_Helixer_CM066013.1_001535.1_NL
Helixer_CM066013.1_001142.1	CHAIN	chain	1	1174	(R1)(CC)(NBARC)(LRR)	NLR	CC-NLR	BCNL	MSEIERRFLDTFLYWATQKGRIKDGKLQGHGMQVGDSISGPRADLSSAEVKEGYEFLLSLDPGRWPLPNLCSPLFQKFIGYILQNVKDLFKNKKELNKFDLLKKELLVLEENLKYLKTFLGFIKNASIELEKSRILFNHMEVVTRNAAYICYLCYVEEMDEDLASRLRLKISNVLQVIKPIEPQVAKMYTGALRCLVKSQTQYNRDVIKFVEDSVHFFLKDHSKLLNSEAFSLMLPPMKDQAESIFQETKQLLTFLIYPPEDPYDDQGKLSDILTCVEGLIAEVASVAYSFSVDKAAEVNLVFSDLLKKIEVVMKDLKDMILKAPLSSKYNFPKTNGLGFIDSLLHYLKELLQDGKCDSAVTDLIAQAQEELSLLISLLEEFVKQQHVFEEVKNHDLWT…	GCA_000393655.2	Nicotiana sylvestris	4096	Solanales	Solanaceae	Nicotiana	Nicotiana sylvestris	Nicotiana_sylvestris_Helixer_CM066013.1_001142.1_BCNL
Helixer_CM066014.1_002162.1	CHAIN	chain	1	895	(CC)(NBARC)(LRR)	NLR	CC-NLR	CNL	MAAYAAVTSLMGIMQQLPQSRLDLLQGHKLLLELLHKKVGSLLEFLDNSDDEPMKDLQKKVKDLAIKVEEQVESHIQRRAEKTLLKMLQRVFHLPSKSHERLYKILLQAICDVDSIKEKLIKQMKNNKLQAVNHSIGGSSSPRLHVSTLVNDMVGYNIEQEHMRSQLTGHSSQLEVISIVGMGGIGKSTFANKMFSDPSILSFFDVRGWITVSMNYSLRKMLLTLLQDTVGAAKELDEKTDGELADHLQKSLKGRRYLIVVDDMWSREAWDDVRLCFPENNNRSRILLTTRDMKVAQYASSPKDLFPMRFLEPKESWHLFCQKVFGNKDCPTEYENVAKEVVSNCKGLPLMISVVAGTLSSKKTMDEWIKVAQSVISSVDLDDYQHCSRVLGLSYTHLP…	GCA_000393655.2	Nicotiana sylvestris	4096	Solanales	Solanaceae	Nicotiana	Nicotiana sylvestris	Nicotiana_sylvestris_Helixer_CM066014.1_002162.1_CNL
Helixer_CM066014.1_002160.1	CHAIN	chain	1	903	(CC)(NBARC)(LRR)	NLR	CC-NLR	CNL	MATGHKEHLKLLYDKVGSILEFLDTNSDDEPMKDLLKKVKDVAHKVEDEVESHIQREAQKKLLKMLQRVFHLPTKAHERLLKILQRAIKDIDSVNKELMKLRENNMRPGNCSLGASTSSQSHASTLENEMVGYNIEQELILGQLRGHSSQLEVISIFGMGGIGKSTFAKRIFSDPSIVSFFDVRGWIVVSKDYNIRKMLLSLLKDVGMNEEADSKSDGELSNCLQKSDGELEDGLQKIDDALADRLQKSLKGRRYLIVVDDIWSTEAWDEIKLWFPDNSNRSRILLTTRDMNVAQYASFPNDPFPMRLLKPKESWHLFCQKAFGKKGCPTEVENVARVIVENCQGLPLIISVVAGTLSSKKTLETWREVAQNVSSLVNLDDYERCSGVLASSYSYLPSH…	GCA_000393655.2	Nicotiana sylvestris	4096	Solanales	Solanaceae	Nicotiana	Nicotiana sylvestris	Nicotiana_sylvestris_Helixer_CM066014.1_002160.1_CNL
Helixer_CM066014.1_000164.1	CHAIN	chain	1	1064	(CC)(NBARC)(LRR)	NLR	CC-NLR	CNL	MAAYAAVTSLMGTIHLISQSNLDLQDGHKEHLKLLYEKVGSLLEFLDTNSDDGSMKDLQEKVKDLAHEVEDKVESHIQREAQKKLLKMLQRVFHLPTKAHERLLKILQRAIEAIDSIKEELFKQRENNNMQAGNSSLGGSNSPESHVSTLENNMVGYNDEQASMLRQLTGDSRQLEVISIVGMGGIGKSTFAKRVFSDPSVVGFFDVRGWVTVSKDYSIRKMLLSLLQDAGVELDKVSDEEQADDLQESDEELDHVQKINNALADRLQKSLKGRRYLIVVDDIWSTDAWDEIKLWFPEYNNRSRILLTTRDMKVAQYASFPEDPFPMRFLDPEESWNLFCQKAFDKKACPIELENVAKEVVKNCKGLPLMISVIAGTLSSKRTLGEWRKVAESVSSLVN…	GCA_000393655.2	Nicotiana sylvestris	4096	Solanales	Solanaceae	Nicotiana	Nicotiana sylvestris	Nicotiana_sylvestris_Helixer_CM066014.1_000164.1_CNL
Helixer_CM066014.1_000210.1	CHAIN	chain	1	904	(CC)(NBARC)(LRR)	NLR	CC-NLR	CNL	MAAYAAVTSLLGTIHLISQSSLKLQEGHKEHLRLLYKKVRSLQELLDNSDDEPTKDLQEKVKDLAQEVEDKVESRIQREAQKTLLKMLQRVFNLPTKAHGRLLKIMQQAIKDIDSVKEWFIKQRENNISAGASSSAQYHVSTIENDMVGYNIEQELMRDQLRGHSSQLEVISIVGMGGIGKSTFAKKMFSDPSIMSFFDVRGWITVSKDYSLRRILLGLLQDAIGVKEMLDKVSDDALADRLQKSLKGRRYLIVVDDIWSREAWDGIRLCFPEYSNKSRILLTTRDMKVAQYASFPKDPFPMRFLELEESWNLFCQKAFDQKVCPIGFEDVAKEVVENCKGLPLMISVVAGTLSSKRTLDEWWKVAQSVSSLVNLDDYQRCSGVLSLSYNHLLSHLRAC…	GCA_000393655.2	Nicotiana sylvestris	4096	Solanales	Solanaceae	Nicotiana	Nicotiana sylvestris	Nicotiana_sylvestris_Helixer_CM066014.1_000210.1_CNL
Helixer_CM066014.1_000246.1	CHAIN	chain	1	695	(NBARC)(LRR)	NLR	CC-NLR or CCR-NLR or CCG10-NLR	NL	MVGFSEETEMLIEKLVTGHRQLDVISIFGMPGLGKTTLAKRLYDHEAISNRFYIRLWCCSSQSYDKRALLFELLGHICELDDITKEKSDDELAEKLYRYLKGKRYLIVVDDVWSSSAWDDIKRPFPDDDKRSRIILTTRLESIATYAIIDSSPHHLRLFTEEESWMLMKEKVFKEDNYCPQELEDIGKQIAIKCGGLPLAIVLVAGLLAKNDKEVVHWQKVGESLKSKMQGCMDIVESSYQHLPVHLQNCFLYFASFLEGKKVPVQKLIRLWIAENFVEASTISKSLEMVAMDYLMDLLRSNLVMVAKINSSGELKAVHIHDLIHEFSLMKARIGNFLLRINDQLIYIFPSSKGRSGRLDILATSEQNINTLRFLPSVNSPWVDLDLTKSWKHLRVLDL…	GCA_000393655.2	Nicotiana sylvestris	4096	Solanales	Solanaceae	Nicotiana	Nicotiana sylvestris	Nicotiana_sylvestris_Helixer_CM066014.1_000246.1_NL
Helixer_CM066014.1_000249.1	CHAIN	chain	1	732	(NBARC)(LRR)	NLR	CC-NLR or CCR-NLR or CCG10-NLR	NL	MVGFERETEMLMDQLVTGPRQLDVISIFGMPGLGKTTLAKRLYDHESISNRFDIRLWCCSSQSYDKRSLLFELLNHICKLDTSTKEKSDDELAEMLYKHLKGKRYLIVVDDVWSCEVWDDIKRPFPDDDKGSRIILTTRLESIATYAMINSSHHHLRLFTEEESWMLMKEKVFKEDNCYCSQELEEIGKQIASKCGGLPLAVVLVAGLLAEHDKEVIYWEEVGESLKSKIKGCMDIVESSYQHLPIHLQRCFLYFASFLEDHQVPVQKLIRLWIAENFIEARSTSKSLEMIAMDYMMDLIRSNLVMVAKLNSLGEIKAVHIHDLIHEFSLVQAKKDNFSQRINEVGELYSSRGSWLRRIGLGIFPSSENRCKRVNVLAPCQVLLGDKFSFGRNINTLRF…	GCA_000393655.2	Nicotiana sylvestris	4096	Solanales	Solanaceae	Nicotiana	Nicotiana sylvestris	Nicotiana_sylvestris_Helixer_CM066014.1_000249.1_NL
Helixer_CM066014.1_002110.1	CHAIN	chain	1	729	(NBARC)(LRR)	NLR	CC-NLR or CCR-NLR or CCG10-NLR	NL	MIGFEIETEMLMEKLVTGPRQLDVISIFGMPGLGKTTLAKRLYDHESISNRFDIRLWCCSSQSYDKKSLLFELLNHICKLDTSTKEKSDDELAEKLYKHLKGKRYLIVVDDVWSQEAWDDIKRPFPDDDKGSRIILTTRLESIATYAMIDSSPHFLRLFTEEESWMLLKEKVLKEDNYCPQELEEIGKQIASKCGGLPLAIVLVAGLLAKNDKEVIYWQEVGESLKSKIQGCMDIVESSYQHLPIHLQKCFLYFSSFLEDQKVPVQKLIRLWIAENFVEASSTSKSLEMIAMDYLMDLISSNLVMAAKINSLGEVKAVHIHDLVHEFSLVKAKKENFLLRINGIGAFCSSRRSWLRRIGLGIFPSSESRFKRVNILPSQVLLGEKFRLGKNINTLRFLP…	GCA_000393655.2	Nicotiana sylvestris	4096	Solanales	Solanaceae	Nicotiana	Nicotiana sylvestris	Nicotiana_sylvestris_Helixer_CM066014.1_002110.1_NL
Helixer_CM065979.1_000026.1	CHAIN	chain	1	874	(CC)(NBARC)(LRR)	NLR	CC-NLR	CNL	MAAYVALTSLIGTIQQLQLLHSNLNLGDTSLKSLNLLYEKVDSLHELLDNSDAEQTENLHAEVKHIANEVEDEVESQMQVVMDEQHDGLHQQEALESLFEILQRAIEKVDSLKEGLIKHSQNENLQAGNSSLCDSSSPRLHAPTLENDMVGYNIEQADMLSQLTGGSTPLEVISVTGMGGIGKSTFTKKLSSHPAVLSFFDIRGWVTVSEDYSFRKTLLGLLKNANIAKEEELENKSDQVLADRLKKGLKGRRYLIVVDDIWSKEAWDDIRLCLPDYGIRSRVLLTTRDVEVAQYASSSKDPFRMHLLNPDDSWNLFYQKAFAENCFPVEFENVGKEVALNCKGLPLMIAVVAKILSSKRTLDEWRKVAQSVTSLADVDAYRQCSGVLALSYNHLPSYL…	GCA_000715075.2	Nicotiana tabacum	4097	Solanales	Solanaceae	Nicotiana	Nicotiana tabacum	Nicotiana_tabacum_Helixer_CM065979.1_000026.1_CNL
Helixer_CM065979.1_000027.1	CHAIN	chain	1	937	(CC)(NBARC)(LRR)	NLR	CC-NLR	CNL	MGAYVALTSLMGTIQQLQLLQSNLDLWNNHVENLNLLYEKVDSLQEFLDISDGEQMDNLHAKVKHIANEAEDEVESQMKVVMEEQDGGLHQKEALERLFEILQRAIGNIDSLKEEVFKHSQNNNLRAGNSSFGDSSSPRLHASTFENDMVGYNFEQEKMLSQLTSGSTQMEVISVTGMGGIGKSTFAKKLFSHPSVLSFFDICGWVTVSEDYSYRKMLLGLLKDANIGMEEELDKKSDSNLAVCLKQSLMSRRYLIVVDDIWSKKAWDDIRLCLPDDDKRSRVLLTTRDVEVAQYASSPKDPFQMHLLDTDDSWNLFYQKALAEKGFPIEFEDVGKEVAKNCKGLPLMISVVAKVLSSKRTLEEWRKVAESVSSLANVDAYQQCSGVLALSYKHLPSYL…	GCA_000715075.2	Nicotiana tabacum	4097	Solanales	Solanaceae	Nicotiana	Nicotiana tabacum	Nicotiana_tabacum_Helixer_CM065979.1_000027.1_CNL
Helixer_CM065979.1_000028.1	CHAIN	chain	1	898	(CC)(NBARC)(LRR)	NLR	CC-NLR	CNL	MAAYVALTSLMGTLEQLQLLQSNLDLLDTHVESLNLLYEKVDSLEELLNNFDGEQTKTLHTKVRRIANEAEDEVESQMKVVMDKQHDRLHQKEALESLFEILQQGIENVDSLKEELIKHSQNNTSQAGNSSLGDSSSLRLHASTLENDMVGYNIEQANMLSQLTSGSPELEVISVTGMGGIGKSTFAKKLFSHPSILSFFDIRGWIIVSENYSYRNMLLGLLIDANIGKEEDLDKKSDSDLAVCLKQSLMGRRYLIVVDDIWSKNAWDEIRLCLPDDGKRSRVLLTTRDIEVAQYASSPKDPFRMHLLDQEDSWNLFYQKAFVEKGFAIEFEDVGKEVAKNCNGLPLIIAVVAKILSGKKTLDEWKKVAESVSSLAEVDAYQQCSGVLALSYNHLPSYL…	GCA_000715075.2	Nicotiana tabacum	4097	Solanales	Solanaceae	Nicotiana	Nicotiana tabacum	Nicotiana_tabacum_Helixer_CM065979.1_000028.1_CNL
Helixer_CM065979.1_000029.1	CHAIN	chain	1	873	(CC)(NBARC)(LRR)	NLR	CC-NLR	CNL	MAAYVALTSLMGTIEQLQLLQSNLDLLDTHVESLNLLYQKVDSLHELLDHFDDGQTKNLHAKVRHIANESEDEVESQMKVVMDEQHGSLHQKEAFESLFEILQRGIENVDSLKEELIKHSHNNTSQAGNASLDDSSSPGLHASTLENDMVGYNIEQANMMSQLTSGSPELEVISVTGMGGIGKSTFAKKLFSHPSILSFFDIRGWITVSENYSYRNMLLGLLIDANIGKEEDLDKKSDSDLAVCLKQSLMGRRYLIVVDDIWSKNAWDEIRLCLPDDGKRSRVLLTTRDIEVAQYASSPKDPFRMHLLDQEDSWNLFYQKAFVEKDFAIEFEDVGKEVAKNCNGLPLTIAVVAKVLSGKRTLEEWRKVAESVSSLADVDAYQQCSGVLALSYNHLPSYL…	GCA_000715075.2	Nicotiana tabacum	4097	Solanales	Solanaceae	Nicotiana	Nicotiana tabacum	Nicotiana_tabacum_Helixer_CM065979.1_000029.1_CNL
Helixer_CM065979.1_000031.1	CHAIN	chain	1	925	(CC)(NBARC)(LRR)	NLR	CC-NLR	CNL	MAAYVALTSPMGTIEQLQLLLSNLDLLDTHVESLNLLYEKVDSLHELLDNSDGEQTEDLHEKARDIANEAEDEVESQMKVVMEEQHDGLHQKEALESLFEILQRGIENVDSLKEELIKHSPNNNLQAGNSSIGDSSSPRLHAPTHENDMVGYNIEQANMLSQLTRDSPELEVISVTGMGGIGKSTFAKKLFSHPSVLSFFDIRGWVTVSEDYSYRNMLLGLLEDANIGKEEDLDKKSDSDLAVCLKQSLMGRRYLIVVDDIWSKNAWDEIRLCLPDDGKRSRVLLTTRDVEVAQYASSPKDPFRMHLLGPDDSWNLFYQKAFAEKGFPIEFEDVGKYIAKNCKGLPLMIAVVAKFLSSKRTLEEWRKVAKSLSSLADVDAYQQCSEVLALSYNHLPYYL…	GCA_000715075.2	Nicotiana tabacum	4097	Solanales	Solanaceae	Nicotiana	Nicotiana tabacum	Nicotiana_tabacum_Helixer_CM065979.1_000031.1_CNL
Helixer_CM065981.1_003397.1	CHAIN	chain	1	1343	(JAC)(CC)(NBARC)(LRR)	NLR	CC-NLR	OCNL	MESEKGKAIKLSLMGNYVSYDQADSIFLKPWGGFGGSKWNYMLKSPIKEILIAHGDCIDSIMFRTVTEQGTTIDSPKFGGGGGRRAKCSFEATPLEYLTGINGTFGHDGNHLVIKSLCFITNAKSYGPFGSMVGGTPFSLVMKEGVAIVGFHGRSGLYLDAIGVYLQKLTPPTSAKEPMVEDIEIHDVSFSTVRKDSLNVLDFIESLKNEEIQKVVDADLIEKMILELDFLLLNLHHFSKYRVDRLSSFMTEYEILQNVCGNIRHFLELIVNGCVGHENVEYILPQFQLMTERVGRFLWHNQIGGHSRLFKLIHLFLEIIPTQLEVMHICLTSLKASTSAKVGHFIKQLLQTSPDILREYLIHLQEHMINVITASSPGARNIHIMIEFLLIILTDVPKD…	GCA_000715075.2	Nicotiana tabacum	4097	Solanales	Solanaceae	Nicotiana	Nicotiana tabacum	Nicotiana_tabacum_Helixer_CM065981.1_003397.1_OCNL
Helixer_CM065981.1_003393.1	CHAIN	chain	1	1311	(CC)(NBARC)(LRR)	NLR	CC-NLR	CNL	MERGKQIEGESEKGKATKLSKRETLFNYCGGFLEAAFKKILELCSTTQGSSATHPSETSEPSWGVVSLGDPVETQVSFSAFRKDIVNVLVFLERLKNEENQKNIMVVRIEKLKLVLAFFCTYTQLSYSDLEEFEDIMTGKRKEVADLVQSIVNHVGRNMRFKYEMRHVLPRLRYNIRTNSRCRRSRSSATMTEEQLDFLLLNLHHLSKYHAKQVFPLVNEYEILQGVCGNIRDFHALKVNGCVEHEIIEYVLPQLQPMAERVGHFHWNDRIDGDSRLFKLAHLLLKIIPIELEVMHICYTNLRASTSTEVGCFIKQLLETYPDILRGYLIHLQEYMVNIITANTSGARNVHVMIEFLLIILTDVPKDSIHNGKLFEFLARVGALTRDVSAIARDLEEKS…	GCA_000715075.2	Nicotiana tabacum	4097	Solanales	Solanaceae	Nicotiana	Nicotiana tabacum	Nicotiana_tabacum_Helixer_CM065981.1_003393.1_CNL
Helixer_CM065981.1_003392.1	CHAIN	chain	1	1276	(CC)(NBARC)(LRR)	NLR	CC-NLR	CNL	MIGKQYFIDKKQKGETIPYSLLLHSSKKIMDRGKEIEGEREKGEEFNFEVSFSALRKDIFNILDFIERLKNDEHQKALDLDLIEMLKFELAFVCTYVQLSCSDLNQFEEVMTSKGQYVEDLLRRILNDDMHHVLPRFMDNTNDCISSRRRSESSATMTEKHLNFLLSNLYHLSKYNAEQVFPSVTEYEILQNICGNIRDFHGLKVNGCVEHEIIEYFLPQFQLMAERIGFFLWDSRIHGDSRLFELAHLILKIVPIELQVMHICYTNLRASASREVGCFIKQLLETQPDILRGYLIHLQEHMVNVITANTSGDRNIHVMIEFLLIILTNMPKEFIHHDKFFDLLEHVGELIREVSTLVHDSEENSKNEDINDGKTHATSHLMENIEHMKGDLRHVYLKA…	GCA_000715075.2	Nicotiana tabacum	4097	Solanales	Solanaceae	Nicotiana	Nicotiana tabacum	Nicotiana_tabacum_Helixer_CM065981.1_003392.1_CNL
Helixer_CM065981.1_003391.1	CHAIN	chain	1	1335	(JAC)(CC)(NBARC)(LRR)	NLR	CC-NLR	OCNL	MERGKGESEKGKAIKLSGNQVSYDQEDSILLEPWGGTGGSEWNYMLKSPIKEILIAHGDVIDSIMFRTITEQGTTIDSPKFGGDGGRRDKVVVEATPLEYLTGIKGTFGRFYGHSVIKSLCFITNAKNYGPFGSEAGGTPFSLVMKEGVAIVGFHGRSGLYLDAIGVYLQKLAPPTSAKEYMVEDTLNVLDFIESLKNEENQKVVDVDLSEKMKLELDFLLLNLHHLSKYRAEQLSTFMTEYEILQNVCSNIRDFHELIVNGCIGHEIVKYVLPQVQLMAKRVGLFLWHNQISGHSRSFKLAHPFLEIIPTQLEVMHICFTNLKASTSSEVGRFIKKLLETSPDILGGYLIHLQDRMVNVITASTSGDRNIYVMIEFLLIVLTDMPKEFVHDDKLFDLL…	GCA_000715075.2	Nicotiana tabacum	4097	Solanales	Solanaceae	Nicotiana	Nicotiana tabacum	Nicotiana_tabacum_Helixer_CM065981.1_003391.1_OCNL
Helixer_CM065981.1_000058.1	CHAIN	chain	1	1339	(JAC)(CC)(NBARC)(LRR)	NLR	CC-NLR	OCNL	MYEKGNQVSYDQADSILMEPRGGTGGLQWNYMLKSPIKEILITHGDCIDSIMFRTVTEQGTTIDSPKFGGDGGRRDKVVIEATLLEYLTGIKGTFGLCGSHSVIKSLCFITNAKNYGPFGSEAGGTPFSLVIREGGAIVGFHGRCGAYLDAIGVYLQKLTPPISTKEPAVEDIEIREVSFSTLRKDTLNVLDFIESLNNEKNQKAVDVDLTEKLKLELDFLLLNLHHLSKYRAEQLSPFMTEYEILQNVYGNIIDFYRLIVNGCVGHEIVEYALPQFQLMGERVGLFLWHNRIGGHSRLFKLAHLFVEIILTQLKVMQICFTNLKASTSAKVGRFIQQLLETSPEILRGYLIHLQDHTVNVITASTSRTRDMHVMIEFLLIILTDMPKEYIHHDKLFDL…	GCA_000715075.2	Nicotiana tabacum	4097	Solanales	Solanaceae	Nicotiana	Nicotiana tabacum	Nicotiana_tabacum_Helixer_CM065981.1_000058.1_OCNL
Helixer_CM065981.1_000059.1	CHAIN	chain	1	1329	(CC)(NBARC)(LRR)	NLR	CC-NLR	CNL	MEREKRESLFNYCGGILKAAFYKIMELCSTTQGSSATHRSETSQPSRGVVSLGDPTDHPVETQILSTTTMERGKEIKEEREKGELANNFEESFSALRKDIVNVLDFIKSFKNEENQIALDEDIIEILELELAFVCTYVQLSYSDLEEFEDVMTRKEQRIRDLLRSIFNHVGRNMLFKYDMHHGLPCFMDNMDDCISSRYRSESTATMTEEQLDLLLLNLHHLSKYHAKQVFPSVSEYEILQNVCGNIKDFHGLKVNGSFEHDIIEYVLPQFKLMAERVGLFLWDSWIHGDSRLFELAHLLLNVVPIELEVMHICFTNLKASTSAEVGNFIKQLLETFSDILREYLIHLQEHMVNVITASSSGARDIHVMIEFLLIILTDVPKDFIRNGKLFEFLARVGA…	GCA_000715075.2	Nicotiana tabacum	4097	Solanales	Solanaceae	Nicotiana	Nicotiana tabacum	Nicotiana_tabacum_Helixer_CM065981.1_000059.1_CNL
Helixer_CM065981.1_003358.1	CHAIN	chain	1	2157	(JAC)(JAC)(JAC)(JAC)(JAC)(CC)(NBARC)(LRR)	NLR	CC-NLR	OCNL	MGNQVSYDQADSILVEPRGGTGGSQWNYMLKSPIKEILIAHENCIDSIIFRTVTEQGTTMESTKFGGDGGRRDKVVIEATPLEYLTDIKGTIGLFCGHKVIKSLCFITNAKNYGPFGCEDGGTPFSLVMKEGVAIVGFHGRCGAYLDAIGVYLKKLDPPTSANEHMIEDIEIRDIMERGKQIEGEREKGELANSFECNHSYVKGNQVSYDQADLILVEPWGGTGGLEWYYKLESPIKEILIAHGDCIESIMFRTVTKQGTTKDSPKFGGDGGRRDKVVIEVNPLEYLTCIKGTFGYCGSYLVVKSLYFTTNAKNYGPFGSEAGTPFSLVMEEGGSIIGFHGRCGAYLDAIGVYLQKLTPPTVSKEPEAKNMEPNERVVEEIEILDENQVSYDQTNSILV…	GCA_000715075.2	Nicotiana tabacum	4097	Solanales	Solanaceae	Nicotiana	Nicotiana tabacum	Nicotiana_tabacum_Helixer_CM065981.1_003358.1_OCNL
Helixer_CM065981.1_000064.1	CHAIN	chain	1	1123	(JAC)(NBARC)(LRR)	NLR	CC-NLR	ONL	MGKHWWILMELQAESLIKEILIVHGNFIHSIMFRIVTEQGTTIDSPKFGGNGSRRDKVNCVPFGCEAGETPFLLVVKEGVAIVGFHGRSGLYLDAIGVYLQKLALPTSAKEPIVGGIEILSFFALRKDSLNVLDFIESLKNEENHRVVNVDLTEKLKLELDFLLLNLHHLSKYHAEQLSPFMTEYEILHNVCGNIRDFHELIVNGCIGHEIVEYLEVMHICFTNLKASTSAEVGHFIKQILETSSDILREYLIHLQEHMINVIIASTPGARNIHIMIEFLLIILTDVHKDFIHNGNLFEFLARVGALTRDVSTIAHDLEEKSKNGESTNETNSATLGLLDNIEFLKRELKDFYLKAPDSSQLCFPMNDGPLFMHLLLRHLNILLNSNAYLVVVIKEEIR…	GCA_000715075.2	Nicotiana tabacum	4097	Solanales	Solanaceae	Nicotiana	Nicotiana tabacum	Nicotiana_tabacum_Helixer_CM065981.1_000064.1_ONL
Helixer_CM065981.1_000066.1	CHAIN	chain	1	1544	(JAC)(JAC)(CC)(NBARC)(LRR)	NLR	CC-NLR	OCNL	MLSGFTSVRVVVIKAPPLEYLIGIKGTFRRYGSHLVINSLCFITNSKNYGPFGSEAGGTSFSFVMKEGGVIEGFHGRCGAYLDGIGVYLQKLTPPASAKEPEDKTIEPNEPMVEEIIEIDDGSGSGDHKKGKMTKKENKLPTMGNQVSYDQADSILVEPWGGNTGGSEWNYKLKSPIKEILIAHGDFIDSIMFRTITEQGTTIDSPKFGGNGGRIDKVVIEATPLEYLTGIKGTFGCYDSHSVIKSLCFITNSKNYGPFGSEADGTPFSLVLKGVAIVGFHGCSGVLLEAIGVYLQKLMVEEIESRDVSFSALRKDIVNVLDFIESVNNEENQKIVDVDLIEKLKLELAFFCIYVQLSYSDLQKFNYTMNLKRQEVETILYDFGNCMRLKQGMHHVLPC…	GCA_000715075.2	Nicotiana tabacum	4097	Solanales	Solanaceae	Nicotiana	Nicotiana tabacum	Nicotiana_tabacum_Helixer_CM065981.1_000066.1_OCNL
Helixer_CM065981.1_000067.1	CHAIN	chain	1	1346	(JAC)(CC)(NBARC)(LRR)	NLR	CC-NLR	OCNL	MERGKEIVGEREKGKAIKLSGNQVSYDQADSILLEPWGGTGGSEWNYMLKSPIKEILIAHGDVIDSIMFRTITEQGTTIDSPKFGGDGGRRDKVVIEATPLEYLTGIKGTFGRFYDRSIIKSLCFITNAKNYGPFGCEAAGTPFSLVMEEGVAIVGFHGRSGLFLDAIGVYLQKLAPHTSAKEPMVEDIEIRDVPFSTLHKDTLNVLDFIESLKNEEIQKAVDVDLTEKLILELDFLLLNLHHLSKYHGEQLSPFMTEYEILQNVCGNIRDFYELIVNGCVGNEIVEYVLPQFQPMAERVGRFLWPNQIGEHSLEHLLFEIIPTQLEVMHICFTNLNASTSAEVGHFIKQLLETSPEILREYLIHLQEHMINVITASTPGARNIHIMIEFLLIIITDVA…	GCA_000715075.2	Nicotiana tabacum	4097	Solanales	Solanaceae	Nicotiana	Nicotiana tabacum	Nicotiana_tabacum_Helixer_CM065981.1_000067.1_OCNL
Helixer_CM065981.1_000068.1	CHAIN	chain	1	1335	(JAC)(CC)(NBARC)(LRR)	NLR	CC-NLR	OCNL	MESEKGKAIKLSGNHVSYDQADSIFLKPWGGFGGSKWNYMLKSPIKEILIAHGDCIDSIMFITVTEQGTTIDSPKFGGGGGRRTKVAFEATPLEYLTGINGTFGYGGSHLVIKSLCFITNAKSYGPFGSKDGGTPFSLVMKEGVAIVGFHGCSGLYLDAIGVYLQKLTPPTSAKEPMVEDIEIHDVSFSTLRKDSLNVLDFIESLKNEEIQKVEKLILELDFLLLNLHHLSKYRVDQLSSFMTEYEFLQNVCGNIRHFHELIVNGCVGHENVEYVLPQFQLMAKRVGRFLWQNQIGGHSRLFKLTHLFLEIIPTQLEVMHICLTNLKASTSTKVGRFIKQLLETSPDILREYLIHLQEHMINVITASSPGAHNIHIMIEFLLIILTDMPKDFIHNGKLF…	GCA_000715075.2	Nicotiana tabacum	4097	Solanales	Solanaceae	Nicotiana	Nicotiana tabacum	Nicotiana_tabacum_Helixer_CM065981.1_000068.1_OCNL
Helixer_CM065981.1_003357.1	CHAIN	chain	1	1969	(JAC)(JAC)(JAC)(JAC)(CC)(NBARC)(LRR)	NLR	CC-NLR	OCNL	MVKGNRVSYDQADSILVEPWGGAGGSEWYYKLKSPIKEILIAHGDCIKSIMFRTIIEQGTTIDSPKFGGDGGRRDKVVMEETPLEYLTCIKGTFGYCGGYSVVKSLCFITNAKNYGPFGCEAGTPFSLVMKEGGAIVGFHGRCGAYLDAIGVYLQKLTPPTLSKEPEAKNIEPNEPVVEEIEIHDVCCNQTNSILVEPWGGNTGGSEWNYKLKSPIKEILIAHGDFIHSIMFRTITEQGTTIDSPMFGGDGGRRDKVVIKASPSEYLTGIKGTFRGCGIHLVINSLCFITNAKNYGPFGSEDGGTPFSFVMKEGGAIEGFHGRCGAYLDAIGVYLQKLTSPASAQEPEDETIEPNEPMVEEIIEIHDGNQVSYDQADSILVEPWGGTGGSEWNYKLKSP…	GCA_000715075.2	Nicotiana tabacum	4097	Solanales	Solanaceae	Nicotiana	Nicotiana tabacum	Nicotiana_tabacum_Helixer_CM065981.1_003357.1_OCNL
Helixer_CM065981.1_001136.1	CHAIN	chain	1	1167	(R1)(CC)(NBARC)(LRR)	NLR	CC-NLR	BCNL	MSKVSKDQIKFLKRELKFLEIFLNLQRQKVECDMPEYVTQKAEGLRKNAQVALSSPNTCLAIQQMENDIRMTKLEIRANYYFYKTSLQLSANRDTTIADPKLVAEFMDNVLVKIKDVPSLEEVLKELKMLRNFILFVSERCSNEPQNCQHTFFIHALMVAGHAAMLAWLYFPGHGYENQLDLALGEVNVLVFLQMKIKPIEPSIRKIYVAVLLALKSYPNIIQINEQPAADCVAGFLETILHNLVELSSTNTSHPYSRRIVDLKDQMEILQEMLNLLRANIIHLPIQHLKFHLADIDSFVVDAGLLVYSLYDSEELEHMDLVLDLPGNIQRIKAIIYFIIRKPFQSNLPMIHGLGYADILLNKLEEFQARYADSLAPIKEQLQIIQKQFLSLQPFLKAA…	GCA_000715075.2	Nicotiana tabacum	4097	Solanales	Solanaceae	Nicotiana	Nicotiana tabacum	Nicotiana_tabacum_Helixer_CM065981.1_001136.1_BCNL
Helixer_CM065982.1_001189.1	CHAIN	chain	1	950	(NBARC)(LRR)	NLR	CC-NLR or CCR-NLR or CCG10-NLR	NL	MEDVNIDESALTPRPTTQVTEEEPVGLEDEADKIIKLLTRGIRERDIVSIFGMPGLGKTTLARKIFKDSSIVSHFDVRAWLTISQSYDVRELLRDIYKQVTGVKYNGDKESDIADMLRKCLIGKRYLIVLDDVWEVKAWDELRLCFPIGKQGSRIMLTTRLEHVAMEVKHCTNPYSPRFLTREASWKLLEKKAFQKETCPPEFQDVGVQIAEYCKGLPLTVVLIGGILAKKERNVSEWCEVANNLKSHLGAVESESNLAIQLSYCYLPDHLRHCLLTMGVFREDEKFGASKLMLLWMAEGLVQCSDERGLEEVAEGYLIDIISSSLLMVSKTTFDGKVKYLQIHDLVRDFVLNKAKEEKFMQAIGIHNQYQPSYDEEHRVCIHLDHKLRHDLQRFNNKV…	GCA_000715075.2	Nicotiana tabacum	4097	Solanales	Solanaceae	Nicotiana	Nicotiana tabacum	Nicotiana_tabacum_Helixer_CM065982.1_001189.1_NL
Helixer_CM065982.1_001192.1	CHAIN	chain	1	870	(CC)(NBARC)(LRR)	NLR	CC-NLR	CNL	MAYAALTSLMGTVGKILQQNPDPEKGEEMKFLYETLGSLRAILEDSVKRSDLEMIKRLEAQTTQMAYALEDKVELAMESGILGSLNQIKGHIDSTMNDWMKIKTSYENHVKALPANEGFSPDSSKLSSQPENVMVGHNNELDLMLDHLTRGSRELKVVSIVGMGGIGKTTFATRIYYDPVIVSRFDTRPMVTVSQEFYVRRLLLGLLNSITSIPREICNESDGQLADRLRKGLKGRRYLIFIDDIWSTEAWDDMKLCFPDDGNGSRILLTTRNTEVAEYASMNEPPFHRMRLLSFDESWNLFHSKVFTKKGLSSEFEKIGKEVVKKCRGLPLTIIIVAGLLSKIHSLVEWGNVAEDVNSLLYECPDKQCSRLIDLSYRHLPHHIKACFLYFGVFQEDTE…	GCA_000715075.2	Nicotiana tabacum	4097	Solanales	Solanaceae	Nicotiana	Nicotiana tabacum	Nicotiana_tabacum_Helixer_CM065982.1_001192.1_CNL
Helixer_CM065982.1_001654.1	CHAIN	chain	1	734	(NBARC)(LRR)	NLR	CC-NLR or CCR-NLR or CCG10-NLR	NL	MEVGYIASPVILGHEDEAETLLKRLVGRPKELDIVPIVGMPGLGKTTLATKLYSHETVMGHFDVRLWCCISQVYDRRKVLSEILKRLDKQNTAREESDPSEWADELRKLLKGKRYLIVVDDLWSIDSWDDLRTIFPDDNKGSRIVLTTRLNDVASYTSNNPHHLRHLTEEESWELLKKTVFEEESCPDELEEIGNEIASSCLGLPLAIVLTAGLLARGEKEVGYWKEVTLNLSSNLFHDAKWLMEVIELSYKYLLHHLRPCFLYFGTFLEDEEIPIWKLIQLWICEGFIPHNEFIELTSLEHVATSYLLELIGSNLVTVAKRSSLGRLKVVRVHDLIHQFCSKKAQEEIHLLQIYGSRSSGYNNPQVATDMTSWRIVCSDIHNFMMWNPPTEGTHSLRF…	GCA_000715075.2	Nicotiana tabacum	4097	Solanales	Solanaceae	Nicotiana	Nicotiana tabacum	Nicotiana_tabacum_Helixer_CM065982.1_001654.1_NL
Helixer_CM065982.1_001315.1	CHAIN	chain	1	751	(NBARC)(LRR)	NLR	CC-NLR or CCR-NLR or CCG10-NLR	NL	MELWNTAPPVILGYEDEAETLLNRLVGGPKELDIVPIVGMSGLGKTTLATKLYSHETVIQHYDVRSWCCISQVYDRKEVLLKIWRGLGMLNTAKKENDHTELADELRNFLKGKRYLIVVDDLWSVDAWDDLRTIFPDDNKGSRLVLITRLDEVACYASTNPHHLRNLTEDESWELLQKIVFVDQERCPDELEVIGNEIATSCSGLPLAIVLISGLLTRREKEEDYWKEIALNLSTNLFHDVKWLMEVIELSYNDLPHHLRPCFLYFGTFSEDAQIPVHKLIQSWICEGFIPYNELKSMDHVATDYLMDLVGRNLVMFAKTSYYLRRPQLIGVHDLLHQFCMVKATEEIHLRRFRGSQTYNYDHYPQFATDMPSRLVVDHSDDFIKCEGIHSLRFTYYTC…	GCA_000715075.2	Nicotiana tabacum	4097	Solanales	Solanaceae	Nicotiana	Nicotiana tabacum	Nicotiana_tabacum_Helixer_CM065982.1_001315.1_NL
Helixer_CM065983.1_002138.1	CHAIN	chain	1	895	(CC)(NBARC)(LRR)	NLR	CC-NLR	CNL	MAAYAAVTSLMGIMQQLPQSRLDLLQGHKLLLELLHKKVGSLLEFLDNSDDEPMKDLQKKVKDLANKVEEQVESHIQRKAQKTLLKMLQRVFHLPSKSHERLYKILLQAICDVDSIKEKLIKQMKNNKLQAVNHSIGGSSSPRLHVSTLVNDMVGYNIEQERMRSQLTGHSSQLEVISIVGMGGIGKSTFANKMFSDPSILSFFDVRGWITVSMNYSLRKMLLTLLQDTVGAAKELDEKTDGELADHLQKSLKGRRYLIVVDDMWSREAWDDVRLCFPENNNRSRILLTTRDMKVAQYASSPKDLFPMRFLEPKESWHLFCQKVFGKKDCPTEYENVAKEVVSNCKGLPLMISVVAGTLSSKKTMDEWIKVAQSVISSVDLDDYQHCSRVLGLSYTHLP…	GCA_000715075.2	Nicotiana tabacum	4097	Solanales	Solanaceae	Nicotiana	Nicotiana tabacum	Nicotiana_tabacum_Helixer_CM065983.1_002138.1_CNL
Helixer_CM065983.1_002137.1	CHAIN	chain	1	862	(CC)(NBARC)(LRR)	NLR	CC-NLR	CNL	MKDLLKKVKDVAHKVEDEVESHIQREAQKKLLKMLQRVFHLPTKAHERLLKILQRAIKDIDSVNKELMKLRENNMRPGNCSLGASTSSQSHASTLENEMVGYNIEQELILGQLRGHSSQLEVISIFGMGGIGKSTFAKRIFSDPSIVSFFDVRGWIVVSKDYNIRKMLLSLLKDVGMNEEADSKSDGELSNCLQKSDGELEDGLQKIDDALADRLQKSLKGRRYLIVVDDIWSTEAWDEIKLWFPDNSNRSRILLTTRDMNVAQYASFPNDPFPMRLLKPKESWHLFCQKAFGKKGCPTEVENVARVIVENCQGLPLIISVVAGTLSSKKTLDTWREVAQNVSSLVNLDDYERCSGVLASSYSYLPSHLKACFLYFGAFPKANEISVKKLIRLWVAEGL…	GCA_000715075.2	Nicotiana tabacum	4097	Solanales	Solanaceae	Nicotiana	Nicotiana tabacum	Nicotiana_tabacum_Helixer_CM065983.1_002137.1_CNL
Helixer_CM065983.1_002136.1	CHAIN	chain	1	983	(CC)(NBARC)(LRR)	NLR	CC-NLR	CNL	MAAYAALTSLMGTIHLISQSTLDLLEGHKEHLKLLYEKVGSMLEFLDTNSDDEPMKDLLKKVKDVAHKVEDEVESQLRLVSEKDEHVRTEADERLLAILHQAIEGADSVTKELVKLKENINMQAANRSLEGSSSPRSHVSILENDMVGYNIEQECMRGQLIGRSSQLEVISIAGMGGIGKSTFAKKMFYDPSILSFFDFRGWITVSKDYSLRKMLLSLLQDTIVEKEKKEKLDKKSNGDLADLLQKSLKGRRYLIVVDDIWSREAWDDIRLWFPENSNASRILLTTRDMKVAEYASSPEDPFPMRPLELEESWNLFCQKAFGKKDCPTEFENVAKLVVENCKGLPLMISVVAGALSSKRRLEEWREVAQSVSSLVNLDDYQRCSGVLALSYKHLPSHLK…	GCA_000715075.2	Nicotiana tabacum	4097	Solanales	Solanaceae	Nicotiana	Nicotiana tabacum	Nicotiana_tabacum_Helixer_CM065983.1_002136.1_CNL
Helixer_CM065983.1_000203.1	CHAIN	chain	1	878	(CC)(NBARC)(LRR)	NLR	CC-NLR	CNL	MAAYAAVTSLLGTIHLISQSSLKLQEGHKEHLRLLYKKVRSLQELLDNSDDEPTKDLQEKVKDLAQEVEDKVESRIQREAQKTLLKMLQRVFNLPTKAHGRLLKIMQQAIKDIDSVKEWFIKQRENNISAGASSSAQYHVSTIENDMVGYNIEQELMRDQLRGHSSQLEVISIVGMGGIGKSTFAKKMFSDPSIMSFFDVRGWITVSKDYSLRRILLGLLQDAIGVKEMLDKVSDDALADRLQKSLKGRRYLIVVDDIWSREAWDGIRLCFPEYSNKSRILLTTRDMKVAQYASFPKDPFPMRFLELEESWNLFCQKAFDQKVCPIGFEDVAKEVVENCKGLPLMISVVAGTLSSKRTLDEWWKVAQSVSSLVNLDDYQRCSGVLSLSYNHLLSHLRAC…	GCA_000715075.2	Nicotiana tabacum	4097	Solanales	Solanaceae	Nicotiana	Nicotiana tabacum	Nicotiana_tabacum_Helixer_CM065983.1_000203.1_CNL
Helixer_CM065983.1_000237.1	CHAIN	chain	1	682	(NBARC)(LRR)	NLR	CC-NLR or CCR-NLR or CCG10-NLR	NL	MVGFNEEIEMLVEQLVTGQRQLDVISIFGMPGLGKTTLAKKLYDHEAISNRFDIRLWCCSSQSYDKRALLFELLGHICELDDITKVKSDDELAEKLYRYLKGKRYLIVVDDVWSSNAWDDIKRPFPDDNKGSRIILTTRLESIATYAMIDSSPHHLRLFTEEESWMLMKEKVFKEDNYCPQELEDIGKQIAIKCGGLPLAIVLVAGLLAKNDKEVVHWQKVGESLKSKMQGCMDIVESSYQHLPVHLQNCFLYFASFLEGKKVPVQKLIRLWIAENFVEASTISKSLEMVAMDYLMDLLRSNLVMVAKINSSGELKAVHIHDLIHEFSLMKARIGNFLLRINDQLIYIFPSSKGRSGRLNILATSGRNINTLRFLPSINYPLVDLDLAKSWKCLRVLDL…	GCA_000715075.2	Nicotiana tabacum	4097	Solanales	Solanaceae	Nicotiana	Nicotiana tabacum	Nicotiana_tabacum_Helixer_CM065983.1_000237.1_NL
Helixer_CM065983.1_000238.1	CHAIN	chain	1	732	(NBARC)(LRR)	NLR	CC-NLR or CCR-NLR or CCG10-NLR	NL	MVGFERETEMLMDQLVTGPRQLDVISIFGMPGLGKTTLAKRLYDHESISNRFDIRLWCCSSQSYDKRSLLFELLNHICKLDTSTKEKSDDELAEMLYKHLKGKRYLIVVDDVWSCEVWDDIKRPFPDDDKGSRIILTTRLESIATYAMINSSHHHLRLFTEEESWMLMKEKVFKEDNCYCSQELEEIGKQIASKCGGLPLAVVLVAGLLAEHDKEVIYWEEVGESLKSKIKGCMDIVESSYQHLPIHLQRCFLYFASFLEDHQVPVQKLIRLWIAENFIEASSTSKSLEMIAMDYMMDLIRSNLVMVAKLNSLGEIKAVHIHDLIHEFSLVQAKKDNFSQRINEVGELYSSRGSWLRRIGLGIFPSSENRCKRVNVLAPCQVLLGDKFSFGRNINTLRF…	GCA_000715075.2	Nicotiana tabacum	4097	Solanales	Solanaceae	Nicotiana	Nicotiana tabacum	Nicotiana_tabacum_Helixer_CM065983.1_000238.1_NL
Helixer_CM065983.1_002075.1	CHAIN	chain	1	716	(NBARC)(LRR)	NLR	CC-NLR or CCR-NLR or CCG10-NLR	NL	MIGFEIETEMLMEKLVTGPRQLDVISIFGMPGLGKTTLAKRLYDHESISNRFDIRLWCCSSQSYDKKSLLFELLNHICKLDTSTKEKSDDELAEKLYKHLKGKRYLIVVDDVWSQEAWDDIKRPFPDDDKGSRIILTTRLESIATYAMIDSSPHFLRLFTEEESWMLLKEKVFNEDNYCPQELEETGKQIASKCGGLPLAIVLVAGLLAKNDKEVIYWQEVGESLKSKIQGCMDIVESSYQHLPIHLQKCFLYFSSFLEDQKVPVQKLIRLWMAENFVEASSTSKSLEMIAMDYLMDLISSNLVMVAKINSLGEVKAVHIHDLVHEFSFVKAKKENFLLRINGIGAFCSSRRSWLRRIGLGIFPSSESRFKRVNILPSQVLLGEKFRLGKNINTLRFLP…	GCA_000715075.2	Nicotiana tabacum	4097	Solanales	Solanaceae	Nicotiana	Nicotiana tabacum	Nicotiana_tabacum_Helixer_CM065983.1_002075.1_NL
Helixer_CM065984.1_002968.1	CHAIN	chain	1	732	(NBARC)(LRR)	NLR	CC-NLR or CCR-NLR or CCG10-NLR	NL	MEVGYIASPVILGHEDEAETLLKRLVGRPKELDIVPIVGMPGLGKTTLATKLYSHETVMEHFDVRSWCCISQVYDRRKVLLEILRRLDKKNTTREESDPSELADELRKLLKGKRYLIVVDDLWSIDSWDDLRTIFPDDNKGSRIVLTTRLNDVASYASKNPHHLRHLTQEESWELWKKIVFEEESCPDELEEIGNEIASSCLGLPLAIVLTAGLLARGEKEVGYWKEVTLNLSSNLFHDAKWLMEVIELSYKYLLHHLRPCFLYFGTFLEDEEIPIWKLIQLWICEGFIPHNEFIELTSLEHVATSYLLELIGSNLVTVAKRSSLGRLKVVRVHDLIHQFCSKKAQEEIHLLQIYGSGYNNPQVATDMTSRRIICSDIHDFMMWNPPPEGTHSLRFTVS…	GCA_000715075.2	Nicotiana tabacum	4097	Solanales	Solanaceae	Nicotiana	Nicotiana tabacum	Nicotiana_tabacum_Helixer_CM065984.1_002968.1_NL
Helixer_CM065985.1_003265.1	CHAIN	chain	1	830	(NBARC)(LRR)	NLR	CC-NLR or CCR-NLR or CCG10-NLR	NL	MSFNNREGGKNKFLYRDNMGIKKKSSRRETKLIDMESIQGGERSLAHATASTKHSLPSMEEEVVGFEDDAKSIIQQLTGGTKELDIISIVGMPGLGKTTLARKVFNYFIDNRYFDVRAWCSISKEYSSTKVFSEILKQVIGSMNGIRDEDIPHELRKSLMRKRYLIVLDDIWEVKAWEELRLSFPHGEDGSRVVVTTRDEQVVRQLKLHSNPYFLRFLTVDESWELLQKKVFQGEICPQELLEAGLRVAKNCKGLPLVIVLIAGIISKKRQASLWFKVANDLSSHALEEQSMKIIESSYDHLEDHLKACLLYMGLFPEDYNFPVSILLKLWIAENFVQNSDTDNLEEASKNFLNDLANKSLVMVSKRRDNGQIKYCTLHDVVREFCWRKLAKEKFMQLI…	GCA_000715075.2	Nicotiana tabacum	4097	Solanales	Solanaceae	Nicotiana	Nicotiana tabacum	Nicotiana_tabacum_Helixer_CM065985.1_003265.1_NL
Helixer_CM065985.1_000036.1	CHAIN	chain	1	899	(CC)(NBARC)(LRR)	NLR	CC-NLR	CNL	MADVVLKFVVENLLAIIKETWKLIGGAKEDCAQLLEEVDSLKAFLEDAAHYRQSNSKQWKHFVNKVQVIVYKAEDLIDKLHIQAKQHQEKYRVLTNYAKTVKECVINIKAVLDKVKKIREENQHAFQAKPMLHFQQEIVAHGSQKETLLEETEVVGFDEETETVIKRLVEGTDDLDAIPVVGLPGLGKTTLALKIYKDSQISYHFYTTIWIKVGLQYKLTEVFLSILKVFAKLTKEHQDMNVNDLAKIIREFISKGGKCLIVLDDVWEPNVVHAIKEAFPKNKKGHRIMITTRDASVARYANAHPHSLKFLKDEESFQLLENRVFGSNVRCPEELIARGKSIAKQCSGVPLAVVVIAGALRGRTSERWWQMVKDNVGNHLINKDDPESCLKYVEMSYIH…	GCA_000715075.2	Nicotiana tabacum	4097	Solanales	Solanaceae	Nicotiana	Nicotiana tabacum	Nicotiana_tabacum_Helixer_CM065985.1_000036.1_CNL
Helixer_CM065985.1_003263.1	CHAIN	chain	1	795	(NBARC)(LRR)	NLR	CC-NLR or CCR-NLR or CCG10-NLR	NL	MGIKKKSRRETKLIDMESIQGGERSLAHATASTKHSLPSMEEEVVGFEDDAKSIIQQLTGGTKELDIISIVGMPGLGKTTLARKVFNYFIDNRHFDVRAWCSISKEYSSTKVFSEILKQVVGSMNGIIDEDIPHELRKSLMRKRYLIVLDDIWEVKAWEELRLSFPHGEDGSRVVVTTRDEQVVRQLKLHSDPYFLRFLTVDESWELLQKKVFQGEICPQELLEAGLRVAKNCKGLPLVIVLIAGIISKKRQASLWFKVANELSSHALEDQSMKIIESSYDHLEDQLKACLLYMGLFPEDYNFPVYILLKLWMAENFVQNSDTDNLEEAYTNFLNDLASKSLVMVSKRRDNGEIKYCTLHDVVREFCLRKLAKEKYMQVIIPYNPHQSLGAKEPRLCMY…	GCA_000715075.2	Nicotiana tabacum	4097	Solanales	Solanaceae	Nicotiana	Nicotiana tabacum	Nicotiana_tabacum_Helixer_CM065985.1_003263.1_NL
Helixer_CM065985.1_003262.1	CHAIN	chain	1	899	(CC)(NBARC)(LRR)	NLR	CC-NLR	CNL	MADVVLKFVVENLLAIIKETWKLIGGAKEDCAQLLEEVDSLKAFLEDAAHYRQSNSKQWKHFVNKVQVIVYKAEDLIDKLHIQAKQHQEKYRVLTNYAKTVKECVINIKAVLDKVKKIREENQHAFQAKPMLHFQQEIVAHGSQKEILLEETEVVGFDEEAETVIKRLVEGTDDLDAIPVVGLPGLGKTTLALKIYKDSQISYHFYTTIWIKVGLQYKLTEVFLSILKVFTKLTKEHQDMNVNDLAKIIREFISKGGKCLIVLDDVWEPNVVHAIKEAFPKNKKGHRIMITTRDASVARYANAHPHSLKFLKDEESFQLLENRVFGSNVRCPEELIARGKSIAKQCSGVPLAVVVIAGALRGRTSERWWQMVKDNVGNHLINKDDPESCLKYVEMSYIH…	GCA_000715075.2	Nicotiana tabacum	4097	Solanales	Solanaceae	Nicotiana	Nicotiana tabacum	Nicotiana_tabacum_Helixer_CM065985.1_003262.1_CNL
Helixer_CM065985.1_000039.1	CHAIN	chain	1	859	(NBARC)(LRR)	NLR	CC-NLR or CCR-NLR or CCG10-NLR	NL	MSFNNREGGKNKFLYRDNMGIKKKRYFIRFNLNITRQLFANRAINSNIIIFISSSRRETKLIDMESIQGGERSLADATASTKHSLPSMEEEVVGFEDDTKSIIQQLTGGTKELDIISIVGMPGLGKTTLARKVFNHFIDNRHFDVRAWCSISKEYSSTKVFSEILKQVVGSMNGIRDEDIPHELRKSLMRKRYLIVLDDIWEVKAWEELRLSFPHGEDGSRVVVTTRDEQVVRQLKLHSDPYFLRFLSVDESWELLQKKVFQGEICPQELLEAGLRVAKNCKGLPLVIVLIAGIISKKRQASLWFKVANELSSHALEEQSMKIIESSYDHLEDHLKACLLYMGLFPEDYNFPVSILLKLWIAENFVQNSDTDNLEEASKNFLNDLANKSLVMVSKRRDN…	GCA_000715075.2	Nicotiana tabacum	4097	Solanales	Solanaceae	Nicotiana	Nicotiana tabacum	Nicotiana_tabacum_Helixer_CM065985.1_000039.1_NL
Helixer_CM065985.1_003256.1	CHAIN	chain	1	902	(CC)(NBARC)(LRR)	NLR	CC-NLR	CNL	MADVALQFVVETLVPIIIENWKLIGGAKEESAHLLGELNRLKAFLQDAAKYRQSNSEQWKYFIKEVQVMVYKAEGLIDKLLVKAKLHQEKNIIVQNLDAKYAKTVWDLAKEIRDALEQVKKIREENPEAFQAKPMLDDQPDIVAPGPQDSVLEENEVVGFDEEAKIVIDRLAEGTNDLDVIPVVGLAGLGKTTLAIKIYNDPKISYEFFKTIWVYVGPQQYKPKEVFLSILEGFTKRTTEYQNMAVSDLTNTIREFILKGGKCLIVLDDVWATDVVDSVMKVFPENSKGHRIMLTTRDLRIGRYANSEPHSLKYLTDKESFQLLEIRVFGSNIRKCPEDLIAYGENIAIQCNGLPLAVVVIAGALKGRTSERVWQMVKENVGKHLINKEDPKSCLKYVE…	GCA_000715075.2	Nicotiana tabacum	4097	Solanales	Solanaceae	Nicotiana	Nicotiana tabacum	Nicotiana_tabacum_Helixer_CM065985.1_003256.1_CNL
Helixer_CM065985.1_003252.1	CHAIN	chain	1	1235	(CC)(NBARC)(LRR)	NLR	CC-NLR	CNL	MAHNDIEDMLDHLRKIKSRGDLNVVKIETLEMELRFLRTFINYPHALLPDSLVEIRKKAKLIVEMLHSVFGGIPCEYKTSLNVERLVSELQEISEDNGTRLIYNFELNDSYMLEYMDYLDQNLNDASRYLVRSVTFFAEKINILLKTDGYLRQVKVIQNKLRFLRYLYGTEINSYVDREKLEGMQARIQFMADNVGQFCLALWVKEDGDDTSNIESKPRYLLCLVVIVELEMKKIFLCELKASKFTLSRTFKDKKLPKGLSYQVHCLLVYLRDKNLDNFPTIFSARNIDVAIEFLLVFLGDIPNHVINGNRLNEILEKVGVLVGDILYVIQMQLLSGSTIKDDASKIDLGTIQLLEKIEDLKAQLERCYKSLKYRPSQFPTVGGLSFLDSLLRKLNEML…	GCA_000715075.2	Nicotiana tabacum	4097	Solanales	Solanaceae	Nicotiana	Nicotiana tabacum	Nicotiana_tabacum_Helixer_CM065985.1_003252.1_CNL
Helixer_CM065985.1_003251.1	CHAIN	chain	1	1285	(CC)(NBARC)(LRR)	NLR	CC-NLR	CNL	MAHNEIEDMLDHLRRIKIGGDLNSVKIDEIETLELELRFLRTFIKYYPFLLPDSLAKIIKKAQLIVEMLNSVFGGIPDECKTNLNVERLVSHLLEFIGGNASSRYNNELNDSYLSEYMDCLVKNLNDVLVSLELDESETFLTDGLLLQTNRCLKQVKIIQKKMRFLRYLYATEMNGYIDHEKLEGLETRIRFMADNVGQFCFSLWILGEDEDNLNNILSKPPYLLCLIMLVELEMKKIFRGEVKGSKFTQSRTFKDKKLPKGFLRHLRALLVYLSNKILENFPINVSARNFDVAIEFLLVFLAGVPNRFINGKRLNGVLEKVVALVGETLFLSQKLRASSTIKDHTSKTNLTLTEIIERSENLKAQVEERYYKSLKFIPYGQFPTVGGVILLGSFLRKL…	GCA_000715075.2	Nicotiana tabacum	4097	Solanales	Solanaceae	Nicotiana	Nicotiana tabacum	Nicotiana_tabacum_Helixer_CM065985.1_003251.1_CNL
Helixer_CM065985.1_000051.1	CHAIN	chain	1	1122	(CC)(NBARC)(LRR)	NLR	CC-NLR	CNL	MAKNVGQFCLALWINKDRYDTSDIESRPPFLLCLVVLVELEMKKLFLSEVKASKFIRSITFKDKKLPKEFSYNLQCLLVYLKNKKLENFPNNVSAQDIDVAIEFLLGFLADASKHLISGRILNEILEKVGSLVGDVMCVIQKLHPISIAKGDSSDINLCPRQILEKTENLKAQVEKYYKSFKFTPSQFPTVGGLSFLDSLLRKLNEMLKNVTCSDFMLKPHIVILEKELSSLTSLFRDVAEVHHKHEILKDFQRRTINLAYEAEIAIDSILSQYNALWHSFCSLPSIIEEVKHIRTEVTKMWSENIDLRPCTVVEPSKHLSIQHSNPMNDEEIVGFENDMKRIIRHLIQGTNGLDVIPIVGMGGQGKTTCARKLYNDDIIVSHFDVRAWCIISQTYNRS…	GCA_000715075.2	Nicotiana tabacum	4097	Solanales	Solanaceae	Nicotiana	Nicotiana tabacum	Nicotiana_tabacum_Helixer_CM065985.1_000051.1_CNL
Helixer_CM065985.1_000059.1	CHAIN	chain	1	641	(NBARC)(LRR)	NLR	CC-NLR or CCR-NLR or CCG10-NLR	NL	XXIIVYHFDVRAFCIISQTYSRRVLLQEIFNQVTGSKDKADEVGELADMLRKSLIGKRYLIVLDDMWDFMAWDDLRLCFPDAVNRSRIIVTTRLEKVGEHVKLHTDLYFLPFLTPEESRELLQKKVFQNEACPPELHNVSLDVARRCKGLPLVVVLVAGIIKKKKMEISWWHEVKKALFSYLDRESEDYSRATMQLSYDNLPDYLRPCLLYMGMFPEDERIPMSKLISLWIAEGFVQNIESGRLMEETVEGYLMDLISSNVVMVSRRRCNDKVKYCQVHDVVLHFCLEMSREEKFMLAMRGNILPSDLKESRVSFSFSNELSMFASKIRKPFHQHLRSLITTTGGESLYWNPINQVINLMRLLKVLDLSSHNVGQLSLATLKPLIHLKHVEFTRDGFFW…	GCA_000715075.2	Nicotiana tabacum	4097	Solanales	Solanaceae	Nicotiana	Nicotiana tabacum	Nicotiana_tabacum_Helixer_CM065985.1_000059.1_NL
Helixer_CM065985.1_000062.1	CHAIN	chain	1	1260	(CC)(NBARC)(LRR)	NLR	CC-NLR	CNL	MDQKLKIQNRKEKSQGRQRNYLHEVAQNDIEDMLDHLRSIKRGGDLNVVKIETLEMELRFLRTFLEYHHVLLPDSLVNIAKKVQLVGEMIQSVFADGCKTNLNVERLASHFLKFIEGKTSSRFNYELDDSYLLEYMDYLDKNLNDAPRYLVKSDPFLRKGLKILQKTDRFLKQVKFLQKTMRFLRYLYGTEINGHIDREKQKRLEIQMQLVADNVIQFCVALWTNEIDGNNASNIENKPSYLICLVRLVELEMKTIFRGELKASKFSHSRTFRTRKLPKGFSHHLHSLLVYLREKKLGNFPNNASARNTDVAIEYLLDSLGDVSNSATNCKMLNEVLEKVGALVGDILCVIHSSTIKDDTSKMVLWSIQILMKTANLKAQVLERYYKLLKFTPSQFPTA…	GCA_000715075.2	Nicotiana tabacum	4097	Solanales	Solanaceae	Nicotiana	Nicotiana tabacum	Nicotiana_tabacum_Helixer_CM065985.1_000062.1_CNL
Helixer_CM065985.1_000063.1	CHAIN	chain	1	744	(NBARC)(LRR)	NLR	CC-NLR or CCR-NLR or CCG10-NLR	NL	MSAKSLEIRPCLVAEPSKHMQNRQSDPMNDEEIVGFENDAERIIKRLNEGKKELDVIPIVGMAGQGKTTFARKLYNNDIIVYHFDVRAWCIISQTYNRQELLLEIFNQVTGSKGKVHEVGELADMLRKRLIGRRYLIVLDDMWDIKAWEDLRLSFPNGETGSRIIVTTRLEEVGKQVKHDTDPYFLRFLTRDESLKLLQKKVFQKEACPPELQDVSLAVAKRCKGLPLVIILVAGIIKRKKMEESWWHEVKNALLSYLGEAEGYSLSTMQLSYDNLPDSLKPCLLYMGMFPEDARIPVSKLISLWIAEGFMQNIDSERLMEEAAEGYLMDLISSNVVMVERRRYNGKVKYCQVHDVILHFCLEKSREENFLLAVKGNYSDFQPSHLEETRLSINVTDEL…	GCA_000715075.2	Nicotiana tabacum	4097	Solanales	Solanaceae	Nicotiana	Nicotiana tabacum	Nicotiana_tabacum_Helixer_CM065985.1_000063.1_NL
Helixer_CM065985.1_000101.1	CHAIN	chain	1	784	(NBARC)(LRR)	NLR	CC-NLR or CCR-NLR or CCG10-NLR	NL	MSDKSLESRPCFVAEQTKYLPTQHSNLMNDEEIVGFENDTKRIIKYLTRGTNELDVIPIVGMGGQGKTTFARKLYNNDSIIYHFDVRAWCIISQTYNRQELLQEIFNQVTGSKGKVDEVGELADILRKRLIGRRYLIVLDDMWEIKAWEDLRLSFPNGETGSRIIVTTRLEEVGKQVKYDTDPYSLPFLTRDESLKLLQKKVFQKEACPPELQDVSLAVAKRCKGLPLVIILVAGIIKRKKMEESWWHEVKNALLSYLGEAEGYSLSTMQLSYDNLTDSLKPCLLYMGMFPEDARIPVSKLISLWIAEGFVQNIESERLKEEAAESYLMDLISSNVVMVSRRGYNGKVKYCQVHDVVLHFCLEKSREEKFMLAVKGNYSDFQLSHWKETRLRINVTDEV…	GCA_000715075.2	Nicotiana tabacum	4097	Solanales	Solanaceae	Nicotiana	Nicotiana tabacum	Nicotiana_tabacum_Helixer_CM065985.1_000101.1_NL
Helixer_CM065985.1_000591.1	CHAIN	chain	1	903	(CC)(NBARC)(LRR)	NLR	CC-NLR	CNL	MAYAAVNSLIQTLELFQRTYPAIINGQVAEMVDSLHANAEYFQRILENTSHQKHEYEKIKDLEGGMRAAVQHAEDLLESNIVGFLRERYNQQKEKNNGAKWTIQDEARVLLRDLPQVMDKIDAIRKDLAQVMESSTSTINANGPSIRQDHFVKPGDSSSPKRDSTVLLQEATVGLDDALTEITNRLLGSASEREVITILGMGGCGKTTLAKKAQDDLSIMSRFDIQVWVTISQEYHLREVLLSLVCSVAGNKFQDMSDDQLMEKAYRALKGRKYLIVIDDVWSTKIWDVMARTLPNDNNGSRIILTTRLKDVAEYVNSDIPPHEMMPLSLNDSWKLLCDKLLVEDHTCPSELQEIGKKIVGKCQGLPLAILVVAGHLSKVGMTKESWATVAKNVNKVVT…	GCA_000715075.2	Nicotiana tabacum	4097	Solanales	Solanaceae	Nicotiana	Nicotiana tabacum	Nicotiana_tabacum_Helixer_CM065985.1_000591.1_CNL
Helixer_CM065985.1_002696.1	CHAIN	chain	1	456	(CC)(NBARC)	NLR	CC-NLR	CN	MAYPAVNSLIQTLELFQKTYPALIHGQTAEMIDSLHASAEYFQNILENASHQKQEYDTFKYFEAEIRSAMHQAEDVLESNGRINSFSTETYARCLGPPDDEDHFFKKGHSLVAGSSSNLAPTSLLGDDDDDDDTVGLANSLRKLTDALLGLASEQNVIPILGMGGCGNTTLAKKAQDDQSIRSHFDIQTWVTISQEYHLNEVLPSLARSLTGYEFQGMSDDQLMDQSYKALKGRKYLIVVDDIWSTKIWDLIARTLPDDNNGSRIILTTRLKDVAEYANPDIPPLEVLPLGVDESWKLLQNKLLGKSHINCHSELEDIGKKIVQKCQGLPLAILVVAGHLSRISPKRENWVTVSENVNEVVTSYPNECIAVLAISYHHLPIHLKPCFLHMGAFPEDSEI…	GCA_000715075.2	Nicotiana tabacum	4097	Solanales	Solanaceae	Nicotiana	Nicotiana tabacum	Nicotiana_tabacum_Helixer_CM065985.1_002696.1_CN
Helixer_CM065986.1_000013.1	CHAIN	chain	1	560	(NBARC)(LRR)	NLR	CC-NLR or CCR-NLR or CCG10-NLR	NL	MDVVETCEEETLCSGTPSTKRSLPSIEEEVVGFEKDAESIIKKMIQGTKELDVNSIYGMPGHGKTTLARKVYNNPSIVNYFDVKAWCSVSQAYYRIKLLGEIFNQVTGYKSEIDDDVDIADKLQKTLKGRRYLIVLDDIWKVEDGSRVMVTTRIEEVAKHLQHCSDPYSLRFLTLEESWELLQKKVFQGESCPPNLQGPGLKVAQHCKGLPLVIVLIAGIIGKMERQESLWLEVANDLSSHALDEQSMNVIQSSYDHLEDHLKPCLLYMGLFPEDFKIPVYDLLKLWMAEEFVLNVETENMEEAARVCLNDLLNRSLVMVSEKRIDGDVECCTLHDVVREFCCRKLAKENFMQLTVPYNPYLHYSKKSRLCIYIHDDLVEDLIHSEYWPHKPMEFIAHP…	GCA_000715075.2	Nicotiana tabacum	4097	Solanales	Solanaceae	Nicotiana	Nicotiana tabacum	Nicotiana_tabacum_Helixer_CM065986.1_000013.1_NL
Helixer_CM065986.1_000015.1	CHAIN	chain	1	797	(NBARC)(LRR)	NLR	CC-NLR or CCR-NLR or CCG10-NLR	NL	MVTELLTVRQLDSSFHNRERYQLEMEVVETCEKGTISSAKPSSKRSFLSTDDEVVGFEKDAESIMKKLTGGAKELDVISIFGMPGLGKTTLARKVYNNPSIVNHFGVKVWVPVSQTYNRMKLLIEIFKQATSDKREIMEDIDIADKLQKSLKGKRYLIVLDDIWKVEAWEDLGLCFPNGKDGSRVIVTTRIEEVAKHLQHRSDPYCLRFLTTEESWELLQKKVFGGESCPPNLREAGLQVAEHCKGLPLVVVLIAGIIMKMEREPSLWLEVANDLSSHVLGEQSMKVLQSSYDHLEDHLKSCLLYMAFFREDEKIFVSYLLQLWMAEEFVDNIDTENIEETCRICLNDLLKRSLVMVSNASFNACDDIEYCTVHDVVREFCLAKLTEEKYMQLIVPYSP…	GCA_000715075.2	Nicotiana tabacum	4097	Solanales	Solanaceae	Nicotiana	Nicotiana tabacum	Nicotiana_tabacum_Helixer_CM065986.1_000015.1_NL
Helixer_CM065986.1_000016.1	CHAIN	chain	1	769	(NBARC)(LRR)	NLR	CC-NLR or CCR-NLR or CCG10-NLR	NL	MEVVETCGKGTIYSAQPSTKHNFPSTDEEVVGFVKDAESIMKKLIVGTKELDVISIFGMPGLGKTTLARKVYNNPSIVNYFDVKAWCSSQIKEDVDIADKLQKTLKGRRYLIVLDDIWEIDAWEDLGLCFPKGEDGSRVMVTTRIEEVTKHLQHRNDPYSLRFLTSEESWELLQKKVFRGESCPPNLLEAGLQVAEHCKGLPLVIVLIAGIIVKMERKASLWLEVANDLSSLALGEQGTKVIQSSYDHLEDQLKPCLFYMALYPEDYKIPVSDLLKLWIAEEFVENIDTENLEETSRIVLNDLLKRSLVMVSGRQEINGAIEYCSLHDLVREFCLRRLVEEKYFMQLAVRCSSSQHLYSKESRLCIYIHDELVKQLDHYEYRLDKIPMFESKQLDYYEY…	GCA_000715075.2	Nicotiana tabacum	4097	Solanales	Solanaceae	Nicotiana	Nicotiana tabacum	Nicotiana_tabacum_Helixer_CM065986.1_000016.1_NL
Helixer_CM065986.1_002983.1	CHAIN	chain	1	765	(NBARC)(LRR)	NLR	CC-NLR or CCR-NLR or CCG10-NLR	NL	MEVVETCGKGTLSSAEPSTKHNFPSTDEEVVGFVKDAESIMKKLIVGTKELDVISIFGMPGLGKTTLARKVYNNPSIVNYFDVKAWCSSQIKEDVDIADKLQKTLKGRRYLIVLDDIWEIDAWEDLGLCFPKGEDGSRVMVTTRIEEVAKHLQHRNDPYSLRFLTSEESWELLQKKVFRGESCPPNLLEAGLQVAEHCKGLPLVIVLIAGIIVKMERKASLWLEVANDLSSLALGEQGTKVIQSSYDHLEDQLKPCLLYMALYPEDYKIPVSDLLKLWIAEEFVENIDTENLEETSRIFLNDLLKRSLVMVSGRQEINGAIEYCSLHDLVREFCLRKLIEEKHFMQLAVPYSSNQQLYSKESRLCIYIHDELVKQLDHYEYRLDKIPMFESKQLDCYEY…	GCA_000715075.2	Nicotiana tabacum	4097	Solanales	Solanaceae	Nicotiana	Nicotiana tabacum	Nicotiana_tabacum_Helixer_CM065986.1_002983.1_NL
Helixer_CM065986.1_002982.1	CHAIN	chain	1	771	(NBARC)(LRR)	NLR	CC-NLR or CCR-NLR or CCG10-NLR	NL	MEIVETCEKGTLSSAKPSSKRSFLSTDDEVVGFEKDAESIMKKLTGGAKELDVISIYGMPGLGKTTLARKVYNNPSIVNHFDVKVWIPVSQTYNRMKLLIEIFKQATSDKREIKEDIDIADKLQKSLKGKRYLIVLDDIWEVEVWEDLGLCFPNGEDGSRVIVTTRIEEVAKHLQYRSDPYSLRFLTLEESWELLQKKVFQGESCPPNLWVAGLQVAEHCKGLPLVVVLIAGIIVKMEREASLWLEVANGLSSYVLGEQTMKVMQTSYDHLEDHLKSCLLYMAFFPEDHEILVSDLLKFWMAEEFVEDIDTENIEKTSSIFLDDLLKRSLVMVSKRSFNGDIDYCTVHDVVREFCLAKLIEEKYMQLTVPYSPNQHVYSKESRLCIYIHDDLVEQLDRC…	GCA_000715075.2	Nicotiana tabacum	4097	Solanales	Solanaceae	Nicotiana	Nicotiana tabacum	Nicotiana_tabacum_Helixer_CM065986.1_002982.1_NL
Helixer_CM065986.1_002981.1	CHAIN	chain	1	747	(NBARC)(LRR)	NLR	CC-NLR or CCR-NLR or CCG10-NLR	NL	MDVVETCEEETLCSGTPSTKHSFPSIEEEVVGFEKDAESIIKKMIQGTKELDVISIYGMPGHGKTTLARKVYNNPSIVNYFDVKAWCSVSQAYNRIKLLGEIFNQVTGYKSEIDDDVDIADKLQKTLKGRRYLIVLDDIWKVEAWEDLGLCFPKGEDGSRVMVTTRIEEVAKHLQHCSDPYSLRFLTLEESWELLQKKVFQGESCPPNLQGPGLKVAQHCKGLPLVIVLIAGIIGKMERQESLWLEVANDLSSHALGEQSMNVIQSSYDHLEDHLKPCLLYMGLFPEDFKIPVYDLQKLWMAEEFVLNVGTENMEEAARVCLNDLLNRSLVMVSEKRIDGDVECCTLHDVVREFCCRKLAKENFMQLTVPYNPYRHYSKKSRLCIYIHDDLVEDLIHSE…	GCA_000715075.2	Nicotiana tabacum	4097	Solanales	Solanaceae	Nicotiana	Nicotiana tabacum	Nicotiana_tabacum_Helixer_CM065986.1_002981.1_NL
Helixer_CM065986.1_002980.1	CHAIN	chain	1	765	(NBARC)(LRR)	NLR	CC-NLR or CCR-NLR or CCG10-NLR	NL	MEVVETSEKRSQAPADFPSINDEVVGFAKDAEYIMKKLTGRSKELDVISIFGMAGLGKTTLARKVYNNTSIINHFDVKAWCTVSQTYDMRTLLVDILEQATNKEWKINEDFDIGDKLQKTLKGRRYLIVLDDIWKVEAWEDLGLCFPKGEYGSRVMVTTRIEEVAKHLQYHSDPYSLRFLTLEESWELLQKRVFQGESCPLDLREAGLKIAEHCKGLPLVIVLIAGIIVKTEREASLWLEFANDLSSHVLGEQSMKVIQSSYEHLEDHLKPCLLYMGLFPEDHKIPMHDLLKLWMAEEFVVNVDTENMEEASRFCLNDLLKRSLVMVSRRRINGDIECCTLHDVVREFCLRKLTEEKFMQLTVPYNPYDQHLYPQESRLCIYIHDDLVNQLDHSEYMLD…	GCA_000715075.2	Nicotiana tabacum	4097	Solanales	Solanaceae	Nicotiana	Nicotiana tabacum	Nicotiana_tabacum_Helixer_CM065986.1_002980.1_NL
Helixer_CM065986.1_001102.1	CHAIN	chain	1	779	(NBARC)(LRR)	NLR	CC-NLR or CCR-NLR or CCG10-NLR	NL	MVGRDDQRKRLLEDLTRRSSGELKVIPILGMGGIGKTTLAKEVYNDVSIRSHFDVRAWATVSSHHNVKEILLSLLRSRMGDTFYMEDEAELADMLQKSLKSRRYLIVMDDMWSSKAWDDVRQCFPSENNESRVLLTTRDTDVACYAGTENFSLQMSFMDPYESWNLFKSAAFANEELPSEYEIIGKQIVDKCQGLPLTIVVVAGLLSKSERTIEDWENVAQDVMSFVTNDPDKQCLHVLGLSYNHLTSNLKACLLYFGAFPEDREISVKTLVRLWLAEGFLKLEKDFEGEAEKCLKDLVDRCLILACEKKWDETEIKSCKVHDLIYELCLREAQSQNFIMNDIVFHYLDLDENDGSDEIAQSHDIVLELDDEPNPVPPKYRHLSRHKIGPCKRWTEHDD…	GCA_000715075.2	Nicotiana tabacum	4097	Solanales	Solanaceae	Nicotiana	Nicotiana tabacum	Nicotiana_tabacum_Helixer_CM065986.1_001102.1_NL
Helixer_CM065986.1_001975.1	CHAIN	chain	1	869	(CC)(NBARC)(LRR)	NLR	CC-NLR	CNL	MAYAAITSLITTILDFPQHADIYLQPFIEKLKSFRAILEKPCNITGDLEVLTMMEAEIIELLNTTEDMIILKTRKAIKAKTTIKRRVAFWRLRSLLKRAPTRIHSKMNKWLAMQNSKDLRAQNLIVANTSQHDFQSENMMVGHENAFEIMQDQLARGATELQVISIVGMGGIGKSTLAIKLYNDPFIMSHFDIRAKVIVSQEYCKRNVLLGILSSISGSGTIGEFYEQQDDGQLADRLQKYLKGKRYLIVIDDIWTTIAWDDVKLCFPDCNCGSRILLTTRNMKVAEYASSGNPPYQMRLLNFNESWYLLHKKVFENTYFPPEFENIGKQIALNCKGLPLAIVVIAGLLLKIGQSLNEWENIAENIVSMVSTDPDVPCMRMLALSYHHLPHHLKPCFLY…	GCA_000715075.2	Nicotiana tabacum	4097	Solanales	Solanaceae	Nicotiana	Nicotiana tabacum	Nicotiana_tabacum_Helixer_CM065986.1_001975.1_CNL
Helixer_CM065986.1_001378.1	CHAIN	chain	1	902	(CC)(NBARC)(LRR)	NLR	CC-NLR	CNL	MAYAAITSLMSTIQQSMQLTGHNLQSFYEKLESLIAITEKPCNNMIGNLGPLTRLEAKVIELACSTEDMVDSESRNVMVDLESRNVINIISRTISFWRLRFLLKQAIRDIDCTAKKWIGTQTNQDLKAQNPILPSTSERALEPENMMVGHENEFEMMQDQLARGASELEVVSIVGMGGIGKTTLANKIFSDPFIMSRFDIRAKVTISQEYCPRKGLLGLLSSITGKTDKPYEQQDDGQLKDRLQKLLKGRRYLIVVDDIWNEAAWDDIKLCFPDCNNRSRILLTTRNVEVAEYASSGKPPYQMRLLNCHESCDLLHKRVFLNECFPPEFEQLGKQIALNCKGLPLAIIVIAGLLSKIGKSMDEWQMVVENVSSLVSTDVDVQCMRVLALSYHHLPRRLK…	GCA_000715075.2	Nicotiana tabacum	4097	Solanales	Solanaceae	Nicotiana	Nicotiana tabacum	Nicotiana_tabacum_Helixer_CM065986.1_001378.1_CNL
Helixer_CM065986.1_001408.1	CHAIN	chain	1	921	(CC)(NBARC)(LRR)	NLR	CC-NLR	CNL	MAYAAVTSLMSTIQQSMQFTGCNLQSFYEKLESLRSILEKPLKVIGDDIEVLKSLEAEIIELACSAEGMVESVSRKVFLAKNAVTRRIDSWELFSLLKQAVGHIGFAMNKWMAVQNMYTNSKDLEAQNLSLADVSQPALELENTMVGHETEFEMLQDQLTRGASELEVVSIVGMGGIGKTTLANKIYSDPFIMSHFDIRAKATVSLEYRARNVLLGLLFSISGKTYEFYDQQDVGQLADRLQKLLKGGRYLVVIDDIWTTEAWDDIKLCFSDCNNGSRILLTTRNVDVAEYASSGKPPFQMRLLNSNESWNLLCGKVFEKEYFSLEFDIIGKEIALKCGGLPLAITVIAGLLSKIGKALHEWQSVADNVSSVVSTDVDAQCMRVLALSYHYLPNHLKPC…	GCA_000715075.2	Nicotiana tabacum	4097	Solanales	Solanaceae	Nicotiana	Nicotiana tabacum	Nicotiana_tabacum_Helixer_CM065986.1_001408.1_CNL
Helixer_CM065986.1_001568.1	CHAIN	chain	1	902	(CC)(NBARC)(LRR)	NLR	CC-NLR	CNL	MAYASIVSLMRTIKLLLTSKSPIQSLIRDHKEEILTLHEKVSSLEVFLKNSERSNVSEEMTDLEARIKEVANAVEYTIQLRLTEAAMANDEMQKVTAHEMFCDSLQQVAEDISHLQKESMKIQHKGKQASKKSLVRGSSSAKDVLNVKKNMVGRDDQRKRLLEDLTRRSSGELKVIPILGMGGIGKTTLAKEVYNDVSIRSHFDVRAWATVSSHHNVKEILLSLLRSRMGDTFYMEDEAELADMLQKSLKSRRYLIVMDDMWSSKAWDDVRQCFPSENNESRVLLTTRDTDVACYAGTENFSLQMSFMDPYESWNLFKSAAFANEELPSEYEIIGKQIVDKCQGLPLTIVVVAGLLSKSERTIEDWENVAQDVMSFVTNDPDKQCLHVLGLSYNHLTSN…	GCA_000715075.2	Nicotiana tabacum	4097	Solanales	Solanaceae	Nicotiana	Nicotiana tabacum	Nicotiana_tabacum_Helixer_CM065986.1_001568.1_CNL
Helixer_CM065986.1_001429.1	CHAIN	chain	1	864	(CC)(NBARC)(LRR)	NLR	CC-NLR	CNL	MAYAAITSFMSTINQSMQLTGCNLLSFYEKLESLRSIMEKPCNITEDIEALTSLEAEIKEVVFNAEDKIDSRSIKVLDSKTPTLRSNAFWKLCCCLEQAVERIDSIMKQWMAIRDWYTNIKGLKAQKFSLASIPERAVEPENIMVGHESEFEMMQDRLARGSSELEVVSIVGMGGIGKTTLANKLYTDPFIMSHFDIRAKIIVSQEYCARNVLLGLLSSISGRTNEYFEQDDGQLADQLQKLLKGRRYLILIDDIWTSEAWDNIKLCFPDYTNGSRILLTTRNVEVAKYASSGNPPCQMRLLDFNESWDLLYKKVFEKDCFSSEFEKIGKGIALKCGGLPLAITVIAGLLSKIGKALDEWQSVSEKVSSMGFLKVEEMKSIEEVAEKCLQDLIDRSLLS…	GCA_000715075.2	Nicotiana tabacum	4097	Solanales	Solanaceae	Nicotiana	Nicotiana tabacum	Nicotiana_tabacum_Helixer_CM065986.1_001429.1_CNL
Helixer_CM065986.1_001566.1	CHAIN	chain	1	895	(CC)(NBARC)(LRR)	NLR	CC-NLR	CNL	MAYAAITSLMNTIQQSMQLTGRNLQSFYEKLQSLRSIMEKPCNITTEDIEALTSLEAEIVEVAFSAEVKVDSRSIKVLYSKTTTLRSNALWKLCCCLEKAVERIDSIMKQWMAIRDWYTNIKGLKAQKFSLASIPERAVEPENIMVGHESEFEMMQDRLARGSSELEVVSITGMGGIGKTTLANKLYSDPFIMSRFDIRAKVTISQEYCKRNVLLGLLSPISGRTNEYFEQDDGQLADQLQKLLKGRRYFILIDDIWTSEAWDDIKLCFPEYTNGSRILLTTRNVEVAKYASSGNPPCQMRLLDFNESWDLLHKKVFEKDCFSLEFEKIGKEIASKCGGLPLAITVIAGLLSKIGKALDEWQSVAEKDAEIYVDELLDLWAAEGFLKLEEMKSIEEVAE…	GCA_000715075.2	Nicotiana tabacum	4097	Solanales	Solanaceae	Nicotiana	Nicotiana tabacum	Nicotiana_tabacum_Helixer_CM065986.1_001566.1_CNL
Helixer_CM065986.1_001431.1	CHAIN	chain	1	944	(CC)(NBARC)(LRR)	NLR	CC-NLR	CNL	MAYAAITSLMNTIQQSMESTGLVMQLFYEKLESLRAIMEKSCNVTGDLDALTSLEAQIVELADEAENKVDLESRNIFLPENEKKQRRAFVNLYSLVKEVVGRIDSTMKKWMAIQKKLKNIQDLKAQDLSLVSTSRHGIEPEDKMVGLENEFEMMQDQLARGAKELEVVSIVGMGGIGKTTLANKIYSDPFIMSHFGIRAKATVSQEYCARYVLLRLLSSISGKIEEFHEHQDDDQLADRLQKLLKCGRYLVVIDDIWTREAWDGIKRCFPDCNNGSRILMTTRNVEVAECASSGKTPYHMRLMNFDESWSLLYEKVFVKDYFSPEFEQLGKKIALNCGGLPLALVLIAGLLFKIGNSLDEWKSVVKNVSSMVTTEVNVQCMRVVALSYHYLPHHLKSCF…	GCA_000715075.2	Nicotiana tabacum	4097	Solanales	Solanaceae	Nicotiana	Nicotiana tabacum	Nicotiana_tabacum_Helixer_CM065986.1_001431.1_CNL
Helixer_CM065986.1_001436.1	CHAIN	chain	1	937	(CC)(NBARC)(LRR)	NLR	CC-NLR	CNL	MAYASIASLMRTIELLLTSKSPIQSLICDHREEILTLHEKVSSLEVFLKNSERSNVSEEMTDLEARIKEVANAVEYTIQLRLTEAVMANDEMQKERAHEMFCDSLQQVAEDISHVQKESMKIQHKGKQASKKSLVRGSSSAKDVLNVKKNMVGRDDQRKRLLEDLTRRSSGELKVIPILGMGGIGKTTLAKEVYNDVSIQSHFDVRAWATVSSHHNVKEILLSLLRSRMGDTFYMEDEAELADMLQKSLKSRRYLIVMDDMWSSKAWDDVRQCFPSENNESRVLLTTRDTDVACYAGTENFSLQMSFMDPYESWNLFKSAAFASEELPSEYETIGKQIVDKCQGLPLTIVVVAGILSKSERTIEDWENVAQDVMSFVTNDPDKQCLHLFQKTEISVKRL…	GCA_000715075.2	Nicotiana tabacum	4097	Solanales	Solanaceae	Nicotiana	Nicotiana tabacum	Nicotiana_tabacum_Helixer_CM065986.1_001436.1_CNL
Helixer_CM065986.1_001439.1	CHAIN	chain	1	702	(CC)(NBARC)(LRR)	NLR	CC-NLR	CNL	MTDFEAHIKEVAEFVELTIQLRLTESLEANDEMQKEKAHERLCDSLQQVAQEIDRVQKESTKIKDKGKQASNKSSLVQDSSLVNVKSNMVGRDDERKRLLEDLTRGFSGEPKVIPIVGMGGIGKTILAKEVFDDVTIRSHFDVRSWATVSSQHNVKEILLSLLSSRKGMNDKDYKEDEPELADMLRKSLKGKRYLIVLDDIWMSKAWDDVRLCFPSENNGSRILLTTRDTEVACYAGTENLSLQMDFMHPDESWNLFKSAASANEALTSEFEAIGKQIVDKCQGLPLTIVVVAGILSKPERTIEDWENVAKDVKSFVKNDPDELCLHVLGLSYNHLTSDLKACLLYFGIFPEDSEISVKRLMSLWTAEGFLKLEKDLEGEAEKCLHDLIDRCLVLVSDK…	GCA_000715075.2	Nicotiana tabacum	4097	Solanales	Solanaceae	Nicotiana	Nicotiana tabacum	Nicotiana_tabacum_Helixer_CM065986.1_001439.1_CNL
Helixer_CM065986.1_001440.1	CHAIN	chain	1	905	(CC)(NBARC)(LRR)	NLR	CC-NLR	CNL	MAYASVASLMRKIELLLTFNSPARSLIRDNIAELLALHGNVSSLGIFLKNFEKSNDSGEMTDLEAQIKEVAEAVEHTIQMTLTEALVANDEMQKEKAHGRLGDCLKQVAEDIDRVRKETKKIQDKGKKASNESLVLDSSTKDIPNLKNNMVGRDDERKRLLENLTRGFSGEPKVIPIVGMGGIGKTTLAKEVFNDASIRSHFDVRAWATISSQYNVKDIYVSLLLFTKETKDERVHMKDEAMLADMLQKSLKGKRYLIVMDDMWNSKAWDDVRQCFPSEDKGSRILLTTRNTEVACYAGTGNLSLQMDFMNPDESWKLFKCTGFADVSLPHEFETIGKHIVDKCQGLPLSIIVVAGLLSKSKRTLEDWKIVARDVMSFVTDDPDKQCLHVLGLSYNHLT…	GCA_000715075.2	Nicotiana tabacum	4097	Solanales	Solanaceae	Nicotiana	Nicotiana tabacum	Nicotiana_tabacum_Helixer_CM065986.1_001440.1_CNL
Helixer_CM065986.1_001443.1	CHAIN	chain	1	886	(CC)(NBARC)(LRR)	NLR	CC-NLR	CNL	MAYASIASLMRTIELLLTSNSPMQSLIGDHKEEFLALQEKVSSLEVFLKNFEKTNGTEKMAYLEAQIKDVTNAVEHTIQLRLTEAVMADDEMQKEREDKRLFDSLKQVAEEIDHVQNGSSNFQDYDTVSCYHRIWLLEKLTQYDGSSRKLKVISIVGMGGIGKPTLAKEVYDYESIRSHYDVRAWTTVSQQYNVKDILKSLLHSTIPDRFDLGNESRLAYMLQKSLKSRRYLIVLDDMWSRKAWDGVRQYFPSDNNGSRILLTTRNEEVAYSDGTKNLSLLMHLMEQDESWNLAKSIMFANEALPYDFETIGKQVVEYCQGLPLDIAVISALLSRFKRTIEDWENIAEDISVKSLLRFWMAEGFLKSEKDLEREAEKCLQDLIDRHLVLVWKKSLDGTK…	GCA_000715075.2	Nicotiana tabacum	4097	Solanales	Solanaceae	Nicotiana	Nicotiana tabacum	Nicotiana_tabacum_Helixer_CM065986.1_001443.1_CNL
Helixer_CM065986.1_001447.1	CHAIN	chain	1	913	(CC)(NBARC)(LRR)	NLR	CC-NLR	CNL	MAYASIASLMRMIELLLTSKSPMQSLICDHKEEFLTLQRKVSSLEVFLKNFEKSNDTEKMAYLEAQIKDVTNAVEHTIQLRLTEAVMANDEMHKEKEHKRLFNSLKQVAEDIDHVQNESPNIQDYNTVSLYQRKWLLEKLTQYDGSSDLKVISIIGMGGIGKTTLAKEVYDYESIRFHYDVRAWTTVSQQYNVKDILKSLLHSTIPDRFDLGNESRLAYMLRKSLMGKRYLIVMDDMWNSNAWDDVRHCFPCCNNRSRILLTTRNKEVAYYAGTENLSLQMDLMDPDESWNLAKSMVFVNEALPYEFETIGKQIIEYCTGLPLAILVISGLLSRSKRTIEDWENIAEDVVSFVTKDPYERYRHVLGLCYNHLTSDLKACLLYFGIFPEDTEISVKSLVR…	GCA_000715075.2	Nicotiana tabacum	4097	Solanales	Solanaceae	Nicotiana	Nicotiana tabacum	Nicotiana_tabacum_Helixer_CM065986.1_001447.1_CNL
Helixer_CM065986.1_001448.1	CHAIN	chain	1	994	(CC)(NBARC)(LRR)	NLR	CC-NLR	CNL	MERATPVRKPPHLHRLSADVDGGPAGEQLPPPLPPPAMSLAPAIVLHHRRPIPTVSTTPFQSLSGHNWNRIDMAYASIASLMRMIELLLTSKSPMQSLICDHKEEFLALQRKVSSLEVFLKNFDKSNDTEKMAYLEAQIKDVTNAVEHTIQLTLTEAVMANDEMHKEKEHKRLFDSLKQVAEDIDHVQNESPNIQDYNTASHYQRKWLLEKLTQYDGSSDLKVISIIGMGGIGKTTLAKEVYDYESIRFHYDVRAWTTVSQKYNVRDILESLLHSAMGRKFYMDDELDLADRLRKSLIGKRYLIVMDDMWSSNAWDDVRHCFPCRNNRSRILLTTRNKKLAYYAGTENLSLQMDLMDPDESWNLAKSMVFANEALPYEFETIGKQIVEYCTGLPLAILV…	GCA_000715075.2	Nicotiana tabacum	4097	Solanales	Solanaceae	Nicotiana	Nicotiana tabacum	Nicotiana_tabacum_Helixer_CM065986.1_001448.1_CNL
Helixer_CM065986.1_001450.1	CHAIN	chain	1	849	(CC)(NBARC)(LRR)	NLR	CC-NLR	CNL	MAYPSIASLTRTIKSLLISNSPVQSIICNHREEILALHEKVSSLEVFLKNFKKSNVSRKMTDLEAQINKVVNVVEHTIQLRITEMVMANDEIQEEKAHERFCCSLQQVARDIDRVLNESSKDMVGRADQRKTLLDDLTRGFNDEPKVIPIVGMGGIGKTTLAKDVFDDVTIRSHFDVRAWATISKEHNVKDILVSLLRSTKEKDGIIHIEDEAKLADMLQKSLKGKRYLIVLDDIWKNEAWDDVRLCFPSENKGSRILLTTRNTGVACSAGTENLSLRLDFMNPDESWNLFKSTIPANDALPPEFETVGKQIVERCQGLPLTTVVVAGLLSKCKRTIEVWKDVAKDVKSFVKNDRDKQCQHVLGLSYNHLTSDLKPCLLYFGIFPENSEISVKRLVRLW…	GCA_000715075.2	Nicotiana tabacum	4097	Solanales	Solanaceae	Nicotiana	Nicotiana tabacum	Nicotiana_tabacum_Helixer_CM065986.1_001450.1_CNL
Helixer_CM065986.1_001451.1	CHAIN	chain	1	1042	(CC)(NBARC)(LRR)(OTHER)	NLR	CC-NLR	CNLO	MAYASVASLMRTMESVLASNSPMQSLVCDHKEEFLALREKVSFLEVLLKNFEKNNNSGKMTDLEAQIKEAANAVEHTIQLRLTEFLMAKDEMQKEKAHKRLCDSLKQVAEEIDHLRNESPKIQNEGKKASKEALVQDSSSEKHTPNVENNMVGRDDQRKRLLVELTQHRGSSGRLKVVPIVGMGGIGKTTLAKEVYDDAAIRLHFDVCAWATISQQHNVKEILLSLLRHTKGDKFNMDDEAELADMLQKSLKGKRYLIVLDDMWKSEAWDDVRLCFPSENNGSRILLTTRNIEVACSAGTENLSLQMDLMGPVESWKLFQSIASANEALPSEFETIGKQIVDKCQGLPLTIVVVAGLLSKSERTIEDWENVAEDVKSFVTNDPDKQCLHVLGLSYNHLT…	GCA_000715075.2	Nicotiana tabacum	4097	Solanales	Solanaceae	Nicotiana	Nicotiana tabacum	Nicotiana_tabacum_Helixer_CM065986.1_001451.1_CNLO
Helixer_CM065987.1_000101.1	CHAIN	chain	1	864	(NBARC)(LRR)(OTHER)	NLR	CC-NLR or CCR-NLR or CCG10-NLR	NLO	MEDVNIDESATPSTQVTEEEPLGLEDDAEKIIKLLTRGIRERDIVSIFGMPGLGKTTLAKKIFKDSSIVSHFDVRAWVIISQSYDVRELLRDIYKQVTGVKCSGDKESDIADMLRKCLIGKRYLIVLDDVWEVKAWDELRLCFPIGKQGSRIMLTTRLEHVAMEVEHCADPYSPRFLTREASWKLLEKKAFQKETCPPEFKDVGVQIAEYCKGLPLTVVLVGGILAKKERNVSEWCEVANNLKSHLGAVESESNLAIQLSYCYLPDHLRHCLLTMGVFREDEKIGPSKLMLLWMAEGLVQCSDERGLEEVAEVYLTDIISSSLLMVSKTTFDGKVKYLQIHDLVRDFVLNKAKEEKFMQVIGTHNQYQPSYDEEHRVCIHLDHKLRHDLQRFDNEVDRF…	GCA_000715075.2	Nicotiana tabacum	4097	Solanales	Solanaceae	Nicotiana	Nicotiana tabacum	Nicotiana_tabacum_Helixer_CM065987.1_000101.1_NLO
Helixer_CM065987.1_000241.1	CHAIN	chain	1	884	(CC)(NBARC)(LRR)	NLR	CC-NLR	CNL	MAYVAVISLIRTLEQLVQRKPHLVSDETRTLMDSLLDSLEYFQNFVENTSKGSKDCGKVEELERLIRKAVEEAEDVIELKIYETIKRDALSKILLRTLDALKREVMGCRFGKNNVLNETMEKKALRKTLSRLIEKIDVVKRNVMESNFGTNELQGYGDPTNEELQTRDSLLGHSSRQVANLNLENVVVGLEDDLLKIKRRLTGPPSTREIVSILGMGGIGKTTLAKKAYDDPEIRHRFDIHIWVTVSQEYRVRVLLLGVVSFLSQLTNKIKTSTDDELMEAIYKKLKGRRYLVVMDDIWSSEVWELMTRIFPDDNCGSRIILTSRLKDLAMQADPNSTPHEMRLFNSDESWKLLNEKVFGVEHVCPPELEVLGRQVAQKCQGLPLAILVVAGHLSKIAR…	GCA_000715075.2	Nicotiana tabacum	4097	Solanales	Solanaceae	Nicotiana	Nicotiana tabacum	Nicotiana_tabacum_Helixer_CM065987.1_000241.1_CNL
Helixer_CM065987.1_001822.1	CHAIN	chain	1	836	(CC)(NBARC)(LRR)	NLR	CC-NLR	CNL	MAYVAVISLLRTLEQFVQLQPHWISAEIRIMVDSLLVSLEYFQNFLENMSKRSQDHGHIKELERDIRTVVNEAEDVIELKIYEINQLDRTIASKALCEILPPLVEKIDLVKREVMGSSFSTDKIHGYGDPMDENLQLGHSSRQVANLNLETIVVGLEDDLMKIKRRLTGPPSMREAYDDSEIRHRFDFHVWVTVSQEYRIRDLLLGVLSCTSNEIKETDDQLMDMIYKNLKRKRYLVVMDDIWSNDVWDLMTRTFPDDNNGSRIILTSRLKDVAMHADPDSPPHEMRLLSSDESWKLLHDKVFGVKHEICPPELKDIGKQVAQKCQGLPLALLVFAGHLSKIARTPESWRDVAKSVSIVAANESDKCLGVLAMSYNYLPNHLKPCFLYMGVFPEDSEVN…	GCA_000715075.2	Nicotiana tabacum	4097	Solanales	Solanaceae	Nicotiana	Nicotiana tabacum	Nicotiana_tabacum_Helixer_CM065987.1_001822.1_CNL
Helixer_CM065987.1_000266.1	CHAIN	chain	1	886	(CC)(NBARC)(LRR)	NLR	CC-NLR	CNL	MADVAVNFLLENLMQLLRDNAELILGVKGEAENLLQDLSDFNAFLTQAAKRRTENEVLRGLVKRIRKVVNIAEDAIDKFVIAEKLHKDKGIARYMDLVHYKRVQDAAEEIRGIRETVKEIRRNNSYGLQALQDEDPAPGVGEERKLPVVEEDDVVGFDEEAKKVIDRLLEGSDNLKVVPIVGMPGLGKTTLANKIFKDATVEFEFFTRIWVYVSQSYKRRDLFLNIISKFRRNTTQYSHMSEDDLAQVIRDYLGRGGKYLIVLDDVWSGEAWDRLKIAFPNNNKCNRVLLTTRDNIVAKHYNDDPHKLKFLTDSEGWELLEKKVFHKDKCPSELEQHGLSIAKKCKGLPLAIVVIAGALIGKGKTTREWEQVDQSVGEHLINKDPENCKKLVQMSYDRL…	GCA_000715075.2	Nicotiana tabacum	4097	Solanales	Solanaceae	Nicotiana	Nicotiana tabacum	Nicotiana_tabacum_Helixer_CM065987.1_000266.1_CNL
Helixer_CM065987.1_001812.1	CHAIN	chain	1	900	(CC)(NBARC)(LRR)	NLR	CC-NLR	CNL	MAYVAVISLAQTLEELVQQKPHWVSSDDETTKMLHSFRVSLKNFQDFLENTSKRRQHCGEVEELDREIRTAVEEVEDVIELKIYKTMKREALSKTLRTLVEKIEALKRGVMGCRFGKSKVLRKTMEEEALHKTLSPLVEKIDVLERNVMGSSFGTNEVQGYVDPTNDELQVEASLLGHSSSRRVAKLNPENIVVGLEDDLMEIKRRLIGTSSNREIVPILGMGGIGKTTLARKAYDDLEVRHRFDIHVWVTVSQQYRIRDLLLDILSRISADPIKQGTNSDQLMDKIYKVLKCRRYLLVMDDIWSCDNIWDIVSRTFPEDENSSRIILTSRINEVAMHADPNCTPYEMHLLNLDESWKLIHDKVFGVDQQFCPPELEEIGKQVAQNCQGLPLALLVVAG…	GCA_000715075.2	Nicotiana tabacum	4097	Solanales	Solanaceae	Nicotiana	Nicotiana tabacum	Nicotiana_tabacum_Helixer_CM065987.1_001812.1_CNL
Helixer_CM065987.1_000563.1	CHAIN	chain	1	710	(CC)(NBARC)(LRR)	NLR	CC-NLR	CNL	MADVALQFVVETLMPIIIENWKLIGGAKEDSAHLLGELNRLKAFLQDAAKYRQSNSEQWKYFIKEVQVMVYKAEGLIDKLLVKEKLHQDKNILMQNLDAKYAKTVWDLAKEIRDALEQVKKIREENPEAFQAKPMLDDQPEIVAPGPQDTLLEENEVVGFDEEAKIVIERLAKGIDDLDVIPVVGLAGLGKTTLVFLSILEEFTKRTTEYQNMAVSDLTNIIREFILKGGKCLIVLDDVWATDVVDSVMKVFPEISNGHRIMFTTRDLRIGRYANPDPHSLKFLTDKESFQLLEKRVFGSNIRKCPEDLIAHGESIANQCSGLPLAVVVIAGALKGRTSERVWQMVKDNVGKHLINKDDPQSCLKYVEMSYGHLPEDMKACFLYCGAFPQGFEIPAWKL…	GCA_000715075.2	Nicotiana tabacum	4097	Solanales	Solanaceae	Nicotiana	Nicotiana tabacum	Nicotiana_tabacum_Helixer_CM065987.1_000563.1_CNL
Helixer_CM065987.1_000659.1	CHAIN	chain	1	908	(CC)(NBARC)(LRR)	NLR	CC-NLR	CNL	MAYAAVTSLMSTLGLLLQSSCRLNLPHEEQTESLHKKVKEKIQSFHQKVSSLQAFLESLETNINDLKTIEHCEVKIKDAAHDAEYRIESVLENFYKAQNEKVRREAYEEFCKRLQKASESIDSNSRKLTESMKSGLQATSSLVQSFDLPEHSPQLGNNMVGHENELEDMKCKLMKISSEERETMAITGMGGIGKTTFARKIYDDPEIKSHFDILAWVTVSKEYCVRKMLLQLLHCIPSTEEVRREARDDGELAGKLKQRLWKRRYLVVIDDIWSSKAWDDISIWFPDCKGSHILLTTRCGNVASYDAPGKPPHHMSSLSSEKSWELLQSKLLEKVELSPELVKIGKKVAENCHGMPLTITIVAGLLSKCNNGVYGWEQVAHDVKSAIYEDLGRQCEKIL…	GCA_000715075.2	Nicotiana tabacum	4097	Solanales	Solanaceae	Nicotiana	Nicotiana tabacum	Nicotiana_tabacum_Helixer_CM065987.1_000659.1_CNL
Helixer_CM065987.1_000660.1	CHAIN	chain	1	590	(NBARC)(LRR)	NLR	CC-NLR or CCR-NLR or CCG10-NLR	NL	MAEKKRLVTVAALQFACTDDVSTNVATAERKLVPLLHCIPSMKEVRRVARDDGEQAGKLKQRLWKHRYLVVIDDIWSSKAWDDISLWFPDCKGSHSLLTTRCGNVASYAAPGKPPHHMLSLSPEKIWLQSKLLEKVELSPELVKIGKKVAENCHGMPLTITIVAGLLSKCNNGVYGWEQVAHDVKSAIFKDLGRQCEKILVLSYYYLPQHLKACFLYFGIFPEDEEVDVRRLVELWVAEGFLKQADNKSLENIAEKCLQELIDRNVVLVSEHRFWGEVETCKIHDLLHELCLRQARSENFLPVINSKPRNSVTRISRSSKRDCLMIVRLISNFYWFNSHRCDQKKIRTIVYQGARRHAGRESLGFKNFKMIRVFDLRKLYFYGEIPTLVFDLVHLRYLS…	GCA_000715075.2	Nicotiana tabacum	4097	Solanales	Solanaceae	Nicotiana	Nicotiana tabacum	Nicotiana_tabacum_Helixer_CM065987.1_000660.1_NL
Helixer_CM065987.1_000661.1	CHAIN	chain	1	904	(CC)(NBARC)(LRR)	NLR	CC-NLR	CNL	MAYAAVTSLMSTLGLLLQSSCRLNLPHEEQTESLHKKVKEQIQSFHQKVSSLQAFLESLETNINDLKTIEHCEVKIKDAAYDAEYRIESVLENFYKAQNEKVRREAYEEFCKRLQKASESIDSNSRKLTESMKSGLQATSSLVQSFDLPEHSPQLGNNMVGHENELEDVKCKLMKISSDERETMAITGMGGIGKTTFARKIYDDPEIKSHFDILAWVTVSKEYCVRKMLLQLLHCIPSTEEVRREARDDGELAGKLKQRLWKRRYLVVIDDIWSSKAWDDISLWFPDCKGSHILLTTRCGNVASYAAPGKPPHHMSSLSSEKSWELLQSKLLEKVELSPELVKIGKKVAENCHGMPLTITIVAGLLSKCNNGVYGWEQVAHDVKSAIYEDLGRQCEKIL…	GCA_000715075.2	Nicotiana tabacum	4097	Solanales	Solanaceae	Nicotiana	Nicotiana tabacum	Nicotiana_tabacum_Helixer_CM065987.1_000661.1_CNL
Helixer_CM065987.1_000662.1	CHAIN	chain	1	566	(NBARC)(LRR)	NLR	CC-NLR or CCR-NLR or CCG10-NLR	NL	MAEKKRLVTVAALQFACTDDVSTNVATAERIKSLVPLLHCIPSMKEVRHVARDDGEQAGKLKQRLWKHRYLVVIDDIWSSKAWDDISLWFPDCKGSHSLLTTRCGNVASYAAPGKPPHHMLSLSPEKIWLQSKLLEKVELSPELVKIGKKVAENCHGMPLTITIVVGLLSKCNNGVYGWEQVAHDVKSAIFKDLGRQCEKILVLSYYYLPQHLKACFLYFGIFPEDEEVDVRRLVELWVAEGFLKQADNKSLENIAEKCLQELIDRNVVLVSEHRFWGEVETCKIHDLLHELCLRQARSENFLPVINSKPRNSVTRVSRSSKRDCLMIVRLISNFYWFNSHRCDQKKIRTIVYQGARRHAGRESLGFKNFKMIRVFDLRKLYFYGEIPTLVFDLVHLRY…	GCA_000715075.2	Nicotiana tabacum	4097	Solanales	Solanaceae	Nicotiana	Nicotiana tabacum	Nicotiana_tabacum_Helixer_CM065987.1_000662.1_NL
Helixer_CM065987.1_001035.1	CHAIN	chain	1	1164	(R1)(CC)(NBARC)(LRR)	NLR	CC-NLR	BCNL	MSEIERRFLDTFLYWATQKGRIKDGRLRGHGMQVGDTVSGPRADLSSAEVKEGYEFLLSLDPGRWPLPNLCSPLFQKFIDYILQNVKDLFKKKKELNKFDLLKKEFQVLEESLKYLKTFLRFIKDASVELEKSRILFNHMEVVTRNAAYICYLCFVEEMDEDLASCLILKISNVLQEIKPIEPQVAKIYTGALRCLVKSQNQYNQDVIKLVEDSVHFLLKDHSKLLNSEACSLMLPPMKDQAESICQASKQLLTLLIYPPEDPYVDQGKLSDILTHVEGLIAEVASVAYSFSVDKAAEVNLVFSDLLKKIEVVMKDLNDRILKSPLSSKYNFPKTDGLGFIDSLLRYLKELLQNGKCDSAVKDLIAEAQEELSILRSLLEKFVKQQHAFEEVKKRDLWT…	GCA_000715075.2	Nicotiana tabacum	4097	Solanales	Solanaceae	Nicotiana	Nicotiana tabacum	Nicotiana_tabacum_Helixer_CM065987.1_001035.1_BCNL
Helixer_CM065988.1_000016.1	CHAIN	chain	1	898	(CC)(NBARC)(LRR)	NLR	CC-NLR	CNL	MGYAAVISLIQTLKQVMQQKPRWVIGDTRKMVESLLDSVGYFQNFLESSCNIRRQDSCKQQFEELEREIRIAVNEAENVIELNIYEFNQLERCRSRLGLSRQPICDDLPPLLEKIDAVKRKILMQNSSIISSTKVDSLLGLDSSSRHIVNMSLENVVVGLEDDLMKIMRRLIGPPCGREVVSILGMAGIGKTTLAKKAYHHPEIRNRFDIHVWVTISQEYRIRDLWLSILSCIPHISETYPMDVRDEINESTDNQLMDMIYKKLKCRRYLVVMDDIWSKEIWDLMTRIFPDDNNGSRIILTSRHEQVAKHADPDSKPHKMSLLNSDNSWKLLKGKVFGVEHVCPPELEDIGKQVAQKCQGLPLALLVVAGHLSKISTTRKCWNDVAKTISKIVASEPDK…	GCA_000715075.2	Nicotiana tabacum	4097	Solanales	Solanaceae	Nicotiana	Nicotiana tabacum	Nicotiana_tabacum_Helixer_CM065988.1_000016.1_CNL
Helixer_CM065988.1_001956.1	CHAIN	chain	1	886	(CC)(NBARC)(LRR)	NLR	CC-NLR	CNL	MANVAVEFLVQNLMQLLRDNAELIIGVKDSAESLLQDLNDFNAFLKQTAKSRSENDVHKELVKKIKTVVNSAEDAIDKFVIEAKLHKDKGVGRFVDVKHYKRVYDVAGEIKTIRDKVKEIRLNNALDLQALQDEDQSAKGVQERKPPVVEEDDVVGFEEEADKVINRLLGGSSGLEVVPVVGMPGLGKTTLANKIYKHPDIGYQFFTRIWVYVSQSYRRRELFLNIISKFTRNTKQYHDMCEEDLADEIEDFLGKGGKYLIVLDDVWSPDAWERIRIAFPNNNKSNRILLTTRDSKVAKQCKQCIGIPHDLKFLTEDESWILLEKKVFHKDKCPPELELSGKSIAKKCNGLPLAIVVIAGALIGKGKTSREWKQVDESVGEHLINKDQPENCNKLVQLS…	GCA_000715075.2	Nicotiana tabacum	4097	Solanales	Solanaceae	Nicotiana	Nicotiana tabacum	Nicotiana_tabacum_Helixer_CM065988.1_001956.1_CNL
Helixer_CM065989.1_000957.1	CHAIN	chain	1	712	(NBARC)(LRR)	NLR	CC-NLR or CCR-NLR or CCG10-NLR	NL	MVGFNEETEMLIEQLVRGHRQLDVISIFGMPGLGKTTLAKKLYDHETISNRFDIRLWCCSSQSYNNRVLLFELLGHICELDDITKEKSDDELAEKLYRYLKGKRYLIVVDDVWSPNAWDDIKRPFPDDNKGSRIILTTRLESITTYAMINSSPHHLRLFTEEESWMLLKEKVFKEDNCYCPQQLEDIGKQIATKCGGLPLAIVLVAGVLAKNDKEIVHWQQVRERLKLKMQGCMDIVESSYQHLPVHLQNCFLYFASFLEGKKVPVQKLIRLWIAENFVEASSTTLKSLEMVAMDYLMDLIRSNLVMVANINSSGELKAVYIHDVIHEFSLRKAKVGNFLLRINDQLRSRVRAVETASCRNTVVYILPSSKGRSGRIYILAPSGRNINTLRFLPSVNSP…	GCA_000715075.2	Nicotiana tabacum	4097	Solanales	Solanaceae	Nicotiana	Nicotiana tabacum	Nicotiana_tabacum_Helixer_CM065989.1_000957.1_NL
Helixer_CM065989.1_001582.1	CHAIN	chain	1	906	(CC)(NBARC)	NLR	CC-NLR	CN	MERGKQNEGETKKGEANNSLVRHTILIRIKPNIGLDDYEYNPQEKAEIRRKPFKFASIFHLHTRTKTCFNCAPEHIKLLDPCLNMQEVVLYVSSFVLRKDIFNLLDFIERLKNGRDQIVIDMDQTEKLKLELTFLSTFLQLSCSNLDGFNAKMSRKAQRVDDLVRSVFYESGDNLLVKYDMDHVVPRVLENIKNCISLPFHSKSSATMTEEQLVELLESLLVNLCDLPKHCAELKTQYEIIQNVCDNIRDFLGLKVNGCIEHETIEYVLPQFQLMAERVGHFCFVLLTDQLSVPQLNFKLVDLLVKIIPVELEVMHICSTNFTNSKSTEVGHFFKELLGASPYILREYLIHLQEHMVAVLTAGTSARNVHVVIEFLLIILTDMPKDFIHHDKLFDLLTR…	GCA_000715075.2	Nicotiana tabacum	4097	Solanales	Solanaceae	Nicotiana	Nicotiana tabacum	Nicotiana_tabacum_Helixer_CM065989.1_001582.1_CN
Helixer_CM065989.1_001077.1	CHAIN	chain	1	1254	(CC)(NBARC)(LRR)	NLR	CC-NLR	CNL	MERGKQNEGETEKGEANNSSKVASYVLRKDISILLDFVERLKNEEDQIALDMDQIEKLKLKLTIMSTFLQLSYFSLDVFNDRMSSKAQQVDDLVQSRFHQSRDDMLVKLKDHIVPRLLETIKSCINSQHHYSKSTDTMTEDQLVEILNKLLVNLHDLPKCCAELILPLMTQYKVIQNVCVNIRDFHGLKVNGCVKHEIVEYVLPQFQRMAERVGHFCFVLFSYHLDVPQVNFKLAHLLVKIIPVELEVMHICFTNLEASKSAEVGLFIKQLQESSPAILREYLIHLQVHMVTVLNASTSARSIHVMIEFLLIILTDMPKDFIYHDKLFDLLARVGALTREVSILVCNLEEISRNEENMNETNCGSLDLLESIELLKEDLKHVFLKAPKDSSQLCFPKSD…	GCA_000715075.2	Nicotiana tabacum	4097	Solanales	Solanaceae	Nicotiana	Nicotiana tabacum	Nicotiana_tabacum_Helixer_CM065989.1_001077.1_CNL
Helixer_CM065989.1_001568.1	CHAIN	chain	1	1044	(NBARC)(LRR)	NLR	CC-NLR	NL	MAERVGHFCFDLLSCQLDEIDEVDDSDEIYDSDETAEPHETDDPNEIYDSDETAEPHETDDSDEVYDSDEILYQVNSMIVHLFLKIIPVELEVMHICSTYLKASKSAEVGCFIKHLLEASPGILREYLILLQAHMGALLWSLTRVGALTMEISVLVHNLEDNSRNEENMNETNCASLDLLESIELMKEDLKHVFLKAPADSSQLCFPMSDGPLFMTLLLKKLNDLLNSNVCSVALIKKEIGLVKEDLEFIRSIFGNVEQELNRDLWTRVLDVAYEAEHAIKSILVRDHGLLQLIFLLPAAVEKIKRIKKEVLEKISKNKGLIIVNSLNKSVERKSSTTGQIIVGFKEETEWIIRKLASEPGKEDIISIIGMPGLGKTTFAYKVYNDISVVAHFDVHAWC…	GCA_000715075.2	Nicotiana tabacum	4097	Solanales	Solanaceae	Nicotiana	Nicotiana tabacum	Nicotiana_tabacum_Helixer_CM065989.1_001568.1_NL
Helixer_CM065989.1_001088.1	CHAIN	chain	1	1042	(NBARC)(LRR)	NLR	CC-NLR	NL	MAERVGHFCYVLLAYQLTKIDELDDKLEVPQVNSMLAHLLVEIIPVELEVMHICSTNFEASKSAEVGRFIKQLLETSPDILREYPIHLQAHMVTVLTASTSARNIHVMIEFLLIILTDLSEEFIHQDKLFVLLARVGVLTREISILVRGLEEKSRSEDNMDGTKCATLDLLENIELLKEEFKHIYLKAPEDSSQHCFSKSDGPLFMNLLLRNLNDLFDSNAYSIALIKKEIGHVKEGLEFIRLFFGNAEHATNSILARDHGLLQLIFLLPDTVEKIKLIKEEVLEKIPKNRGLVVVNSPKKPVESKSSIASKIILGFEEEKEWIIRKLTSGPAEVDAISIVGMPRLGKTTLADRVYNDKTVVDHFDVRAWCTVDQERNEKRLLQKIYNQIIGLKDTFSE…	GCA_000715075.2	Nicotiana tabacum	4097	Solanales	Solanaceae	Nicotiana	Nicotiana tabacum	Nicotiana_tabacum_Helixer_CM065989.1_001088.1_NL
Helixer_CM065989.1_001431.1	CHAIN	chain	1	1243	(NBARC)(LRR)	NLR	CC-NLR or CCR-NLR or CCG10-NLR	NL	MDLESNIGHLIKFIEKEVIIERSHLDDHIHIVTLKMELTFLFQLVRCPASWIKVDNELGDLLDRVRSLITKARHDLHLTSDIGRSELERVAFDLLKEIWLLKPDMVLVLSLLPKLGFSTDMIEVLARYINSLVDNLEFLLKFRADFVAPVKEKLQLVKGNLVYLGGFVSFILENFNNGPNDVNKFWDYVTGVIKETARCISSLCLAKDSDDYMVGGFCFILVDLLHSSKPYVEALKVLPSVLNFSRELDAFATDFVNFILGAPITEELNSRSYLLVYKYRVQKLQKSLRLLLVYILCNEVQKESLIIFDLVFNEFWSFIKSLDNREMDEDLDKTIDLAISHLVQKMEPMASKILKGTIKKQKPALPFSQIDSLGCIDLVSQNLLRLLDHRIDSIAPVAH…	GCA_000715075.2	Nicotiana tabacum	4097	Solanales	Solanaceae	Nicotiana	Nicotiana tabacum	Nicotiana_tabacum_Helixer_CM065989.1_001431.1_NL
Helixer_CM065989.1_001430.1	CHAIN	chain	1	1204	(NBARC)(LRR)	NLR	CC-NLR or CCR-NLR or CCG10-NLR	NL	MDLKSNIGDLIKFIGKEVIIERSHLQIVTLKMELIFLLQLVHSAPSWISVDEDNELRDLLDRFRSLIKKARRDLHLTCEIGRSEMAKTELERVAFDLLKEIWRLKPDIVLVLRISKDTIGVLDGYIESLVDNLEYLLKFRAEFLAPVKGKLELLKGNLKHLYRFVSFILKNFNNRPNDVNNCWDCVAGVIKEAASCISSLCLAEDSDDCISLILVDLLKSSKPYVEALKVLPSVLSFSWELDVFAKDFVNFILQAPITELNSRSYLLVYKDCVQKLQNLLRSLLVYILCNEVQKESLIIFDLVVNEFWSFINSLDNREMDEDLGKEFDLAISHLVQKMEPLASKILQCTIMVQRSTGLGFSQIDSLGCIDLVSQNLLRLLDHSNDSIAKIKLQIKFVLA…	GCA_000715075.2	Nicotiana tabacum	4097	Solanales	Solanaceae	Nicotiana	Nicotiana tabacum	Nicotiana_tabacum_Helixer_CM065989.1_001430.1_NL
Helixer_CM065989.1_001425.1	CHAIN	chain	1	1210	(NBARC)(LRR)	NLR	CC-NLR or CCR-NLR or CCG10-NLR	NL	MDLESNIGDLIEFIEEKVIIESDLTETLKEGLTFLLPLVRCAASWIKVDEDNELRDLLDRIQSLITKARRDLHLTCDIGTSELECVAFDLLEEIWLLKPHMVLILLPKLGFSTDVIEVRAGCVKSLVFSLESLLKFRADFVAPVQEKLELVKGNLKYLGGFVSFILENFNNGPNDVDEFWDYVTGVIKQTARCISSLCLAEDSDDNMVGGFCFILVDLLHSSKPYVEALKVLPSVLSFSWKLDAFATDFVNFILGAPITEELNSRSYLLVYKDRVQKLQKSLKLLLVYILCNEVQKESLIIFDLVVNEFWSFIKSLDNREMDEHLDKEFDLAISHLVQKMEPAASKILQWIIKVQRSTGLGFSQIDSLGCIDLVSQNLLRLLDHSNYSIARVANQIKFV…	GCA_000715075.2	Nicotiana tabacum	4097	Solanales	Solanaceae	Nicotiana	Nicotiana tabacum	Nicotiana_tabacum_Helixer_CM065989.1_001425.1_NL
Helixer_CM065989.1_001423.1	CHAIN	chain	1	1237	(R1)(NBARC)(LRR)	NLR	CC-NLR	BNL	MDLESNIGDLIEFIKNEVITERSPLHDHDHDHDHIVTLYKELIFLFLLVRSAPSWISVDEDNELRDLLDRIQSLITKARRDLHLTCDIGTSELERVAFDLLKEIWLLKPDIVLVLRLLPKLRYPRYTIRVLAGCIESLVFNLEFLLKSRADFVAPVKEKLELVKGNLEYLYRFVSFILKNCIRESNDINNFCNCVAGAIKETASCISSLCLAEDSDDDCISLILVDLLQSINPAKSDILCVYIEALKVLPSFLSFSRELDDFAADFVNFILQAPITELNSRPYLLVYKDRIQKLQNLLRSLLVYILCNEVQKESLIIFDLVVNEFWSFINSLDNREMDEDLGKEFDLAISHLVQKMEPAASKILQYIIEVKRPIGLRFSQIDSLGCIDLVSQNLLRLLD…	GCA_000715075.2	Nicotiana tabacum	4097	Solanales	Solanaceae	Nicotiana	Nicotiana tabacum	Nicotiana_tabacum_Helixer_CM065989.1_001423.1_BNL
Helixer_CM065990.1_001740.1	CHAIN	chain	1	1085	(CC)(NBARC)(LRR)	NLR	CC-NLR	CNL	MAQNEIDDTLESLKRLKNAGNLNRFSYLLQSWMEYFKNEKLKDFQTNVSAQKIDAVVEFLLILLANVPNSVINGKTLDEVMEKVVDLVGDIFVVAEKLLESSSIQGKTSEINIGVAQILEKIEHLKAEMEERHCKMLKFSPSQFPAIGGLGFMDFLLDKLNEMLSSKSSLATMMKPHIGILKEELSLLRSFLGDVAKFEHEYEILKDLQMRIINLAYEAEVAIDSILVQYNLLQHLFCSLPTIIKEIKLISVEVTEIWSKNFTAPKSCLALKPPKHLSIQHSNPMNDEEIVGFENDMKRIIRHLIQGTNELDVIPIVGMGGQGKTTCARKLYNDDIIVRHFDAQAWCCISQTYDLEEVFFEIFRQVTGFKGTLEELLFGESNQVTGRKENLKEKRNLAD…	GCA_000715075.2	Nicotiana tabacum	4097	Solanales	Solanaceae	Nicotiana	Nicotiana tabacum	Nicotiana_tabacum_Helixer_CM065990.1_001740.1_CNL
Helixer_CM065990.1_000786.1	CHAIN	chain	1	1054	(CC)(NBARC)(LRR)	NLR	CC-NLR	CNL	MAYAVVTSLMTTLEQVLQFNPSLISESKLLIDSLYGRLSSLQAFLEDAGKRINDQEALTILEKKIRDAVYKAEDTVDLCLKRIHVADIDSNQDNARRMLYDELQQIGKVMDSIQEELMKFKNENQHIKDLPEINFFPLRSSGHVVDEENAFVGMENVFNKVLNQLIGGNARELNVVSVVGMGGIGKSTLAGSIFRNTSVFYHFDVSSWVTVSQEYDVREMLLDVLSFGTPSLKAMYSNLSNDQLLEQVYRKLKGKRYLIVLDDIWSIEAWNLVIRSFPDDENGSRIMLTTRLSEVAISAGNGYTFNMPFLNLENSWKLLADKVFGIAGCPLRLESMGKQIAQQCQGLPLSLIVIAGLLPKISRTYKDWKKVLESMKSHEGSTSEQCLAILALSYNYLPC…	GCA_000715075.2	Nicotiana tabacum	4097	Solanales	Solanaceae	Nicotiana	Nicotiana tabacum	Nicotiana_tabacum_Helixer_CM065990.1_000786.1_CNL
Helixer_CM065990.1_001427.1	CHAIN	chain	1	875	(CC)(NBARC)(LRR)	NLR	CC-NLR	CNL	MAYAVITSIMTTIEQVLQFNPSLISECRESVDSLYGTLSFLQSFLEDTGKQISDQEALMFLEEKIRDAGYKAEDTIDLCLRRIHVADSEKVQNNARCKLYDELLQIIEVMDSIQGEVMKFKNDRHNNQQDIKDLSAITSSPLRSSGRVWDEENSLVGMEDDFNIIRDQLFRQTPELNVVSIVGMGGIGKSTLARSLFNHPSVSPRFDISSWVTVSQAYDAKEMLLDVLSFGTPGGKAMYRNMSEDELLDQVHRKLKRKRYLIVLDDMWTIEAWDQVRRSFPDDENGSRIMITTRLLEVANCAGNDFPPHHMPFLSLEDGWKLLSLKVFANEDCPPQLEEVGKQIAKQCQGLALSVVVIAGLLSKIIRTYDDWQQIADNVNSHIGSTSQQCLAILALSYN…	GCA_000715075.2	Nicotiana tabacum	4097	Solanales	Solanaceae	Nicotiana	Nicotiana tabacum	Nicotiana_tabacum_Helixer_CM065990.1_001427.1_CNL
Helixer_CM065990.1_001425.1	CHAIN	chain	1	880	(CC)(NBARC)(LRR)	NLR	CC-NLR	CNL	MAYAVITSILTTIEQVLQFNPSLISESRGSIDSLYGTLSFLQDFLENTGNWINDQEALKILEKNIRDAGYKAEDTIDGCLRRIHVADTDHDQNNARHKLYDELQEIIEAMDSIQRDVMKFKNVHKRIKDVPATTYLPPRSSGRVLDEENTLVGMEDVFNNIRDQLFGQTPALNVVSIVGMGGIGKSTLARSLFNHPSVYHRFDISSWVTVSQACDAKEMLLDVLSFGTPGGKAMYRDMSEDELLDQVHRELKRKRYLIVLDDMWTIEAWDQVRRSFPDDENGSRIMITTRLLEVANCAGNDFPPHHMPFLSLEDSWKLLSLKVFGNEDCPPQLEEVGKQIAKQCQGLALSVVVIAGLLSKINRTYDDWQQIADNVNSHIGSTSQQCLAILALSYNYLPC…	GCA_000715075.2	Nicotiana tabacum	4097	Solanales	Solanaceae	Nicotiana	Nicotiana tabacum	Nicotiana_tabacum_Helixer_CM065990.1_001425.1_CNL
Helixer_CM065990.1_001418.1	CHAIN	chain	1	876	(CC)(NBARC)(LRR)	NLR	CC-NLR	CNL	MADAVVNFLVENLLQLLSENVKLIAGAKGELENLLEEVQRLKSFLDDAAKYQSEGSQWKLLEEKIQRTVHRAEDAIDKFLVQAKMHQDKNRVARSFDVGHLATVRNLAAEIEAIYEMVKELRQNNETFLPRPVLDLTKKGAQEAAQGPSLEDDEVVGFDEEANKVIKRLVEGPGESLDIVPVVGMPGLGKTTLARKIYNDPQLSYEFFNVLWVYVGQSYKIKDIFLNILKFFTKRTEDYQHEEVDALAKVICGYIDKGGRCLIVLDDVWAAEVTDAVKKVFPLNKKKHRIMITTVDKYLASYTNPDPHDLKFLTQAESSELLVKRIFGRGSCPDDLVELGESIARKCGGVPLALVVIAGALRGRSNKNDWLRVERNVVQHLFTNSQESCFKLVEMSYDR…	GCA_000715075.2	Nicotiana tabacum	4097	Solanales	Solanaceae	Nicotiana	Nicotiana tabacum	Nicotiana_tabacum_Helixer_CM065990.1_001418.1_CNL
Helixer_CM065990.1_000804.1	CHAIN	chain	1	693	(NBARC)(LRR)	NLR	CC-NLR or CCR-NLR or CCG10-NLR	NL	MQDTFLEVKQVVGFDDKAKYVIRRLIEGSEDLEFVPIVGMAGLGKTTLARKVWSDSQVTTEFSKNIWVSVGQSNELKQIFFVILKFMGGVEEFRCDDGKELAKVIREFVTEKDKCLIVLDNVWARDLVDFVKNVLPENKKGHRIMMTTRLRDVASYASEYPYDLKFLTSDESFQLLKKRVFGSGRCSDDLVKLGKSIARKCSGLPLALVVIAEALLKVHPTEYDWGKIEDNVWQHLVKENDPTSCWKIVETNYKSLSTEMKACFLYCLAFPKGYDIPAQKLIRLWIAEGLIRSSPRNTLEEIAESYLGKLEERDLVTLSREITGPIKKVKCNDMFYEFYKMEVNNERVFQELRLTPDQGLPSIRDPDISRRLHIEFSALSDFISTKPIAEHVRSFLCFS…	GCA_000715075.2	Nicotiana tabacum	4097	Solanales	Solanaceae	Nicotiana	Nicotiana tabacum	Nicotiana_tabacum_Helixer_CM065990.1_000804.1_NL
Helixer_CM065990.1_000805.1	CHAIN	chain	1	1053	(R1)(CC)(NBARC)(LRR)	NLR	CC-NLR	BCNL	MSPDPIDVRDPVSILQRIENEHDWTGCEKNRTRAVKTELWFLGIFLRMKPDPLQMDIRSFMDDAGAQFLSDYYIILDGKEPHNFDANCSNVLAKIQHYKQSSRADISNLEISSSSPLSHELLVEFTENIVHNLKDLLIVCFGEPPALRAELFSMYSEVNDQMEVVEKELRALKNFVVFVGKICSAELQSCRQTFLRHAEHVVTLVAIIFFLYMPNLNDGKSVSLEFTDLLSGMLQKRIKPIEPQVRNIYTDVLRDLRSSNTPPMSSIEPAAGFINTLLHISDELRALCTLNKVQTETLLELLSTLRNILDELALTINIQDKMRVRFFRRVETLVIDTGVIVYSLYDSTKSKEDRDQDLLLLADKIQLVKKQIYLDIREGVQSHLPKNDVLGIFVFLLDS…	GCA_000715075.2	Nicotiana tabacum	4097	Solanales	Solanaceae	Nicotiana	Nicotiana tabacum	Nicotiana_tabacum_Helixer_CM065990.1_000805.1_BCNL
Helixer_CM065990.1_000808.1	CHAIN	chain	1	880	(CC)(NBARC)(LRR)	NLR	CC-NLR	CNL	MADAVVNFLAENLLQLLTENIKLIGGAKGELENLLDEVKNLKAFLDDAVKYHSNSNQWKRLVEEIQKTVHKAEDAIDKFLVQAKLHKEKNKVGRFFHVSHLATVRNLAAEINGILGQVKELRKTNQALQARPIVELPKKGSQEVTQGPSLEDDEVVGFDEEANKMIKRLVEGSEDLDIIPVVGMPGLGKTTLARKIFNDPQISYEFFGVYWVYVGQSYKIKDVFLNILKFFTRRTEDYQHEDENTLAKVIAGFIKKGGRCLICLDDVWETKVIDYVKKVFPENEKGHRVMMTTRDKVLSTYANPDPHDLKFLTPKESFELLVKRVFGKKSCPNDLVGHGESIARKCGGVPLAVVVIAGALRGRPNTSDWIRVEKNVPQHLYGNNEESCLKFVEMSYDRL…	GCA_000715075.2	Nicotiana tabacum	4097	Solanales	Solanaceae	Nicotiana	Nicotiana tabacum	Nicotiana_tabacum_Helixer_CM065990.1_000808.1_CNL
Helixer_CM065990.1_001416.1	CHAIN	chain	1	850	(CC)(NBARC)(LRR)	NLR	CC-NLR	CNL	MKNSTSNLLYMQLLADAVVNFLVENLLQLFTNNVKLIAGVEKDFQNLLEEVRRLKAFLDDAAKYHSDSSLWKQLVRDIRITVHRAEDVIDKFLVQAKLHQEKNKVKRSFDVCHVRKVWDLAKDIKAIHQNVKEFRQNNQKAFQPKPMLDLPQRVTREPQDTLLEYKEVVGFDYEAEYVIKRLVEGSKDLEFVPIVGMAGIGKTTLARKVCSHSRISNIFSKKIWVYVGRSYELKGMLSKILKSFTERIEEFRYKDVNELAEVICEFMAKEGGRYLIVLDDVWAKELVVVDLVKRILQENNKGHRIMMTTRDEYVASYASEHPHRLKYLSDEESFQLLEKRAFGNERCPDELVELGKSIATKCSGLPLAVELSAGALRSRPNKNYWERIEKNVGLYLVIE…	GCA_000715075.2	Nicotiana tabacum	4097	Solanales	Solanaceae	Nicotiana	Nicotiana tabacum	Nicotiana_tabacum_Helixer_CM065990.1_001416.1_CNL
Helixer_CM065990.1_000823.1	CHAIN	chain	1	861	(CC)(NBARC)(LRR)	NLR	CC-NLR	CNL	MSLDIREWVQSHLPKNDALGFSSFLVDSLKELLSFHSGSLASVKDQLEVFYEELESLQPFLKGVAEQGNNEHDEIIHNFAERVIDKAYEVEYIIDSFVVGDVPLTYLTEWLSEIIREIKLIRAELTRYREKKMTFASPASNEELVGFDDVRETIMGRLLRGSRELDVVSIVGMAGSGKTTLARSLKNDPIIVSHFDIQAECRVTQVYTRKDLLLSILSNIAYYEPSELSKGDDYELADRLRKTLFTKRYLLIIDDVWDVKAWDHLWLCFRDTNNGSRIILTTRLQEVVDYAKCVSEPHHLRLLSEQECWLLLQKKVFGKEICSQELKEVGQQIAKKCKGLPLYVVLVAGLLGRIDKTKQWWKRVELRFGELIQVEANALVKLSYNHLPDILKPCLLYFG…	GCA_000715075.2	Nicotiana tabacum	4097	Solanales	Solanaceae	Nicotiana	Nicotiana tabacum	Nicotiana_tabacum_Helixer_CM065990.1_000823.1_CNL
Helixer_CM065990.1_000824.1	CHAIN	chain	1	719	(NBARC)(LRR)	NLR	CC-NLR or CCR-NLR or CCG10-NLR	NL	MTIASSSADEELIGFDDERETIRGQLVRVSPELDVVSIVGMAGTGKTTLARSFNKNDSHFDFWGECRVSQVYTRKDLLLSILSSNCDPTELSKEAADELADRLRKILLTKRYLLIIDDVWEVKAWDDLILCFPDARNGSRIILTTRLQKVAVCAKRVTEPHFVRPLNKQESWLLQKRVFGKEIFPEQLKEVGQKIAKKCDGLPLSIVLVAGLLTKMDRIEGCWTQMELCFGERIQDGAKDLVKLSYNDLPYKLKPCYLYFGAFLEDREISVSKLTSLWTSEAFIENDGEKCLEDIAEDYLEDLIGRNLVMVTKKRSIGKNKACRVHDLMLDFCKEKAEEDNFLLWLKRYQDANPPHFYSEKPVHRCLSFCSNQDDLAGWRRCSHARSILFREVGDNTCS…	GCA_000715075.2	Nicotiana tabacum	4097	Solanales	Solanaceae	Nicotiana	Nicotiana tabacum	Nicotiana_tabacum_Helixer_CM065990.1_000824.1_NL
Helixer_CM065990.1_001322.1	CHAIN	chain	1	849	(NBARC)(LRR)	NLR	CC-NLR or CCR-NLR or CCG10-NLR	NL	MNESDGSNFVLSIRVCARIAVGARGTIWFCQRRGAGAWHWVCACGIVGARGADGIRQPLGAGTDCRWGDRGACSLVTWRCRDHGADRGARRWDTHDADDEIVELSGDSMIGTSTSDSMLPNLEDAIVQGLDDDLEIMVKRLTGPLSALDIVTISGMGGIGKTTLARKAYDHLTIRYHFDLHIWVTISQEFRFRNVLLHALHCISKHTNFFNANDYDKVKDNELADLVQKKLKGQRYLVVVDDIWSTGDWDSIRGIFPEYNNRSRILLTTRETAVAMYVDSISPHHMNLLNLENSWKLLRDNVFGPENDHPHELEKFGKKIVEKCKGLPLTILVIAGHLSKMARTLEAWKDVVRILGEIVASHPDKCLGVLGLSYHHLPNHLKPCFLSMGCFPEDFQVET…	GCA_000715075.2	Nicotiana tabacum	4097	Solanales	Solanaceae	Nicotiana	Nicotiana tabacum	Nicotiana_tabacum_Helixer_CM065990.1_001322.1_NL
Helixer_CM065990.1_001320.1	CHAIN	chain	1	742	(CC)(NBARC)(LRR)	NLR	CC-NLR	CNL	MAYTAVISLLQILEQRNPELIHAQTTKTIETLHATAKYFQKVLEEAGNSRFDHEKIKSLDEKIRVVASDAEHVVELKICQIIEGLSWTFGILQHEDLLPVIAKMDKTKKEVMEIVSDFSTSTHNADGDQILELSEDSLIGTSSRSYPMREYLEYDMVQGLDDDLETIAWVALAKQHLPEKLMIISQSGPNVFNRIDYDKKDDNELADLVQKNLKGRRYLVVDDDIWSTDVWDRIRRIFPDYNNRSRILLTSRETDVAMYANSSSPHEMNLLNLDNSWKLLGDKVFGPKHDHPPELEEIGKKIVGKCQGLPLTISVIAGHLSKIARTLKSWKDVARTLGEIVASHPNKCLEVLGLSYHHLPNHLKHCFLSMGSFQEDFQVETGRLIQLWIAEGFVRASES…	GCA_000715075.2	Nicotiana tabacum	4097	Solanales	Solanaceae	Nicotiana	Nicotiana tabacum	Nicotiana_tabacum_Helixer_CM065990.1_001320.1_CNL
Helixer_CM065990.1_001290.1	CHAIN	chain	1	864	(CC)(NBARC)(LRR)	NLR	CC-NLR	CNL	MEHILVKSLLENLLKLSHEDANLIAGAESEFRVLRELVELLNACLIEVAEMRRTHQLREDLSMRIITAVYRCEDGIDNFLVHQLKNKWPKFLDSDRGKRIIENLSVEIDGLLDMMMPYSSQSLPSTSSQKYILISNTLRDVKPTKVLERWMTEIKKSNPFNYVPRPLEVLSSSHPKSKVESSWREGLSKIASLPQGRGKGPESEDDEVIGFDEEAEVVIERLLRGSGYHDVIVPIVGMVGQGKSTLARKIYHDTRISHEFFSCSWITVGHLGKVKDICLSFLKGLITTRSWEQYEDMNENDLQEIILGILDKGGRRLIVLDDVRTTDVVDFFRRIFGEDGKGHRILMTIRMRHVAIITNYADSHPHYLKFLTPDESFELLKMKVFSRRSCPDHELIGLG…	GCA_000715075.2	Nicotiana tabacum	4097	Solanales	Solanaceae	Nicotiana	Nicotiana tabacum	Nicotiana_tabacum_Helixer_CM065990.1_001290.1_CNL
Helixer_CM065990.1_001288.1	CHAIN	chain	1	880	(CC)(NBARC)(LRR)	NLR	CC-NLR	CNL	MADTAINFLLEKLLQVLSEDVRLIAGVQEEFQDLLEQVQILNAFINDFSKLVRKSIMWKEMEKAILTTVFRTEDIIDEFLVEARLNQEKNILRKAFHFAHNTVRHRDLSIKIKDIIEEMKKIPRGDKQALSPAENLQLEIESVKGSEEPKDISLEDDEVVGFDEEAQRLIKRLTEGSEDLDIIPIVGMPGLGKTTLARKIYNDPRISYEFFSKIWIHVGQLYKIKDVFLRILNRFRRNIKEYQDMDANELAKLICSFVAKGGKCLIVLDDVWESEVVDSVMKVFPRNWVGHRIIMTTRLGYVATYANENPHYLKFLSQNESFELLKMNVFGRRSCPHELLRVGESIAKKCSGLPLSIVMIAGALRARTNKVDWVRVDKNMGEYLINKDDATSCLNIIKV…	GCA_000715075.2	Nicotiana tabacum	4097	Solanales	Solanaceae	Nicotiana	Nicotiana tabacum	Nicotiana_tabacum_Helixer_CM065990.1_001288.1_CNL
Helixer_CM065990.1_000932.1	CHAIN	chain	1	928	(NBARC)(LRR)	NLR	CC-NLR or CCR-NLR or CCG10-NLR	NL	MGADMAVNGVIQTVSQLLDEGAKLIGVEKEVYDLLRSLEYLLHEFSGKHLDDEIRSTLNKIERVVDKFLKDAKLHQEKNPSENCFCYDRKINLKNLAEELKGFANEVDRIPGKYRQDETAKSAMTDYYTWKLRLLKKGALAPQHLTSDDNEVGVIKEVAQKVIMPPIEGPEDQDNEVVGVVKEEAQKVILPPIEGPEDQDNEVVGVIKEEAQKVIMRLIEGPEDLDIVPIVGMIGLGKTTLARKIYYDPQISGEFPNKIWINVGQSYDKKKIFLNILGGLMKRSIKEYRDKDVKELATLICNDMGEVGRCFVVLEDVWETAVVNSVKEVFPENKKGHRIMMTTRLEYVATDANEDPHYLEFLTPTESFKLLEMKVFGRRRCPDDLQVFGKSIASKCSGL…	GCA_000715075.2	Nicotiana tabacum	4097	Solanales	Solanaceae	Nicotiana	Nicotiana tabacum	Nicotiana_tabacum_Helixer_CM065990.1_000932.1_NL
Helixer_CM065991.1_002239.1	CHAIN	chain	1	1093	(NBARC)(LRR)	NLR	CC-NLR or CCR-NLR or CCG10-NLR	NL	MDDLYLDLRGLIKFIENKVIKYGAFTVCTEMLRKELTYLLPLVRSARTWVHVDEDNDVRDILNHIQLLITNAGRDLQSLCDMESSEQDRVTYDTLQEIWLLKPDMILFLRLLPKLVRAFGVVPSADEILARYIESLVDNLQFLLNYKADFVAPVKEKLEVFKGNLKILKGFLPFMLNYSNFESNNFCNHFTVVVKKASCCIAFLCLADELDEDMADCISFTLIDLLQSIHHAKSDIRSYVGGLKLLHPTIEFTREVDVFAAGFVHFTLEAPMSKLNSRSYLPIYNDRVQKLQISLRLLLVYILCCDIHNESLTIFDLVVNEFWSFISSLDNRETNEDLGKEFDLAISRLVQKMEPMASKILKGTIEKQKPALPFSQIDIVLFDIKIFRPFLKGNVDQQG…	GCA_000715075.2	Nicotiana tabacum	4097	Solanales	Solanaceae	Nicotiana	Nicotiana tabacum	Nicotiana_tabacum_Helixer_CM065991.1_002239.1_NL
Helixer_CM065991.1_002237.1	CHAIN	chain	1	1219	(NBARC)(LRR)	NLR	CC-NLR or CCR-NLR or CCG10-NLR	NL	MDDLYQDLVGLIKFIENEVIKYGALTVCTEMLRKELTYLLPLVCSARTWIHMDEDNDVRDFLNRIQLLITNAGRDLHLLCDIGSSEQDRVTYDTLQEIWLLKPDMILFLRLLPKFVRAFGVVPSADEIPARYIESLVDNLEFLLNYKADFVAPVKEKLEVIKGILKILKGFLPFMLNNSNFDSNEFNNLCNHFTVVVKKLSCCIALLCLADELDEDMADCISFMMIDLLESIQHAKSDIRSYVAGLKLLHTTIEFTRELDVFAVVFVHFILEAPMTKLNSWSYLPVYNDLVQKLQISLRLLLIYILCCGIHNESLTIFDLVVNEFWSFINSLDNREPNEDLGKEFDLAISRLVQKMEPMASKILKGTIEKQKPALSFSQIDSLGCIDLVSQNLLRLLDH…	GCA_000715075.2	Nicotiana tabacum	4097	Solanales	Solanaceae	Nicotiana	Nicotiana tabacum	Nicotiana_tabacum_Helixer_CM065991.1_002237.1_NL
Helixer_CM065991.1_002082.1	CHAIN	chain	1	1086	(NBARC)(LRR)	NLR	CC-NLR	NL	MGLRRCYCYCCYSSPYFFSVKSSYFFSVKSSYLPFNLLDFIERLKNEEDQIDVDMDQIEKLKLELTYMSTFPLLSYSKLDGFNAKMSRKAERVFYLVQVVFHQSGKHMLVKYGMDHVVRCLLENIDRYISSLSCPESNATMTEEKLVELLDSLVINLCDLPNPCAELIFPLMTQYDVVNMYHEIVDYVLPQFQLMAERVGHFCSVLLAYQLDKIDELDDKLEEVPQVNSMLAHLLVEIIPVELEVMHVCSTNFEVSKSAEVGRFIKQLLETSPDILREYMIHLQAHMVTVLSASTSARNINVMIEFLLIILTDLSKDFIHQDKLFVLLARVGVLTKEASILVRDLEEKSRSEENTDGTKCATLDLLENIELLNEELKHIYLKAHEDSSQRCFSKKRNWV…	GCA_000715075.2	Nicotiana tabacum	4097	Solanales	Solanaceae	Nicotiana	Nicotiana tabacum	Nicotiana_tabacum_Helixer_CM065991.1_002082.1_NL
Helixer_CM065991.1_002079.1	CHAIN	chain	1	1036	(NBARC)(LRR)	NLR	CC-NLR	NL	MRICGIENLILYLVFWQVPYAVLRKDIVYLLDFIDMLTNGRVHIALDMDEIEKLTLELTFMSSCLQLCYFILDGFDAEMSCISYEVHDLVQSLFHKSGDDLLVKLKDHVVPRFLETIKSSISSDHHFESSVTMTDDQLVELLDSLLVNLHYLRKYRAELIFQSITQYELLQNVCGNLRDFHRLKVNGCTERETIEYVLPQFQLMAERVGHFCFVLLADQIDVPQVNSMLAHLLLKIIPVELEVMHICSTNLKDSKSAQVGRFIKQLLEPSPDILREYVMHLQAHMITVITASTSARNIHVMIEFLLIILTDVSKDVIHYDKLFVLLAHVVALTREVGILVRNLEENSRNEENMNETSCASLDLLKNIELLKEDLRRVFLKAPILSSQFCFPMIALIKKE…	GCA_000715075.2	Nicotiana tabacum	4097	Solanales	Solanaceae	Nicotiana	Nicotiana tabacum	Nicotiana_tabacum_Helixer_CM065991.1_002079.1_NL
Helixer_CM065991.1_000226.1	CHAIN	chain	1	1351	(NBARC)(LRR)	NLR	CC-NLR	NL	MSSAVLRKDIVNLLDFIERLKNEEDQIALDMDQIEKLKLELTFMSTFLQLSYFNLDGFSAKMSRKAQQVDDMVQSVFYRSGDDFLVKYDMDRVVPHILENIKSYISSHHYPESSATMTEAQLVELLDALLVNLHDLPKCCAKLILPLMTQYELLRDICGNLRDFLVLKVNGYVEHETVEYVLPQFQLMAERVGHFCFDLLSCQLDEIDEADDSDEIYDSDETAEPHETDDPDEIYDSDEIDEADDSDEIYDSDETAEPHETDDPDEIYDSDEIDETAEPHETDSPDEIYDSDDILHEVNSMIVHLFLKIIPVELEVMHICSTYLKASKSAEVGRFIKHLLEASPGILREYLIVLQAHMVNVLTASTIARNIHVMMEFLLIILIDLPKENFSGLLTRVGA…	GCA_000715075.2	Nicotiana tabacum	4097	Solanales	Solanaceae	Nicotiana	Nicotiana tabacum	Nicotiana_tabacum_Helixer_CM065991.1_000226.1_NL
Helixer_CM065991.1_000228.1	CHAIN	chain	1	854	(CC)(NBARC)(LRR)	NLR	CC-NLR	CNL	MNLLLINLNGLLNSNAYAVALIKEEIGLVKEYLQFIRSFFGNVEQELNRDLWTRVLDVAYEAEHVINSILVRDHGLLQLIFLLPDTVEKIKLIKKEVQENMSLIVVNSPNKPVERKSSRKQVGQIIVGFEEEKNLIISQLTNRLAELDVISIIGMPGAGKTTLAYKVFNDKSVTSHFDIRAWCTVDQEYDSKKVLHKIFNQVIGLDAKFTENFDVYDELRKKLHSRRYLIVLDDLWDTKAWDELTMPFQDFQKGSRIILTSREKKVALHGKHHSDPLNLRLLRQEESWELLEKKVFGEESCPDELKDVGEEIALKCEGLPLALDLIGGVIAKMEKKEDLWLEVLNNLKSFKNEGEVMEVIELSYDHLLDHLKPCLLYLASYPKDEDIQISQLNDLWSAE…	GCA_000715075.2	Nicotiana tabacum	4097	Solanales	Solanaceae	Nicotiana	Nicotiana tabacum	Nicotiana_tabacum_Helixer_CM065991.1_000228.1_CNL
Helixer_CM065991.1_000229.1	CHAIN	chain	1	1143	(NBARC)(LRR)	NLR	CC-NLR	NL	MPCAVLRKDIVNLLDFIERLRNGGDQIALDMDEIEKLAVQLTFMSTVFQLSYFVSDCFNAEISCIAYEVHDLVHSLFHRDGDDILVKLKDHVVPLLENIQSYIISSHHHFESSATMTENQLVELLDTVLVNLHYLPKCCIEWFFPLTTQYELLQKVCGNLRDFYGLKVNGYVEHETIEHILLYIQHMPEIVGHFCFFILAYQFDIIDEPDKILEVPLVNSLLTHLLVKIIPVELDVMYISFTHLIASKSAEDHMVNVITANTLARNIHVTIEFLLIILTDVAKGVIHQDKLFGLLVCVVAFTKEVSILFCMFEEISMHEENINETSCASLDLLENIKLLKEDLKHVFLKAPEDSSQRCFPISDGPLFMTLLLKNLNDLLNSNAYSVALIQQEIELVKED…	GCA_000715075.2	Nicotiana tabacum	4097	Solanales	Solanaceae	Nicotiana	Nicotiana tabacum	Nicotiana_tabacum_Helixer_CM065991.1_000229.1_NL
Helixer_CM065991.1_000231.1	CHAIN	chain	1	742	(CC)(NBARC)	NLR	CC-NLR	CN	MTDDQLVELLDALLLNLNYLPKCHAELIFPSMTHYGLLQNVCRNLRDFHGLKVNGCIESGTIEYVLPQFQLMAETVGHFCFVLLSHELDVPKVNCMLAHLLVKIIPVELEVMHICSTNLKALKSEQVGSFTVQLLKASPDILRKYLILLQAHMVNVITASTSARNIHVMIEFLLIIVTDTLKDIIHHDKLFVLLARVGALTREVSILVRNLEENSRNEENMNETSHSSLDLLESIELLKEDLKYIFLKSPRGSSHMCFPKSDGPLFMALLLKNLHDLHNSNACSVALIKEEIRMVKEGLEFIRFFFGNVEQILNRDLWTRVLDVAYEAEHDIKSILVRDHGLLQLIFLLPNTVEKIKFIKEETNRIIRKLTTGPAKIDVISIVGMPGLGKTTLAYKVYN…	GCA_000715075.2	Nicotiana tabacum	4097	Solanales	Solanaceae	Nicotiana	Nicotiana tabacum	Nicotiana_tabacum_Helixer_CM065991.1_000231.1_CN
Helixer_CM065991.1_002069.1	CHAIN	chain	1	1260	(NBARC)(LRR)	NLR	CC-NLR	NL	MQALVVASTARTRIYCHMETTLSLQEVASYVLRKDISNLLDFIERLKNEEDQIALHMDQIEKLKLKLTIMSTFLQLSYFSLDGFNDRMSSKALQVDDLVESLFHQSRDDMLVKLKDHIVPRLLETIKSYINSQHHYSKSTDTMTEDQLVEILDELLVSLHDLPKCCAELIFPLMTQYKVIQNVCVNIRDFHGLKVNGCVKHEIVEYVLPQFQRMAERVGHFCFVLFSYHLDVPQVNFKLAHLLMKIIPVELEVMHICSTNLEASKSAEVGRFIKQLQESAPAILREYLIHLQVHMVTVLNASTSARSIHVMIEFLLIILTDMPKDFIYHDKLFDLLARVGALTREVSILVCNLEENSRNEENMNETNCGSLDLLESIELLKEDLKHVFLKAPKDSSQLC…	GCA_000715075.2	Nicotiana tabacum	4097	Solanales	Solanaceae	Nicotiana	Nicotiana tabacum	Nicotiana_tabacum_Helixer_CM065991.1_002069.1_NL
Helixer_CM065991.1_002068.1	CHAIN	chain	1	1235	(CC)(NBARC)(LRR)	NLR	CC-NLR	CNL	MERGKQNEGETEKGEANNSSVSSYVLRKDIFNLLDFIERLKNGRDQIALDMDQIEKLKLELTFMSTFLQLSCSNLDGFNAEMSRKAQQVDDLVRSVFYQSGDNMLVKYDMDHVISHVLENIKSCISSPHYSKSSATMTEEQLVELLDSLLVNLCDLPKHCVELKTQYEIIQNVCDNIRDFLGLKVNGCIEHETIEYVLPQFQLMAERVGHFCFVLLTDQLGVSQLSFKLVDLLVKIIPVELEVMYICSTNLTTSKSTEVGRFFKKLLGASPYILREYLFNLQAHMVAVLTASTSARNIHVMIEFLLIILTDVPKDFIHHEKLFDLLTRVGALTREVSILVCNLEEKSRGEVNTSETNCGSVDLLESIELLKEDLKHVFLKAPEDSSQLSFPMSDGPLFM…	GCA_000715075.2	Nicotiana tabacum	4097	Solanales	Solanaceae	Nicotiana	Nicotiana tabacum	Nicotiana_tabacum_Helixer_CM065991.1_002068.1_CNL
Helixer_CM065992.1_000014.1	CHAIN	chain	1	813	(CC)(NBARC)	NLR	CC-NLR	CN	MAHNDIEDMLDHLRRIKSRGDLNVVKIETLEMELRFLRTFIKYPHALLPDFSVEIRKKAKLIAEMLHSVFDGIPGEYKTSLNVERLVSELQEFSEDNGTSLIYNFELNDLYMLEYMDYLDQNLNDALRYLVRSVTFFVEKINILQKIDRYLRKVKVIQNKIRFVRYLYGAEINGYVDRERLEGMHARIQFMADNVRQFCLALWINKDRDDTSDIESKPPYLLCLVVIVELEMKRIFLRELKLDNFPTILSARNIDVAIEFLLVFLGDIPNHVINGNRLNEVLEKVGVLVGDILCVIQMQLLSGSTIKDDASKIDLGTIQILEKIEDLKAQLERYYKSLKYRPSQFPTVGGLSFLDSLLRKLNEMMKSELCLDFMMKPHIVILEKEFSYLTSVFRDVAKM…	GCA_000715075.2	Nicotiana tabacum	4097	Solanales	Solanaceae	Nicotiana	Nicotiana tabacum	Nicotiana_tabacum_Helixer_CM065992.1_000014.1_CN
Helixer_CM065992.1_001692.1	CHAIN	chain	1	767	(NBARC)(LRR)	NLR	CC-NLR or CCR-NLR or CCG10-NLR	NL	MSDKSLEIRPCLVAKPSKHLQNRHSDPMNDEEIVGFENDSERIIKRLNGGKKELDVIPIVGMAGQGKTTFARKLYNNENIVYHFYVRSWCIISQTYNRQELLQEIFNQVTGSKGKVDEVGELADMLRKRLIGWRYLIVLDDMWDIKAWEDLRLSFPNCDTGSRIIVTTRLEEVGKQVKHDTDPYSLPFLTRDESLKLLQKKVFQKEACPPELQDVSLAVAKRCKGLPLVILLVAGIIKRKKMEESWWHEVRNALLSYLGEAEGYSFSTMQLSYDNLPDSLKPCLLYMGMFPEDARIPVSKLIGLWIAEGFVQNIESERLMEEAAEGYLMDLISSNVVIVESRKYNGKVKYCQVHDVVLHFCLEKSREEKFMFAVKGNYSDFQPSGWKETRLSIKLTKEL…	GCA_000715075.2	Nicotiana tabacum	4097	Solanales	Solanaceae	Nicotiana	Nicotiana tabacum	Nicotiana_tabacum_Helixer_CM065992.1_001692.1_NL
Helixer_CM065992.1_001690.1	CHAIN	chain	1	1202	(CC)(NBARC)(LRR)	NLR	CC-NLR	CNL	MAQNDIEDMLDNLRRIKIRGHDLNNIKIKTLEMELRFLSTFLKYHHLLLPDSLVKIAKKAQLIDEMLQSVFDECKTNLNVERLVSQLLEFIEGNTSLRYNFELNHSHLSEYMDCLDKNLNDVQMFFELDATEWILELDATEWTNEMLQLNRFLEQVKIIQKKMRFLRYLYATEINSYIDHEKLEGLETRIQFMADNVGLFCLALWLNKVEDDIDSDEDTDDTYSYEDENDFVSKPPYLLCLIKLVELEMKKTFLGEIRASKFSQSRTFKKQKFPKDFSKQLHSLLVCLKCKKRNNFSDTISVRNINVAIEFLLVFLADVPNHVINGKKLNEVLEEVGALVGDVLCLIHSSIIKDDTSKINLCFIQILEKTENLKAQLERYYKSLKFTPSQFPTAGGLTF…	GCA_000715075.2	Nicotiana tabacum	4097	Solanales	Solanaceae	Nicotiana	Nicotiana tabacum	Nicotiana_tabacum_Helixer_CM065992.1_001690.1_CNL
Helixer_CM065992.1_001687.1	CHAIN	chain	1	661	(NBARC)(LRR)	NLR	CC-NLR or CCR-NLR or CCG10-NLR	NL	MCVFYFIYGRCLTRVWRFRPCLVAEPSKHLQNRHSDPMNDEEIVGFENDAERIIKCLNEGKKELDVIPIVGMAGQGKTTFARKLYNNDNIVYHFDVRAWCIISQTYNRQELLQEIFNQVTGSKGKVDEVGELADMLRKRLIGRRYLIVLDDMWDIKAWEDLRLSFPNGDTGSRIIVTTRLEEVGKQVKHDTDPYSLPFLTRDESLKLLQKKVFQKEACPHELQDVSLAVAKRRKGLPLVIILVAGIIKRKKMEESWWHEVKNALLSYLGEAEGYSLLTMQLSYDNLPDSLKPCLLCVGMFPEDARIPVSKLISLWIAEGFVQNIESERLMEEATEGYLMDLISSNVVMVERRRYNGKVKYCQVHDVVLHFCLEKSREEIFMFAVKGNYSDFQPSDWKET…	GCA_000715075.2	Nicotiana tabacum	4097	Solanales	Solanaceae	Nicotiana	Nicotiana tabacum	Nicotiana_tabacum_Helixer_CM065992.1_001687.1_NL
Helixer_CM065992.1_001686.1	CHAIN	chain	1	889	(CC)(NBARC)(LRR)	NLR	CC-NLR	CNL	MADVALKFVVENLVPLIKETWELIGGAPEDCARLVDELDELKAFLDDAARYRQSNSKQWSQFVHKVQVIVYQAEGLVDKLLVQVKLHQDKNIFKQFFDANYAISVRELAKNIKVALEQVKKIRQENPEAFQKKPMLDDQPEIVAPRPQDTLLEENEVVGFDEEAKTVIKRLAEGRNELDVIPVVGLAGLGKTTLAIKIYKDPKVTYEFFNSIWVYVGPQEYKPKEIFLRILEGFTKRTAEHQNMSVNELTSKIQESMSKGGKCLIVLDDVWHPDVVKSVRSVFPKNSKGHKIMITTRDASIGRYANANPHMLKFLEDKESFQLLENRVFIGTSSKRCPEELIAHRESIAKQCSGLPLAVVVIAGALKGHTSERVWQMVKDNVGKHLINKDDPQSCLKYV…	GCA_000715075.2	Nicotiana tabacum	4097	Solanales	Solanaceae	Nicotiana	Nicotiana tabacum	Nicotiana_tabacum_Helixer_CM065992.1_001686.1_CNL
Helixer_CM065992.1_000027.1	CHAIN	chain	1	1284	(CC)(NBARC)(LRR)	NLR	CC-NLR	CNL	MARNEIEDMLDHLRRIKIGGDLNSVKIDEIETLELELRFLRTFIKYYHFLLPDSLAKIIKKAQLIVEMLHSVFGGIPDECKTNLNVERLVSHLLEFIGGNASSSYSYELNDSYLSEYMDCLVKNLNDILVSLELDESETLLTDGLLQINRCLKQVKTIQKKMSFFRYLYATEMNGYIDHEKLEGLETRIRFMADNVGQFCFSLWILDEDEDDLNNILSKPPYLLCLIMLVELEMKKIFRGELKGSKFTQSRTFKDKKLPKGFLHHLRTLLVYLSNIILENFPNNVSARNFDLAIEFLLVFLADVPNRFINGKRLNEVLEKVVALVGETLFLSQKLLASSTIKYHTSKTNLTLTEIIERSENLKAQVEERYYKSLKFIPYGQFPTVGGVSFLGSLLRKLD…	GCA_000715075.2	Nicotiana tabacum	4097	Solanales	Solanaceae	Nicotiana	Nicotiana tabacum	Nicotiana_tabacum_Helixer_CM065992.1_000027.1_CNL
Helixer_CM065992.1_000031.1	CHAIN	chain	1	777	(NBARC)(LRR)	NLR	CC-NLR or CCR-NLR or CCG10-NLR	NL	MGVFYFIYGRCLTRVWRFRPCLVAEPSKHLQNRHSDPMNDEEIVGFENDAERIIKCLNEGKKELDVIPIVGMAGQGKTTFARKLYNNDNIVYHFDVRAWCIISQTYNRQELLQEIFNQVTGSKGKVDEVGELADMLRKRLIGRRYLIVLDDMWDIKAWEDLRLSFPNGDTGSRIIVTTRLEEVGKQVKHDTDPYSLPFLTRDESLKLLQKKVFQKEACPHELQDVSLAVAKRCKGLPLVIILVAGIIKRKKMEESWWHEVKNALLSYLGEAEGYSLSTMQLSYDNLPDSLKPCLLYMGMFPEDARIPVSKLISLWIAEGFVQNIESERLMEEAAEGYLMDLISSNVVMVERRRYNGKVKYCQVHDVVLHFCLEKSREEKFMFAVKGNYSDFQPSDWKET…	GCA_000715075.2	Nicotiana tabacum	4097	Solanales	Solanaceae	Nicotiana	Nicotiana tabacum	Nicotiana_tabacum_Helixer_CM065992.1_000031.1_NL
Helixer_CM065992.1_000033.1	CHAIN	chain	1	1141	(CC)(NBARC)(LRR)	NLR	CC-NLR	CNL	MNYLQEVAQNDIEDMLDHLRRIKKGGDLNSVKIDQIETIEMELRFLRTFLEYHHVLLPDSFVNIAKKVQLVGEMIQSVFAGNTDGCKTNLNLERLASHLLKFIEGKTSSRFNYELDDSYLLEYMDYLDKNLNDAPRYLVKSDPFLRKGLKILQKTDRFLKQVIFIQKKMKFLRYLYGTEINGHIDHEKRKRLEIQMQLVADNVVQFCATLWTNEIDGDDTSNIENKPSYLICLVVLVELEIKTIFRGELKASKFSHSTTFKTQKLPKVFSHHLHSLLVYLREKKLGNFPSNVSAQNIDAAIESLLDSLNDVSNSATNCKMLNEVLEKVGDLVGDVLCVIHRSIIKDKTRKINLCSVQILKKTENLKAQVLERYYKLLKFTPSQFPTAGGLSFLDSLLRK…	GCA_000715075.2	Nicotiana tabacum	4097	Solanales	Solanaceae	Nicotiana	Nicotiana tabacum	Nicotiana_tabacum_Helixer_CM065992.1_000033.1_CNL
Helixer_CM065992.1_000038.1	CHAIN	chain	1	1085	(CC)(NBARC)(LRR)	NLR	CC-NLR	CNL	MRILRYLYATEISSYIDHEKLEGLETRIQFMADNVGQFCLALWLNKVEDNADEDKDDTYSYEDENDLVSKPPYLLCLIKLVELEMKKTFLGEIRASKFSHSTTFKKQKLPKDFSHQLHSLLVCLKCKKLKNFSDTISVRNINVAIEFLLVFLADVPNHVINGKRLNEVLEEVGARAGDVLCVIHSSMIKDDTSKINLCSIQILEKTENLKVQLERYYKSLIFTPSQFATVGGLSFLDSLLRKLNEMMKSELGLDFMMKPHIVILEKEFSYLTSVFRDVAKVQHEHEILKDLQRRTINLAYEVEVAIDSILAQCNALWYLFCSLPTILKEIKHISAEVTKMWSENLALKPCSMVEPYKHMSSQHSNLMNDEEIVGFENDTKRIIWYLTQGTNELDVIPIV…	GCA_000715075.2	Nicotiana tabacum	4097	Solanales	Solanaceae	Nicotiana	Nicotiana tabacum	Nicotiana_tabacum_Helixer_CM065992.1_000038.1_CNL
Helixer_CM065992.1_000043.1	CHAIN	chain	1	1363	(CC)(NBARC)(LRR)	NLR	CC-NLR	CNL	MSPLELPDFRFHPMCKATKLNHLIFADDLMVFCKADMQYISMVMEALDHFSEVTELVANRNKSNIFIAGVDAYFEERILEKTGFSIEMMAHTDIYDMLDHLRRIKSGDDLNRVKIDQIVTLETELRFFTTFLKYHHVLSHDSLVKITKKAQLIVEMLQLVFHGNIDECKTNLNVERLLSHLLEFKEDNTSPRSNYELDNSYLSEYMDYLDKNLNDAPRYLVKSDPFLRKGIKILQKTDRFLKQVKIIQKKMRFLRYLYATEINSYVDHEKLEGLETRIQFMADNVEQLCLALWLNEDGDDTTHIEGMPPYLLTLVVIVELEMKKIFVCELKASKFSQSRTFKDKKFPKGFSHHLYNFLVCLRKQKFKNFHSNVSARNIDVAIEFLLVFLGDVPNHIING…	GCA_000715075.2	Nicotiana tabacum	4097	Solanales	Solanaceae	Nicotiana	Nicotiana tabacum	Nicotiana_tabacum_Helixer_CM065992.1_000043.1_CNL
Helixer_CM065992.1_000876.1	CHAIN	chain	1	871	(CC)(NBARC)(LRR)	NLR	CC-NLR	CNL	MADTAMDFVIDNLKQLLRENTDLIGAIRDDVKSLLEELQNLHAFLKQATKSRSRNEILKHLVKELSTAVNEAEVCIDKFVIEAKLHQNKGIRKMFDFGHVMKARQCATEIKFIKEKLKEIRRENAYHIQFEDHQNVTDQELRKVPLPEEEDVVGFDEEAAEIINRLCKGSDDLEIIPIVGMPGLGKTTLANKIFKDGRVQYEFFTCFWVYVAQSYNRREVFLNIISKFTRNVKQYEYEAEEDLAKAIRELLGKGGKYLIVLDDIWTLEALNELKIAFPNNHKGNKIMLTTRNSSLANSCNNFPHKLKFLTESECWLLLKKKVFRKDECPLEFEELGRLIARKCRGLPLATVVIAGCLIGKYTRREWELVHQCVGEHIFNRDYSITKKLVQMSYDSLPFN…	GCA_000715075.2	Nicotiana tabacum	4097	Solanales	Solanaceae	Nicotiana	Nicotiana tabacum	Nicotiana_tabacum_Helixer_CM065992.1_000876.1_CNL
Helixer_CM065992.1_000773.1	CHAIN	chain	1	880	(CC)(NBARC)(LRR)	NLR	CC-NLR	CNL	MADLGLSFLIENLMQLLRDNEELIIGIKDAAENLLEDLKEFDVFLKKAAAYNSENKILKELVKKIRSVVNAAEDAIDKFVIESKLHKDKGVSRLLDLTHYKRVRDVASEIKSIREKVKEIRRTEVYALQNEDLSGRGGQERKSPVVEEDDVVGFDEEVRKIINRLFEGSDSLEVVPIVGMPGLGKTTLANQVYKHPEVVYEFYTRIWVYVSQTYRRRELFLNIISKFTRNTKQYHDSPEEDLADEIREFLGKSGKYLIVLDDVWSGEAWDRIRIAFPATNKGNRVLLTTRDSKVAKYCSHIPHDLKFLTVDESWILLQKKVFYKDKCPVKLEQPGKSIAEKCRGLPIAIVVIAGALIGKDKTTREWEQVDKNLSEHVINVDSMSCKKLVQMSYDNLPYD…	GCA_000715075.2	Nicotiana tabacum	4097	Solanales	Solanaceae	Nicotiana	Nicotiana tabacum	Nicotiana_tabacum_Helixer_CM065992.1_000773.1_CNL
Helixer_CM065993.1_001984.1	CHAIN	chain	1	895	(CC)(NBARC)(LRR)	NLR	CC-NLR	CNL	MAAHAAVTSLMGIMQQLPQSRLDIQQGHKLLLELLHKKVGSLLEFLDNSDDEPMKDLQKKVKDLANKVEEKVESHIQRESQKTLLKMLQRVFHLPSKSHERLYKILLQAICAVDSIKEKLIKQMKNNNLQAVNHSISGSSSPRLHVSTLVNDMVGYNIEQERMRSQLTRHASQLEVISIVGMGGIGKSTFASKMFSDPSILSFFDVRGWITVSKNYSLRKMLLTLLQDTVGVAKELDEKSDGELADRLQKSLKGRRYLIVVDDIWSREAWDDVRLCFPENNNRSRILLTTRDMKVAQYASSPKDLFPMRFLEPKESWHLFCQKVFGKNDCPTEFENVAKEVVSNCKGLPLMISVVAGTLSSKKTMDEWIKVAQSVISSVDLDDYQYCSRVLRLSYNHLP…	GCA_000715075.2	Nicotiana tabacum	4097	Solanales	Solanaceae	Nicotiana	Nicotiana tabacum	Nicotiana_tabacum_Helixer_CM065993.1_001984.1_CNL
Helixer_CM065993.1_001982.1	CHAIN	chain	1	721	(CC)(NBARC)(LRR)	NLR	CC-NLR	CNL	MATVYAAVTSLMGTIQLISQSTSDLQEDHKEHLKLLYDKVGSMLEFLDTNSNNEPMKDLLKQVKDVAHKVEDEVESHIQREAQKKLLKMLQRVFHLPTNAHSRLLMILQRAIKDIDSVNKELMKLRENNMRAGNCSLGASTSSQSNALTLENEMVGYNIEQELMLGQLRGHSSQLEVISIFGMGGIGKSTFAKRIFFDPSIVSFFDVRAWIVVSKDYSIRRMLLSLLQDAIGVDEEADKKSDGEQPNRLQKSDGELEDGLQKIDDALADRLQKSLKGRRYLIVVDDIWSTEAWDEIKLWFPDNSNRSRILLTTRDMNVAQYASFPNDPFPMRLLKPKESWHLFCQKAFGKKGCPTEVENVARVVIENCQGLPLIISVVAGTLSSKRTLDAWREVAQSVS…	GCA_000715075.2	Nicotiana tabacum	4097	Solanales	Solanaceae	Nicotiana	Nicotiana tabacum	Nicotiana_tabacum_Helixer_CM065993.1_001982.1_CNL
Helixer_CM065993.1_001979.1	CHAIN	chain	1	975	(CC)(NBARC)(LRR)	NLR	CC-NLR	CNL	MASYAALTSLMGTIHLISQSSLDLQEGHKKHLKLLSDKVSSVRELLDNSDDDQMKDLQKKVKDLANEAEDEVESQLRLVSEKDEHIRTEATERLLTILHQAIEGADSVTKELIKLKATNRSLEGSSSPRSHVSILENDMVGYNIEQELMRGQLTGHSSQLEVISVAGMGGIGKSTFARRMFSDPSILSFFDFRGWITVSKDYSLRKMLLSLLQDAIVEKEKKEKLEKKSNGDLADLLQKSLKGRRYLIVVDDIWSREAWDDIRLWFPEYNIASRILLTTRDMKVAQYASSPEDPFPMRPLELEESWNLFCQKAFDKKDCPTEFENVAKLVVENCKGLPLMISVVAGALSSKRRLEEWREVAQRVSSLVNLDDYQRCSGVLALSYKHLPSHLKACFLYFG…	GCA_000715075.2	Nicotiana tabacum	4097	Solanales	Solanaceae	Nicotiana	Nicotiana tabacum	Nicotiana_tabacum_Helixer_CM065993.1_001979.1_CNL
Helixer_CM065993.1_000163.1	CHAIN	chain	1	931	(CC)(NBARC)(LRR)	NLR	CC-NLR	CNL	MAAYAAVTSLMGTIHLISQSNLDLQDGHKDHLKLLYEKVSSLLEFLDTNSDDEPMKDLQEKVKDLAHEVEDKVESHIQREAQKKFLKMLQRVFHLPTKAHERLLKNLQRDIEAIDSIKEELFKQRENNNMQAGNSSLGGSNSLGSHVSTLENNMVGYNDEQASMLRQLTGDSRQLEVISIVGMGGIGKSTFAKRVFSDPSVVGFFDVRGWITMSKDYSIRKMLLSLLQDAGVDLDKVSDEEQADHLEESDEETVDHLQKINNALADRLQKSLKGRRYLIVVDDIWSTDAWDEIKLWFPEYNNRSRILLTTRDMKVAQYASFPEDPFPMRFLDPEESWNLFCQKAFDKKTCPIELKNVANEVVENCKGLPLMISVIAGTLSSKRTLDEWRKVANSVSSLV…	GCA_000715075.2	Nicotiana tabacum	4097	Solanales	Solanaceae	Nicotiana	Nicotiana tabacum	Nicotiana_tabacum_Helixer_CM065993.1_000163.1_CNL
Helixer_CM065993.1_001910.1	CHAIN	chain	1	717	(NBARC)(LRR)	NLR	CC-NLR or CCR-NLR or CCG10-NLR	NL	MIGFERETEMLMEKLVTGPRQLDVISIFGMPGLGKTTLVKRLYDHEAISNRFDIRLWCCSSQSYDKRSLLFELLNHIFKLDTSTKEKSDDELAEKLYRYLKGKRYLIVVDDVWNDEAWDDIKRPFPDDDKGSRIILTTRLESIATYAMISSSPHFLRLFTEEESWMLLKEKVFKEDNYCPQELEEIGKKIARKCGGLPLAIILIAGLLANNDKEVIYWQEISENLKSKIKGCMDIVESSYQHLPIHLQKCFLYFASFLEDQKVPVQKLIRLWIAENFVEASSTSKSIEMVAMDYLMDLISSNLVMVAKINSLGELKVVHIHDLVHEFSLVKAKNENFLLRINGVGELYSSRRSWLRRIGLVIFPNSGIRCKRVNILTPSRALLGEKFRFGRNINTLRFL…	GCA_000715075.2	Nicotiana tabacum	4097	Solanales	Solanaceae	Nicotiana	Nicotiana tabacum	Nicotiana_tabacum_Helixer_CM065993.1_001910.1_NL
Helixer_CM065993.1_000982.1	CHAIN	chain	1	1259	(R1)(CC)(NBARC)(LRR)	NLR	CC-NLR	BCNL	MSSNQFLSSKTRLFEHLQQLDNILYFPETFIDMVKFLKNEFKFLDIFFRLQSFTDEPNMLDVTQKIHSLFRDAAVEFSELHLANYCDFYNSVQNEIWLIKMEIKAKYSFPKISLPLSANKDGIAIPKFVTEFIHSMAENLPNLVKIDDSRSLLFVPETMEHVEVILKEVNLLHNFFCFVSERFVEPQSQHHVNFFTHVLAVAGYASTFFWLYLPDLAPEEINVLLSDFLRMRIKPIQPCIREIYVNVLQSLKATIQSGWYPNIQHEPAADTEASFVKIILHNLVELPANSNSSQRVALNDHLANLQEMLNLLRANIIHVPIRDLELLSVLRYIDTVIIDVGLLVYSLYKGEDEEKEDISLAEVNPAQVLDQLPGNIQHIISAVIYPTIRKAFQSKLPGI…	GCA_000715075.2	Nicotiana tabacum	4097	Solanales	Solanaceae	Nicotiana	Nicotiana tabacum	Nicotiana_tabacum_Helixer_CM065993.1_000982.1_BCNL
Helixer_CM065993.1_000984.1	CHAIN	chain	1	1230	(R1)(CC)(NBARC)(LRR)	NLR	CC-NLR	BCNL	MSSNQYLSSLNGLFEHLQQLDNISREIFQFFIQQFKFLDIFLSLQSFTDEPDMLDINQKVQALFQDALVDFSELHLAEYFDFCIFKVQNKIWLIKMEIRAKYSFPKISSLPLISAKKNGIAIPKFVMDFMDTVVEILRDLVDDPCSLLYYVPETKEHVEDVLKELKLLRTFVCFVSERFIEPQSQHLANFFTHVLAVTGHASMLVWLYFSSYGYENQDVAVLGEINVSLFLQMKFKPIQPSIRKIYIAVLQVLRSTIQSGQWCPNIQNHEHTADNEANFLETIQQDLAELPTNSNFSQSVTLKDQLVILKEMLDILRADIIHVPIRDLEVLLRDIDTFIIDVGLVVYSLYKGEEEEKDVMALGEVSPALVLDLLGNIQQIIITEKLMPIRKVFHSNYLP…	GCA_000715075.2	Nicotiana tabacum	4097	Solanales	Solanaceae	Nicotiana	Nicotiana tabacum	Nicotiana_tabacum_Helixer_CM065993.1_000984.1_BCNL
Helixer_CM065993.1_000985.1	CHAIN	chain	1	882	(R1)(CC)(NBARC)	NLR	CC-NLR	BCN	MSSNQYLSSKSHLFERLQQLDDILCLSKTSIDTIKLVKLEFKFLDIFLSLQSFTDERDMLDVTQKVQALFEDALVEFSGLHLAEYSDFCNFKIQYKIWLIKMEIRAKYSFPRISSLVSANKDDIAIPKYVTVFIDAAIDDLRDLMILGDHHLLLDVPETKKHTDHVLRELIFLQIFVYFVSERFIEPQRQHLNFFTHVLTVAGHASMLAWLYFSGHGHENQDVAQGEIMVLLFLQMKIKPLQPCIRKIYVDVLQSFKSTIQPGWYPNIRSDHAIDSEGSFVATILHNLVDLPTNSNSSRIVTLKDHLAIFQEMLNFLRVNIICVPIQDLQFLLRDIDTVVIDVGLLVYSLYEDEKEKEDKALGEVNPSLVIDLSGNIQRVNTVIYLTIRKTFQSNLPRI…	GCA_000715075.2	Nicotiana tabacum	4097	Solanales	Solanaceae	Nicotiana	Nicotiana tabacum	Nicotiana_tabacum_Helixer_CM065993.1_000985.1_BCN
Helixer_CM065993.1_000986.1	CHAIN	chain	1	886	(R1)(CC)(NBARC)	NLR	CC-NLR	BCN	MSSNQYLSSKNRLFERLQQLDHTFCFPEISTDTVRFFKREFKFLDIFLSLQSFIDEPNLIDVAQKVQALFQDALLDFSELHLAEYFDFCTFKPTRMVLIFLVFLTKFIDTVVENLRDLIDDPCLSLLYVPKTKEHIEDILKELKLLQNFLCFVSERFIEPQGQNHVNFFTHVLVVTSHASMLALMYFSSRGYESKDGALGEINVFLFLQMKLKPIQPSIRKIYISVLQVLKSTIQSGWSPNIQNHEHASDIEAKFLETIQHDLVELPTNSNSSQRVALKDHLEILKEMLDILRDGIMHVPIRDPELFLRDIDIGFLIYSLDNGEEEDEKEVMAPGEVNPTQVLDLSGNIQRIITTIRKVFQSNLPRIHGLGYVDVVLNNLKEFQSRHSNSLASVTNQLQ…	GCA_000715075.2	Nicotiana tabacum	4097	Solanales	Solanaceae	Nicotiana	Nicotiana tabacum	Nicotiana_tabacum_Helixer_CM065993.1_000986.1_BCN
Helixer_CM065993.1_001092.1	CHAIN	chain	1	865	(NBARC)(LRR)	NLR	CC-NLR or CCR-NLR or CCG10-NLR	NL	MEDVNIDESAPTPRPTTQVTEEEPVGLEDDAEEIIKLLTRGIRERDIVSIFGMPGLGKTTLAKKIFKDSSIVSHFDIRAWLTISQSYDVRELLRNIYKQVAGVKYNGDKESDIADMLRKCLMGKRYLIVLDDVWEVEAWDELRLCFPIGKQGSRIMLTTRLKHVAMEVKNCTDSYSPRFLTREASWKLLEKKAFQKETCPPEFQDVGVQIAEYCKGLPLTVVLIGGILAKKERNVSEWCEVANNLKSHFGAVESESNLAIQLSYCYLPDHLRRCLLTMGVFREDEKFGASKLMLLWMAEGLVQCSDDRGLEEVAEGYLIDIISSSLLMVSKTTFDGKVKYLQIHDLVRDFVLNKAKEEKFMQVIGTHNQYQPSYDEEHRVCIHLDHKLRHDLERFNNKV…	GCA_000715075.2	Nicotiana tabacum	4097	Solanales	Solanaceae	Nicotiana	Nicotiana tabacum	Nicotiana_tabacum_Helixer_CM065993.1_001092.1_NL
Helixer_CM065993.1_001091.1	CHAIN	chain	1	885	(NBARC)(LRR)	NLR	CC-NLR or CCR-NLR or CCG10-NLR	NL	MEDVNIDESAPTPRPTTQVTEEEPVGLEDDAEEIIKLLTRGIRERDIVSIFGMPGLGKTTLAKKIFKDSSIVSHFDIRAWLTISQSYDVRELLRNIYKQVAGVKYNGDKESDIADMLRKCLMGKRYLIVLDDVWEVEAWDELRLCFPIGKQGSRIMLTTRLKHVAMEVKNCTDPYSPRFLTREASWKLLEKKAFQKETCPPEFQDVGVQIAEYCKGLPLTVVLIGGILAKKERNVSEWCEVANNLKSHLGAVESESNLAIQLSYCYLPDHLKHCLLTMGVFREDEKFGASKLMLLWMAEGLVQCSDDRGLEEVAEGYLIDIISSSLLMVSKTTFDGKVKYLQIHDLVRDFVLNKAKEEKFMQVIGTHNQYQPSYDEEHRVCIHLDDKLRHDLERFNNKV…	GCA_000715075.2	Nicotiana tabacum	4097	Solanales	Solanaceae	Nicotiana	Nicotiana tabacum	Nicotiana_tabacum_Helixer_CM065993.1_001091.1_NL
Helixer_CM065994.1_000791.1	CHAIN	chain	1	553	(NBARC)(LRR)	NLR	CC-NLR or CCR-NLR or CCG10-NLR	NL	MVLFLQGILQFVLPLLQEGLFRFILGVFNPLPWQLTLTNTFVGMENVFNKVLNQLIGGNARELNVVSVVGMGGIGKSTLAGSIFRNPSVFYHFDVSSWVTVSQKYDVREMLLDVLSFGTPSLKAMYSNLSNDQLLEQVYRKLKGKRYLIVLDDIWSIEAWNLVIRSFSDDENGSRIMLTRLSEVAMSAGNGYTFNMPFLNLENSWKLLADKVFGIVVCPLRLESMGKQIAQQCQGLPLSLVVIAGLLPKISRTYKDWQKVLESMKSHEGSTSEQCLAILALSYNYLPCSLKACFLYMGAFPEDKEIHVDKLIKIWVAEGFLKPSSHKKLEEVAEECLEDLFSRSLIIVSRRRANGKIRSCRIHDLLRQLCLREGKSEKFFHVMTKSFEMSAECMEIEHR…	GCA_000715075.2	Nicotiana tabacum	4097	Solanales	Solanaceae	Nicotiana	Nicotiana tabacum	Nicotiana_tabacum_Helixer_CM065994.1_000791.1_NL
Helixer_CM065994.1_000793.1	CHAIN	chain	1	682	(CC)(NBARC)(LRR)	NLR	CC-NLR	CNL	MAYAVITSLMTTLEQVLQFNPTLIPENIRGPLDSLYETLVFLQTFLVDIGNRINDQEWLTFLERKIRDAAYKAEDTVDLCLRSIQVANTKNDKNNARCNLYDELKQIANVMDSIQGEVMKDVLDEEITLIGMEDDFNDIRDRLIGQARELNIVSIVGMGGMGKTTLARQVFSNPSVLFRFDVSSWVTISQEYEAREILINVLSFGTSDVTAVYHDKSYDQLLEHLYRKLKGKRYLIVMDDLWSIEAWDLVKRSFPDDNNGSRIMITTRLLEVADCADCPPQLEEIGKQMAKHCQGLPLSLVVIGGLLSKMNRTYEDWKKVAENVVSHVGSTTEHCLAILSLSYNWLPPSLKACFLYTGAFLEDAEIPADKLIRIWVAEGFLNTKSDKMLEDVAEESLED…	GCA_000715075.2	Nicotiana tabacum	4097	Solanales	Solanaceae	Nicotiana	Nicotiana tabacum	Nicotiana_tabacum_Helixer_CM065994.1_000793.1_CNL
Helixer_CM065994.1_001632.1	CHAIN	chain	1	931	(CC)(NBARC)(LRR)	NLR	CC-NLR	CNL	MLLYLLWQIKTNFLTLYTYPPHRPGPKNPIENSQENNLVLGNPLIHFMAHFQAFLEDTGNRINDQEALKLLEKKIRDAGYKAEDTFDLCLRRIHVANTEHDQNNARCKLYDELQQITEVMDSIRVGVMKFKNDRHNNQQDIKDLSAITSSPLRSSERVLDEENTLVGMEDDFKIIRDQLFGQTPELNVVSIVGMGSIGKSTLAKSLFNHPSVSRRFDISSWVTVSQAYDAKEMLLDVLSFGTPGGKAMYRNMSEDELLDQVHRKLKRKRYLIVLDDMWTIEAWDQVRRSFPDDENGSRIMITTRLLEVANCAGNDFPPHHMPFLSLEDGWKLLSLKVFANEDCPPQLEEVGKQIAKQCQGLALSVVVISGLLSKINRTYDDWQQIADNVNSHIGSTSQQ…	GCA_000715075.2	Nicotiana tabacum	4097	Solanales	Solanaceae	Nicotiana	Nicotiana tabacum	Nicotiana_tabacum_Helixer_CM065994.1_001632.1_CNL
Helixer_CM065994.1_001630.1	CHAIN	chain	1	884	(CC)(NBARC)(LRR)	NLR	CC-NLR	CNL	MAYAVITSILTTIEQVFQFNPRLISESRESIDSLYGTLSILQDFLEDTGNWINDQDALKLLEKKIRDAGYKAEDTIDCCLRRIHVADTDHEQNNARRKFYDELQEIIEAMDSIQGDVMKFKNVHKRIKDVPATTYLPPRSPGRVLDEENTLVGMEDVFNNIRDQLFGQTPALNVVSIVGMGGIGKSTLARSLFNHPSVSRRFDISSWVTVSQAYNAKEMLLDVLSFGILDGKAMYRNTSEDELLDQVRRKLKRKRYLIVLDNIWTIEAWDEVRRSFPDDENGSRIMITTRLLEVANCASNDFSPHHMPLLSLEDSWKLLSLKVFGNEDCPPQLEEVGNQIAKQCQGLALSIVVIAGLLSKINRTHDEWQQIADNVNSHIGSTSRQCLAILALSYNYLPC…	GCA_000715075.2	Nicotiana tabacum	4097	Solanales	Solanaceae	Nicotiana	Nicotiana tabacum	Nicotiana_tabacum_Helixer_CM065994.1_001630.1_CNL
Helixer_CM065994.1_001629.1	CHAIN	chain	1	775	(NBARC)(LRR)	NLR	CC-NLR or CCR-NLR or CCG10-NLR	NL	MDSIKGEVMKFKNVHKRIKDAPATTYLSSFSSGRVLDEENTLVGMDDVFNNIRDQLFGQTPALNVVSVVGMGGIGKSTLARSLFNHPSVSRRFDISSWVTVSQSYDAKEMLLDVLSFGTPDGKAMYRNTSEDELLDQVRRKLKRKRYLILLDDIWTIEAWDQVRRSFPDDENGSRIMITTRLLEVANCAGNDFPPHHMPFLSLEDSWKLLSLKVFGNEDCPPQLEEVGKQIAKQCQGLALSVVVIAGLPSKINRTYDDWQQIADNLNSHIGSTSQQCLAILALSYNYLPCSLKACFLYMGVFLEDAKIPTDTLIRIWVAEGFLKTICHKKPEEVAEECLEDLVSRSLIMVNSRGWVSGKIRSCRIHDLIRLLCLRKGKTEKFFHVINECYEVSSEGVES…	GCA_000715075.2	Nicotiana tabacum	4097	Solanales	Solanaceae	Nicotiana	Nicotiana tabacum	Nicotiana_tabacum_Helixer_CM065994.1_001629.1_NL
Helixer_CM065994.1_001623.1	CHAIN	chain	1	763	(NBARC)(LRR)	NLR	CC-NLR or CCR-NLR or CCG10-NLR	NL	MENVNINEIATPSTQETEEEPVGLEDDAEKIIKLLTRGIRERDIVSIFGMPGLGKTTLAKKIFKDSSIVSHFDVRAWVTISQSYDVRELLRDIYKQVTGVKYNGDKKSDIADMLRKCLIGKRYLIVLDDVWEVKAWDELRLCFPIGRQGSRIMLTTRLEHVAMEVEHCTNPYSPRFLTREASWKLLVKKAFQKETCPPEFENVGVQIAEYCKGLPLTIVLIGGILAKKERNVSEWCEVANNLKSHLGAVESESNLALQLSYRYLPDHLRHCLLTMGVFREDEKIGASKLMLLWMAEGLVQCSDERGLEAVAEAYLTDIISSSLLMISKTAFDGKVKYLQIHDVVRDFVLNKTKEEKFMQVIGTNNQYQPSYDEEHRVCIHLDHKLRRDLQRFNNEVDRF…	GCA_000715075.2	Nicotiana tabacum	4097	Solanales	Solanaceae	Nicotiana	Nicotiana tabacum	Nicotiana_tabacum_Helixer_CM065994.1_001623.1_NL
Helixer_CM065994.1_001622.1	CHAIN	chain	1	842	(NBARC)(LRR)	NLR	CC-NLR or CCR-NLR or CCG10-NLR	NL	MENVNINEIATPSTQETEEEPVGLEDDAEKIIKLLTRGIRERDIVSIFGMPGLGKTTLAKKIFKDSSIVSHFDVRAWVTISQSYDVRELLRDIYKQVTGVKYNGDKKSDIADMLRKCLIGKRYLIVLDDVWEVKAWDELRLCFPIGRQGSRIMLTTRLEHVAMEVEHCTNPYSPRFLTREASWKLLVKKAFQKETCPPEFENVGVQIAEYCKGLPLTIVLIGGILAKKERNVSEWCEVANNLKSHLGAVESESNLALQLSYRYLPDHLRHCLLTMGVFREDEKIGASKLMLLWMAEGLVQCSDERGLEAVAEAYLTDIISSSLLMISKTAFDGKVKYLQIHDVVRDFVLNKTKEEKFMQVIGTNNQYQPSYDEEHRVCIHLDHKLRRDLQRFNNEVDRF…	GCA_000715075.2	Nicotiana tabacum	4097	Solanales	Solanaceae	Nicotiana	Nicotiana tabacum	Nicotiana_tabacum_Helixer_CM065994.1_001622.1_NL
Helixer_CM065994.1_000804.1	CHAIN	chain	1	675	(NBARC)(LRR)	NLR	CC-NLR or CCR-NLR or CCG10-NLR	NL	MAGLGKSTLAIKIYNDSKISYEFFSNIWVYVGQNYKLKEVLLSILKSYTKQMNIYQDKNENELCKIICDFVSKGGKCLIVLDDVCNPEVVDSVMKAFPKNKKGHRIMMTTQKRVFGNRSCHRDLVAHGKTIAEKCSGVPLAVVVIAGALRGRTSEGEWQIVEQNVGKYLIDQNNPTSNCLKFVEMSYSRLPEDMKACFLYCSAFPQGFEIPAWKLIRLWISEGLIISNLPGSTLENIAEYILNNLVNRNLLIILEKKADGKIKTCRLHDMLHMFCKLKATDESLFQEVGEKPDQVGLGIPEQDTCRRLCIQLSILDDFISTRPMTEHTRSFLCFSSKQKKTIELTTGNIRNLHKAFPLIRVLEVERIKFGFSKEFNALFHLRYIAISGDFESIPQAFGK…	GCA_000715075.2	Nicotiana tabacum	4097	Solanales	Solanaceae	Nicotiana	Nicotiana tabacum	Nicotiana_tabacum_Helixer_CM065994.1_000804.1_NL
Helixer_CM065994.1_000806.1	CHAIN	chain	1	880	(CC)(NBARC)(LRR)	NLR	CC-NLR	CNL	MADAVVNFLAENLLQLLTDNVKLIGGAKGELENLLKEVQHLKGFLDDAAKLPSDSEQWKVLVEEIHKTVHKAEDAIDKFLVQAKLHQEKSKMGRFFNVSHLATVRNLAAEINGILGQVKELRKNNQALQARPVVELPKKGSQEVTQGPSLEDDEVVGFDEEANKVIKRLVEGSEDLDIIPVVGMPGLGKTTLARKIYNDPQLSYEFFGVHWVYVGQSYKIKDVFLNILKFFTRRTEDYQHEDENALAKVIASFIKKGGRCLICLDDVWEIKVIDYVKKVFPENEKGHRVMMTTRDNVLATYANPDPHDLKFLTPKESFELLVKRVFGKKSCPNDLVGHGESIARKCGGVPLAVVVIAGALRGRPNTNDWIRVEKNVPQHLYGNNEESCLKFVEMSYDRL…	GCA_000715075.2	Nicotiana tabacum	4097	Solanales	Solanaceae	Nicotiana	Nicotiana tabacum	Nicotiana_tabacum_Helixer_CM065994.1_000806.1_CNL
Helixer_CM065994.1_001619.1	CHAIN	chain	1	865	(CC)(NBARC)(LRR)	NLR	CC-NLR	CNL	MKNSTSNLLYMQLLYMADAVVNFLVENLLQLVTNNVKLISGVEKEFQNLLEEVRRLKAFLDDAAKYHSDSSLWKQLVRDIRITVHRAEDVIDKFLVQAKLHQEKNKVKRSFDLCHVRKVWDLAKDIEAIHQNVKEFRQNNQKAFQPKPMLDLPQRVTREPQRYSRSSNIASDTLLEYKEVVGFDYEAEYVIKRLVKGSKDLEFVPIVGMAGIGKTTLARKVCSHSQISNNFSKKIWVYVGRSYELKGILSKILQSLTERIEEFRYKDVNELAEVICDFMAKEGGRYLFVLDDVWAKELVVVDLVKRILQENNRGHRIMMTTRDEYVASYASEHPHRLKYLSDEESFQLLEKRAFGNERCPDELVELGKSIATKCSGLPLAVELSAGALRSRPNKNYWER…	GCA_000715075.2	Nicotiana tabacum	4097	Solanales	Solanaceae	Nicotiana	Nicotiana tabacum	Nicotiana_tabacum_Helixer_CM065994.1_001619.1_CNL
Helixer_CM065994.1_001593.1	CHAIN	chain	1	942	(R1)(CC)(NBARC)	NLR	CC-NLR	BCN	MSSVPTDIRDSVLALQGIENEHDLIASQKDRIKAIKTELWFLKTFLDWKGKQNRKKLMALQKHVKPLMKSVGDDLRDLFKSIWCRKDEPDQLDTITTDVLKKIRLSKPDIRVYYSYPEIPGASSLTHELVVEFINNVVWNLRDLLIARLGELLAMPDDSDNIYFQVKDQMKVLVKELTVLKKFVCFLGTIYSPELESCWKAFLSHAEVVATNAATVCFFYLPDSDEDKSVALRIANSLIDCCRKGLSLLSHRFATSTLMSRLSGSPPMSSTTLLTLDKDQTETLPDQLKSSRIILNELSLINSIQDEMRNRFFTRLENVAVDAGLVIYSLYDSSKDKEHQKQELIVLADTVQLVKTQVNRDIREWVQSHLPKNDSLGSINFLMESLKGLICCPADSLTS…	GCA_000715075.2	Nicotiana tabacum	4097	Solanales	Solanaceae	Nicotiana	Nicotiana tabacum	Nicotiana_tabacum_Helixer_CM065994.1_001593.1_BCN
Helixer_CM065994.1_000825.1	CHAIN	chain	1	802	(CC)(NBARC)(LRR)	NLR	CC-NLR	CNL	MRIHFFRRVEILVIDAGLIVYSLYDSRKSKEDRNQDLFLLADKIQLVKKQIYLDIREGIQPHLPKNDVLGFFVFLLNGLKELLSSHADSLASVQNELDVVHEELQLLQPFLEDVARQRHNKPEELQNLAERVIDKAYEVEYIVDSFVVRDIPHTYLTVWLSEIIWEIKLIKTELTKSSVKNMTIASSSADEELIGFDDVRETIRGQLVRVSPELDVVSIVGMAGTGKTTLARSFNKNDSHFDFWGECRVSQVYTRKDLLLSILSSNCDPTEISKEADDELADRLRKLLLTKRYLLIIDDVWEVKAWDDLILCFPDARNGSRIILTTRLQKVSVYAKRVTEPHFLRPLNEQESWLLLQKRVFGKEICPEQLKEVGEKIAKKCDGLPLSIVLVAGLLTKMD…	GCA_000715075.2	Nicotiana tabacum	4097	Solanales	Solanaceae	Nicotiana	Nicotiana tabacum	Nicotiana_tabacum_Helixer_CM065994.1_000825.1_CNL
Helixer_CM065994.1_001548.1	CHAIN	chain	1	1084	(CC)(NBARC)(LRR)	NLR	CC-NLR	CNL	MPQVSLKRSIIIRYIDDLMDGLKRIKNEEQIVSKLAEIEKLIMELMFLRIRVQIGNSKLDHLASRLLKDIKSYVSSKNDYLPSAAMTDKQMFEYLDSLLSSLYSLRLPRCCAKLILPLMNEYRVLLEVCTHLRGFSELKIKGCIWNKTIEYLSPQFQHTADRVRQFCLDLWTNEKCNEKEEEVVMVVEDKEDDSDEEDVGAGAGAGDNDENYCCKFASLLFEIIPVELEVLYICSTKLKDSTSTEVKGFVKQLLEATPQILGRYLILLKGRMAGAMAVNAPIQSINVMMEFLLIFFTDISREMSILVRKLEESSSNEENFAAPYFLQQIEQIKGDLKIHLKAPDSSQLCFPMGAGILFMDLLLRHLNNLFNSNASTVALILKQEIEIVKEDLEFLRSFF…	GCA_000715075.2	Nicotiana tabacum	4097	Solanales	Solanaceae	Nicotiana	Nicotiana tabacum	Nicotiana_tabacum_Helixer_CM065994.1_001548.1_CNL
Helixer_CM065994.1_000870.1	CHAIN	chain	1	760	(NBARC)(LRR)	NLR	CC-NLR or CCR-NLR or CCG10-NLR	NL	MVQNNCPGHYLFTSQTYLVIKSSLQYIKLIVRHVYLEFLLMISLHYISSIFSYPIHLIVSKGPSLENNEVVGFDEEAKKVIERLVEGSECLDVIPVVGMPGLGKTTLARKIYHDPKIPDEFFYCIWVFVGQSYIKKDILFNILKGFTKRIEEFQDMDETEIAEEICDSVDKSGGKCLIVLADVWDSDIVDFVKTVFPENNRGHRIMATTRYIHVATAVNADPHNLKFLTQKESFQLLEKRAFGKSRCPVELKEHEEGIVEKCSGVPLTIVVIAGALRGRTNDSDWRVVKENVGKYLIEKDEHQRCLKIVGLSYNHLPQDRKACFLHFGAFPQGFDIPAWKLIRLWIAEGLIMANLPGSEIEEIAECHLNDFANRNLVMVMEKRCNGQIKTCRVHDMLHE…	GCA_000715075.2	Nicotiana tabacum	4097	Solanales	Solanaceae	Nicotiana	Nicotiana tabacum	Nicotiana_tabacum_Helixer_CM065994.1_000870.1_NL
Helixer_CM065994.1_001537.1	CHAIN	chain	1	516	(NBARC)(LRR)	NLR	UNDETERMINED	NL	MPGLGKTTLARKIYNDPKIPYEFFSCIWVFVGQSYIKRDIFINILKGFTKRNEEFQDKNETEIAEEIRYHVANGGKCLVILDDVWETGVVDFESFQLLEKRAFGDSHCPIELVEHGEGIVEKCSGVPLTIVVIAGALRGRTSEIDWRVAKENVGKHLIEQDNLKRCLKIVGLSYNHLPQDRKACFMYFGAFPRGFDIPWKLIRLWIAEGLIMSNLPGSEIEEIADYYLIDFANRNLMMVIAKRSSGQIKAWSWTLNASNLYSQGILPAIPLELTYGTCHGCAICTPTNLQSFPPPTTSTSSCLQTLSLVAPESCKEDVLAKASNLKKLSIKGNMATFLETSKGEFSNFLVLERLESLTLLNDYLSRALHLPSALFVYLPKLKKLTLSKTRFEWNEANRL…	GCA_000715075.2	Nicotiana tabacum	4097	Solanales	Solanaceae	Nicotiana	Nicotiana tabacum	Nicotiana_tabacum_Helixer_CM065994.1_001537.1_NL
Helixer_CM065994.1_001477.1	CHAIN	chain	1	897	(CC)(NBARC)(LRR)	NLR	CC-NLR	CNL	MAATVVSSLVEKLQLLINEEVKLITGAVKEEFQRLLEQVERLQDSVGGIISKKESDSKRLKNLEKVIRSIVYEIEDEIDEFLLQAKLQQEKNLFGIKCLDFDRGDRVQDLSSKIDSILDRINRFIHGKNHPDAKRVLIEDMRREARDVLPRKDGPSVEPQDAWLENNEVVRNNEVVGLDEEANIVIHRLVEGTNELDVIPIVGMFGLGKTTLAMKVYHDSRILYEFFFVIWIYVGQSYNLKDIFLKILRCFMRRLEDYHDKDVNELAQIIHDFVAKGGRCLIVLDDVWDSQVVNSLVSVFPKNNKGHRIMMTTRDLSVAKCCSQNPHDMKFLSDYESFELLNGIIFGEERCPVELEGFVKSIARKCSGVPLAILTIAGTLLRCTKVSDWQRVEKKVEQH…	GCA_000715075.2	Nicotiana tabacum	4097	Solanales	Solanaceae	Nicotiana	Nicotiana tabacum	Nicotiana_tabacum_Helixer_CM065994.1_001477.1_CNL
Helixer_CM065994.1_001476.1	CHAIN	chain	1	895	(CC)(NBARC)(LRR)	NLR	CC-NLR	CNL	MEHILVKSLLEKLLKLSREDANLIAGAETEFRLLRELVELVNACLIEVAEMRRTHQLREDLSMRIITAVYRCEDGIDNFLVHQLKNKWPKFVDSDRGRRIIENLLVKIDGLLDTMMPQSSARAQSLPSSQKYILISNTLRDVKPTKVLERWMIEIKQSNPFHYVPREMEGPESEDDEVIGFDEEAEVVIKRLLGGSGGYHDVIVPIVGVVGQGKSTLARKIYHDTRMSHEFFSCYWITVGHLGKVKDICLSFLKGLITTRRWEQYEDMNENELEKIILGILEEESRRLIVLDDVRTTDVVDFFRRIFGKDGKGHRILMTTRHVAISQYANSHPHYLKFLTPDESFELLKMKVFGRRSCPDELIELGKRMAKKCRGIPILVVIIAGALRGWRSQIEWQIF…	GCA_000715075.2	Nicotiana tabacum	4097	Solanales	Solanaceae	Nicotiana	Nicotiana tabacum	Nicotiana_tabacum_Helixer_CM065994.1_001476.1_CNL
Helixer_CM065994.1_001289.1	CHAIN	chain	1	905	(CC)(NBARC)(LRR)	NLR	CC-NLR	CNL	MAEKILVAAVSPAATKAVNFLVDSVSKLLIENCKLIEGAEGDFKRLLREIEPLNELLAADYAEVKSNSMINSDKFFQNIQRTAYKAEDAIDKFLVQKMIDQDKTIAKFLPFYKWINNWKMAPEFKEILEEMGEIRQLSQQAFQKSTQTTQHPDKSASDAQETQGPAEEDIEVVGFDEPANEVMKRLREGSEDLDVVPIVGMPGLGKTTLARKVYNDDYIDDHFYKRIWVYVGQSYKLKNILLDILKEFAPRTEEFKDKNEDQLTEVIRNFVVEGGKYLIVLDDVWEAEVVAFVKKVFPNKKGRCDRIMVTTRLDRVANAKGAVPHVLEPLSPVESFELLENRVFGKTNKCPIELKEYGEKIVKHCGGVPLAIVVIAGALGGCMDESEWRVVEKNVGKHL…	GCA_000715075.2	Nicotiana tabacum	4097	Solanales	Solanaceae	Nicotiana	Nicotiana tabacum	Nicotiana_tabacum_Helixer_CM065994.1_001289.1_CNL
Helixer_CM065994.1_001146.1	CHAIN	chain	1	898	(CC)(NBARC)(LRR)	NLR	CC-NLR	CNL	MAAYAALTSLLGTIDQLLQSNLSGLQENHKRHLKSLKEKFGSLQASFGNVDGEPTKEMQARIKDVARDTEDEVESLVKQLMEQDELLQVESCAKLAKISQQATQEIDSFKEELIKQENNNLQGESSSTSGSSSPRLDASILENDMEGYNVERGSMVQQLTRRSGSDQREVFSVVGMPGIGKSTFAKTIFLHPSIRRVFHIRGWITVSKDYDLRKMLLVLLDAIGKKDPVDAKIDIGKLAERLKNGLKRERYLIVVDDIWSKEAWIRIAQWFPDSGNKSRILLTSRDKEVAEYASFPRSCFQMRPLNTNESQNLFYRKTFAKNDNPGSAFKEVAEEVAKNCKGLPLMITAVAGILSSKSTLGEWNTVAQSVSSLVNDDAYQQCLKVLALSYNHLPSHVKA…	GCA_000715075.2	Nicotiana tabacum	4097	Solanales	Solanaceae	Nicotiana	Nicotiana tabacum	Nicotiana_tabacum_Helixer_CM065994.1_001146.1_CNL
Helixer_CM065995.1_003350.1	CHAIN	chain	1	890	(CC)(NBARC)(LRR)	NLR	CC-NLR	CNL	MSDGPMFMHLLLRHLNDLLNSNTYLVALIKEEIKVVKEDLEFISSFFGNVEQELYKDLCARVLDMAYETNDVIDSIIVRDNGLLHLIFSLPFAIEKIKLIKEEVSNLFEKVPKNMGVIVVNSPNKPVERKSSIAGKIIVGFKEETYLIIRKLTSEPKTLDVISITGMPGSGKTTLAYKVYNDKSVSSHFDIRAWCTVDQKYDEIELLEKLFNQVTGSASKYRDNIDVANELRKHLFGKRYLIVLDDLWDTATWEDLIRLFPEAEKGSRIILTTREKKVALHAQRQSDPLDLRLLRLEESMELLEKRVFGKESFPEELLDVGKEIVQNCKGLPLVVDLIAGVIAGKEKKKSVWIEVRNNLHSFIFKNEVDVTKVIKLSYDHLPDHLKPCLIHLASYPKDQ…	GCA_000715075.2	Nicotiana tabacum	4097	Solanales	Solanaceae	Nicotiana	Nicotiana tabacum	Nicotiana_tabacum_Helixer_CM065995.1_003350.1_CNL
Helixer_CM065995.1_000074.1	CHAIN	chain	1	1405	(JAC)(CC)(NBARC)(LRR)	NLR	CC-NLR	OCNL	MKGREGTVTTMERGKEIEGEREKGKAIKLSGNQVSYDQADSILLEPWGGTGGSEWNYMLKSPIKEILIAHGDVIDSIMFKTIIEQGTTIDSPKFGGDGGQRDKVVIEATPLEYLTGIKGTFGRFYHHSVIKSLCFITNAKNYGPFGCEAGGTPFSLVMKEGVAIVGFHGRSGLYLDAIGVYLQKLAPPTSAKEPMVEDIEIRDVCCDYSHLHIITSTSVSSLNTSANEPEAKNIEANERMVEEIEIHDVSFSTLRKDTLNVLDFIESLKNEEIQKAVDVDLTEKMVLELDFLLLNLHHLSKYHAEQLSPFMTEYEILQNVCGNIRDFHKLIVNGCVGHEIVEYVLPQFQLMAERVGRFLWPNQIGGHSRLFKLEHLFFEIIPTQLEVMHICFTNLNAST…	GCA_000715075.2	Nicotiana tabacum	4097	Solanales	Solanaceae	Nicotiana	Nicotiana tabacum	Nicotiana_tabacum_Helixer_CM065995.1_000074.1_OCNL
Helixer_CM065995.1_000075.1	CHAIN	chain	1	2023	(JAC)(JAC)(JAC)(JAC)(CC)(NBARC)(LRR)	NLR	CC-NLR	OCNL	MERGKQIDGEREKGKLANFEMKGNQVSYDQADSILVEPWGGTGGSEWYYKLKNPIKEILIAHGDCIESIMFRTVTKQGTTIDSPKFGRDGGRKDKVVIEATPLEYLTGIKGTFGRCGSYSVIKSLCFITNTKNYGPFGSEAGTPFSLVIKEGGAIVGFHGRCGAYLDAIGVYLQKLTPPTLSKEPEAKNIEPNKPVVEDIEIYDIMERGKQTDGEREKVELAYLEVKGNRVSYDQADSILVEPWGGAGGSEWYYKLKSPIKKIWITHGDCIKSIMFRTINEQGTTIDSPNFGWGGGRRDKVVIEATPLEYLTGIKGTFGRCGSYSVIKSLCFITNAKNYGPFGCEAGTPFSLVMKEGGAIVGFHGRCGAYLDAIGVYLRKLTPPTLSKEPEAKNIEPNE…	GCA_000715075.2	Nicotiana tabacum	4097	Solanales	Solanaceae	Nicotiana	Nicotiana tabacum	Nicotiana_tabacum_Helixer_CM065995.1_000075.1_OCNL
Helixer_CM065995.1_000081.1	CHAIN	chain	1	1400	(JAC)(CC)(NBARC)(LRR)	NLR	CC-NLR	OCNL	MLLSSVSLYSYFFLLIMFIHQIMERGKQIDREREKGELANFEGYQVSYDQADSILMEPWGGNTGESKWNYKLKSPIKEILIAHGDIIDSIMFRTVTEQGTTIDSTKFGGDGGRIDKVVIEATSLEYLKGIKGTFGYYYGHSVIKSLCFITNAKNYGPFGCEAGGIPFSLVMKEGVAIVGFHGRSRLYLNAIGVYLQKLAPPTSAKEPMVEDIEIRDVCCDYSLLRLITFTSISSPHTSTNEPMVEDIEIHDVSFSTLRKDTLNVLDFIESLKNEEIQKAVDVDLTEKLILELDFLLLNLHHLSKQTSPFMTEYEILQNVCGNIRDFHERIVNGCVGHEIVKYVLPQFQLMAERVGRFLWPNQIGGHSRLFKLEHLFFEIIPTQLEVMHICFTNLKASAS…	GCA_000715075.2	Nicotiana tabacum	4097	Solanales	Solanaceae	Nicotiana	Nicotiana tabacum	Nicotiana_tabacum_Helixer_CM065995.1_000081.1_OCNL
Helixer_CM065995.1_003306.1	CHAIN	chain	1	1951	(JAC)(JAC)(JAC)(JAC)(CC)(NBARC)(LRR)	NLR	CC-NLR	OCNL	MFWTVTEQGTTIDSPKFGGDGGRRDKVVIETTPLEYLTCIKGTFGYCGSYSVIKSLCFITNAKNYGPFGSQAGTPFSLVMKEGGAIVGFHGHCGAYLDAIGVYLQKLTPPTLSKELPEAKNSEPNEHVVEEIEIHDENQVNYDQANSILVEPWGGNTGGSEWNYKLKSPIKEILIAHGDFIHSIMFRTITEQATIIDSPMFGGDGGRRDKLQVVIKASPTEYLTCIKGTFRRCGIHLVINSLCFITNAKNYGPFGSEDGGTPFSFVMKEGGAIEGFHGRCGAYLDAIGVYLQKLTSPTSAQEPEDETIEPNEPMVEEIIKIHDGSGSGDHKKGKITKNESKLPTMGNQMSYDQADSILVEPWGGTGGSEWNYKLKSPIKEILIAHGGCIDSIMFRTITE…	GCA_000715075.2	Nicotiana tabacum	4097	Solanales	Solanaceae	Nicotiana	Nicotiana tabacum	Nicotiana_tabacum_Helixer_CM065995.1_003306.1_OCNL
Helixer_CM065995.1_003304.1	CHAIN	chain	1	1775	(JAC)(JAC)(JAC)(CC)(NBARC)(LRR)	NLR	CC-NLR	OCNL	MVVIEAASLEYLTGIKGTFGHCGNYLVIKSLCFVTNARNYGPFGSEIGNPFSLVMKEGGAIVGFHGRCGAYLDAIGVYLQKLAPPTLSKEHEAKNIEPNEPVVEEIEIHDGNQVSYDQANSILVEAWGGNTGGSEWNYKLKSPIKEILIAHGDVIDSIMFRTITEQGTTMDSPKFGGNGGRREKVVIKAPPLEYLTGIKGTFRHYGSHLVINSLCFITNAKNYGPFGSEAGGTPFSFVMKEGGAIEGFHGRCGAYLDAIGIYLQKLTPPASAKEPEDKTIEPNEPMVEEIIETHDGSGSGDHKKGKITKNESKLPTMGNQVSYDQADSILVEPWRGNIGGSEWNYKLKSPIKEILIGHGDFIDSIIFRTITEQGTTIDSPKFGGNGGRIDKVVIEATSL…	GCA_000715075.2	Nicotiana tabacum	4097	Solanales	Solanaceae	Nicotiana	Nicotiana tabacum	Nicotiana_tabacum_Helixer_CM065995.1_003304.1_OCNL
Helixer_CM065995.1_003302.1	CHAIN	chain	1	1229	(JAC)(CC)(NBARC)(LRR)	NLR	CC-NLR	OCNL	MPNHFFVIFLPNINDLVPLSPYLFTRIFNFLSQVVGLLPYISDFSSSTSIKKIMERGKQIDGEREKGELANFEGYQVSYDQADSILVEPWGGNTGESEWNYKLKSPIKEILIAHGDIIDSIMFRTVTEQGTTIDSAKFGGDGGRRNKVVIEATSLEYLKGIKGTFGQLWTIWKLAPPTSAKEPMVEDIEIRDVYIEIHDILTEKLILELDFLLLNLHHLSKYHAEQLSPFMTEYEILQNVCGNIRDFHELIVNGCVGHEIVEYVLPQFQLMAERVGRFLWPYQIGGHSRLFKLEHLFLEIIPTQLEVMHICFTNLNASTSAEVGHFIKQLLETSPDILREYLIHLQDHMINVITASTPGARNIHIMVEFLLIILTDVPKDFIHNGKLFEFLARVGALTR…	GCA_000715075.2	Nicotiana tabacum	4097	Solanales	Solanaceae	Nicotiana	Nicotiana tabacum	Nicotiana_tabacum_Helixer_CM065995.1_003302.1_OCNL
Helixer_CM065995.1_003300.1	CHAIN	chain	1	1416	(JAC)(CC)(NBARC)(LRR)	NLR	CC-NLR	OCNL	MAFFSFFVFFLLIRFYASDLENMKGREGTVTTMERGKEIEGEREKGKAIKLSGNQVSYDQADSILLEPWGGTGGSEWNYMLKSPIKEILIAHGDVIDSIMFKTIIEQGTTIDSPKFGGDGGQRDKVVIEATPLEYLTGIKGTFGRFYDHSVIKSLCFITNAKNYGPFGCEAGGTPFSLVMKEGVAIVGFHGRSGLYLDAIGVYLQKLAPPTSAKEPMVEDIEICDVCCDYSHLHIITSTSVSSLNTSANEPEAKNIEANERMVSFSTLRKDTLNVLDFIESLKNEEIQKAVDVDLTEKMVLELDFLLLNLHHLSKYHAEQLSPFMTEYEILQNVCGNIRDFHELIVNGCVGHEIVEYVLPQFQLMAERVGRFLWPNQIGGHSRLFKLEHLFFEIIPTQL…	GCA_000715075.2	Nicotiana tabacum	4097	Solanales	Solanaceae	Nicotiana	Nicotiana tabacum	Nicotiana_tabacum_Helixer_CM065995.1_003300.1_OCNL
Helixer_CM065995.1_003286.1	CHAIN	chain	1	971	(JAC)(CC)(NBARC)(LRR)	NLR	CC-NLR	OCNL	MYEKGNQVSYDQADSILVEPWGGTGGSEWNYMLKSPIKEILIAHGDCIDSIMFRTVTEQGTTIDSPKFGADGGRRDKVVIEATPLEYLTGIKGTFGRCGSHSVIKSLCFITNAKNYGPFGSEAGGTPFSLVMREGGAIVGFHGRCGAYLDAIGVYLQKLTPPVSAKEPAVEDTETREVSFSTLRKDTLNVLDFIESLKNEKNQKVVDVDLTEKLKLELDFLLLNLHHLSKYRAEQLSLFMTEYEILQNVCGNIRDFHKLIVNGCVGHEIVEYALPQFQLMGERVGLFLWHNRIGGHSRLFKLAHLFVEIILTQLEVMHICFTNLKASTSAEVGRFIQQLLETSPDILRGYLIHLQDHMVNVITASTSRTRDMHVMIEFLLIVLTDMPKEFIHHDKLFDL…	GCA_000715075.2	Nicotiana tabacum	4097	Solanales	Solanaceae	Nicotiana	Nicotiana tabacum	Nicotiana_tabacum_Helixer_CM065995.1_003286.1_OCNL
Helixer_CM065995.1_003282.1	CHAIN	chain	1	1996	(JAC)(JAC)(JAC)(JAC)(CC)(NBARC)(LRR)	NLR	CC-NLR	OCNL	MGNQVSYDQADSILVEPWGGIGGSEWYYKLKSPIKEILIADGDCIESIIFWTVTEQGTTIDSPKFGGDGGRRDKVVIEATPLEYLTCIKGTFGYCGSYSVIKSLCFITNAKNYGPFGSQAGTPFSLVMKEGGAIVGFHGRCGAYLDAIGVYLQKLTPPTLSKELPEAKNNEPNEHVVEEIEIHDENQVNYDQANSILVEPWGGNTGGSEWNYKLKSPIKEILIAHGDFIHSIMFKTITEQATIIDSPMFGGDGGRRDKVVIKASPTEYLTCIKGTFRRCGIHLVINSLCFITNAKNYGPFGSEDGGTPFSFVMKEGGAIEGFHGRCGAYLDAIGVYLQKLTSPTTAQEPEDETIEPNEPMVEEIIKIHDGSGSGDHKRGKITKNESKLPAMGNQMSYDQ…	GCA_000715075.2	Nicotiana tabacum	4097	Solanales	Solanaceae	Nicotiana	Nicotiana tabacum	Nicotiana_tabacum_Helixer_CM065995.1_003282.1_OCNL
Helixer_CM065995.1_003213.1	CHAIN	chain	1	875	(CC)(NBARC)(LRR)	NLR	CC-NLR	CNL	MAAYAALNSVMGTIEQLLTSNLSCLQGHKQHLKLLYEKFGSLQESLENIDGEPTTDLQVKVKGVAYEAEDEVESLRFGKFCQQATQEIDYVKAQLIKQKENENLQAGNSSTDGSSSLRPHASILEDDMVGHTIERDRIINKLKRRSNKLEVISVVGMAGIGKSTLAKDIFQDTSIKQYFHIRKWITVSENCNFRKMLLDLLQDSTAKKEELDKKTDGDLAGIFQNSLKVERYLIIVDDIWSKEAWDRMIHWFPDCENNSRLVLTSRDQLVADHASSPEDVIRMHLLEPDKSWDLFHQKVFAKRDYPGEFKEVGRYVVKECKGLPLMITAVAGILSSKSTLDEWKKVAKNMSSLVNSDDYQRCLEVVDLSYNHLPSHMKACFLHFGVFPKAIEISVNKLI…	GCA_000715075.2	Nicotiana tabacum	4097	Solanales	Solanaceae	Nicotiana	Nicotiana tabacum	Nicotiana_tabacum_Helixer_CM065995.1_003213.1_CNL
Helixer_CM065995.1_000170.1	CHAIN	chain	1	889	(CC)(NBARC)(LRR)	NLR	CC-NLR	CNL	MDQAVVDALLPMVTKAVNFLVETLVNVVRQNKELIKGAEGDFHSLLDEAQGLNASLAADYADLNKNSNPTKWNELSLKILRTAYKAEDSIDKFLVQAKIDQDNTLKTLFPVDKVVDRWTKLPEINKILTELREIRQESQQAIQESPQTGLQPENSSTAQQTQGSALEDHEVIGFDESAEKVRKLLVEGSEDLEVASIVGMPGLGKTTLARKVYHDSKIFFVFFKRVWVYVGQSYVEKDIFLNIHKELNLSSEGVQDKSEEQLAKEIHDCVIKEGRYLIVLDDVWEAKAVDFVKTAFPDKKGRHRILMTTREKQATPVSAYLHDLKFLKDPESFELLEKRVFGKRKKFPIQLVGHGEKILESCSGVPLAIVVIAGVLSSCSEEIEWQLVEENVGQYLVKK…	GCA_000715075.2	Nicotiana tabacum	4097	Solanales	Solanaceae	Nicotiana	Nicotiana tabacum	Nicotiana_tabacum_Helixer_CM065995.1_000170.1_CNL
Helixer_CM065995.1_003211.1	CHAIN	chain	1	890	(CC)(NBARC)(LRR)	NLR	CC-NLR	CNL	MDPAVVVALLPMVIKAVSFMVETLVNVVRQNKELIKGAEGDFHSLLDEAQGLNASLAADYAELNKNNNPTKWDELSLKILRTAYKAEDSIDKFLVQAKIDQDNTLKKLFPIDKVVDRWTKLPEINKILTELREIRQEIQQAVQESPQTGLQPENSSTAQQTQGSALEDHEVIGFDESAEKVRKRLVEGSEDLEVASIVGMPGLGKTTLARKVYHDPVISFEFFKRIWVYVGPSYVEKDIFLNIHKGLELSSEGVQDKNGEQLAKEIHDFVIKGGRYLIVLDDVWKAKAVNFVKTAFPDKKGRHRILMTTREKQVATPVSAYLHDLKFLEDPESFELLEKRVFGKRKKFPIQLVGHGEKILESCSGVPLAIVVIAGVLSSCSEEIEWQLVEENVGQYLVK…	GCA_000715075.2	Nicotiana tabacum	4097	Solanales	Solanaceae	Nicotiana	Nicotiana tabacum	Nicotiana_tabacum_Helixer_CM065995.1_003211.1_CNL
Helixer_CM065995.1_002015.1	CHAIN	chain	1	727	(NBARC)(LRR)	NLR	CC-NLR or CCR-NLR or CCG10-NLR	NL	MLPTTIELSSLSMVGIEKEEQVAMDNILGGTDQLGVISIIGIPGLGKTTLAKKLYTHENIVNRFDVRSWCCVSQIYDKKRLLLELLGYEFERHVEIERSEDELVLQVQKCLEKRRYLIVIDDVWSTAIWDDLVSFFPDNNKKSRIIVTTRLDHELLSSSVKMFCYTHHLSFLTEDKSWLLLQKTVFKEEISCPQELEEIGKEIAKNCAGLPIAIILIGSLLARLDKKRGYWTKVAKRLSASAKVAGEAEWYMDIIESNYKHLPHHLKPCFLYFGLFLEDEEVSVKKLIRMWVAEGFVQSNEVKIAEHIAMDYLIDLIASNLVMVAQRFPLGGIKSVRLHDLVLDFCLSKAKEENFLLKVDRSSTTNSSSGIQRVLVCSKLHHFIKWLRPTQRIHSLRLY…	GCA_000715075.2	Nicotiana tabacum	4097	Solanales	Solanaceae	Nicotiana	Nicotiana tabacum	Nicotiana_tabacum_Helixer_CM065995.1_002015.1_NL
Helixer_CM065996.1_000146.1	CHAIN	chain	1	1272	(JAC)(CC)(NBARC)(LRR)	NLR	CC-NLR	OCNL	MKGREGTVTTMERGKEIEGEREKGKAIKLSGNQLSYDQADSILLEPWGGTGGSEWNYMLKSPIKEILITHGDVIDSIMFKTIIEQGTTIDSPKFGGDGGRRDKVVIEATPLEYLTGIKGTFGRKLAPPTSAKELMVEDIEIRDVSFYTLRKDTLNVLDFIESLKNGEIQKAVDVDLTEKMVLELDFLLLNLHHLSKYHAEQLSPFMTEYEILQNVCGNIRDFHELIVNGCVGHEIVEYVLPQFQLMAERVGRFLWPNQIGGHSRLFKLEHLLFEIIPTQLEVMHICFTNLNASTSAEVGHFIKQLLETSPDILREYLIHLQEHMINVITASTPGARNIHIMIEFLLIILTDVPKDFIHTSKLFEFLARVGALTRDVSVIARDLEEKSKNGESTNVTNSA…	GCA_000715075.2	Nicotiana tabacum	4097	Solanales	Solanaceae	Nicotiana	Nicotiana tabacum	Nicotiana_tabacum_Helixer_CM065996.1_000146.1_OCNL
Helixer_CM065996.1_001936.1	CHAIN	chain	1	893	(CC)(NBARC)(LRR)	NLR	CC-NLR	CNL	MAYVAVISLARTLEELVQQKPHWVSGDDETTKMLDTFRVSLKNFQDFLENTSKRRQHCGEIEELDREIRTAVEEVEDVIELKIYKTMKREALSKTLRTLVEKIEALKRGVMGCRFGKSKVLRKTMEEEALHKTLSPLVEKIDVLERNVMGSSFGKNEVQGYVDPTNDQLQVEASSSRRVAILNPENIVVGLEDDLMEIKRRLIETSSNREIVPILGMGGIGKTTLARKAFDDLEVRHHFDIHVWVTVSQQYRIRDLLLDIHSRISADPIKQGTNSDQLMDKIYKVLKCRRYLLVMDDIWSCDNIWDIVSRTFPEDENSSRIILTSRINEVAMHADPNCTPYKMHLLNFHESWKLIHDKVFGVHQHVCPPELEKIGKQVAQNCQGLPLALLVVAGHLSKI…	GCA_000715075.2	Nicotiana tabacum	4097	Solanales	Solanaceae	Nicotiana	Nicotiana tabacum	Nicotiana_tabacum_Helixer_CM065996.1_001936.1_CNL
Helixer_CM065996.1_001934.1	CHAIN	chain	1	886	(CC)(NBARC)(LRR)	NLR	CC-NLR	CNL	MADVAVNFLLENLMQLLQDNAELILGVKGEAENLLQDLSDFNAFLTQAAKRRTENEVLRGLVKRIRKVVNIAEDAIDKFVIAEKLHKDKGIARYMDLVHYKRVQDAAEEIRGIRETVKEIRRNNSYGLQALQDEDPAPGVGDERKPPVVEEDDVVGFDEEAKKVIDRLLEGSDNLKVIPVVGMPGLGKTTLANKIFKDATVEFEFFTRIWVYVSQSYKRRDLFLNIISKFKRNTTQYSHMSEDDLAQVIRDFLGRGGKYLIVLDDVWSGEAWDRLKIAFPNNNKCNRVLLTTRDNIVAKHCNDDPHKLKFLTDSEGWELLEKKVFHKDKCPSELEQYGLNIAKKCEGLPLAIVVIAGALIGKGKTTREWEQVDQSVGEHLINKDPENCKKLVQMSYDRL…	GCA_000715075.2	Nicotiana tabacum	4097	Solanales	Solanaceae	Nicotiana	Nicotiana tabacum	Nicotiana_tabacum_Helixer_CM065996.1_001934.1_CNL
Helixer_CM065996.1_001458.1	CHAIN	chain	1	903	(CC)(NBARC)(LRR)	NLR	CC-NLR	CNL	MAYAAVTSLMSTLGLLLQSNSRLNLPNEEQTESLHKRVKEQIQSFRQKVGSLQALLETLEKNINDPKTIEHCEVKIKDAAHDAEYRIESVLEKFYKAQNEKISREAYEEFCKRLQKASESIDSNSRKLTESMKSGLQATSSLIQSFDLPEHSPQLGNSMVGHENELEDVKCKLMKISSDERETMAITGMGGIGKTTFARKIYDDPEIKSHFDILAWVTVSKEYCVRKMLLQLLHCIPSTEEVRREARDDGELAGKLKQRLWKRRYLVVIDDIWSSKAWDDISLWFPDCKGSHILLTTRCGNVASYAAPGKTPHHMSSLSPEKSWELLQSKLLEKVELSPELVKIGKKIAENCHGMPLTITVVAGILSKCNNALEGWKRVAHDVKSAIFKDLGRQCEKVL…	GCA_000715075.2	Nicotiana tabacum	4097	Solanales	Solanaceae	Nicotiana	Nicotiana tabacum	Nicotiana_tabacum_Helixer_CM065996.1_001458.1_CNL
Helixer_CM065996.1_001457.1	CHAIN	chain	1	655	(NBARC)(LRR)	NLR	CC-NLR or CCR-NLR or CCG10-NLR	NL	MAYAAVTLTLGLLMQSNPCLNLPQEKIESLHRKVKEQIQSFRQKVGSLQALLLITTWLGMKNELEDMKSTLMETSSDETQVVAIVGMGGIGKTTFARRIYDDLEIKSHFDILAWVTMSKEYGVRKMLLQLLHCIPSTEAVSREATDDGELADKLKQKLWKRRYLVVIDDIWSTKAWDDISQWFPDSKGSHALLTTRCGNVASYAASGKPPHHMSPLSAKESWELLQSKVELSPELLEVGKKIADNCHGVPLAVTVVAGLLSKCNNALDRWEQVAEDVKSAIFKDPGQQCEKVLALSYYYLPQHLKGCFLYFGIFSQDDEINVTTLINLWVAEGILKEVDYKSLEDVAEEYLQELIDRNWVLVGQQNFCGDVETCRIHDLLHELCLRQARSENFLPVIDD…	GCA_000715075.2	Nicotiana tabacum	4097	Solanales	Solanaceae	Nicotiana	Nicotiana tabacum	Nicotiana_tabacum_Helixer_CM065996.1_001457.1_NL
Helixer_CM065996.1_001072.1	CHAIN	chain	1	1174	(R1)(CC)(NBARC)(LRR)	NLR	CC-NLR	BCNL	MSEIERRFLDTFLYWATQKGRIKDGKLRGHEMQVGDSISGPRADLSSAEVKEGYEFLLSLDPGRWPLPNLCSPLFQKFIDYILQNVKDLFKNKKELNKFDLLKKELLVLEENLKYLKTFLGFIKNASIELEKSRILFNHMEVVTRNAAYICYLCYVEEMDEDLASRLRLKISNVLQVIKPIEPQVAKMYTGALRCLVKSQTQYNRDVIKFVEDSVHFFLKDHSKLLNSEAFSLMLPPMKDQAESIFQETKQLLTFLIYPPEDPYDDQGKLSDILTCIEGLIAEVASVAYSFSVDKAAEVNLVFSDLLKKIEVVMKDLKDMILKAPLSSKYNFPKTNGLGFIDSLLRYLKELLQDGKCDSAVTDLIAQAQEELSLLISLLEEFVKQQHVFEEVKNHDLWT…	GCA_000715075.2	Nicotiana tabacum	4097	Solanales	Solanaceae	Nicotiana	Nicotiana tabacum	Nicotiana_tabacum_Helixer_CM065996.1_001072.1_BCNL
Helixer_CM065997.1_000157.1	CHAIN	chain	1	1802	(R1)(CC)(NBARC)(LRR)	NLR	CC-NLR	BCNL	MELSTIYWYTWPNDLVGEFCVGVHDECHYRILKMEARFLKCILRVLTEYSLPESLRNHFFFINNQVNDMSTICCNYKNNRLSYGHIGIEGNLVRKAIQPKIREILVLLWESEKPWGRYCDDMFSIVSYTLEDLVDCMADRLAPDLLEKMKALSFKLTFERRFRWSIRDGFAKRETNMDIWQQFCSDISYSVSCLNCLYWLDDIPKEIAQGLEQHLSSSIRRCEDAIQIDARDVLTRLHKASELLLTFDSSINDLPLYFVDFVLDSVVELHNSKENSKFPTKGLSETLQYLGTSIADRLTHSTENVKLKGQEAITRIDFLRAEVMEKEVGASKHSFAINPKSIQDLCTHYSRREQKLMTDPFACMKWLEKHDEIKIRRVALELNIRLQYLQFILKRRPSW…	GCA_000715075.2	Nicotiana tabacum	4097	Solanales	Solanaceae	Nicotiana	Nicotiana tabacum	Nicotiana_tabacum_Helixer_CM065997.1_000157.1_BCNL
Helixer_CM065997.1_003368.1	CHAIN	chain	1	1030	(CC)(NBARC)	NLR	CC-NLR	CN	MTDPFTCMKWLEKHGEIKIRHVALELNIRLQYLQFILKRRPRQEEFNLVYQTMKNIGINIHEACINAKYGRVDSALSILESQLTSMLKDFDLRQEVERAHSLLSSSANDSDLHCEKKNPPLYFKKALSAQGASMPTQLAIEFISTLLLSLKCLVSYRFKPRATVKREMEIFEVKLSFLGGFLKLTSIFFIKSERLENLVARIIALVGEAACISYWCFPEKLSRKMEHEMSHTISELLRRMKSFEAEMRDNYLIALEASHSSQSEYRTPYSNELVVAVVDSLVDNFMELADKGSTMNQAAPSVLLDLMKEEEVSTQVTSSLLQLTVIIKLVKAEFFLMDLHQSIPNSTVSWKGEITILSEELKALTTIAIDVLWQCDCHSRNVEALSDIFEHVINIRDIT…	GCA_000715075.2	Nicotiana tabacum	4097	Solanales	Solanaceae	Nicotiana	Nicotiana tabacum	Nicotiana_tabacum_Helixer_CM065997.1_003368.1_CN
Helixer_CM065997.1_000165.1	CHAIN	chain	1	1253	(NBARC)(LRR)	NLR	CC-NLR	NL	MEADNSLSLVSFTELLEDIVRLLDFIRRLKNEKDQTALDMDQIEKLKLQLKSMWTSIQLSYTNLDGLSAEMSNETQHLEDLLKSIFYGNGYDMLVKYDMDQVVPRLLENIRSCISSQHHPKSSVTLTMEQLVEPWDALLAKLRGIVAYPELCSSFLPQYEVLQNLRDNVRDFLGLKLNGCIEHEIVEYVLPQIQLMVERVRYFNLEFLNTLGPSPVMLAHLLVKIIPVALEFMHICSTDLKASKSAEVGRFIKQLLEASPDIFREYLIHLQEHMVNVITTSTSARNLHVMIEFLLIILTDMPNGIIHHDKLFDLIARVGALTREVATLVLHLEEKSRNEENTNESNITTLDLQENIELLKEDLKHFYLKVPSLSQLCFPMSDRPLFMNLLLINLNDLLN…	GCA_000715075.2	Nicotiana tabacum	4097	Solanales	Solanaceae	Nicotiana	Nicotiana tabacum	Nicotiana_tabacum_Helixer_CM065997.1_000165.1_NL
Helixer_CM065997.1_003038.1	CHAIN	chain	1	838	(CC)(NBARC)(LRR)	NLR	CC-NLR	CNL	MAYASITFLMRTIELLLTSNSQMQSLICNHREEFKLLHEKVSSLEVFLKNFEKKNVSGEMTDFEAQIKEVADDVEHAIQLRLTEAAMENDKIQKEKADEVLCDSLQQAANNIDRLQKESTKIQDKGKLASNKSSLVQDSSSTKDILNVKNNMVGRDDESHPDHRDGGIGKTTLAKDVFNDVSIRSHFDVRAWATISQQYDVKEILLSLLRSTMGYTFYMGDEADLADMLQKSLKSKRYLIVMDDMWSSKAWDDVKQCFPTQSNGSRILLTTRDTELACYAGTKNLSFEMGFMDPNESWNLFVRAAFANEGLASEFETIGKQIANKCQGLPLTIVVVPGLLSRSKRTIKDWEEIAKDVMSFVRNDPDEQCLHVLGLSYNHLTSDLKACLLYFGIFPEDSD…	GCA_000715075.2	Nicotiana tabacum	4097	Solanales	Solanaceae	Nicotiana	Nicotiana tabacum	Nicotiana_tabacum_Helixer_CM065997.1_003038.1_CNL
Helixer_CM065997.1_001865.1	CHAIN	chain	1	578	(CC)(NBARC)	NLR	CC-NLR	CN	MEVNSQSWICKFFIHEIGKIGSLFNFCDCFLISVDEDNHLALVLKEFTVNLESISLRLLRVMSYPAVNSLIQTLELFQTTYPNLIHGQTAEIIDSLRASAEYFQYILENTSHQKHEFEKIEDFEGEMKTAVQHAEDLLESNISEIMKERYKNHQEEKKNNGAKWTIQDEARVLLRDLPQAMDKIDAIRKDLAQVMKSSTSTNVNASGNAAADDNIFKTVDSSFLKHASTTHLQATTVGLDHALMKITDQLLGSSSGQEVIPIWGMGGSGKSTLARKAHDGPSIMSRFDIQVWVTISQEYHLREVLLNVVHSITGNEFPEMSDDQLMDKSYKALKGRRYLIVIDDVWNTDIWDLMATTLPEDRNGSRIILTTRLKDVADYFTTGCSGHDNCPSELEEIGK…	GCA_000715075.2	Nicotiana tabacum	4097	Solanales	Solanaceae	Nicotiana	Nicotiana tabacum	Nicotiana_tabacum_Helixer_CM065997.1_001865.1_CN
Helixer_CM065997.1_001864.1	CHAIN	chain	1	873	(CC)(NBARC)(LRR)	NLR	CC-NLR	CNL	MAYAAVNSLIQTLELFQRTYPAMINGQVAEMVDSLHANAEYFQRILENTSQQVYEKIKDLEGGMRAAVQHAEDLLESNIVGILRERYNQQKEKNNGAKWTIQDEARVLLQDLPQAIDKIDAMRKDLAKVIESSTSNVNANAYGTSTSQDHYVKPGDSSSPKRDSTVLLQEATVGLDNALTDITNRLLGSAFEREVIPILGMGGCGKTTLAKKAQDDLSIMSRFDIQVWVTISQEYHLREVLLSLVCSVAGNKFQDMSDDQLMEKAYRALKGRKYLIVIDDVWSTKIWDVMARILPNDNNGSRIILTTRLKDVAEYVNSDIPPHEMMPLSLDDSWKLLCDKLLSEDHTCPSELEEIGKKIVGKCQGLPLAILVVAGHLSKVGTFPEDHEIDAWRLIQLWV…	GCA_000715075.2	Nicotiana tabacum	4097	Solanales	Solanaceae	Nicotiana	Nicotiana tabacum	Nicotiana_tabacum_Helixer_CM065997.1_001864.1_CNL
Helixer_CM065997.1_001702.1	CHAIN	chain	1	891	(CC)(NBARC)(LRR)	NLR	CC-NLR	CNL	MAYASVVSLAQTVDQLSSRISGLFSDPTLESLAGSLEYFKGFLDDSSNRSYHQEKITVLVGKFRDALNEAEDIIELKICEIHQRESLSGIENASEDLLASLLPVVQKIEITRKELALSLETCTSYGNDIEPADDHFKTRESMLGSPSRRSFNTNAVVGLDDDLEKIIERLLGSSSEREVVAITEYGWYWQETLAKKAYDHLHVRSRFDIHAWVTVSREYEMRRLLLSLVCCIPGMADKFLEKTEDELAELLYGRVKDRRYLIVVDDIWSTKVWDNVTRCFPDDNNGSRIILTGRLKDVATYANPDSPLHEMGVLSLDDSWKLLSIKVFGANDLCPSELEVIGKQIAEKCGGLPLAILVVAGHLSKLARRSESWIIVAKTVSSVVANDPDKCLGVLGMSY…	GCA_000715075.2	Nicotiana tabacum	4097	Solanales	Solanaceae	Nicotiana	Nicotiana tabacum	Nicotiana_tabacum_Helixer_CM065997.1_001702.1_CNL
Helixer_CM065998.1_002213.1	CHAIN	chain	1	1214	(R1)(CC)(NBARC)(LRR)	NLR	CC-NLR	BCNL	MFPLEVAKDQIEFLERELKFLDIFLNLQSSKAECDTLDVTQKAQALLHDTRVALSTLNLTSPNFYPSIYQMEDDIRLIKSEIRANYSFPKISLPLSASKNGVAISEIVPEFIGTVVCILSDLLSIYDGRSVLFVPGPMEQIVEVLEELKSLRAFVCFVAKRCKEPQSCHHDFFTHIFVVAGHAAMLVWLSLPGTDNGTQDLASGGMNALLSDHLRMRIKPIEPSIRKIYVDVLQALKSTSQSGWRPDIQNENTTNSEAGFLETVLHNLVELPTIGNATVALKDETSNLQEMLNFLRANLPCIESHFEDLHIMIIDAGILVYSLYDVASAKVSQALLDFPGNIQHFNTLVYPIVQKVFQSNLPRIHGIGYVDFLLSNLNEFQGRYSKSLVSIKNQLQIIQ…	GCA_000715075.2	Nicotiana tabacum	4097	Solanales	Solanaceae	Nicotiana	Nicotiana tabacum	Nicotiana_tabacum_Helixer_CM065998.1_002213.1_BCNL
Helixer_CM065998.1_000085.1	CHAIN	chain	1	898	(NBARC)(LRR)	NLR	CC-NLR or CCR-NLR or CCG10-NLR	NL	MADTDTDTGLNLLVENLLDSVREKAKFIADNSKLQIYDLEDDFLHLEEQVQRLRALLNIAAQWQINTSSKWKQLVNKDIRITVHRAEDVIDGLALMFQLYLDKKQGLIVFDSIRGDSVRIIRRDSVSNLATKIDGLNEKVKEFLQNNQPAVQPEKNSQDLPLKENEVVGLKEEAEKVIKRLVDRSEDLNVVPVVGMHGLGKTTLAIKVFNDPQILNQFDSRIWVYVGQSYEIKDIFINILTCFTDRIEEYQDKDVNEIAKVICDFVPKEGKCLIVLDDVWAIGVVDFVKKTFPENSKGHRIMMTTHRQDVASCANPNPHDLKFLTQTESFLLLKSRVFGSGCFPEELTELGESIAQKCCGVPLAIIVIAGALRGRKDKNNWLKVQKYFWQHLIIKDDPT…	GCA_000715075.2	Nicotiana tabacum	4097	Solanales	Solanaceae	Nicotiana	Nicotiana tabacum	Nicotiana_tabacum_Helixer_CM065998.1_000085.1_NL
Helixer_CM065998.1_002211.1	CHAIN	chain	1	1017	(TRANSPOSON)(CC)(NBARC)(LRR)	NLR	CC-NLR	OCNL	MALAFTSFAIHDSLSSSSYEHPKGGLLVAPRPPPLLAAPTLLGNVSGIFGEVFKLLPDVEAEDGSTSFSHTQYGIGGVFRNHQGSWVMGFAGQSKSGTSVQTELFALLMGLKIAVQKNFTPIVIETDAQQLMAMADVAVKFLVENLMQLLIDNADLIIGIKGEVENLLQDLNDFNAFLRQAAKSRRDNEVLKSLVKKIRKVVNDAEDSIDKFVIEAKRHDDKNKFAQWFHLTHVARAKGVADEIKIIRERVKEIRQNDAYGLQAITSDDNPNQGAQERKVPVVEEDDVVGFDEEATTVIDRLIGGSDYVVPVVGMPGLGKTTLAYKIFKDPTVEYEFFNRIWVYVSQSFNRREIFLNIISKFTRNTKQYHDTPEEELANEIKELLGKGGKYLVVLDDVW…	GCA_000715075.2	Nicotiana tabacum	4097	Solanales	Solanaceae	Nicotiana	Nicotiana tabacum	Nicotiana_tabacum_Helixer_CM065998.1_002211.1_OCNL
Helixer_CM065998.1_002210.1	CHAIN	chain	1	1853	(R1)(CC)(CC)(NBARC)(LRR)	NLR	CC-NLR	BCCNL	MARECQNMTELVDSWTIKQLYDAAEHLADVRFFLEKLEQVQPENAISAQLGALFVEAYDGSSEIWSHMDQCQWTCTIRMMISKVLKIIKLENIAERLKPAKPSTSTSPMILEVLKITKPENIAKRIKASKPSSSPGLITMEMVGFIEVLLDTAHDKLLSFSLVHASRLYVLKRKLRYLQVFFTLTTRWCIEHENMKDLFTHVEDVAYTATHMCFLGVGKAMDREFSELLEKISPFKPELRQIYKSLLTVSKSSLLDTTMNVRISPFSFVSALQEDLKELVIRDTSLKVFLDNQIPWLQQGLLYLSRYLRDIEIEFTPLEEFNSLQSNIVALAIEAAIAIYSSYDEEMDETTEMKRVFFHLQLKFSHVKLEACLIKLLNSESTIVAPLKDLIHYIREELI…	GCA_000715075.2	Nicotiana tabacum	4097	Solanales	Solanaceae	Nicotiana	Nicotiana tabacum	Nicotiana_tabacum_Helixer_CM065998.1_002210.1_BCCNL
Helixer_CM065998.1_002209.1	CHAIN	chain	1	887	(CC)(NBARC)(LRR)	NLR	CC-NLR	CNL	MADVAVKFLVENLMQLLRDNAGFIVGIKDEVENLLQELNDFNAFLRQAAECRSDNDVLKSLVKTIRKVVNDAEDSIAKFVIEAKRHDDKNKFAQWFHLTHVARTKEVAGDIEFAREKVKIIRRDNTYALQAIFSDDDSSRGPQERKVPVVEEDDVVGFDEEAKTVIDRLIGGSDHLEVVPITGMPGLGKTTLAYKIYKDPKVECEFFPCIWVNVSQLYKRRDIFLNIVSKFTRNTKQYYDVPEEDLADEARELLGKGGKYLIVLDDVWTIEAWDRIKIAFPNNGKCSRVLMTTRKFNVARYCNDRPHDLKFLTVNESWELLEKRVFHKEKCPSELELPGKSIAKKCRGLPLAIVVIAGALIGKGKTTREWELVADSVGEHLINRDPENCKKLVQMSYDR…	GCA_000715075.2	Nicotiana tabacum	4097	Solanales	Solanaceae	Nicotiana	Nicotiana tabacum	Nicotiana_tabacum_Helixer_CM065998.1_002209.1_CNL
Helixer_CM065998.1_002199.1	CHAIN	chain	1	767	(NBARC)(LRR)	NLR	CC-NLR or CCR-NLR or CCG10-NLR	NL	MEADGVINATAVLSLLPTILKKSNIIDMENVEKTAAHAKPSTEGSSLSNNEDFVGFEEDVNQIIQKLTGFGGPKQRDIISIVGMPGLGKTTLANKVYNNPLVIHHFNVRAFCTVSQKYDERKLLVEILKQATGDKSDINEDVDVVDAVKKALSSWRYLIVLDDIWKYEAWEYLQLCFPREEKGSRIMITTRDEKVAKEIKHRIFQCESCPVELREAGEEVAKNCKGLPLVIVLTAPIIAQKERQASVWSEFANILSSHGLEELSTKAIQSSYDNLRVHLKHCLLYMGYFPEDFKIEVSDLLKLWIAEELVQNIDTENLEKASKDCLNDLVNRSLLIVSKRRSNGDIKYCMVHDLVRAFCSTKLEEEKFKQQIAPYNLSQTSSSQDPHLCMYIHDELVKR…	GCA_000715075.2	Nicotiana tabacum	4097	Solanales	Solanaceae	Nicotiana	Nicotiana tabacum	Nicotiana_tabacum_Helixer_CM065998.1_002199.1_NL
Helixer_CM065998.1_002198.1	CHAIN	chain	1	726	(NBARC)(LRR)	NLR	CC-NLR or CCR-NLR or CCG10-NLR	NL	MEDIVESCDRTPTPTKSSSQRRYSPIDEDLEGLQDVAEQMMHQLIRGTAELDVISIVGMPGQSKATLVRRLYNNPSIVSRFDVRAWCSFPQRYNVGKLLLEILKQIIAGKRITVGGHSMADMLHISLMGKRYLIVLDNIQEVKAWDVLWSSFPDDKNRSRIIVTTQIQQVAMGLKHHIDPYFLRLLNDDESFKLWQRAAFQGEICPPELFEVGRLVTRGCKGLTDLIIMIAGSIPKKERGDPKLWLKVARELSSHSLDDLLMKMIQSSYDRLEDHLKCCLLYMGLFPNGYEIPVSDLLKWWIAEEFVQNIDTLKLEETSKSCLYDLVDRYLITVTETKSDGEIKYCKVREEVHDFCSRTIRVEKFVQLVVPYNPHQPAVDTDEQRKCMYIHDTMKNEYS…	GCA_000715075.2	Nicotiana tabacum	4097	Solanales	Solanaceae	Nicotiana	Nicotiana tabacum	Nicotiana_tabacum_Helixer_CM065998.1_002198.1_NL
Helixer_CM065998.1_000103.1	CHAIN	chain	1	1747	(R1)(CC)(CC)(NBARC)(LRR)	NLR	CC-NLR	BCCNL	MAAKCSMVHDDVYDLKKREDLDSWTIDQLDDASTRLVRVELFLRKLEEVHPKNTISAQLGALFVKAHKGFSEIPPHIKDQHRRRYTIRTLISDVLGKFKLVNTAEPLKASEASRSTSQIISDVLEIIKLENIAKRMEASKPSRSSCRISTEMVRFVRTVLDCTASCLYRVHHRAPESVLKKKLPYLRVFLTLTAERCIEHESMKDFFTHVEDVAYTAANLCLSEFDSNRDSKFSKLLKRISPFRPKIKQIYLSVLIGSKSSRSETTMNANYMSDFLKALQEDLQELLNHDARLKIAFDDPIPWLQQGLSYLSGFLLNIASKCTPLKELNSLQSHVEALAIETAILIYSSYDEEMDKTTEIDHVLFHLQPKFNHVKIEVDLIQLLNCQATIIAPLKDLTD…	GCA_000715075.2	Nicotiana tabacum	4097	Solanales	Solanaceae	Nicotiana	Nicotiana tabacum	Nicotiana_tabacum_Helixer_CM065998.1_000103.1_BCCNL
Helixer_CM065998.1_002186.1	CHAIN	chain	1	1734	(R1)(CC)(CC)(NBARC)(LRR)	NLR	CC-NLR	BCCNL	MAQKCSKVSLDLYNLKIKEDLDSEMISQLNNASKRLLSVASFLRQLERVHPENSISAQLEALFVKALEGFPDKDQHGRCYTMISKLLKITKASEASRSTSQMIAEVLEIIKLENIAEQIKASNPSRASIPMITRKMLDFADTLLDYLQYRDLFPSVLDKKLRYLRVLLSSIAKLCIEHESTTNLFIHVEDVAYTAAHLYFLGLAYNVEDGDRARVLDFEFSKLLERLSPFRPELRQLYLRVLIGSKSSRSENTMNAESMSDFVNGLQEDLEELLSRNASLKFIFVDQIPCLQQGLSSLSGFLHSIVSECIPLEEFNSLQSHIEALAIEAATVIYSSCYDEEMDMKTTEMDHASFFFQLKFNHVKLEIHLIQKLNGEAILAPLYELIDYVREELILSRIF…	GCA_000715075.2	Nicotiana tabacum	4097	Solanales	Solanaceae	Nicotiana	Nicotiana tabacum	Nicotiana_tabacum_Helixer_CM065998.1_002186.1_BCCNL
Helixer_CM065998.1_000119.1	CHAIN	chain	1	1721	(R1)(CC)(CC)(NBARC)(LRR)	NLR	CC-NLR	BCCNL	MAEECFCVLVALDLVKHKHLDSLTDNQLKNVVDQLVHVFHSLVAVEMAHPENGISVQLRALFMEALHEIDTICSRMNDQAGETSDIIGMISKLLKMIQLENIAERIKASKPSRSSSLIMIEMVGSVVALLDSFNIILCLLLRDHNAPSTFVFKMKLNYLKAFVTLTAKRCIGHERMQDLFTHAEDVAYSALHLCYFVAAYNMEEDDDLQARVLDCEFSKLLERISPFRPELRQIYLSLLIGSKSSQSETTMSVNFISDFVYGLEEDLEELLSRDASLKVTFDDRIPWLQQGLSYLYGFLRDIVSERIPLEEFNSLQPHIEALAIEAAIVIYSCYTEDMDLKTTEIDHVLFLLQLKVNHVTVDVHLIKLLNSEAAIISPLGNLIDYVQEELALLGTFLMV…	GCA_000715075.2	Nicotiana tabacum	4097	Solanales	Solanaceae	Nicotiana	Nicotiana tabacum	Nicotiana_tabacum_Helixer_CM065998.1_000119.1_BCCNL
Helixer_CM065998.1_000218.1	CHAIN	chain	1	764	(NBARC)(LRR)	NLR	CC-NLR or CCR-NLR or CCG10-NLR	NL	MTTTSEAVMGFEDETAELIQRLVRGPKQLDVVSLVGMPGIGKTTLAKRLYTHNDIIDRFDVCSWCTISQVYNKRKTLLELLGNLVPPNDNTRSNDELAVELRRHLLRKKYFIVIDDLWSAEVWDDLKSCFPDDYSCSRIILTTRQDKVASYTEVFSAPHHVRLFTGEESWCLLQKKVFGEESCAPQLEKIGVKIAQSCGGLPLAIILVAGVLAKLNKEEIRWEEVANGLSSCAAGDTQMYMDIIELSFRFLPSQLKRCFLYFGGFCEDELLVRKLIQLWVAEEYAVGNELKSAEDEAKGYVMELIDNNLVMVVQRSFFGEVRAIRMHDLLREFCFSKIDFPRSFLTRSDDSSSGDSPYYLQMNYLLHPERGSDSLRSGSPPGPHSAHLLPSDNILNQNI…	GCA_000715075.2	Nicotiana tabacum	4097	Solanales	Solanaceae	Nicotiana	Nicotiana tabacum	Nicotiana_tabacum_Helixer_CM065998.1_000218.1_NL
Helixer_CM065998.1_002092.1	CHAIN	chain	1	1393	(R1)(CC)(NBARC)(LRR)	NLR	CC-NLR	BCNL	MRRRAMYLNPLETLQRIKQKWNSYAHIPTILERIVEECHSFCMVLDGYNFSEESCSLDTLHRIEERWGSFLEFSDEYLSTLSHLRDTLKQTEDECSSFHIFLSEESDSLDTLQHKIRHLQDNLWQTVEECGFLLIFSEKYLESFPFETLQRIKDECDYLDRDLFAFDEFKLLERNFNFLKRDFKFLDIILNLLIFTDHPDLVREVQALFRGAAADLIQIYRRQGIHQFYGRVADLQNKLWQTKLEIRKAKYSFYEVSFQLFDHNDTIIPDFVLEFIDTVIENLSDLLKLDDPSSLLQVGGLVDQVEKVLKELKFLRSFVSFVADRSVEPHVYFHALEVAWHTTVVTWLYLPSKEHMYSAADEGYPLFFDLLRKKIQLNEPSISGIYIEVLQAIKLEQSH…	GCA_000715075.2	Nicotiana tabacum	4097	Solanales	Solanaceae	Nicotiana	Nicotiana tabacum	Nicotiana_tabacum_Helixer_CM065998.1_002092.1_BCNL
Helixer_CM065998.1_000305.1	CHAIN	chain	1	1273	(R1)(CC)(NBARC)(LRR)	NLR	CC-NLR	BCNL	MFLDKDLAKIRRDFLELRPSNIDDVSRDRLEFFLWELNFLDSFLSLQSFTFAGECGMLDVSQKMKEIWKKSISVQQATQRIFFSDSDWEGSVDPNFDPFISDVPTGIWKIKLEFQSKYSSVEVSSIPLPANKDDIPIPKFLMEFIDGVIANLNVLVKIDDPRSLLYVPEPKEQIEEVLKELNLLRFFVCFVSNKCTEPAQSEHTFFTHVLIVSSHAAMVAWLYLPIHGKENQDVAPREMNALFSDLLELKIKPIHPHIHKIYTDVLCALKSTIQPGWHPNIIQNKHATDSGFVEAPAHNLMKLPTVSNPSGTVSSNDQMTILHDILSLIRANLIHLPILDLEFRLQDMETVIVDAGLLIYSLYDSEGKTEGMTLEDVNQALGLDLPGNIQPVKAMIYLI…	GCA_000715075.2	Nicotiana tabacum	4097	Solanales	Solanaceae	Nicotiana	Nicotiana tabacum	Nicotiana_tabacum_Helixer_CM065998.1_000305.1_BCNL
Helixer_CM065998.1_000307.1	CHAIN	chain	1	1275	(R1)(CC)(NBARC)(LRR)	NLR	CC-NLR	BCNL	MFLDKDLSKIRHDFLEFRPSNIDDVSRDRLEFFLWELSFLDCFLSLQSFTFAGECGMLNFTQKMKEIWKKSMLVQQATQRIFFSDSDWEGSVDPNFDPFTSDVPTGIWKTKLEFQSKYSFAEVSSIPLPANKDDIPTPKFLLEFIDAVIENLNILVQIDDPRSLLFVPGPKGQIEEVLKELNLLRFFVCFVSNKCTEPAQSQHTFFTHVLIVSSHAAMVAWLYLPIHGKENQDVDPSAMNDLFSDLLQMKIRPIQPGIRKIYTDVLCALKSTIQPGWHPNIQNKHVTDSGFLEAAAHNLMKLPTVSNPSGTVSSNDQMSILQDMLSLIRANLIHLPILGLEFHCQDMDTVIVDAGLLIYSLYDSEGEKEGMTLEDLNQALGLDLPGNIQPVKVMIYLII…	GCA_000715075.2	Nicotiana tabacum	4097	Solanales	Solanaceae	Nicotiana	Nicotiana tabacum	Nicotiana_tabacum_Helixer_CM065998.1_000307.1_BCNL
Helixer_CM065998.1_001918.1	CHAIN	chain	1	1734	(R1)(CC)(NBARC)(LRR)	NLR	CC-NLR	BCNL	MGREQCYQAMTTIKKCMATRHLNSSTKDQLRYAYSKLGRLYYFLASNNPENWISAQLGPLFDEAYDGFSEVLCLLRDQDLASDTDTIRIISEKLQIVYPESTADRICPSKQSRSVISRQVTMEMVNYVAGGLSAVHKLIPCITRYLPVALLLDKLKYLRTLLSLTAERCIEHEKMKDLFIFAEDVLYTAAYQSILCWKMDEESQPRVVGSSVNLEPDFTPNFSELLERMNLIEPEWRQLCISVLKPSYSSVSKVKDLSFSTRVTLFVNFLKKDLEELLSLDEVAFPDGLQWLQHGLDNLSEFPGKLNEAYKQDDPLLISYPQALAIEAAITIYSLYDVNLTNNTEIDNALLPLQAKFSHLDVEIILLQKLSSENSMKYYFLEELIFMRTFLMDTLDQCK…	GCA_000715075.2	Nicotiana tabacum	4097	Solanales	Solanaceae	Nicotiana	Nicotiana tabacum	Nicotiana_tabacum_Helixer_CM065998.1_001918.1_BCNL
Helixer_CM065998.1_000441.1	CHAIN	chain	1	1806	(R1)(CC)(CC)(NBARC)(LRR)	NLR	CC-NLR	BCCNL	MAEECRDVISAINLVKGQHLGRTTITQLEDATKHLTRVAVFLTNLEKRYPENGISGQLRPLFLEARDGFSEICSRFPRFNLTIKMGNIAEKFKASKASKLQMISEVLKIIEHETIAKRIRASKPSRSSSRITMEMVGFVESLLGSVHRALFFISVGPAASLLDKKLRHLRVFFTLIAKRCIEHESMKDLFNHVEDVAYTAAYLCFLGSNCNMDGEFSKLLERVSRPFSPELRQIYLSALIGLKSSSSETTTILNAKYMLDFVSALREDLRPGCDGRIRWLQRGLSYLSRFLRDVESYPLPLGEVISLRLNMEALAIGAANAIYSSYDEHNTTEIDDVLFHLQLKFNYVKVEIDLIRLLTRQAAITIGPMKSLIDYVWSELIFFRNYFMDALKQFNEETK…	GCA_000715075.2	Nicotiana tabacum	4097	Solanales	Solanaceae	Nicotiana	Nicotiana tabacum	Nicotiana_tabacum_Helixer_CM065998.1_000441.1_BCCNL
Helixer_CM065998.1_001333.1	CHAIN	chain	1	1316	(R1)(CC)(NBARC)(LRR)	NLR	CC-NLR	BCNL	MSPNQYLSSLNGLFEHLQQLDNISREIFQFFMHQFKFLDIFLSLQSFKDEPDMLDISQKVQALFQDALVDFSELHLAEYFNFCIFKVQNKIWLIKMEIRAKYSFPKISSLPLISAKKNGSDIPKFVMDFMDTVVEILRDLVDDPCSSLLYVPETNEHVEDVLKELKLLRTFVCFVSERFIEPQSQHLANFFTHVLAVAGHASMLVWLYFSSYGYEDRDVAVLGEINVFLFLQMKFKPIQPSIRKIYIALLEVLKSRIQSGWCPNIQNHEHAADSEANFLETIQQDLAELPTNSNFSQSDALKDQLVILKEMLDILRADIIHVPIRDLEVLLRDIDTFIIDVGLVVYSLYKGEEEEKEVVAVGEVNPALVLDLLGNIQKIIITEKLMPIRKAFHSNYLPR…	GCA_000715075.2	Nicotiana tabacum	4097	Solanales	Solanaceae	Nicotiana	Nicotiana tabacum	Nicotiana_tabacum_Helixer_CM065998.1_001333.1_BCNL
Helixer_CM065998.1_001039.1	CHAIN	chain	1	1192	(R1)(CC)(NBARC)(LRR)	NLR	CC-NLR	BCNL	MSSNQYLSSKNRLFEHLQQLDNILYFPKTFIDMVKFFKNEFKFLDIFFRLQSFTHEPNLLDVTQKIQSLFRDAAVEFSELHLDNYCDFNNSVQNEIWSIKMEIKAKYSFPKISLPLSANKDGIAIPKFVTEFIHSVVENLPNLVKIDDSCSLLYVPETMEHVDVILKEVNLLHNFFCFVSERFVEPQSQHLADFFTHVLAVAGYASTFFWLYLPDLAPEEINVLLSDFLRMRIKPIQPCIREIYVNVLQSLKATIQSGWYPNIQREPAADTEASFVKIILHNLAELPANSNSSQRVALNDHLANLQEMLNLLRANIIHAPIQDLELLSVLRYIDTVIIDVGLLVYSLYKGEDEEKEDIALAEVNPAQVLDQLPGNIQHIISAVIYPTIRKAFQSKLPGI…	GCA_000715075.2	Nicotiana tabacum	4097	Solanales	Solanaceae	Nicotiana	Nicotiana tabacum	Nicotiana_tabacum_Helixer_CM065998.1_001039.1_BCNL
Helixer_CM065998.1_001040.1	CHAIN	chain	1	1276	(R1)(CC)(NBARC)(LRR)	NLR	CC-NLR	BCNL	MSSNQYLSSKTRLFERLQQLDSILYFSETSVETMKFVKQEFKFLDIFLSLQSLTDEPDMLDVTEKVQALFEDALVDFSELHLAEYFDFCTFMVQYKIWLIKMEIRAKYSFPRISLSLTSANKDDIAIPTYVTVFIDAVIDDLRDLMKLGDRHLTLDVPETKKHTDHVLRELIILQNFVYFVSERLIEPLSQHLNFFTHVLTVVGHASMLAWLYFSGHGYEDQDVALGEIMVLLFLQMKIKPAQPYIRKIYVDVLQSLKSTIQPGWYPNIQSKHAIDSEGSFTATILHNLVDLPNNSNSSRIVALKNHLAIFQEMLNFLRANIICVPIQDLQFLLQDIDTVVIDVGLLVYSLYEDEEEKEDKALGEGNPSLVLDLSGNIQRINTMIYLTIRKAFQSNLPR…	GCA_000715075.2	Nicotiana tabacum	4097	Solanales	Solanaceae	Nicotiana	Nicotiana tabacum	Nicotiana_tabacum_Helixer_CM065998.1_001040.1_BCNL
Helixer_CM065998.1_001042.1	CHAIN	chain	1	1161	(R1)(CC)(NBARC)(LRR)	NLR	CC-NLR	BCNL	MREKSPPNLTPNQCGTLAFCQTSTIEDVLKELNLLQNFFFFVSRSLSDPQSQHIVKFFTHALAVAGHASMLFWLYLPDLASEEINVLLSDLLRMRIKPTQPCIRKIYADVLQTLKSTIQSAGWYPKIQNQEHAIDTEVNCLETILHNLADLPTNNNSSQRVALKDHLDILQMMLNLLRGNIFHVTIQDLEFLFPDIETMVIDVGLMVYSLQEGEEAKEDMALGVANPAPVLDLSGNLQHIRTTIYLTIRKVFQSNLPRIHGLGYVDFLLNNLKELQDRYADSLASVKNQVQIIQKELKSLQPFLVDIAEERHDGGDKFHRCATQLIGKAYEVEYIVNAFISKEGPLWCLERWLLDIIEEIAHIRNEVAEIRRKEIVEETMNNTGKTQTPSSLARSTIMN…	GCA_000715075.2	Nicotiana tabacum	4097	Solanales	Solanaceae	Nicotiana	Nicotiana tabacum	Nicotiana_tabacum_Helixer_CM065998.1_001042.1_BCNL
Helixer_CM065998.1_001043.1	CHAIN	chain	1	1037	(R1)(CC)(NBARC)(LRR)	NLR	CC-NLR	BCNL	MSSNRYLSSKNRLFERLQQLDDIFYFPNTTKDTVRFVKREFKFLDIFLSLQSFTYECPNMLDVVQKVQALFEDALFDFSELYLAEYFDLCPFIVQNKIWSIKMEIRAKYSFPKISSSPFSANKDGIAILNFFTKFIDTVVENLCDLVVDSCSLLYVPENKEHTEDVLKELKLVQYFVCFVSERFIEPQSQYHVSFFTHVLAVVGHASMLAWFYLSGRGYENQDVIVVGEINVFLFLQMELKPISTVIYPTIRKAFQSKLPRIHGLGYVDFLLNNLKEFQSRHSNSLASVTNQILIIQKELESLQPFLKAITEGRDNDLDKIHRCATQLIGKAYEVEYIVDACICKEAPVWFLERWLLDIIEEITVIRADVAKIQEKKMAGDTKNTSTSHASSSSASTPR…	GCA_000715075.2	Nicotiana tabacum	4097	Solanales	Solanaceae	Nicotiana	Nicotiana tabacum	Nicotiana_tabacum_Helixer_CM065998.1_001043.1_BCNL
Helixer_CM065999.1_000971.1	CHAIN	chain	1	938	(CC)(NBARC)(LRR)	NLR	CC-NLR	CNL	MAYAALTSAVCSLELFLQCNHPLLNNLQRKEQILSLCKRILSFQEFLADFEKLMHKHEGLKLLEGKIKEKTYQVEDIVDSKLRKYFLAKNAKDRKKAYSVLCRRLQVAIEEMELVKKEAMTIKGDKIRTRLFHTRVSPARRDVSTSSPNLQQQTPVGFQDDLDKIIDRLRGDSSELDIITIVGMAGIGKTTLAKRAYNDPSVVYRFDVRAWTTISQEYRERDTLLDLFYSVVPPASGSNQESDKEAADRLYGRLMTQPSKEMYEGRNQEMADRLYKSLKGKRFLIVVDDMWSTDAWDNVSMFLPNDNNKSRVILTSRLIDVATYANPNPDRQPHRLNFLNKDEGWELLREKLFGKRGCPFELEVIGKSIAEKCQGLPLAIVVVAGHLSKMSKTPDSWNT…	GCA_000715075.2	Nicotiana tabacum	4097	Solanales	Solanaceae	Nicotiana	Nicotiana tabacum	Nicotiana_tabacum_Helixer_CM065999.1_000971.1_CNL
Helixer_CM065999.1_000602.1	CHAIN	chain	1	902	(CC)(NBARC)(LRR)	NLR	CC-NLR	CNL	MAYTAITSLMSTIQQSMQVTGLNLQSFYEKLESLIAITEKPCNKIGNLGALTRLEAEVIELACSTEDMVDSESRNVMVDLKSRNVINIISRTVTFGKLRSLLNQAIRDIDSTTKKWIGTQTSLDLKAQNTILASTSERALEPENMMVGHENEFEMMQVQLARGASELEVVSIVGMGGIGKTTLANKIFSDPLIMYHFDIRAKVTISQEYCARNGLLGLLSSITGKTDKPYEQQDDGQLKDRLQKLLKGRRYLIVVDDIWNEAAWDDIKLCFPDCNNRSRILLTTRNVKVAEYASSGKPPYQMRLLNCNESWDLLHKRVFLNECFPPEFEQLGKQIALNCRGLPLAIIVIAGLLSKIGKALDEWQMVVENVSSLVSTDVDVQCMRVLALSYHHLPHRLKS…	GCA_000715075.2	Nicotiana tabacum	4097	Solanales	Solanaceae	Nicotiana	Nicotiana tabacum	Nicotiana_tabacum_Helixer_CM065999.1_000602.1_CNL
Helixer_CM065999.1_000807.1	CHAIN	chain	1	920	(CC)(NBARC)(LRR)	NLR	CC-NLR	CNL	MAYAAVTSLMSTIQQSMQLTGLNLQSFYEKLESLRSILEKPLKTKGDLEVLKSLEAEIIELACNTEDMVESESRKVFLAKDAVTRKIDSWELFSLLKQAVGHIDYVMNKWMAVQNMYTNSKDLKAQNLSLADVSQPALELENTMVGHETEFEMLQDQLARGGSELEIVSIVGMGGIGKTTLANKIYTHPFIMSHFDIRAKATVSLEYRARNVLLGLLFSISVKTYEFYGQQDVGQLADRLQKLLKGGRYLVVIDDIWTTEAWDDIKLCFSDCNNGSRILLTTRNVDVAEYASSGKPPYQMRLLNSNESWNLLCGKVFEKEYFSLEFDIIGKEIALKCGGLPLAITVIAGLLSKIGKALDEWQSVAENVSSVVSTDVDAQCMRVLALSYHYLPNHLKPCF…	GCA_000715075.2	Nicotiana tabacum	4097	Solanales	Solanaceae	Nicotiana	Nicotiana tabacum	Nicotiana_tabacum_Helixer_CM065999.1_000807.1_CNL
Helixer_CM065999.1_000801.1	CHAIN	chain	1	1004	(CC)(NBARC)(LRR)	NLR	CC-NLR	CNL	MALFYRLNSFRGYGRTIWGSSLDSRTRRLVAIRWLHGSKSALDALVVRKVGLLPLREYYLLNQTLDTGLMAYAAITSLMNTIQQSMQLTRCNLRSFYEKLESLRSIMEKLCNITEDIEALTSLEAEIKEVAFSAEDKVDSRSIKVLCLKTPTLRNNAFWKLCCCLEQAVERIDSIMKQWMAIRDWYTNIKGLKAQKFSLASIPERVVEPENIMVGHEIEFEMMQDQLARGSSELEAVSIIGMGGIGKTTLANKLYTDSFIMSRFDIRAKVTVSQEYCVRNVLLGLLSSISGRTNEYFEQDDGQLADQLQKLLKGRRYLIVIDDIWTTEAWDDIKLCFPDYTNGSRILLTTRNVEVAEYASSGNPPCQMRLLDFNESWDLLHRKVFEKDCFSPEFEKIGK…	GCA_000715075.2	Nicotiana tabacum	4097	Solanales	Solanaceae	Nicotiana	Nicotiana tabacum	Nicotiana_tabacum_Helixer_CM065999.1_000801.1_CNL
Helixer_CM065999.1_000800.1	CHAIN	chain	1	844	(NBARC)(LRR)	NLR	CC-NLR or CCR-NLR or CCG10-NLR	NL	MATKKENKNLGMYSLCITVCDFDLECIISNLSTSQGSSDYRMSNVVQLSNNCKTIGKVSGTVELIDRPTSPAIVEYESIIITEHTPNVIEVGQVYQDKQTIVSTIKHYYVIINFNLGRKGLVQEATASSKMSKIEKIDITWRMTSNIAESLNAWVAMQRIRYAKSKDLEVQNLTLASTSQHALEPENMMVGHENEFEMLVDQLSRGARELEVVSIVGMGGIGKTTLANKIYTDPFIMSCFDIRAKATVSQEYCARNVLLGLLSSICRKADEPYEEQDDGQLADRLQKLLKGRRYLVVIDDIWTKGAWDDIKLCFPDCNYGSRILLTTRNMKVAEYASSGKPPYKMRLMNFDESWSLLSEKVFVKDYFPPEFEQLGKHIALKCGGLPLAVVVVAGLLSKI…	GCA_000715075.2	Nicotiana tabacum	4097	Solanales	Solanaceae	Nicotiana	Nicotiana tabacum	Nicotiana_tabacum_Helixer_CM065999.1_000800.1_NL
Helixer_CM065999.1_000651.1	CHAIN	chain	1	927	(CC)(NBARC)(LRR)	NLR	CC-NLR	CNL	MAYASIASLMRTIELLLTLKSPIQSLICDHREEILTLNEKVSSLEVFLKNSERSNVSEEMTDLEAWIKEVANVVEYTIQLRLTEAVMANDEMQKETAREMFCDSLQQVAEDISRVQKESMKIQQKGKQASKKSLVQGSSSAKDVLNVKKNMVGRDDQRKRLLEDLTRGSSGELKVIPILGMGGIGKTTLAKEVYNDVSIRSHFDVRAWATVSSHHNIKEILLSLLRSRMGDTFYMEDEAELADMLQKSLKSRRYLIVMDDMWSSKAWDDVRQCFPSENNESRILLTTRDTDVACYAGTENFSLQMSFMDPYESWNLFKSAAFANEELPSEYETIGKQIVDKCQGLPLTIVVVAGLLSKSERTIEDWENIAQDVMSFVTNDPDKQCLHVLGLSYNHLTSN…	GCA_000715075.2	Nicotiana tabacum	4097	Solanales	Solanaceae	Nicotiana	Nicotiana tabacum	Nicotiana_tabacum_Helixer_CM065999.1_000651.1_CNL
Helixer_CM065999.1_000653.1	CHAIN	chain	1	976	(CC)(NBARC)(LRR)	NLR	CC-NLR	CNL	MAYASVVSLTRTIELLLTSNSPMQSLICDHREEFLTLYEKVSSLEVCAKKFEKSNVSGKMTDFEAHIKEVADFVELTIQLRLTESLEAYDEMQKEKAHERLCDSLQQVAQEIDRVQKESTKIKDKGKQASNKPSLVQDSSLANVENNMLGRDDERKQLLEDLTRGFSGEPKVIPIVGMGGIGKTTLAKEVFDDVTIRSHFDVRSWATVSSQHNVKEILLSLLSSRKEMNDKYYKEDEPELADMLRKSLKGKRYLIVLDDIWKSKAWDDVRLCFPSENNGSRILLTTRDTEVACYAGTENLSLQMDFMHPDESWNLFRSAASANEALPSEFEAIGKQIVDKCQGLPLTIVVVAGILSKSERTIEDWENVAKDVKSFVKNDPDELCLHVLGLSYNHLTSDL…	GCA_000715075.2	Nicotiana tabacum	4097	Solanales	Solanaceae	Nicotiana	Nicotiana tabacum	Nicotiana_tabacum_Helixer_CM065999.1_000653.1_CNL
Helixer_CM065999.1_000656.1	CHAIN	chain	1	853	(CC)(NBARC)(LRR)	NLR	CC-NLR	CNL	MAYASVASLTRKIELLLTSNSPAQSLIRDNIAELLALHGNISSLGVFLKNFEKSNDSGEMTDLEAQIKDVAEEVEHTIEMTLTEAVVANDEMQKEKAHERLCDCLKQVAEDIDRVRKETKKIQDKGKIASKESLVLDSSTKDIPNLKNNMVGRDDERKRLLENLTRGFSGEPKVISIVGMGGIGKTTLAKEVFNDASIRSHFDVRAWATISSQYNVKDIYVSLLLFTKEKKDERVHMKDEAKLADMLQKSLKGKRYLIVMDDMWNSKAWDDVRQCFPSEDKGSRILLTTRNTEVACYAGTGNLSLQMDFMNPDESWKLFKCTGFADVSLPHEFVTIGKHIVDKCQGLPLSIIVVAGLLSKSKRTLEDWKIVARDVMSFVTDDPDKQCLHVLGLSYNHLT…	GCA_000715075.2	Nicotiana tabacum	4097	Solanales	Solanaceae	Nicotiana	Nicotiana tabacum	Nicotiana_tabacum_Helixer_CM065999.1_000656.1_CNL
Helixer_CM065999.1_000657.1	CHAIN	chain	1	950	(CC)(NBARC)(LRR)	NLR	CC-NLR	CNL	MTENLPDVLSVFAFLFATLLIILYIPLTSCNLQLSGHNWNRIDMAYASIASLMRTIELLLTSNSPMQSLICDYKEEFLALQGKVSSLEVFLKNFEKSNDTEKMAYLESQIKDVTNAVEHTIQLRLTEAVMANDEIQKEKEHKRLFDSLKQVAEEIDHVQNESPNIQDYNTASHYQRKWLLEKLTQYGGSSGNLKVISIIGMGGIGKTTLAKEVYDYESIRSHYDVRAWTTVSQHYNVKDILESLLHSTMRDRFYMGDESELADMLRKSLIGRRYLIVMDDMWSSNAWDDVRHCFPSYNNGSRILLTTRNKEVAYYAGTENLSLQMNLMDPDESWNLAKSMVFANEAFPYEFETIGKQIAEYCTGLPLAILVISGLLSKSKRTVEDWENIAEDVLSFVTK…	GCA_000715075.2	Nicotiana tabacum	4097	Solanales	Solanaceae	Nicotiana	Nicotiana tabacum	Nicotiana_tabacum_Helixer_CM065999.1_000657.1_CNL
Helixer_CM065999.1_000658.1	CHAIN	chain	1	915	(CC)(NBARC)(LRR)	NLR	CC-NLR	CNL	MAYPSIASLMRTIKSLLTSNSPVQSIICNHREEILALHEKVSSLEVFLKNFEKSNASRKMTDLEAQIKEVVNVVEHTIQLRITEMVVANDEIQEEKAHKRFCYSLQQVAQHIDRVLNESSKDMVGRADQRKRLLDDLTRGFNDEPKVIPIVGMGGIGKTTLAKDVFDDVTIRSHFDVRAWATISKEHNVKDILVSLLRSTKEKDGIIHIEDETELPLMLQKSLKGKRYLIVLDDIWKNEAWDDVRLCFPSENKGSRILLTTRNIEVACSAGTENLSLRLDFMNPDESWNLFKSIIPANEALPSEFETVGKQIVEKCQGLPLTTVVVAGLLSKCKRTIEVWKNVAKDVKSFVKNDRDKQCQHVLGLSYNHLTSDLKPCLLYFGIFPEDSEISVKRLVRLW…	GCA_000715075.2	Nicotiana tabacum	4097	Solanales	Solanaceae	Nicotiana	Nicotiana tabacum	Nicotiana_tabacum_Helixer_CM065999.1_000658.1_CNL
Helixer_CM066000.1_003034.1	CHAIN	chain	1	754	(NBARC)(LRR)	NLR	CC-NLR or CCR-NLR or CCG10-NLR	NL	MEIVETCGKGTLSSAEPSTKRSFPSTDDEVVGFVKDAESIMKKLTGGAKELDVISIFGMPGLGKTTLARKVYDNPSIVNYFDVKAWCSVSQAHNRRTLLIEIFKQATRDKSEIDEAVDIADKLQKTLKGRRYLIVLDDIWEVETWEDLGLCFPKGEDGSRVIVTTRIEEVAKHLQHCSDPYSLRFLTSKESWELLQKKVFRGESCPPDLLEAGLHVAEHCKGLPLVIVLIAGIIVKMERKASLWLEVANDLSSLALGEQGMKVIQSSYDHLEDQLKPCLLYMALYPEDYKIPVSDLLKLWMAEEFVENIDSENMEETSRILLNDLLKRSLVMVSGRQEINGAIEYCSLHDLVREFCLRRLTEEKYFMQLTVPYSSNQQLYSKESRLCIYIHDELVKQLD…	GCA_000715075.2	Nicotiana tabacum	4097	Solanales	Solanaceae	Nicotiana	Nicotiana tabacum	Nicotiana_tabacum_Helixer_CM066000.1_003034.1_NL
Helixer_CM066000.1_003033.1	CHAIN	chain	1	772	(NBARC)(LRR)	NLR	CC-NLR or CCR-NLR or CCG10-NLR	NL	MEVVEACGKGTFSTAEPSTRRSFPSTDDEVVGFEKDAESIMKKLAGGAKELDVISIFGMPGLGKTTLARKVYNNSSIVNHFDVKAWISVSQAYNRMKLLVEIFKQVTGDKREMKEDVDIADKLQKTLKGRRYLIVLDDIWEVDAWEDLGLCFPKGEDGSRVIVTTRIEEVAKHLQHRSDPYSLRFLTPEESWELLQKKVFQGESCPPDLQEAGLQVAKHCKGLPLVVVLIAGIIVKMEREASLWLEVANDLSCHVLGEQSMKVMQSSYDHLEDHLKSCLLYMAFFPEDHEILVSDLLKLWMAEEFVENIDTENIEETSRICLNDLLKRSLVMVSKRSFNGDTEYCTVHDVVREFCLAKLIEEKYMQLTMPYSPNRHVYSKESRLCIYIHDDLVKQLDHC…	GCA_000715075.2	Nicotiana tabacum	4097	Solanales	Solanaceae	Nicotiana	Nicotiana tabacum	Nicotiana_tabacum_Helixer_CM066000.1_003033.1_NL
Helixer_CM066000.1_000437.1	CHAIN	chain	1	771	(NBARC)(LRR)	NLR	CC-NLR or CCR-NLR or CCG10-NLR	NL	MEVVETCEKRSQAHAMPSTQRSFPSIDDEVVGFAKDAEYVMKKLTGGSKELDVISIFGMAGLGKTTLARKVYNNTSIINHFDVQAWCTVSQTYNMRTLLVDILEQATNKEWKIKEDFDIADKLQKTLKGRRYLIVLDDIWKVEVWEDLGLCFPKGQDGSRVIVTTRIEEVAKHLQHHSDPYSLRFLTLEESWELLQKRVFQGESCPLDLREAGLKVAKHCKGLPLVIVLIAGIIVKTEREASLWLEFANDLRSHVLGEQSMKVIQSSYEHLEDHLKPCLLYMGLFPEDHKIPVHDLLKLWMAEEFVVNVDTENMEEASRFCLNDLLKRSLVMVSRRRINGDIECCTLHDVVREFCLRKLAEEKFMQLTVPYNPYDQHLYPQESRLCIYIHDDLVNQLDH…	GCA_000715075.2	Nicotiana tabacum	4097	Solanales	Solanaceae	Nicotiana	Nicotiana tabacum	Nicotiana_tabacum_Helixer_CM066000.1_000437.1_NL
Helixer_CM066000.1_002466.1	CHAIN	chain	1	632	(NBARC)(LRR)	NLR	CC-NLR or CCR-NLR or CCG10-NLR	NL	MAYASVVSLAQTADQLSSRIPGLLSDPTIESLAGSLEYFKGFLDDSSKRSYHQEKVTFLVRKFKHTCTSHGHGIEPADDHFKTRESMLGSPSRSSFKTNAVVGLDDDLEKIIERLLGSSSEREVIAITGMGGIGKTTLAKKAYDHLQVRSRFDIHAWVTVSREYEMRRLLLSLVCCIPGMADKFLEKTEDELAELLYRKLKDRRYLIVVDDIWSTKVWDNVTRCFPDDNNGSRIILTSMLKDVAAYANPDSPLHEMGVLSLDDSWKLLSIKVFGANDVCPSELEDNGKQIAEKCGGLPLAILVVAGYLSKIARRRESWIIVAKTVSSVVANDPDKCLRVLGMSYNYLPNHLKPCFLSMGAFPEDFEIKARTLIQVWVAEGFLKAERLKSLEKVAEECLE…	GCA_000715075.2	Nicotiana tabacum	4097	Solanales	Solanaceae	Nicotiana	Nicotiana tabacum	Nicotiana_tabacum_Helixer_CM066000.1_002466.1_NL
Helixer_CM066000.1_001942.1	CHAIN	chain	1	1269	(NBARC)(LRR)	NLR	CC-NLR	NL	MERGKGNEGERENSSVSSAVFRKDIVNLRNFIGRLKNEEDQIALDMDQVEALKLVVTLMWTFLQLSSSSSLDGFSAKISNITGELEDLVESLFYNSGDDILVKYDMDCVVPRIMENIRSCINSQHSPKSSATMAEEQLVELLDSLLVNLHDITNLAVGQFTPFITQLEVLRNVFSNVRNFYGLTVNGCVEHEIIEYMLPQFQLMAERAGHFFLVCIVEELEGTLDVKLGHLFVKIIPIALEVMHICSTNLKASKSTEFGCFIKQLLEASPAILREYLIYLQEHIVNVINPSTSTRNIHVMIEFLLIILTDMPKDFIRHDKLFDLLARLGALTREVSILVHRLQEKSRNEGNTNETYCGTLDLLENIELLKGDLRHVYLKVPNSSKLCFPMSDGLLFMNL…	GCA_000715075.2	Nicotiana tabacum	4097	Solanales	Solanaceae	Nicotiana	Nicotiana tabacum	Nicotiana_tabacum_Helixer_CM066000.1_001942.1_NL
Helixer_CM066000.1_001941.1	CHAIN	chain	1	1255	(NBARC)(LRR)	NLR	CC-NLR	NL	MHLKGTFSHFIFNACYLNLLVSFAELLEDIVSILDFIRRLKNAKDQTALDMDQIEKLKLQLKSMWKSIQLSYSNLDGLSAEMSNETQHLEDLLKSIFYGNGYDMLVKYNMDQVIPRLLENIRSCISSQHHLKSSVTMTVEQLVEPWDALLAKLHGIVAYPELCSSFLPQYEVLRNLLNNVKDFLGLKLNGCIEHEIVEYVLPQIQLMAERVGYFNLDFLNTLGPSPVMLAHLLVKIIPVALEFMHICSTDLKASKSAEVGRFIKQLLEASPDILREYLIHLQEHMVNVITSSTSARNLHVMIEFLLIILTDMPKGIIHHDKLFDLIARVGALTREVATLVLHLEEKSRNEENINESNIITLDLLENIELLKEDLKHVYLKVPSLSQLCFPMSDGPLFMN…	GCA_000715075.2	Nicotiana tabacum	4097	Solanales	Solanaceae	Nicotiana	Nicotiana tabacum	Nicotiana_tabacum_Helixer_CM066000.1_001941.1_NL
Helixer_CM066000.1_001612.1	CHAIN	chain	1	1821	(R1)(CC)(NBARC)(LRR)	NLR	CC-NLR	BCNL	MDLSTTYWYTWPNDLVGEFCVGVHDECHYRILKMEARFLKCILRVLTEYSLPKSLKNHFFFINNQVSDMSTICSNYKNNRLSDGRIGIASNLVRKAIQPKIREILVRLWKSNKPWGTYCVDMFSIVSFTLEDLVDCMADRLAPDLLEKMKSLSSKLTFERRLRWSIRDGFANRENNIDIWLQFTSDISYSVACLNCLYWLDDIPEEIARGLRQCLSALIRRCEELIQIDAREVLTRLHKASELLLTFDTSINDLPLYFVDFVLDSVVQLHNSKENSKFPTKGLSETLHYLGTSIADRLTQSTENLKLKGQEVIRRIYVLRAEVMEKEAEATNHSFAINPKSIQDLCTHYSRREQKLMIDPFTCMKWLEKHGEIKIRHVALELDIRLQYLQFILKRQPSG…	GCA_000715075.2	Nicotiana tabacum	4097	Solanales	Solanaceae	Nicotiana	Nicotiana tabacum	Nicotiana_tabacum_Helixer_CM066000.1_001612.1_BCNL
Helixer_CM066000.1_001613.1	CHAIN	chain	1	1804	(R1)(CC)(NBARC)(LRR)	NLR	CC-NLR	BCNL	MELSTEYWYTWPNDLVGEFYVGVHDEWHYRRLKMEARFLKCILRLLTEYSLPESLRNHFFFINNQVNDMSTICCNYKNNRLSAGHVSIECNFVRTVIQPKIREILVLLWKSRKPWGRYCVDMFSIVSYTLEDLVKCMANRLAPDLLEKMKSLSFKLTFERSFRWSIGEGFVKRENNIDIWQHFTCDISYSVACLNCLYWLDDIPQEIAQGFDQHLSSLIRRCENAIQIDAREVLTRLHKASELLLTFDTSINDLPILYFVDFVLDSVVELCNSKENSKFPAKGLSETLQYLGTSIADRLTQSTKNVKLKGREAIRRISVLRAEVMGKEVGATNHSFAINPKSIQELCTHYSRREQKLVTDPFTCMKWLEKNGEIKMRHMALELNIRLQYLQFILKRRPS…	GCA_000715075.2	Nicotiana tabacum	4097	Solanales	Solanaceae	Nicotiana	Nicotiana tabacum	Nicotiana_tabacum_Helixer_CM066000.1_001613.1_BCNL
Helixer_CM066001.1_001218.1	CHAIN	chain	1	873	(CC)(NBARC)(LRR)	NLR	CC-NLR	CNL	MAAYVALTSLMGTIQQLQLLQSNLDLLDTHVESLNLLYEKVDSLQELLDNFDGEQTKNLQAKVRHIANEAEDEVESQMKVVMDEQHDVLHQKEALESLSEILQRGIENVDSLKEELIKHSQNNTSQAGNSSLGDSSSPRLHASTLENDMVGYNIEQANMLSRLTSGSPELEVISVTGMGGIGKSTFAKKLFSHPSILSFFDIRGWITVSEDYSYRKMLLGLLVDANIGKEEDLDKKSDSDLAVCLKQNLMGRRYLIVVDDIWSKNAWDEISLCLPDDGKRSRVLLTTRDVEVAQYASSPKDPFRMHLLDQEDSWNLFYQNAFTEKGFAIEFEDVGKEVAKNCNGLPLMIAVVAKVLSSKRTLDEWTKVAESVSSLAEVDAYQQCSGVLALSYNHLPSYL…	GCA_000715075.2	Nicotiana tabacum	4097	Solanales	Solanaceae	Nicotiana	Nicotiana tabacum	Nicotiana_tabacum_Helixer_CM066001.1_001218.1_CNL
Helixer_CM066001.1_001217.1	CHAIN	chain	1	856	(CC)(NBARC)(LRR)	NLR	CC-NLR	CNL	MAAYVALTSLMGTIQQLQLLKSNLGLRNTHVRRLKLLYEKVDSLQEFLDNSDDEQTKNLHLIPSRKSSSSSHNNNLQAGNSSLGSSSTSPRLHAPILENDMVGYNNEQTSMLGQFTGGSTQMEVISVTGMGGIGKSTFAKKLFTDPSVLSFFDTRGWITVSENYSYRMMLLALFQYVAIGKEEELDKKSDSELAVCLKQGLMGRRYLVVVDDIWSKKAWDEIRLCLPDDGKRSRVLLTTRDVEVAQYASSREDPFRMHLLDPDDSWNLFYQQAFGEKGFPIEFENVGKEVAKNCKGLPLMISVVAKILSSKRTLDEWRKVAEGVSSLADVDAYLQCSGVLALSYNHLPSYLKCSFLYFGLFPKVSEISVEKLFRLWIAEGLLKVKGMEGLEETAASHLG…	GCA_000715075.2	Nicotiana tabacum	4097	Solanales	Solanaceae	Nicotiana	Nicotiana tabacum	Nicotiana_tabacum_Helixer_CM066001.1_001217.1_CNL
Helixer_CM066001.1_001159.1	CHAIN	chain	1	902	(CC)(NBARC)(LRR)	NLR	CC-NLR	CNL	MAAYVALTSLIGTIQQLQLLHSNLNLGDTSLKSLNLLYEKVDSLHELLDNSDAEQTENLHAEVKHIANEVEDEVESQMQVVMDEQHDGLHQQEALESLFEILQRAIEKVDSLKEGLIKHSQNENLQAGNSSLCDSSSPRLHAPTLENDMVGYNIEQANMLSQLTGGSAPLEVISVTGMGGIGKSTFAKNLSSHPSILSFFDICGWVTVSEDYSFRKMLLGLLKDANIAKEEELENKSDQVLADRLKKGLKGRRYLIVVDDIWSKEAWDDIRLCLPDYGIRSRVLLTTRDVEVAQYASSSKDPFRMHLLNPDDSWNLFYQKAFAENCFPVEFENVGKEVARNCKGLPLMIAVVAKILSSKRTLDEWRKVAQSVSSLADVDAYRQCSGVLALSYNHLPSYL…	GCA_000715075.2	Nicotiana tabacum	4097	Solanales	Solanaceae	Nicotiana	Nicotiana tabacum	Nicotiana_tabacum_Helixer_CM066001.1_001159.1_CNL
Helixer_CM066001.1_001162.1	CHAIN	chain	1	871	(CC)(NBARC)(LRR)	NLR	CC-NLR	CNL	MAAYVALTSLMGTIEQLQLLQSNLDLLDTHVESLNLLYEKVDSLQELLDNFDGEQTKNLQAKVRHIANEAEDEVESQMKVVMDEQHDGLHQKEALESFFEILQRGIENVDSLKEELIKHSHNNTSQAGNSSLGDSSSPRLHASTLENDMVGYNIEQANMLGQLTSGSPELEVISVTGMGGIGKSTFAKNLFSHPLILSFFDIRGWITVSEDYIYRKILLGLLIDANIGKEEDLDKKNDSDLAVCLKQRLMGRRYLIVVDDIWSKNAWDEIRLCLPDDGKRSRVLLTTRDVEVAQYASSPKDPFRMHLLDQEDSWNLFYQKAFVEKGFAIEFEDVGKEVAKNCNGLPLMIAVVAKVLSSKRTLDEWKKVAESVSSLAEVDAYQQCSGVLALSYNHLSSYL…	GCA_000715075.2	Nicotiana tabacum	4097	Solanales	Solanaceae	Nicotiana	Nicotiana tabacum	Nicotiana_tabacum_Helixer_CM066001.1_001162.1_CNL
Helixer_CM066001.1_001163.1	CHAIN	chain	1	870	(CC)(NBARC)(LRR)	NLR	CC-NLR	CNL	MAAYVALTSLMGTIEQLQLLKSNLDLLDTHVKSLNLLYEEVDSMQELLDNSDGEQTENLQAKVRHIANEAEDEVESQMKVVMDEQHDGLHQEKALESLFEILQRAIVNVDSLKEELIKHSQNNNLQAGNSSVGDSSSPRLHAPTLENDMVGYNIEQANMLSQLTRDSPELEVISVTGMGGIGKSTFAKKLFSHTSVLSFFDIRGWVTVSEDYSYRKMLLGLLKDANIGKEEDLDKKSDSDLAVCLKQSLMGRRYLIVVDDIWSKNAWDEIRLCLPDDGKRSRVLLTTRDVEVAQYASSPKDPFRMHLLDQEDSWNLFYQKAFVEKGFAIEFEDVGKEVAKNCNGLPLMIAVVAKVLSSKRTLDEWKKVAESVSSLAEVDAYQQCSGVLALSYNHLSSYL…	GCA_000715075.2	Nicotiana tabacum	4097	Solanales	Solanaceae	Nicotiana	Nicotiana tabacum	Nicotiana_tabacum_Helixer_CM066001.1_001163.1_CNL
Helixer_CM066002.1_000022.1	CHAIN	chain	1	1159	(CC)(NBARC)(LRR)(OTHER)	NLR	CC-NLR	CNLO	MAYAATYSLMHTLEQLLQCKSLLIYRSCIQQHLESAFQSLSSLQVFLEYTSKEIKDIETLKTIEKRIRDIVYKAEERVDSALRRIIILVDQQKRERACKSFNEELQKVEKEVDSLRKELMEIEFIKHGTKSAEASTSTSSKRYATEQHTVVGMKDDFNTILDRLTAQTDQLTVIPVVGMGGIGKTTLARKVYDDSTIRYRFDKHAWVTISQVYNERQILLELVSSISQDKTDESNQKMSNDQLAEIVYRGVIGRRFLIVIDDLWSTEALDQIQRIFPNENNRSRILLTTRLSYVADYASPDFPHHNMSFLSFDESWILFTERLLREDICPPHLDEIGKHIIQQCRGLPLSIVVVAGLLGKIDPTRDNWKKVEENLNSFFGTVSERCQSILSLSYSYLPQ…	GCA_000715075.2	Nicotiana tabacum	4097	Solanales	Solanaceae	Nicotiana	Nicotiana tabacum	Nicotiana_tabacum_Helixer_CM066002.1_000022.1_CNLO
Helixer_CM066002.1_002148.1	CHAIN	chain	1	870	(CC)(NBARC)(LRR)	NLR	CC-NLR	CNL	MAYAALSSLMHTLQQLLQPNQRLVCGSCIPQQHIESTYQSLSALQVFLEEATKEAKDIETRKSLEKRIRDVVYKVEYRVDSRLRSVIVADCGDDRERACKAFNEELQEVEKEVDSLKKEVIQIEFNKHRSKSAELATTSSSSRRYAIEQNTVVGMEDDFNTILDRLTAQTHELTVISVVGMGGIGKTTLARKAYDDSSIRYRFDTHAWVTVSENYNERQVLLDVIISISRDRTDESYETMSKDQLAEIVYKGLKGRRFLIIIDDLWSTEAWDQMQRLFPNDNNKSRILLTTRLNYVADYASPDFPPHSMSFLSLDDSWNLFTEMLFKEDLCPLLLQKIGKHIIQQCRGLPLSIVVIAGILGKMDPTHDNWKKIEENLNSFFGTVSEQCQSILSLSYSYL…	GCA_000715075.2	Nicotiana tabacum	4097	Solanales	Solanaceae	Nicotiana	Nicotiana tabacum	Nicotiana_tabacum_Helixer_CM066002.1_002148.1_CNL
Helixer_CM066002.1_002071.1	CHAIN	chain	1	1219	(R1)(CC)(NBARC)(LRR)	NLR	CC-NLR	BCNL	MFPLEVAKDQIEFLERELRFLDIFLNLQSSKAECDTLDVTQKAQTLLHDTRVDLSTLNLTSPNFYPSIYQMEGDIRLIKSEIRANYSFPKTSLPLSASKNGVAISEIVPEFMGTVVCILSDLLNIYDGRSVLFVPGPKEQIVEVLEELKSLRAFVCFVAKRCKEPQSCHHDFFTHIFVVAGHAAMLVWLSLPGTDNGTQDLASGEMNALLSDHLRMRIKPIEPSIRKIYVDVLQALKSTSQSGWRPDIQNENTTNSETAFLETVLHNLVELPAIGNTTVALKDETANLQEMLNLLRANLPYTPMQHLESHFEDLHIMIIDAGILVYSLYDVASAKVNQALLDFPGNIQHFNTVIYPIVQKVFQSNLPRIHGIGYVDFLLSNLNEFQGRYSKSLVSIKNQ…	GCA_000715075.2	Nicotiana tabacum	4097	Solanales	Solanaceae	Nicotiana	Nicotiana tabacum	Nicotiana_tabacum_Helixer_CM066002.1_002071.1_BCNL
Helixer_CM066002.1_000115.1	CHAIN	chain	1	876	(CC)(NBARC)(LRR)	NLR	CC-NLR	CNL	MADTALNLLVENLLDSVRKKAKLIAENSKLQIAGLEDDFLHLEEEVQRLRALLKVAAQWQINSSKWKQLVNKDIRFAVHKAEDVIDVFAIRAQRCLESGFGVLGFLSIRRDSVRNLATKIDGLNEKVKEFLQNNQPAVQPETNSQELQDLPLKENEVVGLEEEAEKVIKRLVEGSEELNVVPVVGMHGLGKTTLAIKVFNDPQILNQFDSRIWVYVGQSYEIKDIFINILTCFIDRIEEYQDKDVNEIAKVICDFVPKEGKCLIVLDDVWAIGVVDFVKKTFPENSKGHRIMMTTPRQDVASCANPNPHDLKFLTQTESFLLLKSRVFGTGCFPEELTDLGESIAQKCCGVPLAIIVIAGALRGRKDKNNWLKVQKYFWQHLIIKNDPVRCWKFVEMSY…	GCA_000715075.2	Nicotiana tabacum	4097	Solanales	Solanaceae	Nicotiana	Nicotiana tabacum	Nicotiana_tabacum_Helixer_CM066002.1_000115.1_CNL
Helixer_CM066002.1_002070.1	CHAIN	chain	1	884	(CC)(NBARC)(LRR)	NLR	CC-NLR	CNL	MADVAVKFLVENLMQLLIDNADLIVGIKGEVENLLQDLNDFNAFLKQAAKSRRDNEVLKSLVKKIRKVVNDAEDSIDKFVIEAKRHDDKNKFAQWFHLTHVARAKGVADEIKTIRERVKEIRLNDSYGLQAITSDDNSNQGGQERKVPVVEEDDVVGFDEEAKTVIDRLIGGSDYVVPVVGMPGLGKTTLAYKIYKDPKVEYEFFNRIWVYVSQSFNRREIFLNIISKFTRNTKQYHDTPEEELANEIKELLGKGGKYLIVLDDVWTREAWDRIKIAFPNNDKQNRVLMTTRQSNVAKCCNDKPHDLKFLTENESWELLEKRVFYKEKCPPELELPGKSIAEKCRGLPLAIVVIAGALIGKGKTTREWKLVADSVGEHLINRDPENCKKLVQMSYDRLP…	GCA_000715075.2	Nicotiana tabacum	4097	Solanales	Solanaceae	Nicotiana	Nicotiana tabacum	Nicotiana_tabacum_Helixer_CM066002.1_002070.1_CNL
Helixer_CM066002.1_002069.1	CHAIN	chain	1	1743	(R1)(CC)(NBARC)(LRR)	NLR	CC-NLR	BCNL	MARECQNMTELVDSWTIKQLYDAAEHLADVKFFLEKLEQVQPENAISAQLGPLFVEAYDGSSEIWSHMDQCQWTCTIRMMISKVLKIIKLENIAERVKPAKPSTSTSPMILEVLKITKPENIAKRIKASKPSSSPGLITMEMVGFIEVLLDTAHDKLWSFSLVHASRLYVLKRKLRYLQVFFTLTTRWCIEHENMKDLFTHVEDVAYTATHMCFLGVGKTMDREFSELLEKISPFKPKLRQIYKSLLTVSKSSLLDTTMNVRISPFSFVSALQEDLKELVIRDTSLKVFLDNQIPWLQQGLLYLSRYLRDIELEFTPLEEFNSLQSNIVALAIEAAIAIYSSYDEEMDETTEMKHVFFHLQLKFSHVKLEACLIKLLNSESTIVAPLKDLIHYIREELI…	GCA_000715075.2	Nicotiana tabacum	4097	Solanales	Solanaceae	Nicotiana	Nicotiana tabacum	Nicotiana_tabacum_Helixer_CM066002.1_002069.1_BCNL
Helixer_CM066002.1_002068.1	CHAIN	chain	1	887	(CC)(NBARC)(LRR)	NLR	CC-NLR	CNL	MADVAVNFLVENLMHLIIDNAGLIIGIKGEVEHLLHDLNDFNAFLKQAAKSRRDNEVLKSLVKKISKVVNDAEDSIDKFVIEAKRHDDMNKFAQWFHLTHVTRAKGVADEINTIRERVKVIRENDAYGLQAITFDDNFNKGAQERKVPVVEEDNVGGFDEEVKTVIDRLIGGSDHLEVVPIVGMPGLGKTTLAYKIYKDPKVECEFFPCIWVNVSQLYKRREIFLNIISKFTRNSKQYYDVPEDDLADEARELLGKGGKYLIVLDDVWTMEAWDRIKIAFPDNGKCSRVLMTTTHRNVARYCNDKPHYVKFLTKNESWELLEKKVFYKEKCPRELELPGKSIAENCRGLPLAIVVIAGALMGKGKTTREWKLVADSVGEHLINRDPENCKKLVQMSYDC…	GCA_000715075.2	Nicotiana tabacum	4097	Solanales	Solanaceae	Nicotiana	Nicotiana tabacum	Nicotiana_tabacum_Helixer_CM066002.1_002068.1_CNL
Helixer_CM066002.1_000118.1	CHAIN	chain	1	722	(NBARC)(LRR)	NLR	CC-NLR or CCR-NLR or CCG10-NLR	NL	MEDIVESCDRTPTPAKRRYSPIDEELVGLQDDAERIHRHLTRGTKELDVISIVGMPGQSKTTFVRRLYNNPSIVSHFDVRVWCSFSQTYNVGKLLLEILKQIIAGKRVIVGGRSMADMLRKSLMRKRYLIVLDDMWEIKAWDVLRSSFPDDRIGSRIILTTPLEQVARELKYHSYPFHLRMLDGEESFVLWQRTAFQGEICPPELLEVGWLVTRECNGLTDLIIMIAGSIPKKERRDPKSWLKVARELRSQSFEESLMKMIQSSFDRLEDHLKCCLLYMGLFPKGYEIPVSDLLKWWIAEEFVQTIDTLKLEETSKSCLYDLVDRYLITVTETRSDGEIKHCKVREEVHDFCSRKIREEKFMQLVVPYNPHQPAVDTDEQRKCMYIHDIMKNEYSSDKA…	GCA_000715075.2	Nicotiana tabacum	4097	Solanales	Solanaceae	Nicotiana	Nicotiana tabacum	Nicotiana_tabacum_Helixer_CM066002.1_000118.1_NL
Helixer_CM066002.1_000119.1	CHAIN	chain	1	786	(NBARC)(LRR)	NLR	CC-NLR or CCR-NLR or CCG10-NLR	NL	MIRPKRDKSLTVFLSLLPTILKESKIIDMENVEKTAAHAKPSTEGSFLSNNEDFVGFEEDVNQIIQKLTGFGGPKQRDIISIVGMPGLGKTTLAKKMYDNPLIIHHFNVRAFCTVSQKYDERKLLVEILKQVTGDKRDINEDVDVADAVKKALFGWRYLIVLDDIWNYNAWEDLQLCFPSEEKGSRIMITTRDEKVAKEIKQHSDPYLLRFLTKEESWELLQKKVFQCESCPPELCEAGEEVAKNCKGLPLVIVLTAPIIAQKERQASVWLEFAKVLSSHGLEELSTKAIQSSYDDLRVHLKHCLLYMGYFPEDFKIEVSDLLKLWIAEELVQNIDTKNLEKASKDCLNDLVNRSLLIVSKRRSNGDIKYCMVHDLVRAFCSSKLEEEKFKQQIAQYNL…	GCA_000715075.2	Nicotiana tabacum	4097	Solanales	Solanaceae	Nicotiana	Nicotiana tabacum	Nicotiana_tabacum_Helixer_CM066002.1_000119.1_NL
Helixer_CM066002.1_000120.1	CHAIN	chain	1	734	(NBARC)(LRR)	NLR	CC-NLR or CCR-NLR or CCG10-NLR	NL	MEDIDICERTPALTSAEPSTRRSYASADEELVGFDDDARNVIQKLIGGPTELDIISIVGMGGIGKTTLARMLYNNHSTHFDVQVWCTVSETYNVRELLLEMLKQIMGDTHVTINDYSIVDVLSKILRTKKYLIVLDDIWEVKVWEELRLSFPDGGNGSRIMLTTRSAEVAMELKHHSDPYFLSCLSDKQSWELLQKKVFQGESCPPELQSVGAEIATLTKGLPLAVTVIAGILSQMERQASLWLEVAHKLCPSSLEQQLMGVMQLSYDHLEDHLKPCLLYMGLFPKRYEIPVSDLLKWWIAEEFVQNIDTLKLEETSRSCLYDLVSRSLVMVSKRRTNGEIKYCTVHDQVREFCMEKITKEKFMQPLVPYNPRQTSDSDEQRLCMYIHGTMKSNISKEM…	GCA_000715075.2	Nicotiana tabacum	4097	Solanales	Solanaceae	Nicotiana	Nicotiana tabacum	Nicotiana_tabacum_Helixer_CM066002.1_000120.1_NL
Helixer_CM066002.1_002061.1	CHAIN	chain	1	756	(NBARC)(LRR)	NLR	CC-NLR or CCR-NLR or CCG10-NLR	NL	MKNIEKTAANANLSTQCSFPSNNEEFVGFKEDIKQIIQKLTGGTKERDVISIVGMAGLGKTTLARKVYHNHNIADHFDARAFCTISQTYSIRKLLVEIFKQATGGKRDIKEDEDIAAVLKKTLFRKRYLIVLDDIWNYKAWEDLQLSFPRMEKGSRIMVTTRLQEVATQIKELTDPYFLRFLDEKESWELLQKKVFQCESCPLELQEAGFEVAKNCKGLPLVIVLNAGIIAQKERQVSVWEDFAKDLSSHGLEEQSMKAVQSSYDYLGDHLKHCLLYIGYFPEDYNIPVSDLLKLWIAEEFVLNIDTENLEKASKDHLNDLVNRSLLMVSKRRSNGDVKYCMVHDLVREFCLSTLKEEEFKQHVVPCNSSQPSYPKDPRLCMYIHDKLVNQLELHGYSL…	GCA_000715075.2	Nicotiana tabacum	4097	Solanales	Solanaceae	Nicotiana	Nicotiana tabacum	Nicotiana_tabacum_Helixer_CM066002.1_002061.1_NL
Helixer_CM066002.1_002060.1	CHAIN	chain	1	694	(NBARC)(LRR)	NLR	CC-NLR or CCR-NLR or CCG10-NLR	NL	MEFEELVGFREYVNVMIRQLVREPRDLDVISIVGMAGQGKTALTRKVYNNHYIVDHFDVRAWCSISKIYNRRKLWLDILKQIKGDKRDTVDDDYSIADMLRKSLYGRRYLIILDDIWEVRAWDDLRLCFPNTENGSRIMVTTRDVHVAMHIKHHSDPCLLPFLKDEESWELLQKKVFQGESCPLELLNVGPLVAKKCNGFPILIIMIAGILSRKKEDPSFWLEVAYDISSHASVEDSMKMIQSSYDQLEDHLKPCLLYMGLFPKGYEIPVSDLLKWWIAEEFVLEETSNSCLNDLVRRNLVMVSKRRANGEMKYCIVLDQVREFCLRKIKEEKFIESIVPYNSCQPVDSDVQRLCMYIHDTMKTDYKERESFEQRQMPLEFIAHPKFGISGRKNLFPLL…	GCA_000715075.2	Nicotiana tabacum	4097	Solanales	Solanaceae	Nicotiana	Nicotiana tabacum	Nicotiana_tabacum_Helixer_CM066002.1_002060.1_NL
Helixer_CM066002.1_000143.1	CHAIN	chain	1	1727	(R1)(CC)(NBARC)(LRR)	NLR	CC-NLR	BCNL	MAKECYYVLHALNLVMGKHLDSSTDNQFKNVVDQLTHVFPSFVAVEKAHPENGISVQLRALFMEALHEIDTICSHMNDQAGETSDTIGMISKLLKMIQLENIAERIKASKPSRSSSLIMIEMVRSVVALLDCFGIILCLLLLKHYNAPSTFVLEKKLSYLKAFVTLTAKRCIEHERMQDLFTHAEDVAYSALHLCYFVAAYNMEEDDDLQARVLDCEFSKLLERISPFRPELRQIYLSLLIGSKSSQSETAMSVDFISDFVYGLKEDLEELLSRDASLKVTFDDRIPWLQQGLSYLFRFLLDIVSERIPLEEFNSLQPHIEALAVEAAIVIYSSCYNEDMDLKTTEIDHVLFLLQLKFNHVTVDVHLIKLLNSEAAIIAPLGNLIDYVREELALLGTFL…	GCA_000715075.2	Nicotiana tabacum	4097	Solanales	Solanaceae	Nicotiana	Nicotiana tabacum	Nicotiana_tabacum_Helixer_CM066002.1_000143.1_BCNL
Helixer_CM066002.1_001919.1	CHAIN	chain	1	1388	(R1)(CC)(NBARC)(LRR)	NLR	CC-NLR	BCNL	MRGLIKHMIYKLCCGNSFVSSTSTSSDIPNPLETLQRIEQKWSSYAHIPTTLKRIAEECRSLYMVLDGYQFSEGSCSLDTLHRIEEDWGSFLEFSDEYLSKLSHLRETLKQTEDECSSFPIVFLSEESDSLATLQHKIRRVQDNLWQTLEECCSLLIFSEKYLESFPFETLQRIKDECDYLERDLFAFDEFKLLERNFNFLKRDFKLLDIVLNLQILIGEPDLIRKFQALFQVATVYLFPIYRSQVIPESHCVSDLQNEFWQTKLEIRAKYSFPEISFQLLANNDGTVTPNSVMEFIDTVIENLNDLLKLDDSSSPLHVEGLVDQVEKVLKELKFLFSFVSFVSDRCVEPEVQRTFFTHVLEVAWLTIVVTWLYLPSHAGGCPDPDSTPAEGYPLFSDL…	GCA_000715075.2	Nicotiana tabacum	4097	Solanales	Solanaceae	Nicotiana	Nicotiana tabacum	Nicotiana_tabacum_Helixer_CM066002.1_001919.1_BCNL
Helixer_CM066002.1_001918.1	CHAIN	chain	1	1116	(R1)(CC)(NBARC)(LRR)	NLR	CC-NLR	BCNL	MRRGDMSSDIPNPLETLQLIEQKWSSYARIPTTPTWIAEECHSFCMVLDGYHFSEGSCSLDTLHRIEEDWGSFLVFSDEYLSKLFHLRETLKQTEDECSSFHIVFLSEESDSLDTLQHKIRRFQDNLWQTVEECSSLLIFSEKYLSSEESLPIETLQRIKDEFDSFGVDLFEVDKFKFLERDFKLLDIILNLQIFTGEPDLIRKVQALFQVEKIYRDSAADEGYPLFSDLLRSKIQPIEPSISKIYIDVLKAIKLQQSQWYPVIQIKYVVDCEVGFVETLLHNLEELPFILSGLEIKEMLNFLSAHLLIQVSEFFLQDIDSVIVDAGILVYSLNKKEKGDLDFRVKIQNLHAMIYLITRKTFLLQSNLSGIDRVGSADFILDNMEKFLSLYSNSVVSVK…	GCA_000715075.2	Nicotiana tabacum	4097	Solanales	Solanaceae	Nicotiana	Nicotiana tabacum	Nicotiana_tabacum_Helixer_CM066002.1_001918.1_BCNL
Helixer_CM066002.1_000287.1	CHAIN	chain	1	1261	(R1)(CC)(NBARC)(LRR)	NLR	CC-NLR	BCNL	MFLDKDLSKLRHDFFKFRPSNIDDVSRDRLEFFLWELNFLEGFLSLQSFTFVDVPQKMKEIWKKSITVQQATLQIIFSGSDREWSADPNFDPFTSNVPTGIWKSKLEFQSKYSFAQVSSILLPANKDDIPTPKFLMEFLDGVIENLNVLLQIDDPCSLLYVPEPKEQLKEVLKELNLLRFFVCFVSNKCTEPAQSGHTFFTHVLIVSSHAAMVAWLYLPIHGKENQDVAPGEMNALFSNLLQMNIRPIQPGIRKIYTDVLCALKSIIQPGWHPNIQNKHVTESEFVEAPAHNLMKLPTVSNPSGTVSSNDQMAILQDMLSLMRANLIHLPILGREFHCQDMDTVIVDAGLLIYSIYDSEGEKEGMTMEDVNQALGLDLPGNIQPVKAMIYLIIRKAFQS…	GCA_000715075.2	Nicotiana tabacum	4097	Solanales	Solanaceae	Nicotiana	Nicotiana tabacum	Nicotiana_tabacum_Helixer_CM066002.1_000287.1_BCNL
Helixer_CM066002.1_000289.1	CHAIN	chain	1	1274	(R1)(CC)(NBARC)(LRR)	NLR	CC-NLR	BCNL	MFLDKDLSKTRRDFLEFRPSNIDDVSRDRLEFFLWELNFLDSFLSLQCFTFAGECGMLDVSKKMKEIWKKSISVQQATQRIFFSDSDWEGSVDPNFDPFTSNVPTGIWKSKLEFQSKYSFAQVSSILLPANKDDIPTPKFLMEFLDGVIENLNVLLQIDDPRSLLYVPEPKEQLKEVLKELNLLRFFVCFVSNKCTEPAQSEHTFFTHVLIVSSHAAMVAWLYLPVHCKENQDVAPGEMNALISNLLQMKIRPIQPGIRKIYTDVLCTLKSITQPGWHPNIQNKHVTDSGFVEAPAHNLMKLPTVSNPSGTVSSNDQMAILQDMLSLIRANLIHLPILDLEFCLQDMDTVIVDAGLLIYSLYDSEGEKEGMTLEDVNQALGLDLPGNIQPVKAMIYLII…	GCA_000715075.2	Nicotiana tabacum	4097	Solanales	Solanaceae	Nicotiana	Nicotiana tabacum	Nicotiana_tabacum_Helixer_CM066002.1_000289.1_BCNL
Helixer_CM066002.1_000291.1	CHAIN	chain	1	752	(NBARC)(LRR)	NLR	CC-NLR or CCR-NLR or CCG10-NLR	NL	MSSQLGRTPRINEEIVGFEDVIEKLRHKLIRGTRGRDVISIVGMPGQGKTTLAYRLYCDRSVVSHFDICAQCCVSQVYSRKELLLALLHDAVGEDFQHRGRRDSELSNMLRKALVWKRYLILLDDVWENSAWDDLIGCFYDANNGSRIILTTRHHEVANYARFHTDPFLLRMFNDDESWELLKSEVFAEESYSAPLEDVGRQIAKKCGGLPLSVILVAGILARMERKEESWKQVATTLSSHIHGDSKAIVEQSYQILPYHLRSCFLYFGEFLEDRVIDASRLTRLWISEAFIKCCEGKSLEDIAEGYLENLIGRNLVMISQRADSDGKVEACRLHDLLLEFCKEKATEENLLIWIIREQNANLSSNIYSRKQHVQCRLAFREVDNLEEWSSSCSLVGSV…	GCA_000715075.2	Nicotiana tabacum	4097	Solanales	Solanaceae	Nicotiana	Nicotiana tabacum	Nicotiana_tabacum_Helixer_CM066002.1_000291.1_NL
Helixer_CM066002.1_000423.1	CHAIN	chain	1	1821	(R1)(CC)(CC)(NBARC)(LRR)	NLR	CC-NLR	BCCNL	MAEECRDVIGAINLVKGQHLGRTTINQLEDATKHLTHVAVFLTNLEKCYPENGISGQLRPLFLEARDGFSEMCSHFPRFNLTIKMGNIAEKFKASKASRSTSQMISEVLKIIEHETIAKRIRASKPSRSSSRITMEMVGFVESLLGSVHRALFFISVGPATSLLDKKLRHLRVFFTLIAKRCIEHESMKDLFTHVEDVAYTAAYLCFLGSNCNMDGEFSKLLERVSRPFSPELRQIYLSALIGLKSSSSETTTILNAKYMLDFVSALREDLRLRCDGRIQWLQRGLSYLSQSLRDIESYPLPREEVISLRLNMEALAIEAANTIYSSYDEEMHKTTEIDPVLFHLQLKFNYVKVEVDLIRLLTRQATITIGPMKSLIDYVWSELIFFRNYLLDALKQCK…	GCA_000715075.2	Nicotiana tabacum	4097	Solanales	Solanaceae	Nicotiana	Nicotiana tabacum	Nicotiana_tabacum_Helixer_CM066002.1_000423.1_BCCNL
Helixer_AWOJ02000196.1_000002.1	CHAIN	chain	1	1383	(JAC)(CC)(NBARC)(LRR)	NLR	CC-NLR	OCNL	MERGKQIDREREKGELANFEGYQVSYDQADSILVEPWGGNTGESEWNYKLKSPIKEILIAHGDIIDSIMFRTVTEQGTTIDSAKFGGDGGRRDKVVIEATSLEYLKGIKGTFGRYYGHSVIKSLCFITNAKNYGPFGCEASGTPFSLVMKEGVAIVGFHGRSELYLNAIGVYLQKLAPPTSAKEPMVEDIEIRDVCCDYSLLRLITSTSESSLHTSANEPMVEDIEIHDVSLSTLRKDTLNVLDFIESLKNEEIQKVVDVDLTEKLILELDFLLLNLHHLSKYHAEQLSPFMTEYEILQNVCGNIRDFHELIVNGCVGHEIVEYVLPQFQLMAERVGRFLWPYQIGGHSRLFKLEHLFLEIIPTQLEVMHICFTNLNASTSAEVGHFSKKLLETSPDIL…	GCA_000715075.2	Nicotiana tabacum	4097	Solanales	Solanaceae	Nicotiana	Nicotiana tabacum	Nicotiana_tabacum_Helixer_AWOJ02000196.1_000002.1_OCNL
Helixer_AWOJ02000244.1_000001.1	CHAIN	chain	1	1189	(R1)(CC)(NBARC)(LRR)	NLR	CC-NLR	BCNL	MFSNKYLSSMKYHPLEPLQKIEDEWGLDMPETSEDQIKFLKREFKFLDIFLSLQSFIGEPDMPEITQKVQDLFQDAAVDLRNVNMIQHIDRLTYQVQDKIQIIKFELKAKYSFPKVSASKDGIATAKLVMEFVDTVVGSLGDLVKIYGSSSLLFVPGPKKELEDVLEELELLRNFVYFVSDRCLEPQSQRTFFSHVLLVAAHAGMVAWLYLPSHDNENQDVTPGQVNILLSDLLRMKIKPIQPGVRKIYIKVLQALKSTIQSRWCTNIQIEHAADCQASFVETLQHNMKELPIMLNLFMANLIHLSLQDLEFHLQDIDTVMVDVGLLVYSLYDNEEKKEAVLGEANRELPLDLLSTIQHIKRVIYNITRKEFQSNLPRIHGIGYVDFLLNNLKEFQDRY…	GCA_000715075.2	Nicotiana tabacum	4097	Solanales	Solanaceae	Nicotiana	Nicotiana tabacum	Nicotiana_tabacum_Helixer_AWOJ02000244.1_000001.1_BCNL
Helixer_AWOJ02000273.1_000001.1	CHAIN	chain	1	989	(NBARC)(LRR)	NLR	CC-NLR or CCR-NLR or CCG10-NLR	NL	MEREKRETLFNYCGGILKAAFYKIMELCSTTQILRTTIMERGKEIKEEREKGELSNNFEVSFSALRKDIVNVLDFIESFKNEENQISLDEDIIEMLELELAFVCTYVQLSYSDLEEFEDVMIRKGQRLRALLGSIFNHVGRNVLFKYDMHHGLPCFMDNMDDCISSRHRSESSATMTEEQLDLLLLNLHHLSKYHAKQVFPSMSEYEILHNVCGNIRDFHGLKVNGCVDHEIIEYNRGIIVVNSPNKPVKRKSSIAGKIIVGFKEETYLIIRKLSNGPKTLDIISITGIPGSGKTTLAYKVYNDKSISSRFDIRAWCTVYQKYDEKDLLEKLFNQVTGSTSKFSENIDVADELWKNLFGKKYLIVLDDLWDTAAWDKLRRHFPRVEKGSRIILMTRDKK…	GCA_000715075.2	Nicotiana tabacum	4097	Solanales	Solanaceae	Nicotiana	Nicotiana tabacum	Nicotiana_tabacum_Helixer_AWOJ02000273.1_000001.1_NL
Helixer_CM008331.1_000271.1	CHAIN	chain	1	691	(NBARC)(LRR)	NLR	CC-NLR or CCR-NLR or CCG10-NLR	NL	MPIDIDNDKAVGFKKETETIINQLIHGSKEREVVLITGMGGLGKTTLMKRVYEEKNVVNYFDKRAWYTVSQEYDYKDLLCKIYNQVCGKETEIDSVAEEFRKKLMGMRYLIVLDDIWSVEAWEELNRVFPECNNGSRIVLTSRQESVVSDAKHICLPFFTIDESWELLQVKLFKGKGCPKELENVGREISNKCKGLPLTVGLIASLLEKVEKSEQMWHEFLITLNSHVNFGDGIKSNDAIELSYKYLSRPLKSCLLYFAAFPEDKEIEVSKLIELWISEGFIEGMVEIWRVEDEAEDYLNHLVSSNLIMVYEKGIIDHIKVCRVHDLVRDFCLTKAREEIFLEIINNMEKKWDPTLNFTPHRMCLHLQDGDEDDDADDVSPLSLENLEYLITLKLESKK…	GCA_002525835.2	Ipomoea batatas	4120	Solanales	Convolvulaceae	Ipomoea	Ipomoea batatas	Ipomoea_batatas_Helixer_CM008331.1_000271.1_NL
Helixer_CM008331.1_000409.1	CHAIN	chain	1	792	(CC)(NBARC)(LRR)	NLR	CC-NLR	CNL	MAFVAVTSLMRTLEFQFLHSQPRVTLSNKKQIESLYRKLGDLLDFLDDFEMNADNLPEMRAVIEEIIDVSVKAEDDIEEELLSDHQTKLEETLQRVVDEVEKLVQITTNTTDLLNSNLTIGGSSHVDEYSSELFNSNVDVVHEEEDAMVMVGHSEELIKVINQLIRDTYYSKKLEVMAVVGMGGIGKTTFAKRIYEDPRVKSHFELRAWTTMSLEHNTGQAILDLCRCVMSFRGAPNIEMQVDRLRELLYKSLLGQKYLIIVDDIWTTAAWDDIHRCFPDENNGSRILLTTRSIEVAQHAGAERYSYNMRFLNPWEGWDLFYQKFLDKELLQKDEFERIGRKIVVKCQGLPLIVVVMAGLLSKTNKSIDEWGRFEKKLNSLLALDLHELFSRMFTLSYN…	GCA_002525835.2	Ipomoea batatas	4120	Solanales	Convolvulaceae	Ipomoea	Ipomoea batatas	Ipomoea_batatas_Helixer_CM008331.1_000409.1_CNL
Helixer_CM008331.1_000612.1	CHAIN	chain	1	911	(CC)(NBARC)(LRR)	NLR	CC-NLR	CNL	MACVAVASLLRTIELEFLQYHPRPLVLDNHLITPNKDLIQSFHQKLGFLITQFDDKRIHGVEAVKRLETKLRDLAFRVEDEIEILVAHLYDEEEDEDEAKIADLVLKEEKPQRDTEGEKTQPYCVKLHQVFQSAMEEIEAINEELVKIKAEGRMTAHEVLQRSQLLSSQHASHSKEQMVGKQDEFQIIKKKLTELGSKERKVVSIIGMGGIGKTTLARQIYEDPSVSIHFDVRAWVVASLLHNKRQMLEGLLNSIYKQGNLENSTDEDLALKLYQCLKRQRYMVVVDDVWSREAWDDVSNCFPDDGDGSRVLLTTRLAEVANYTSSDNNFSHHMQLLDQNDSWNLFCEKASKSGGAEFELIGRPIVEKCKGLPLAIIVVAGLFSKLNTLNEWENIAKAL…	GCA_002525835.2	Ipomoea batatas	4120	Solanales	Convolvulaceae	Ipomoea	Ipomoea batatas	Ipomoea_batatas_Helixer_CM008331.1_000612.1_CNL
Helixer_CM008331.1_000617.1	CHAIN	chain	1	589	(NBARC)(LRR)	NLR	CC-NLR or CCR-NLR or CCG10-NLR	NL	MARQVYEDSSVSIHFDVRAWVVASQLHNKRQMLVGLLNSIFKQHNLESSTDEDLALKLYQLLKRQRYMVVVDDVWSGEAWDDVSNCFPDDGNGSRVLLTTRLAEVTNYTSSDNDFSHHMQLLDQTDSWNLFCEKASKSRGAEFEIIWRPIVDKCKGLPLAIIVVAGLFSKLNILNEWENIAKALDSSTTTIAATCSKILALSYNHLPHHLKACFLYLGIFPEDNEINANDLSRFWYAEGFVKSSENENFDVMAERYIQELMDRNLILVRKWSCCGRRIKLFGVHDLLHAFCVKEAEKENLLYVVRKPGSDFPQRYFRWFKLLRVLFVISYVVDKKSVDLVHLRYLPPTFGIPNIMDLFKARNLQTLYIFANGRNYLDLSWLKPEHCTKEFFTHVPNLKK…	GCA_002525835.2	Ipomoea batatas	4120	Solanales	Convolvulaceae	Ipomoea	Ipomoea batatas	Ipomoea_batatas_Helixer_CM008331.1_000617.1_NL
Helixer_CM008331.1_000619.1	CHAIN	chain	1	817	(CC)(NBARC)(LRR)	NLR	CC-NLR	CNL	MACVAVASLLRTIELEFLQYKPRPLVLDNDLISPNKHLIQSFHQNLGFLITKFDDKRINMDGVEAVKDLETKLRDLAFRVEDEIEILVAQLYDEEEEEDEVKIADLVLKEEKPQMDTEGEKSQPYCVKLHQVFQSAKEEIEAIEEELLKIKAEGRKTGHDVLQRSQLLSSHHASHSKEQMVGKKDEFEIIKKKLTELGSKERKVVSIIGMGGIGKTTLARQVYEDPSVSIHFDVRAWVVASQLHNKRQMLVSLLNSISKQGNLENSTDEDLALKLYQCLKLQRYMIVVDDVWSGKAWDDVSNCFPDDGNGSRVLLTTRLAEVANYTSSDIDFSHHIQLLDQTESWNLFCEKAGKSHGADFEIIGRPIVEKCKGLPLAIIVVAGLFSKLNTLNEWENIAK…	GCA_002525835.2	Ipomoea batatas	4120	Solanales	Convolvulaceae	Ipomoea	Ipomoea batatas	Ipomoea_batatas_Helixer_CM008331.1_000619.1_CNL
Helixer_CM008331.1_000669.1	CHAIN	chain	1	520	(CC)(NBARC)	NLR	CC-NLR	CN	MASIALASLRATLEFEIQQPSPRVLPDELQQMRSILQDLAPLQAFLDKFNMKGGRKDAEIRDVEIKIKRFALQAEDQIEIHLRNIIVANLKDATKVKEEDRRRELRGSLGKIRKEIGGLSQIVNNHSDSSKLPSHHQEMPSQLSADKWRSQTTHEVEMVGNREELEEIEQFIRWHRDGPKSPNVLSIWGMGGIGKTTLARKIYEDLMKYFPVSAWVTVSQKYELKQIITSLLRCITTITPEEIKEATEDELACQLGRLMKGRTYLIVVDDIWSTRAWDEIIRLFPNGRNNSCYILLTTQDREVAMYASNLKPFNLRILGVIDTLELFGQIFPLKKYMAPRFKKFRSHLARVVKKCDGLPPIIIEVAERLSKCNNAAHELKNIEKELESIGILGHKIRSH…	GCA_002525835.2	Ipomoea batatas	4120	Solanales	Convolvulaceae	Ipomoea	Ipomoea batatas	Ipomoea_batatas_Helixer_CM008331.1_000669.1_CN
Helixer_CM008331.1_003055.1	CHAIN	chain	1	808	(NBARC)(LRR)	NLR	CC-NLR or CCR-NLR or CCG10-NLR	NL	XXSSSTEACLLRLDGILKQAVKQTDYLKKKLIKIQSKQQFAKGPSILGRMRQRGLLLGSTSSQPADPQPQNNITVSKFSKSASKFDSRMVGCDKEFNTILNKLTQQSAEKLQVISIIGMGGIGKTTLAEKLYNDPLITSHFDKRAWATVSQEYNVEQMLRCLLSCVTTGASRDELHEQSNELHEQRQRNAKENLRRRLMGNRYLIVMDDIWSTTAWDSVQGCFPDDNNGSRILLTSRHREVVEYASSGNSTINMPFLDANKSWNLFCNVFGQTEFLSVFEQIGRDIVNKCNGLPLAITLVASLLSKTEAAVKKWKNVAENVSRHVIGDSNDACSRILYLSYNQLPHHLKACFLYFGVFPEDYEIHVKKLVRLWAAEGFLRAVDHRNMEEVAMECLQDLI…	GCA_002525835.2	Ipomoea batatas	4120	Solanales	Convolvulaceae	Ipomoea	Ipomoea batatas	Ipomoea_batatas_Helixer_CM008331.1_003055.1_NL
Helixer_CM008331.1_003054.1	CHAIN	chain	1	892	(CC)(NBARC)(LRR)	NLR	CC-NLR	CNL	MAYAAVTSLKGTLYLHFLQSQPRFPLQHNQHILNSLHENLGFLQEFLEKSEIAYAYDNNKAMKRLEAKMRDVTFKAEERIEMELRSIYLAKGWTKRIRIKASLLRLGGILNEAVKETDNLKKKLIKISAKQLAKGPSQGERITGVSLHGRMRQRGLLHGSTSSQPDLERENNITGSKFSKNASIKFGSRMVGCKEEFKTIMDQLTRQSAKQLQVVSIVGMGGMGKTTLARKVYEDSSIISHFYMRAWVTVSQGHNLPQMLQCLLGCVSASSDEQSNNDDQGQLADRLRKHLKEQRYLIVMDDIWSSTAWDSVQRCFPDDNNGSRILLTSRLREVAEYASSGNSTINMPFLDADKSWNLFCNVFGQTKFHSVFEQIGRDIVNKCNGLPLAITVIASLLSK…	GCA_002525835.2	Ipomoea batatas	4120	Solanales	Convolvulaceae	Ipomoea	Ipomoea batatas	Ipomoea_batatas_Helixer_CM008331.1_003054.1_CNL
Helixer_CM008331.1_001404.1	CHAIN	chain	1	764	(NBARC)(LRR)	NLR	CC-NLR or CCR-NLR or CCG10-NLR	NL	MPNIYDIDKDKAVGFKKETETIINQLVHGSKEREVVLITGMGGLGKTTLAKRVYEEKFVVNYFDKRAWCTVSQEYNCKDLLCKIYNQVCGMETKIDSAADELRKKLMGMRYLIVLDDIWSVEAWEELNRVFPECDNRSRIVLTSRQESVISNAKLIICLPFFTVDESWELLQVKLFKGKECPKELENIGKQISKECGGLPLIVGLVAGLLGGGEVQMWQKVLNTLRSQVAFRGGILSNDVIELSYKHLSHHLKQCLLYFSAFKEDIIIEVSYLIELWISEGFIKITEEERVEDTAKHYLNHLVGSNLVMVSKRNYNGGILWCVVHDLVHDFCLAKAKEENFLHMIKMEDKVDPTLKCTPHRISFHRYSYDDKIPDELVLWNSPISTILGYPKIQTSKSS…	GCA_002525835.2	Ipomoea batatas	4120	Solanales	Convolvulaceae	Ipomoea	Ipomoea batatas	Ipomoea_batatas_Helixer_CM008331.1_001404.1_NL
Helixer_CM008331.1_001406.1	CHAIN	chain	1	542	(NBARC)(LRR)	NLR	CC-NLR or CCR-NLR or CCG10-NLR	NL	MPNISNRDNDIVVGFKKEEETIINQLINGSKEREVVLISGMGGLGKTTLARRVYKEKNVASHFDKRAWCTVSQEYDCKDLMNKIYSQVCDREITMGSSVAEELRKRLMGMRYLIVLDDIWSPEAWEKLNRVFPSCDNGSRIVLTSREESVVSDAKHICLPFFTIDESWELLQVKLFKGKGCPEELENVGRKMSGKCKGLPLTVGLIAGLLEKVEKSEQMWREFLLTLNSHVTFGDGIQSNDAIELSYKYLPDHLKPCLLYLAALPEDKEIDVSKLIELWISEGFIEGMVGIGRVEDEAEDYLNHLVSSNLIMVSRKQNVHCIVILSCRIHDLVRDFCLTKAREEISMEIINNTETKWDPTLNFTPHRICLHFQGVFHLFSELVPWNSSIRTILVFCDYT…	GCA_002525835.2	Ipomoea batatas	4120	Solanales	Convolvulaceae	Ipomoea	Ipomoea batatas	Ipomoea_batatas_Helixer_CM008331.1_001406.1_NL
Helixer_CM008331.1_001407.1	CHAIN	chain	1	1289	(NBARC)(LRR)(LRR)	NLR	CC-NLR or CCR-NLR or CCG10-NLR	NL	MVSGSSSSHTPSQVNKGHPSGDLRDTQLNNNHGGGRTSQLNNNHGGGRTPLPATAAPAQVVDLQAAAQVIQQAAATMAQLVAGMQGQILPPPPPLEEEVQSPRQNRTQRQEGGTQPVSRSVRERPAASRSIRDRLGQFKVPKIKKMTNIYEIDNDKVVGFENEAATIINQLIHGSKEKEVVLITGMGGLGKTTLTKRVYEKKSVVNHFHKHAWCTVSQEYDCEDLLNKIYNQVCGKEAETGSIAEKLRKSLMRWRYLIVLDDIWSLKAWKELNRALPSCDNGSRVVLTSRQESVVCDAKHICLPFFTVDESWELLQVKLFKGKECPKELENIGKQISKECRGLPLIVGLVAGLLGGVEKSEQMWQEFLNTLSSQVAFRGRMLSNDVMELSYKHLSHHLK…	GCA_002525835.2	Ipomoea batatas	4120	Solanales	Convolvulaceae	Ipomoea	Ipomoea batatas	Ipomoea_batatas_Helixer_CM008331.1_001407.1_NL
Helixer_CM008331.1_002320.1	CHAIN	chain	1	1464	(NBARC)(LRR)(HMA)	NLR	CC-NLR or CCR-NLR or CCG10-NLR	NLO	MDMVHKDIDVLLGHLTIDGVDQELKSELMYMRIILKFQQFVFSGYVGSLGDSITAKILEERLFYSPSCRTSKECMVNYVDSLVSFIIQKVRSSSFHTDTSMGDASKFLEFLLKNLQSIKKATRRCLSTSTLVPIEILEENLRVLIDSLHFKVSTAQQEYLLTRIQALAESAADLCFTFWVKMSDHFLDTDEISHLLYLRNICKERVPPLEINTASQMVLLDDQILDICKRLELVKGLLMNLPKQYLMQDKTKDLLRQIAALTSKTRYHSLEEDMAVRVNDELHILLKNSEEICLDVRNLLHSGFPLTEDCGMIDSLVMSLNELLNFKADLANKHEIEKLKTVIELWKKCGSFGKHRERVFKTAYEAAYIIDSMNLNNDPPPYLESYLSDIIAEADIIYN…	GCA_002525835.2	Ipomoea batatas	4120	Solanales	Convolvulaceae	Ipomoea	Ipomoea batatas	Ipomoea_batatas_Helixer_CM008331.1_002320.1_NLO
Helixer_CM008332.1_004844.1	CHAIN	chain	1	860	(CC)(NBARC)(LRR)	NLR	CC-NLR	CNL	MAYAAVLLLQQGLEDLQHLMTDKWSESDLERVKSGVCFMEGILKASDPEKMKAFEGSIRKIANFGQRTVDSCITQSFIPICHWHKLLTTGMKIHHLTGLVQILTVHNLRNEPKEMGLLLPSSSCNLCAENTIVGLDTDLLRIKEQLIGLPLKLNAVSIVGMGGIGKTFLARTVYDDPYMVHHFYIRVWVTVSKDHQVRDILLHIFCCLSSITNEVHQWNDAHLSEKLYRLLKDKRYLIVMDNIWSSQTWNDVRRSFPDDKNGSRIIFTSRNTDVALNANIVSTLHQMSLLSMDASFKLLTLKVFGQEPFPPELERIGKHIADKCQGLPLAIVVVAGFLSQIKSTPDCWENVEKEFGSCMIKQSEQCLDILALSYNYLPHHLKPCFLYIGAFKHNLEISV…	GCA_002525835.2	Ipomoea batatas	4120	Solanales	Convolvulaceae	Ipomoea	Ipomoea batatas	Ipomoea_batatas_Helixer_CM008332.1_004844.1_CNL
Helixer_CM008332.1_004609.1	CHAIN	chain	1	1280	(NBARC)(LRR)(HMA)(HMA)(HMA)	NLR	CC-NLR or CCR-NLR or CCG10-NLR	NLO	MDMVHKDIDVLLGHLTSGGVDQELKSELMYMRTILKFQQFVFCGCLGDSITAKILEERLFYSPSCRTSKECMVNYVDSLVSFVIQKGRSSSFLTDTSMGDESKFLESLLKNLQSIKKATRLCLSTSTLVPIEILEENLRVLIDSLHFKAXXXXLVDKKTRKKVTESDVAEKLHKFLKELKEKRYLIVLDDIWESRAYEEITRCFPTVENGSRIMLTSRFDKVSHKLKLHSDPHNLPFFTKEESWELLQWKVFRNEWCYPELLEIGEEISESCRGLPLFIVMVAGLLTRIKKEERLWSEVAKTLSSVASEHEILGLIYEHLPDRWKSCLLFFAAFPKDHEIAVSKLVQLWAAEGFIEKIEGKSLEDVAEDYLSNLLSGGLITVSKRRYDGSIISCRVHNT…	GCA_002525835.2	Ipomoea batatas	4120	Solanales	Convolvulaceae	Ipomoea	Ipomoea batatas	Ipomoea_batatas_Helixer_CM008332.1_004609.1_NLO
Helixer_CM008332.1_004226.1	CHAIN	chain	1	874	(CC)(NBARC)(LRR)	NLR	CC-NLR	CNL	MEAVVNLLVENLTELLYKNFQLISDVKDDVKKLLRYVNGFKSFLKEYRKIRSKNDIVKQLMKDIMDVVYRSENLIDQYVVDAKVHGVLDIPTKRDIATKIKDILQEIKVIQEKTEYQKVIENIVLPRDHTYSVPQKVPRVEEEYVVGFNEEAKRIINRLREGPNYGVISVFGMPGLGKTTLANKVFKSEEIEYRFMYRVWIYVSQSYKKRDVYLQILKKLQQPHDYDTNVSEEELASKIKQVLGPVKYFFVLDDVWCEDAFNDIQDAFPKSKGSRVLVTTREEKVAMIVNSLGEPHRLKFLERKESWELLEKKVFREERCPDDLKEYGEEIAKKCDGLPLAVVIIAGILLGKSKTRLEWRNVANSFSDFLRINLDSYETLIQLSYDHLPDDLKCCFLYL…	GCA_002525835.2	Ipomoea batatas	4120	Solanales	Convolvulaceae	Ipomoea	Ipomoea batatas	Ipomoea_batatas_Helixer_CM008332.1_004226.1_CNL
Helixer_CM008332.1_004197.1	CHAIN	chain	1	807	(NBARC)(LRR)	NLR	CC-NLR or CCR-NLR or CCG10-NLR	NL	MWIQNLLRDLGVASGSLGVSYLKLADQVADLPLGHHAFRLMHGASILWGRVETYEKQLAKGPSQRRLLHGSTSSQPADPERENITVSEFSKSASKFDSRMVGCNKEFKTIMDQLTPQSAKQLQVVSIVGMGGIGKTTLARKVYENLSITSHFDKRAWVTVSQDYDMEQMLQCLIDCVNAASRDELHGQRQRNAKENLRRLLMGNRYLIVMDDIWSTTAWDSVQGCFPDDNNGSRILLTSRLKEVAEYASSGNSTINMPFLDANKSWNLFCNVFGETKFLFVFEQIGRDIVNKCNGLPLAITLVASLLSKTEAAVKKWKNVAENVSRYVIGNSNDACSRILYLSYNQLPHHLKACFLYFGVFPEDYEIHVKKLVRLWAAEGFLRAVDHRNMEEVAMECLQ…	GCA_002525835.2	Ipomoea batatas	4120	Solanales	Convolvulaceae	Ipomoea	Ipomoea batatas	Ipomoea_batatas_Helixer_CM008332.1_004197.1_NL
Helixer_CM008332.1_004196.1	CHAIN	chain	1	934	(CC)(NBARC)(LRR)	NLR	CC-NLR	CNL	MAYAAVTSLMGTLSQHFLQPQPRLPLPYKQQILSLHQNLGFLQEILEKSEMAYDEAGAMKDVEAEIRDAVFEAEERIEMELTTIYLAKGWTKPSKRLACLLRLDGIFKQAVKQTDYLKKKFFKIQSEKQLAKSPSQKGLLHGSTSSQPDLERENNIIVTKFSKNASIKVDSKMVGCKEEFKTIMKQLDPQSGQQLQVVSIVGMGGIGKTTLARKVYKYPSINSDHFDIRAWVTVSQEYNVEQMLQCLIGYAIAALRDKLHEQSNELNEQRPRNSKENLRKLLSGNRYLIVMDDIWSTTAWDSVQGCFPNDNNGSRILLTSRLGEVAKYVSSGNSTINMPFLDAKKSWNLFCNVFGKTEFLWVFEQIGRDIVNKCEGLPLAIIVVASLLSKTETTVNKWE…	GCA_002525835.2	Ipomoea batatas	4120	Solanales	Convolvulaceae	Ipomoea	Ipomoea batatas	Ipomoea_batatas_Helixer_CM008332.1_004196.1_CNL
Helixer_CM008332.1_004190.1	CHAIN	chain	1	846	(CC)(NBARC)(LRR)	NLR	CC-NLR	CNL	XXXXXXXXLYENLGFLQKIPEKSEIAYNNSALKDLEAEMRDVAFEAEERIEMELSNIYLQSSSIKASLLRLHGILKQAVKQTDYLKKKLIKIQSEHQFAKGPSITGISLLGSTSLQPADPEWENNITVSKFSKSSSKIDSRMVGCDKEFKMILDMLIRHQSAEQLQVVSIVGMGGIGKTTLAEKLYKDPSITSHFYKQAWVTVSQEYTVEKMLGCLIACVSGSSDYQSGNDQGRLAETLRKRLKDQRYLIVIDDIWSKEAWDSVQGCFPNDNNGSRILLTSRLREVAEYAASSGNSIINMPFLDANESWNLYCNVFGRTKFLLVFEQIVASLLSKTEEKVEKWKNVAKSVIGDSNGACSSVLSLGYNQLPHRAKACFLYFGVFPEDYEIPVKKLVKLWA…	GCA_002525835.2	Ipomoea batatas	4120	Solanales	Convolvulaceae	Ipomoea	Ipomoea batatas	Ipomoea_batatas_Helixer_CM008332.1_004190.1_CNL
Helixer_CM008332.1_004119.1	CHAIN	chain	1	781	(NBARC)(LRR)(PKin)	NLR	CC-NLR or CCR-NLR or CCG10-NLR	NLO	MEESKDFFVIPIVGNAGTGKTTFALKIFEDPEVRKIFTNCIWVHVSRGCHRKQKFIDILHQISKQTKDFSTELEDDELEAKVKGLLKDERYFIVLDDVREKEDWDSLKVAFPTNLGGSRVLVTTLSGNVVDSTWKSHSLGKLSNNDGWLLIKDNVFGTERWCDTLIEELGIKIAEKCNGLPHALVLVTGILRNCITSVSWQRVADNSLLEINGEDQSYHEFVKLSYDDLHDERLKKCFLYFAYFPMGHEIVAWKLICLWIAEGFLLEGDGYLLEAEVEASKYLNVLVNRNLVMVKKRSADGNIKTCYIHDTLHEFCRSEAEKIELFHVMDEGQRLNERIYLERLCSYYTMNIFDHVENNNPSDSFSNLFNKRMGPRQDAKLVDSLLMSSSQKREIHSTP…	GCA_002525835.2	Ipomoea batatas	4120	Solanales	Convolvulaceae	Ipomoea	Ipomoea batatas	Ipomoea_batatas_Helixer_CM008332.1_004119.1_NLO
Helixer_CM008332.1_000986.1	CHAIN	chain	1	843	(NBARC)(LRR)	NLR	CC-NLR or CCR-NLR or CCG10-NLR	NL	MSVIQKISIMRDHEFEPNGYVFINSFDLAELNFEVKFEHEFTANIEAMAENKIVGFSDDLKIIKTQLVKASKDFFVIPIVGNAGTGKTAFALSHVSRHFHRKQKFIDILHQISKQTEDFSTALEDVLEAKIKELLEDERYLIVLDGVQRKEDWDSLKDAFPKNLKGSRVLVTTRSSNAVDSTWKSHSLRKLSNDDGWLLIKNNVFGTEGSCDTVFEEVGKKIAKKCNGLPHALVLLTGILRNCITSVAGWHRVADNPLLDINVEGQSYHELVQLSYNDLGEEKLKNCFLYFAYFPMGHEIAAWKLIHMWMAEDFIPTKDEWGYPLDKEVGASNYLNLLVDRNLVEVKSRRADGQIKTCGIHDTLHVFCKSEAERKKLFHVVDEGQILNAGIILNRLCSY…	GCA_002525835.2	Ipomoea batatas	4120	Solanales	Convolvulaceae	Ipomoea	Ipomoea batatas	Ipomoea_batatas_Helixer_CM008332.1_000986.1_NL
Helixer_CM008332.1_000987.1	CHAIN	chain	1	1286	(CC)(NBARC)(LRR)	NLR	CC-NLR	CNL	MTLVVDKVLEDQVAQGVNALVQTVAYNVKLVRGIDSEIKDLTSDIETFSARLIEASKNSWANDHHVLRVVVKKFRNVVNEAQDTIADYVALKGKHVDNNVFSKSLDKIPFCGKINDFASEIQSIRAKLAVIRQEHGQELLHLMTYKINEQNKGLLTLQYNNGVNTPPTEFNHVTFLEGVRPTVEKDKVFGFGNDLKTIKGFIEASDNFIVIPIVGITGFGKTIFASMIFEEQKCITENFSKYIWVNVSQGFDRKHKFIDIIYQITSLREDISMMTEEGLAREICELLKDEKYFVVLDDVRKKEDWDSFKVVFPTNLKGSRVLVTSPYGNVVDSNWKSHNLEKLSNEEGWLLLKNNAFGTEGCNDEVLENLGKEIANKCNGLPLALVAVGGMLRQRRNIA…	GCA_002525835.2	Ipomoea batatas	4120	Solanales	Convolvulaceae	Ipomoea	Ipomoea batatas	Ipomoea_batatas_Helixer_CM008332.1_000987.1_CNL
Helixer_CM008332.1_004000.1	CHAIN	chain	1	796	(CC)(NBARC)(LRR)	NLR	CC-NLR	CNL	MACVGLISLIRTLELQFLEPRPFLVVDYKDEIQCLRQRLSVLVALLEESDKELNVSQAEKDVIARVKDISLRAEDDIESEVMEILSNGASHEGLHQILQRLAQDSEGLIQQRNTTQMWSYNSQSNQEHIIPGGASKLQQDDAIMVGHAQELERTKEMLGQRFTHERQVISIVGMGGIGKTTMRILHDLCHCVVQMTDNSEVVSTADLANKVRQHLMGQRSYLLVVDDIWGSRVWDDLQRCFPDDSNGSRILLTTRLKEVADYSGSSGKYVCNLPFLNSNESWKLFSQKLGSIILLPPEVEEIGKHIVNKCRGLPLAITVAAGLLSKTKKREIPTKDLLNLWIAEGFVTEDSGRSLEEGAMEYLQDLIDRNLVLISKLSFIGNIKACRLHDLLFDLCLKE…	GCA_002525835.2	Ipomoea batatas	4120	Solanales	Convolvulaceae	Ipomoea	Ipomoea batatas	Ipomoea_batatas_Helixer_CM008332.1_004000.1_CNL
Helixer_CM008332.1_003841.1	CHAIN	chain	1	1070	(CC)(NBARC)(LRR)(OTHER)	NLR	CC-NLR	CNLO	MACVALTSLMRTLELEFLQSNPRLVLKDKEHIESLCQKLGCLQTLVDESEKKAHNCEKLKDLIAKIGGAALEAEYEIEAALVEILRHHQTLDQTLRRVLHEAEQLMEMIHLDKDLQTHHQHPEESLSSSQHTSTFQNAPHLAKDLQTHQHLEESQSSSQLHTSKFEDTMVGQAKEFEDFKGKLLQGSDEERQVMAVVGMGGIGKTTFARRVYDDSMVKSHFDHRGWATVSHEYNYRQVLLELCHSVMLAIPNDINTKKDDELADQLQKSLKGCRYLIILDDIWTPGAWDEVQRCFPAETTRGSRILLTTREKVVAESACSSKLVYDMRFLHLHESWNLFCQKLLVKGCLNKELETIGMNIVQKCHGLPITVVVLAGHLSTNMEVDEWKSVESMLNSSVN…	GCA_002525835.2	Ipomoea batatas	4120	Solanales	Convolvulaceae	Ipomoea	Ipomoea batatas	Ipomoea_batatas_Helixer_CM008332.1_003841.1_CNLO
Helixer_CM008332.1_003832.1	CHAIN	chain	1	864	(CC)(NBARC)(LRR)	NLR	CC-NLR	CNL	MIININKPVLLSLDQSELKDGLCWSNLSYPNRRTIELQFLEPRPFLVVDYKDEIQCLHERLFVLVSLLEESEKDLNVSQAQKDVIARAKEISLRAEDEIESEVMEILSNGASHERLHQILQRLAQDTEGLIQQRRNTTQILSAYNPQSNQEHIIPGGASKLQQDDAIMVGHAQELERTKEMLLQRSTQERQVISIVGMGGIGKTTMATKIYEDPLIRSGFDVLGWATVSQHYDLRRILHGLCRSVIEMTDEEISTADLADKLRRGLMGQRYLLVVDDIWGSKGWDDLQRCFPDDSNGSRILLTTRLKEVADYSGSSGQYVCNLPFLNSNESWKLFSHKLGSINLPPEVEAIGKRIVNQCRGLPLAITVAAGLLSKTKKSSVQNWQSIASAMNLPMTSDL…	GCA_002525835.2	Ipomoea batatas	4120	Solanales	Convolvulaceae	Ipomoea	Ipomoea batatas	Ipomoea_batatas_Helixer_CM008332.1_003832.1_CNL
Helixer_CM008332.1_003831.1	CHAIN	chain	1	914	(CC)(NBARC)(LRR)	NLR	CC-NLR	CNL	MACVGLISLIRTVELQFLEQRPFLVVDYKDEIQCLHQRLSVLLTLVEESEKKLNVSEAERDVIARVKEISFTAEDEIESEIMEILSNGASHERLHQILQRLAQDTEGLIQQRNTTQMLPSYNPGQSNQEHIIPGRASKLQQDDAIMVGHAQELKRMKEMLLQLSTKERQVISIVGMGGIGKTTMAKHIYDDPSIRSRFDVLGWVTVSQHYDLQRILSDLCCSVVQMTDEEISKVKSSVELAHKLRQRLMGRRYLLVVDDIWGNKGWDDLQGCFPDDSNGSRILLTTRLKKVADYIGCSGKYVSNLPFLNPNESWKLFSHKMGSIKLPPEVEEIGMRIVDKCGGLPLAITVAAGLLSQTKKSAENWESIASEMNILMTSDLHDQCSTILTLSLNNLPYHL…	GCA_002525835.2	Ipomoea batatas	4120	Solanales	Convolvulaceae	Ipomoea	Ipomoea batatas	Ipomoea_batatas_Helixer_CM008332.1_003831.1_CNL
Helixer_CM008332.1_003819.1	CHAIN	chain	1	671	(NBARC)(LRR)	NLR	CC-NLR or CCR-NLR or CCG10-NLR	NL	MGGIGKTTFARRLFQDPLVSSHFDVAAWTTVSSRYGMRRTLLELLSSIMPITDEINAKTSEELAAQLRKCLMGRRRYLIVLDDVWSTSSWDEIQRCFPDNNDGSRILLTCRHHEVASYTSSHNNSFLNMRFLTSDESWQLFQQRVLNNGRLFPENLENTWRHIVDYCQGLPFAIALIAGLVQTTDESLWESKVLEGTLYALVSYDLAEGISKILGVFPENSVIHVKGLIRLWIAEGFVRVESSQRNLEEVGEDFLKDLVSRSLVMVNSISLDGKIKTCKVHDIVHDFCREKAKKENLLYVKNRYNTGYVGSYRWTCFETVYPKFVVPDTFNRSRSLFSFYDDGHMTRGHQMFANNFKMLRVLNLSSFSFMKDIPLHIVDLVLLRYLVLRPFKSLRTLPV…	GCA_002525835.2	Ipomoea batatas	4120	Solanales	Convolvulaceae	Ipomoea	Ipomoea batatas	Ipomoea_batatas_Helixer_CM008332.1_003819.1_NL
Helixer_CM008332.1_003818.1	CHAIN	chain	1	940	(CC)(NBARC)(LRR)	NLR	CC-NLR	CNL	MAWFAVTSLMRTVELEFLSPKPRVVLDDTDAAEALHGRLRELVDFLEKSENQFNAEDVAMQDWRARLKDVALTIEDEIESKVIDSYSGGQSTMSSIAESFHSTLEYANEELTKCVKEDLQANGILSSRERIESSSSSSSLPTASELQSTMVGRTAEFQRIKRLLLDGKSEERLVVPIVGMAGIGKTTFALSLYQDPLVISHFDVLAWATVSTSTTYDRRRILLELLLCIEPKGEEIIHESINDLCDRLRKCLLGRRYMIVLDDIWDNNQWDEIIRSFPEDCNGSRILLTSRHDEVAMYARSYNYCSLNMSFLNSEESWDLFLQKIHPARLRSEVEAIWRHIVNYFKGLPFAIVIAAGLARAINESQWISNEIEKIFYERMCSDLVEGISKILILSYNNL…	GCA_002525835.2	Ipomoea batatas	4120	Solanales	Convolvulaceae	Ipomoea	Ipomoea batatas	Ipomoea_batatas_Helixer_CM008332.1_003818.1_CNL
Helixer_CM008332.1_003815.1	CHAIN	chain	1	922	(NBARC)(LRR)	NLR	CC-NLR or CCR-NLR or CCG10-NLR	NL	MAWFAVTSLMRTLELEFLPPNPRVVLDDTNAAEALHGRLRELLHFLEKSEDQFNADEDVAMQDWKARLKDVAMRIEDAIESKIIDSFRGGQGAIPLAQSFQNTLKHAIGELTKKFVKEDLQMKGILSSRERIESSSSSSSLHTASELQSTIVGRTAELERIKRLLLEDKSTETLVLSIVGMAGIGKTTFARSLYQDPLVKSHFDVLAWATVCTSTTYDSHRILLELLLCIEPEWKEFIHEINDDLPDLVHKRLVGRRYLVVLDDIWSINQWEEIKRSFPENCNESRILLTSQHDEVAMYARSYNHCSLNLPFLNSEESWDLFLQKIHPARLSSEVEAIWRHIVNYFKGLPFAIVIAAGLARTINESLWISKEIERIFYERMCSDLVQGISKILILSYNN…	GCA_002525835.2	Ipomoea batatas	4120	Solanales	Convolvulaceae	Ipomoea	Ipomoea batatas	Ipomoea_batatas_Helixer_CM008332.1_003815.1_NL
Helixer_CM008332.1_003807.1	CHAIN	chain	1	922	(CC)(NBARC)(LRR)	NLR	CC-NLR	CNL	MAWFAVSSLMRTVELEFLSPNPHVVLDDTNAAEALHGRLRELLHFLEKSENQFNAEDVAMQDWKARLKDVALRIEDEIESKVIESCSRRQSTSTLAISSHYILGNAIEELTKSVREEYSQMKGILSSRERIESSSSSSSLPTASKLQSTMVGRTAELERIKRLFLEDKSEERLVVTVVGMAGIGKTTFAQSLYQDPLVKSHFDVLAWATVSTSATYDRCRMFRELLLCIKPERKEFIHQANHYNLPDLVRTWLLGHRYLIVLDDIWDINHWEEIKRPFPEDCNGSRILLTSRHDEVAMYARSYNYCSLNMSFLNSEESWDLFLQKIHPARLCSEVEAIWRHIVNYFKGLPFAIVIAAGLARAINESLWVSKEIERIFYERMCYDLVRGISKILILSYNN…	GCA_002525835.2	Ipomoea batatas	4120	Solanales	Convolvulaceae	Ipomoea	Ipomoea batatas	Ipomoea_batatas_Helixer_CM008332.1_003807.1_CNL
Helixer_CM008332.1_003806.1	CHAIN	chain	1	927	(CC)(NBARC)(LRR)	NLR	CC-NLR	CNL	MSIIIAHKHTHKHTHREREEQVLVLAMAWFAVTSLMRTIELEFMQHYPRLVLDDQKEAEAVEALHRRLAQLLAFLDESENQLNDDDETTKEWKGRIKESALRIEGEIESEIIYRYGREKPRWPLIERLHKYIQPKRFLTTLQNAVQCTREFMELVKNKQPMKDLQIKDDDDDIPSSSQKIGHPHHSAASKLRSTTMVGRHNEVNLIKELLLHGYYSRRERLVVPIVGMGGIGKTKLAQTLYEHPRVSSHFNVVAWTTVSAQSDMRQMLLQLLSTMQISQTKENKIINKSNEELADLLRKCLMGRRYLIVVDDLWSIASWDEIQRCFPEDSNGSRILVTTRLQEVAIYTGGSHKYSLNLPFLNPDESWELFSGRILNYGSLSSPPVKLEGIWRHIVEYCK…	GCA_002525835.2	Ipomoea batatas	4120	Solanales	Convolvulaceae	Ipomoea	Ipomoea batatas	Ipomoea_batatas_Helixer_CM008332.1_003806.1_CNL
Helixer_CM008332.1_003805.1	CHAIN	chain	1	961	(CC)(NBARC)(LRR)	NLR	CC-NLR	CNL	MAWFAVTSLMRTVELEFLSPKPRAVLNDKEAAEALHGRLHELVDFLEKSENQFNAEDVAMQDWRARLKDVALRIEDEIESKVIDSYSGGQRTSTIAESFHSTLEYANEELTKCVKEDLQVNDILSSRERIESSSSSSSLHTASELQSTMVGRTAEYERIKRLLLQDKSKERLVIPILGMAGIGKTTFAQSLFQDPLVKSHFDVVAWATVSTSATYDRPRTLRELLLCIDPKQKEFIHQVNDDVPNLVRKSLLGRKYLIVLDDIWDNNHWEEIKRSFPEDPNGSRILLTSRLDEVAIYARSNDNCSLNLPFLNSEESWDLFLQKIHPASLGSEVKAIWRYIVNYFKGLPFAIVIAAGLARAIIINESLWISKKIERIFYERMCYDLVEGISKILILSYNN…	GCA_002525835.2	Ipomoea batatas	4120	Solanales	Convolvulaceae	Ipomoea	Ipomoea batatas	Ipomoea_batatas_Helixer_CM008332.1_003805.1_CNL
Helixer_CM008332.1_001235.1	CHAIN	chain	1	950	(CC)(NBARC)(LRR)	NLR	CC-NLR	CNL	MAWFAVTSLMRTVELELLPPNPRVVLDDTNAAEALHGRLRELLHFLEKSENQFNADDVPMQGWKARLKDVALRIEDEIESKVIESCSRRQSTSTLAISSHYISENAIEELTKSVGEEYSQMKGILSSRERIESSSSSSSSLHTALEIQSTMVGRTAELERIKRLLLEDKSKERLVVPINGMAGIGKTTFALNLYQDPLVKSHFDVLARATVSTSATYDRRRMLCELLMCIKPKLKESIHQINDDLPDLVHKLLVGRRYLIVLDDIWEINHWEEIKRSFPENFNGSRILLTSRHDEVAINARSYDYCSLNLPFLSSEEGWLLFLLKVHARFPPQLRAIWRHIVHYFKGFPFAIVIAAGLARAIIINESLWISKEIERIFYERMCSDLVQGISKILILSYN…	GCA_002525835.2	Ipomoea batatas	4120	Solanales	Convolvulaceae	Ipomoea	Ipomoea batatas	Ipomoea_batatas_Helixer_CM008332.1_001235.1_CNL
Helixer_CM008332.1_001236.1	CHAIN	chain	1	1005	(CC)(NBARC)(LRR)	NLR	CC-NLR	CNL	MEAPHFVKYRLQSIIIAHKHTHKQRERERGEQVLVLAMAWFAVSSVMRTIELEFLQPYPRFLLDHTEAEAVEALHRRLAHLLAFLDEYENQLNDDDETTKEWKGKIKEVALRIEEEIESEIINISKLRSTTMVGRHDEVNLIKEIHTGAFKKLVKNKQPMKDLQIKDDDIPSSSQKIGHRHHSAGSKLRSTTMEGRHDEVNLIKEILPQDSPRERPVVPIVGNYIQPNRFLEILRNAMGCTGAFKXXXXXXXXXXXXXXXXXXXLLLQDSPKERRVVPIVGMGGIGKTKLAQTLYEDPLVSSHFDVVAWTTVSAQPVMPQMLLQLLSTMQISHTQEKEIINKSNQELADLLRRCLMGRRYLIVVDDLWSTVFWDEIQRCFPENSNGSRILVTTRHQEVA…	GCA_002525835.2	Ipomoea batatas	4120	Solanales	Convolvulaceae	Ipomoea	Ipomoea batatas	Ipomoea_batatas_Helixer_CM008332.1_001236.1_CNL
Helixer_CM008332.1_001278.1	CHAIN	chain	1	597	(CC)(NBARC)	NLR	CC-NLR	CN	MACVAVTSLMRTIELEFLQSNPRLVLKNREHIKSLYEKLGFLQMFVEESEKKADNCEDLIAKIRRVVSKAEYDIEAEVAEIHRLQTMDRTLLGVLEDVEQLMEMTKNAHNHDELAKDFQKIQHLGSLSSSPGSQSSSSQHYTSKFEDTMVGHDKEFEEFKDLLLPLSNNEPRKVMAVVGMGGIGKTTFARRIFHDCAVRSYFDCCGWVTITEEHNKRQVLLDLCCSVMPVMRDDFKTRTDDQLAEQLQKSLKGRRYLIVVDDIWSTDAWDNVQTYFPEHGTSSRILLTARLQEVASYACSSKLCYKMRFLDCDESWNLFCVKIQWCLNKEFETIGRKIVENCRGLPLTIVVLAGHLSAKMAVDEWKSVESTLNSLVNLDLYQHFSRILNLSYNNLPCHL…	GCA_002525835.2	Ipomoea batatas	4120	Solanales	Convolvulaceae	Ipomoea	Ipomoea batatas	Ipomoea_batatas_Helixer_CM008332.1_001278.1_CN
Helixer_CM008332.1_001280.1	CHAIN	chain	1	1070	(NBARC)(LRR)(OTHER)	NLR	CC-NLR or CCR-NLR or CCG10-NLR	NLO	MACVALTSLMRTLELEFLQPNPRLILNDKQPIESLCKKLTFLQMFLDESEKKAHNCEELIAKIGGVALEAEYDIEAALVMNCRRHQRPDQTLRPVLHKVKQLMKKIQNAPHMDSELVEIPHQMLDVTLRRLLKYVEDLMVMIEARTAKGLQTQHPEESSSSQHASKFEDTMVGQTEEFKEFKKKLLSSNKSLQVISFVGMGGIGKTMFARKLANDPAVKHHFDRCGWATMSQEHNKRQVLLQLCRSVMPMRDDISTMNDDELAEQLRKSLLGHRYLIIVDDIWTKGAWDDVKRCFPEEDTGSRILLTTRLKEVSKYACLDNLHDMRFLNCAESWKLFRQKFSVKESLNKEFETMGREIVEKCGGLPLTVVVLAGHLSTNMVVDEWRSVKSMLNSVLKLD…	GCA_002525835.2	Ipomoea batatas	4120	Solanales	Convolvulaceae	Ipomoea	Ipomoea batatas	Ipomoea_batatas_Helixer_CM008332.1_001280.1_NLO
Helixer_CM008332.1_003732.1	CHAIN	chain	1	934	(NBARC)(LRR)(OTHER)	NLR	CC-NLR or CCR-NLR or CCG10-NLR	NLO	MLHVTLRRLLEDVEHLILMIEARTAKGLPTQHPEESSSSLGQSSSQPASKSEDTMVGQTKEFEELKKKLLSSNKPLQVMSLVGMGGIGKTTFARKLFDDLAVEGHFDRCGWATMSQEHNKRQVLLQLCRSVMPMRDDINTMNVGDLATELRRSLMHQRYLIIVDDIWTEGAWDDVNGCFPKQNTCSRILLTTRLKKVSEYACLDNLHQMRFLNSDESRNLFWQKFLERETGHLSANMAVDEWESVESTLNSLVNLDLPEQFSRILSLSYNNLPCYLKSCFLYLGAFPEDSEIGIKKVIRLWIAEGFIKEDSQKTLEESGEDYLQDLMNRSLIMVSERSSNGKVETCKMHDLLHELCASKAKTEKLLCSRDNSKKVESIESDGNRWLSLKIVSYPHSLRL…	GCA_002525835.2	Ipomoea batatas	4120	Solanales	Convolvulaceae	Ipomoea	Ipomoea batatas	Ipomoea_batatas_Helixer_CM008332.1_003732.1_NLO
Helixer_CM008332.1_001284.1	CHAIN	chain	1	818	(CC)(NBARC)(LRR)	NLR	CC-NLR	CNL	MAEVVVNLLVENLTQLLKENYQLISGLKDDVERLLEDLGDFKAFLKEAGKVRYDNEVLKRLITKIRAVVNKAEDLIDRYVVAAKFHYDKKWKRYLDFEHPGRKKELAEEIRNIQPFRKTWKRSDRIPVTTLMFSERKRYPTKEPPKLSVPTVEEEHVVGFDGEVDAIVKRLTEGEGFEVISIVGMPGLGKTTLANKIFKDERVEYYFMNRAWIYVSGVYKRRDVFLRILKEFSKISNSYPDNMTDEDLAKEIKQILGSAKYFIVMDDVWTVEDWKALKIAFPMNNGSRVLVSTRDEVVARHANSRGDPHNLKFLTEEESWELLQKKVFQEESCPFELKRPGRTIAKKCDGLPLAIVIIAGTLLGKPKSSGAWDKVAESISDFIKLKLQSYDYLIRMSYD…	GCA_002525835.2	Ipomoea batatas	4120	Solanales	Convolvulaceae	Ipomoea	Ipomoea batatas	Ipomoea_batatas_Helixer_CM008332.1_001284.1_CNL
Helixer_CM008332.1_001291.1	CHAIN	chain	1	725	(CC)(NBARC)(LRR)	NLR	CC-NLR	CNL	XXXXXXXXXXXXXXXXXXXXXXKDEVSNLLEDLDDFKAFLKEAGKSRYENDILKRLINKIRIVVTKAEDLIDKYVVAAKSHYDKKWTRFLDVEYPYHKRELAEEIQKVRASVGEIRKDPDYARDALRVEALPNTGARENQVPNVEEEHVVGFDDEADAIILRLVDGSKGFEVISIVGMPGLGKTTLANKVFKDERVEYHFMNRAWIYVSGVYKRRDVFVRILKELTKQSNSYDDMSDGDLALKIKEFLGSAKYLIVLDDVWRVEHWNELKIAFPPNKGSRVLVSTRYNDVATEADSKGDPHKLKFLNEEVIAEKCKGLPLAIVIIAGTLGVKKTSAEWDKVANSMNDFLRMKLESYKNLIQMSYDQLPYDLKSCFLYFGAFSQAYEIPAGKLIRLWIAE…	GCA_002525835.2	Ipomoea batatas	4120	Solanales	Convolvulaceae	Ipomoea	Ipomoea batatas	Ipomoea_batatas_Helixer_CM008332.1_001291.1_CNL
Helixer_CM008332.1_001292.1	CHAIN	chain	1	886	(CC)(NBARC)(LRR)	NLR	CC-NLR	CNL	MAEVVVNLLVENLTQLLKENIQLISGLRDDVEKLLEDLGDFKAFLKEAGKVRYDNEVLKQLITKIRAAVNKAEDLIDRYVVAAKFHRDMKWKRYLDIEHPRRKKELAEEIRKIREKMDNIRQEQGYNINVLREEALLNKGAAQAKVPTVEEEHVVGFDGEVDAIVKRLTEGEGFEVISIVGMPGLGKTTLANKVFKDERVEYYFMNRAWIYVSGVYKRRDVFLRILKELSKLSKTYSDDLTDEDLAKEIKETLGPTKYFIVMDDVWKVENWDELKIAFPMNKGSRVLVSTRHNVVAMHANSRGDPHNLKFLTTDESWELLQKKVFREESCPGELKRPGETIAKECGGLPLAIVIIAGTLLGKPKTSGAWDKVAESISDFMKLKLESYDYLIRMSYDQLP…	GCA_002525835.2	Ipomoea batatas	4120	Solanales	Convolvulaceae	Ipomoea	Ipomoea batatas	Ipomoea_batatas_Helixer_CM008332.1_001292.1_CNL
Helixer_CM008332.1_001293.1	CHAIN	chain	1	722	(CC)(NBARC)(LRR)	NLR	CC-NLR	CNL	MAEVVVNLLVENLTQLLKDNIKLISGVKDEVENLLEDLGDFKAFLREAGKSRYENDILKRLIIKIRIEVTKAEDLIDKYVVAAKSHYDKKLRVLDVNYPYQKWGLAEEIQKVRDNFKVIRQDPAYARDALREEALPNIGAKQNQVLKHKSHIDSTEARTHHLPYKRKGFDATGLQVPNVEEDHVVGFDGEADAIIQRLVDGLQGFEVISIVGMPGLGKTTLANKVFKDETVEYHFMNRAWIYVSGVYKRRDVFVRILKELTKQSISCGDDTTDGDLALKIKEFLGSAKYLIVLDDVWKVEHWNELKIAFPPNKGSRVLVSTRYNDVATEADSKGDPHKLKFLNEEESWELLQKKAFRMGGCPDELQRPGKLIAKKCDGLPLAIVIIAGTLGVKKTSAEW…	GCA_002525835.2	Ipomoea batatas	4120	Solanales	Convolvulaceae	Ipomoea	Ipomoea batatas	Ipomoea_batatas_Helixer_CM008332.1_001293.1_CNL
Helixer_CM008332.1_001295.1	CHAIN	chain	1	615	(CC)(NBARC)(LRR)	NLR	CC-NLR	CNL	MAEVVVNLLVENLTQLLKENYQLISGLKDDVVKLLEDLGDFKAFLREAGKVRYDNEVLKRLIAKIREAVNKAEDLIDRYVVAAKFHYDKKWKRYLDIEHPGRKKELAEEIRIVRETMEKIRQDPNYDINVLREEALPNRGAAQAKVPTVEEEHVVGFDGEVDAIVKRLTGGEGFEVISIVGMPGLGKTTLANKVFKDERVEYYFMNRAWIYVSGVYKRRDVFLRILKELSKLSNTYSDNVTDEDLAEEIKKFLGSAKYFIVMDDVWTVENWEELKIAFPKNNGSRVLVSTRHSVVAKHANSRGDPHNLKFLTTDESWELLQKKVFREEICPSELKRPGETIAKECGGLPLAIVIIAGTLLGKPKTSGAWDKVAESISDFMKMSLENYEXXXXXXXXXXX…	GCA_002525835.2	Ipomoea batatas	4120	Solanales	Convolvulaceae	Ipomoea	Ipomoea batatas	Ipomoea_batatas_Helixer_CM008332.1_001295.1_CNL
Helixer_CM008332.1_003711.1	CHAIN	chain	1	942	(CC)(NBARC)(LRR)	NLR	CC-NLR	CNL	MDFVLITSLLNTLQFNFLQNSYASFSVRYIEKIKSLHDKIRNLQAFLEDSRNNNISNITRTALESEIRRVARDADHKIESELHQLYLMYNKSGYIYKPPKSLYQTLKEVNQKIKSIEQRIQIESKNSRATSIEGRNIQIESKNNHSAAEPQRIENIKVGTFSKCSSKPTENNVMVGCDDQFDTIVSKLTSLSKQLQVISVVGMGGIGKTTLIKKVFEDATIATHFDVRVWATVSQQHNLREMLIGLLGSDVTNGVDNNHLKNRLRKKLMGRRYLIVMDDIWETKAWDDIHTCFPENSNGSRILLTTRLKQVADYSAGSGNNNLHCMRFLNPHESWSLFYKKVFEEKDVSIEFETIGRCIVEKCQGLPLTIIVVAGLLTSFNEPSPTQWENIAENLNSFL…	GCA_002525835.2	Ipomoea batatas	4120	Solanales	Convolvulaceae	Ipomoea	Ipomoea batatas	Ipomoea_batatas_Helixer_CM008332.1_003711.1_CNL
Helixer_CM008332.1_003710.1	CHAIN	chain	1	862	(CC)(NBARC)(LRR)	NLR	CC-NLR	CNL	MAISLVTLLNTLDFHFLQPLPCLSVDDRERIVIESLCKKLRFLQAFLEDSPDNSINCPAWRGLETEIRYVAGEAESKIELALYQLYNEEDAPVEPCESLHQTLQQVTADIESLERKILQIQSYRNHNHSVEPPTRNAAIQNIKADSSSKRSSEPNNVMVGCDDEFETIKRKLISDSENLEVISITGMGGIGKTTLAQKVYNDEAVIAYFDILEWTTVSQQHNLREMLCGLLGSNDTNQDVYYLASQLRKKLLGQRYLIVIDDIWSTQAWDDIHRCFSEDFNGSRILLTTRLKQVADYVSSAVGRLIVEKCQGLPLTIIVVAGLLSSSSNKPSLNQWEDVVANLDLLLNSDPEKKLSKMLSLSYNNLCPHLKACFLYFGGFPEDIVIIAKKLIKLWISEG…	GCA_002525835.2	Ipomoea batatas	4120	Solanales	Convolvulaceae	Ipomoea	Ipomoea batatas	Ipomoea_batatas_Helixer_CM008332.1_003710.1_CNL
Helixer_CM008332.1_003685.1	CHAIN	chain	1	1015	(CC)(NBARC)(LRR)	NLR	CC-NLR	CNL	MMHPPLFQATTVLYQLNLIRLYILSVNFKLENAKLSIGQRRSIQLLHLFEILMKHTFYFAQLYSDRSDPYIFNIMDFVLITSLLNTLHIDFIERPYANFTIPDKEMIQSLCDKIRNLQAFLEDSRDNKISKMRRRALESEIRGVACDAEDKIESELHQFHLMYNEIIKRVKRPESLFQTLEQVNQKIKSIERRIQSMSKIRRVMPPQSITSIEGRNRNIQIESKNNHSAAEPQRIENINFSKRSSEPVENNVMVGCDDEFDTIVGKLTSLSKQLQVISVVGMGGIGKTTLINKVFEDATIATHFDVRAWTTVSQQHNLREMLVALLCSNVTDGVDNNHLVNQLRQKLMGQRYLIVMDDIWETKAWDDIHRCFPEDFNGSRILLTTRLKQVANYSAGSGN…	GCA_002525835.2	Ipomoea batatas	4120	Solanales	Convolvulaceae	Ipomoea	Ipomoea batatas	Ipomoea_batatas_Helixer_CM008332.1_003685.1_CNL
Helixer_CM008332.1_003684.1	CHAIN	chain	1	949	(CC)(NBARC)(LRR)	NLR	CC-NLR	CNL	MPQCNLLIKHHILLNSDPSSMDFALISSARNTLLIYFDQGHLPRMSVRDKEMIKSLCEKLRNLQAFLEDSHKINKKTRRGLESETRGVARDADHKIETELRQLYLSHNNRLGFIFNRPPESFYHTLEQVDRNITSIQIKSKNNNSAAEPQRIENIKVGTFSKRSSEPAEVNVMVGCDDQFDTILSKLTSLSEQLQVISVVGMGGIGKTTLIKKVYEDAAIISYFDVRAWATVSQQHNLREMLIGLLGSDVTNGVDNNHLANQLRQKLMGRRYLIVMDDIWETKAWDDIHRCFPEDFNGSRILLTTRLKQVADYSAGSDNNNLHYMWFLNSHESWSLFYKKVFEEKNVSIEFDTIGRGIVEKCQELPLTIIVITGLLTSFKEPSRTQWENIAENLNSFLT…	GCA_002525835.2	Ipomoea batatas	4120	Solanales	Convolvulaceae	Ipomoea	Ipomoea batatas	Ipomoea_batatas_Helixer_CM008332.1_003684.1_CNL
Helixer_CM008332.1_001711.1	CHAIN	chain	1	1067	(CC)(NBARC)(LRR)(OTHER)	NLR	CC-NLR	CNLO	MAFLAVISLMRTVELQFLHPQPRIILTNKEQIKSLHEKLGHLLVFLEECEKKGNNCAEMKELIDKIRKVSVKAEDDIEAELLNVHHLQRVVEDIEELMQTTRNTNHHLVNNLTLGDPSQPTSNVVEDNAMVGHSEELDEVKSQLFRDSLKQRQVMAMVGMGGIGKTTFAKRIYNDPLVASHFKFRAWTTLTQEHNKLQALTDLIRCILPMSNKKIGGDPEDLLRKSLLGQRYLIVVDDIWSTKAWDDIQRCFPDDNNGSRILLTTRVKEIAQYADSGEFSYNLRFLNPYEGWDLFYQKLLDKDIPNNEFETIGKNIVQKCHGLPITIVVAAGLLSTINKSVDEWKKIEATINSLQTLDHNQQFSRILELSYNNMPSHLKGCFLYLGIYHEDCDIPVKKL…	GCA_002525835.2	Ipomoea batatas	4120	Solanales	Convolvulaceae	Ipomoea	Ipomoea batatas	Ipomoea_batatas_Helixer_CM008332.1_001711.1_CNLO
Helixer_CM008332.1_003312.1	CHAIN	chain	1	1040	(NBARC)(LRR)(OTHER)	NLR	CC-NLR or CCR-NLR or CCG10-NLR	NLO	MAFLAVTSLIRTLELQFLHPQPRVILTNKEQIKSLHEKLGHFLVYLEEYEKKATNWEEMKEVTNKIRGVSVKAEDDIEAELLKAHHYHNLEKTLQRVVHEVEELMQITRNTNHHLGANAMVGHSEELDKVKFQLRDDKLKQRQVMAIVGMGGIGKTTFAKKIYNDPQIKSHFDICAWTTLSQEHNKQQAVTDLIRCILLTSKKKIEGDNPEDLLRKSLLGQRYLIVVDDIWTTKAWDDIQICFPNDGNGSRILLTTRIREIAQYADSGEYNMRLLNSEEGWDLFYQKFLAKEFLNNEFEKIGRNIVQKCQGLPLTIVVLAGLLSTIKSVDEWENVERSINSLLTLNPSEQVSRIFNLSCNSLPRDLKYCFLYLGLFHEDCEIPIKNLIRLWIAEGFVGT…	GCA_002525835.2	Ipomoea batatas	4120	Solanales	Convolvulaceae	Ipomoea	Ipomoea batatas	Ipomoea_batatas_Helixer_CM008332.1_003312.1_NLO
Helixer_CM008332.1_003186.1	CHAIN	chain	1	804	(TRANSPOSON)(NBARC)(LRR)	NLR	CC-NLR or CCR-NLR or CCG10-NLR	ONL	MASDNFVQPAIPRFDGHYDHWSMLMENFLRSKELWIVVETAVAEPTADMSADHRTRLEGLKLKDLKAKNYLFQAIDRSILETILSKDSSKNIWDSMKKKFKGNTKAKRLQLQALRSEYETLRMKEGEKASEFVSKVMALVSKLQSNGDQIDEAAIVEKILRAQPTVEKVGFKDDLEVIKANILLKASNNFTVIPIVGITGTGKTIFVSMIFEDKDIRKKFICHIWIHVAQGFDRKEKFIDIFYQITKRIEDISMMTEDVLARKIYEHLEDKKYLVVLDNLRKKEDWDSFKVAFPENSEGSIVMVTTPYGNAVDSYWKSHNLGKLSNEEGWVLLKNNVFGTKGCNDQLLEGIGKEIAKKCNELPLALVVVAGILRQCGNIADWKRVAENPFLEINREGQS…	GCA_002525835.2	Ipomoea batatas	4120	Solanales	Convolvulaceae	Ipomoea	Ipomoea batatas	Ipomoea_batatas_Helixer_CM008332.1_003186.1_ONL
Helixer_CM008332.1_003143.1	CHAIN	chain	1	805	(CC)(NBARC)(LRR)	NLR	CC-NLR	CNL	MACVALISLIRTLDLQFLEPRPFLVVDYKDEIQCLRQRLSVLVALLEESEKKLNVSQAERDIIARVKDISFRAEDDIESEVMEILSNAASQERLHQIVQRIVEDTEGLIQCIQQRNTTAEMSSYNPQSYQEHSIPAGASKLDDAMVGHAQELERTKEMLLQRSTQELQVISIVGMGGIGKTTMAKKIYDDPLIRSHFDLLGWATVSQHYDLRSILYDLCHSVVKMTDEQISEVKNNSDLADKVRRGLMGQRYFLVLDDIWGSRGWDDLQRCFPNDFNGSRILLTTRLKKIADYSGSSAMNLPMTSNLHDQCSAILTLSYNNLPYHLKACFLYFGLFPKVKREIPTKDLLNFWIAEGFVREGSGRSLEECDMGYLQDLIDRNLVLISKLSFIGNIKTCRL…	GCA_002525835.2	Ipomoea batatas	4120	Solanales	Convolvulaceae	Ipomoea	Ipomoea batatas	Ipomoea_batatas_Helixer_CM008332.1_003143.1_CNL
Helixer_CM008332.1_003120.1	CHAIN	chain	1	966	(CC)(NBARC)(LRR)	NLR	CC-NLR	CNL	MAWFAVTSLMRTLELEFLPPKPRVVLDDTNAAEALHGRLRELLHFLEKSENQFNAEDVPIQDWKARLKDVALRIEDEIESKIIDSFRGGQGTIPLPQSFHYTLKHAIGELTKKFVKEDLQMKGILSSRERIESSSSSSSSLHTASELQSTMVGRTAELERIKQLLLEDKSEERLVVSIVGMAGIGKTTFAQNLYQDPLVKSHFDVLAWATVCTSTTYDSHRILLELLLCIEPEWKEFIHEINDDLPDLVHKRLVGRRYLVVLDDIWDINQWEEIKRSFPENFNESRILLTSRHDEVTMYARSYNHCSLNLPFLNSEESWLLFHLKVHPRLPPQLEAIWRHIVHYFKGLPFAIVIAAGLARAINESLWISKEIERIFYERMCSDLVQGISKILILSYNNL…	GCA_002525835.2	Ipomoea batatas	4120	Solanales	Convolvulaceae	Ipomoea	Ipomoea batatas	Ipomoea_batatas_Helixer_CM008332.1_003120.1_CNL
Helixer_CM008332.1_001899.1	CHAIN	chain	1	928	(CC)(NBARC)(LRR)	NLR	CC-NLR	CNL	MAWFAVTSLMRTVELEFLSPKPRVVLDDTDAAEALHGRLRELVDFLEKSENQFNAEDVAMQDWRARLKDVALTIEDEIESKVIDSYSGGQSTMSSIAESFHSTLEYANEELTKCVKEDLQANGILSSRERIESSSSSSSLPTASELQRNQITMVGRTAEFQRIKRLLLDDKSEESLVVPIVGMAGIGKTTFARSLYQDPLVQFHFDVLAWATVSTSATYDRHRLLRELLLCIAPEKKDIFFLYDLPDLLRKCLLGRRYLVVLDSIWDNNQWDEIIRSFPEDCNGSRILLTSRHDEVATYARSYNYCSLNVPFLNSEESWDLFLQKIHPVKLPSEVKAIWRHIVNYFKGLPFAIVIAAGLARAINESQWISNEIERIFYERMCSDLVQGISKILILSYNN…	GCA_002525835.2	Ipomoea batatas	4120	Solanales	Convolvulaceae	Ipomoea	Ipomoea batatas	Ipomoea_batatas_Helixer_CM008332.1_001899.1_CNL
Helixer_CM008332.1_003119.1	CHAIN	chain	1	916	(CC)(NBARC)(LRR)	NLR	CC-NLR	CNL	MTHKQREREREREREEELFVLAMVWFAVTSVMRTIELEFQQPYPRLVLHHKEAEALEVLHRRLAQLLAFLDESENQLNDDDETTKEWKARIKEVALRIEDEIESEIIDICGREDPRWRFLGRVYDYIQPKRFLTTLQNAVESTDYIQPKRFLISAKYTTFIRLFVKRWAKRQKMARFRRRIHESKLECEIHHGRPVDARPTRVHHASTLASNFSLSDSRTAEQQSAVDAQWTRASSTRPPNSSLKLKSVQQKHSRNAVDAQWTRVQLNFMDRKFIRFHNTVEFTREFMELVKNKQPMKDLQIKDDDDDIPSSSQKIGHRHHSAGSKLRSTTMVGRHNEVNLIKELLLKDSPKERRVLPIVGMGGIGRTKLAQTLYEDPSVSSHFDVVAWTTVSAQSDMR…	GCA_002525835.2	Ipomoea batatas	4120	Solanales	Convolvulaceae	Ipomoea	Ipomoea batatas	Ipomoea_batatas_Helixer_CM008332.1_003119.1_CNL
Helixer_CM008332.1_003118.1	CHAIN	chain	1	882	(CC)(NBARC)(LRR)	NLR	CC-NLR	CNL	MAWFALTSVMRTIELEFQQPYPRLVLHHKEAEAVEALHRRLAHLLAFLDESENQLMNDDDESIKEWKGRIKEVPRWRFLPRVDKYIKPKRFLTTLQNALERTGEFMELVKNKQPMKDDDDIPSSIQKIKHHHHSAGSKLRSTTMVGRHDEVKLIKELLLQDSRRERLVVPIVGMGGIGKTKLAQIMYEHPSVSSHFDVVAWTTVSAQSDMRQMLLQLLSTMQISQTKENKIINKSNEELADLLRKCLMGRRYLIVVDDLWSTASWDEIQRCFPEDSNGSRILVTTRLQEVAISTGGSHNYLLNLPFLNSDESWELFSGRILNYGSLSSPPVKLEGIWRHIVEYCKGLPLAIVIVAGLVQASNESLWQSQSKEMQKILCDTVTNSLLDSFSEILRLSYNH…	GCA_002525835.2	Ipomoea batatas	4120	Solanales	Convolvulaceae	Ipomoea	Ipomoea batatas	Ipomoea_batatas_Helixer_CM008332.1_003118.1_CNL
Helixer_CM008332.1_003117.1	CHAIN	chain	1	656	(NBARC)(LRR)	NLR	CC-NLR or CCR-NLR or CCG10-NLR	NL	XAEALHGRLRELLHFLEKSEDQFNADEDVAMQDWKARLKDVALRIEDAIESKIIDSFRGGQGTIPLPQSFHYTLQHAIGELTKKFVKEDLQMKGILSSREKIESSSSSSSLHTASELQSTMVGRTAELERIKRLLLEDKSTETLVLSIVGMAGIGKTTFARSLYQDPLVKSHFDVLAWATVCTSTTYDNHRILLELLLCIEPEWKEFIHQINDDLPDLVHKRLVGRRYLVVLDDIWSINQWEEIKRSFPENCNESRILLTSQHDEVAMYARSYNHCSLNLPFLNSEESWDLFLQKIHPARLSLEVEAIWRHIVNYFKGLPFAIVITAGLARKINDYSNLPNFLKICFLYLGIFPESSAIPVNKLIKLWIAEGFVKVEGQRSLEEVGEDFLKDLVSRSLV…	GCA_002525835.2	Ipomoea batatas	4120	Solanales	Convolvulaceae	Ipomoea	Ipomoea batatas	Ipomoea_batatas_Helixer_CM008332.1_003117.1_NL
Helixer_CM008332.1_003106.1	CHAIN	chain	1	575	(CC)(NBARC)	NLR	CC-NLR	CN	MACVAVNSLIRTLEIEFLQPHPRPILQQMELIPFNKDLIQSLHAKLRFLIQLFDEFIMDGVEAIKDLETKLRDVAFGVEDEIELHVVHLYKEAEEEIGEGDTEEAKKNQHSHRRRDVLQQGIEDIDAIKEEVEKVMMEYKHVIAVPGRETTLDDDELVKMDGSGSSNHASHPEDIMVGKNNELDTIMKMLIQHPSKQREIVSIQGMGGIGKTTLARRLYENPSIVSHYDKQLWVVVSQHHNKRQMLLDLLASKNNSSDEDLPLQLCYQNLDLLSSKENLKNSSDEDLALKLYQSLKGQRYLVVMDDVWSRESWNDVNSCFPDDINGSRVLLTTRVAEVATCIGSNNYFSHQMQFLDRNESWELFHKKACKSHGVEFETIGRPIVEKCKGLPLAIVVIAG…	GCA_002525835.2	Ipomoea batatas	4120	Solanales	Convolvulaceae	Ipomoea	Ipomoea batatas	Ipomoea_batatas_Helixer_CM008332.1_003106.1_CN
Helixer_CM008332.1_003037.1	CHAIN	chain	1	865	(CC)(NBARC)(LRR)	NLR	CC-NLR	CNL	MAFVAVTSLMRSLEFQFLHPQPRLTLSNIKQIESLHEKLGYLLYFLDDFEKNADNLPEIRAVIEEIIDVSVKAEDGIEEELLTASFSSTKVEETLQRVVDEVKKLVQIAKNLFDSNRRVGGSSSHVDEYSSELFNSNVDVVHEEEDAMVMVGHSEELIKVINQLLGQTNRRNQPLGESERINTLQVMSVVGMGGIGKTTFAKRIYEDPRVKSHFKLLAWTTMSPEHNRGQVMLDLCRCVMPSSSAFNKETQDDHLAAHLRQSLSGQRYLIIVDDIWTHVAWYDIHKCFPDDNNGSRILLTTRNTDVAYFASDGEDPYNMSFLNLDEGWDLFFQKFLDKELLQEDEFKTIGMNIVRKCQGLPLIIVVMAGLLSKTNKSIDEWEKVESNLNSLLALDLHEQ…	GCA_002525835.2	Ipomoea batatas	4120	Solanales	Convolvulaceae	Ipomoea	Ipomoea batatas	Ipomoea_batatas_Helixer_CM008332.1_003037.1_CNL
Helixer_CM008332.1_003018.1	CHAIN	chain	1	949	(CC)(NBARC)(LRR)	NLR	CC-NLR	CNL	MDFVLITTLLNTLHIEFLERPYENFTSRHREMLQSLCDKIRNLQAFLEDSHNNNISKITKRALESEIGGLARDAEDKIQSELHQLYSMDKSSGQRIYFGRERRPDVSLYQTLKQVNRDIKSIERRVQIMSKNSRVMPPESLYQTFKQVKLNITSIERRIQIMSKNNHSAAEPQRIENIKVGTFSKRSSEPANNNVMVGCDDQFDTIVCKLTSLSKQLQVISVVGMGGIGKTTLIKKVFEDATIATHFDVRAWATVSQKHNLREMLIGLLGSDVTNRVDNNHLANQLRQKLMGQRYLIVMDDIWETKAWDDIHRCFPEDFNGSRILLTTRLKQVANYSAGSGNNNLHYMRFLNPHENWSLFYKKVFEEKNFSIEFETIGRGIVEKCQGLPLTIIVVAGLL…	GCA_002525835.2	Ipomoea batatas	4120	Solanales	Convolvulaceae	Ipomoea	Ipomoea batatas	Ipomoea_batatas_Helixer_CM008332.1_003018.1_CNL
Helixer_CM008332.1_003017.1	CHAIN	chain	1	933	(CC)(NBARC)(LRR)	NLR	CC-NLR	CNL	MPQCKLLIKHHILLNSDPSSMDFALISSARNTLLIYFDQWHLPRMSVRDKEMIKSLCEKLRNLQAFLEDSHKINKKTRRGLESEIRGVAGDADHKIERELRQLYLSHNNRLGFIFNRPPESFYHTLEQVDRNITSIRIKSKNNNSAAEPQRIENIKVGTLSTRSSEPAEVNVMVGCDDQFDTILSKLTSLSEQLQVISVVGMGGIGKTTLIKKVFEDATIAIHFDVRAWATVSQKHNLREMLIGLLGSDVTNGVDNNHLANQLRQKLMGRRYLIVMDDIWETKAWDDIHRCFPEDFNGSRILLTTRLKQVADYSAGSGNNNLHYMRFLKYMRFLNSHESWSLFYKKVFEEKNISIEFETIGRGIVEKCQGLPLTIIVVVGLLTSFKEPSRTQWKNIAEN…	GCA_002525835.2	Ipomoea batatas	4120	Solanales	Convolvulaceae	Ipomoea	Ipomoea batatas	Ipomoea_batatas_Helixer_CM008332.1_003017.1_CNL
Helixer_CM008332.1_003015.1	CHAIN	chain	1	939	(CC)(NBARC)(LRR)	NLR	CC-NLR	CNL	MDSFVLITSLLNTLRILERSFHTFRFDGHRHIVMIKSLRDKIRNLQAFLEDSRNNISKITKRALESEIGGVARDAEDKIQSELHQLYLMYNFKRPHNITLTDLQRKQQKLYITPSESLYQTLEQVNRNVTSIEGRIQIESKKNHSAAEPQRIENIKVGTFSKRPSEPAEVNVMVGCDDQFDTILSKLTSLSEQLQVISVVGMGGIGKTTLIKKVYEDATTVSYFDVRAWATVSQQHNLREMLVDLLCSNVTNGVDNNHLANQLRQKLMGKRYLIVMDDIWETKAWDDIHRCFPEDFNGSRILLTTRNKQVADYSASSGNNNLHYMRFLNPHESWSLFYKKVFEEKNVSIEFETIGRGIVEKCQGLPLTIIVIAGLLTSFNEPSPTQWENIAENLNSFIN…	GCA_002525835.2	Ipomoea batatas	4120	Solanales	Convolvulaceae	Ipomoea	Ipomoea batatas	Ipomoea_batatas_Helixer_CM008332.1_003015.1_CNL
Helixer_CM008332.1_003011.1	CHAIN	chain	1	924	(CC)(NBARC)(LRR)	NLR	CC-NLR	CNL	MAYAYAAVTSLMVTIEQHFLQPDDPSFLEHTKQIESLYKKLGYLQEFLMGSEKESATRGLEAKIRDVALEANDIFELYLVNENPSHGFLEKLFHHPNSTDSLGIKFGWSLEKVMKRLNAIDRGLMKIKRRSRGITEVERRNSLPSASCSSKPRAKKPSRQSSKFDNVMVGHDYELAMVKDQLTRHSSKKLEIVSIFGMGGLGKTTFCSSVYDDPLIMSHFDKRAWITVSQEYTIGEILLGLLRSIVALTHYEIKKQNQEELAQRLYKSLKGNRYLIVIDDVWTTDAWDDLKRYFPDDENGSRIMLTTRLKEVATYASSSKPPHQLRFLNADESWNLFNERVFAWEDFPPEFVKIGKDVAKKCQGLPLAIVVVASLLSKLDRRLDEWEKVAGTINSLLKL…	GCA_002525835.2	Ipomoea batatas	4120	Solanales	Convolvulaceae	Ipomoea	Ipomoea batatas	Ipomoea_batatas_Helixer_CM008332.1_003011.1_CNL
Helixer_CM008332.1_002985.1	CHAIN	chain	1	955	(CC)(NBARC)(LRR)	NLR	CC-NLR	CNL	MAISLVNLLNTLDFHFLQPLPCLSVDDSERIMIESLCKKLRFLQTFLEDSQKNNINCPAWSGLETEIRDVAAEAETKIELELYQLYNEEEAPVEPCQSLHQILQQVTGDIESLEQRILQIESNRNHSVQPPRRNAAIQNIKADSSSKRSSSEPNNVMVGCDDEFKTIKQKLISDSKDLEVISITGMGGIGKTTLAQRVYQDEVAIASYFDIRAWTTVSQQHNLRDMLYDLLGSNDTNRDVSYLASQLRKKLLGQRYLIVIDDIWSTQAWDDIHRCFPEEDFKGSRILLTTRLKQVAGYISSGNNLYSMRFLNFNESWNLFYKKIFVEKKFPLEFEKVGRSIVKKCQGLPLTIIVVAGLLSSSSNKPSLNQWENVVVNLDSLLNTDPEKKCSKILSLSYN…	GCA_002525835.2	Ipomoea batatas	4120	Solanales	Convolvulaceae	Ipomoea	Ipomoea batatas	Ipomoea_batatas_Helixer_CM008332.1_002985.1_CNL
Helixer_CM008332.1_002972.1	CHAIN	chain	1	911	(CC)(NBARC)(LRR)	NLR	CC-NLR	CNL	MAIPLVNLLNTIEFHFLQPLPCLSCDDREIMIESLCKKLRFLQAFLEDSQKNNINCPAWSGLETEIRDVAAEAENKIESELYQLYNEEEAPVEPCQSLHQILQQVTRDIESLERRILQIQIESNRNHSVERPRRNAAIQNIKADSSSKRSSEPNNVMVGCDDEFDTIMHKLISDSNSLEVISITGMGGIGKTTLAERVYNDKVVIASYFDIQAWTTVSQKHNLREMLCDLLRSNDTNRDVSYLASQLRQKLLGQRYLIVIDDIWDTQAWDDIHRCFPEDLNGSRILLTTRLKQVADYVSSGNNLYSMRFLNLNESWNLFYKKVFVEKKFSLEFEKVGRGIVEKCQGLPLTIIVVAGLLSSSSNKPSLNQWENVVANLDLLLDTDPEKKCSKILSLSYHH…	GCA_002525835.2	Ipomoea batatas	4120	Solanales	Convolvulaceae	Ipomoea	Ipomoea batatas	Ipomoea_batatas_Helixer_CM008332.1_002972.1_CNL
Helixer_CM008332.1_002494.1	CHAIN	chain	1	871	(CC)(NBARC)(LRR)	NLR	CC-NLR	CNL	MACVGLISLIRTLELQFLEPRPFLVVDYKEEIQCLRQRLSVLLALEESEKELNASLQAEKDVIARVKDISFRAEDDIESEVMEILSNGASHERLHQILQRLAQDTEGLIEQRNTTQMSSYNPQSDQEHIIPGGASKLQQDDAIMVGHAQELERTKEMLLQRSTQERQVISIVGMGGIGKTTMAKNIYDDPSIRSRFDLLGWATVSQHYDLRRILHDLYRSVVQMTDEEISEVKSSADLADKVRRHLMGQRYLLVVDDIWGSKGWDDLQRCFPNDSNGSRILLTTRLKEVAYYSGCSGKYICNLPFLNSNESWQLFSQKLGSIKLPPEVEEIGKRIVNKCRGLPLAITVAAGLLSKTKKSVENWQSIASAMNLPMTSDLHDQCSTILTLSYNNLPYHLKA…	GCA_002525835.2	Ipomoea batatas	4120	Solanales	Convolvulaceae	Ipomoea	Ipomoea batatas	Ipomoea_batatas_Helixer_CM008332.1_002494.1_CNL
Helixer_CM008332.1_002493.1	CHAIN	chain	1	841	(CC)(NBARC)(LRR)	NLR	CC-NLR	CNL	MACVTLISLIRTLELEFLQRQPRVVLDDNQIIHFLHQSLSLLQALLEESEKKLWVSDDQAFKDLIARVKDITFKAEADIESQVMEIVSIGDQPSSLEELHQILQSLARDIDGVIECIKKRRNIKESYFPHQSVSSSNHDESIIVGGSTRRISKLDEEEMVGHAMELARMKEMLLQGSPPERQVVSIVGMGGIGKTTFAKIIYDDRSIRSHFDLHGWTTVSQDHNLRKILHHLCHSIVQMTNDEISKFGMMSKDEVAHYVGLSKYICTLSFLNLDESWKLFYSKVSNEETLSIELEEIGRRIIHKCQGLPLAIVIVAGLLSKTENWESVASAINLSATSTLHEQCSKILTLSYSNLPYRLKSCFLYFSVFPEDYEMPTKDLIKLWIAEGFIKVDSERNLE…	GCA_002525835.2	Ipomoea batatas	4120	Solanales	Convolvulaceae	Ipomoea	Ipomoea batatas	Ipomoea_batatas_Helixer_CM008332.1_002493.1_CNL
Helixer_CM008333.1_000002.1	CHAIN	chain	1	890	(CC)(NBARC)(LRR)	NLR	CC-NLR	CNL	MAFLAVTSLMRSLEFQFLHPQPRLTFSNKEQIESLYEKLGGLLYFLDDFEKNADNLPEMRAVIEEIIDVSVKAEDGIEEELLSASFSSTKLEETLQRVVDEVEKLLQITDDLFNSNLTVEGSSSQNTSRVDAVHEYTSDLFKSNVVHEDDAMVGHSLELDSVRYQLLRGSSIDEQRQVISFVGMGGIGKTIFAKTIYNDPRVNSHFELRGWTTMSPEHNKGQAILDLIRCVMPFSSASNNEMEVDRLRELLYKSLLGCRYLIIVDDIWTTDAWDDIQSCFPDEYNGSIILLTTRTREVAQYAGEQFYNMGFLYEHEGWELFYQKYLDKELLQKDEFKTIGMNIVRKCQGLPLIVVVIAGLLSKTNKSIDEWGKFEKKLNSLLTLDLHEQFSRMFTLSYN…	GCA_002525835.2	Ipomoea batatas	4120	Solanales	Convolvulaceae	Ipomoea	Ipomoea batatas	Ipomoea_batatas_Helixer_CM008333.1_000002.1_CNL
Helixer_CM008333.1_000004.1	CHAIN	chain	1	920	(CC)(NBARC)(LRR)	NLR	CC-NLR	CNL	MAFVAVTSLMTTLELQFLHPQPRLTLSNIKQIESLYKKLRYLLYSLDDFEKNADNLPEMRAVIEEIIDVSVKAEDGIEEELLTASFSSTKLEETLQRVVDEGEKLVQIAKNLFDSNRRVGGSSSHVDEYSSELFNSNVDVVHEEEDAMVMVMVGHSEELNKVINQLLGETNRRNQPLGESERINTLQVIAVVGMGGIGKTTFAKRIYDDPRVKSHFELRAWTTMSPEHNTGQTILDLCHCVMPSSSAFNKEMQDDHLAAHLRQSLSGQRYLIIVDDIWTPTAWYDIHRCFPDDNNGSRILLTTRNTDVAYHASDGEYLYNMRFLNLDEGWNLFYQKFLDKELLQKDEFKTIGMNIVRKCQGLPLIVVVMAGLLSKTNKSIDEWGRFEKKLNSLLTLDLH…	GCA_002525835.2	Ipomoea batatas	4120	Solanales	Convolvulaceae	Ipomoea	Ipomoea batatas	Ipomoea_batatas_Helixer_CM008333.1_000004.1_CNL
Helixer_CM008333.1_000098.1	CHAIN	chain	1	757	(NBARC)(LRR)	NLR	CC-NLR or CCR-NLR or CCG10-NLR	NL	MYYTYIYTYKGYIRGGGGVSGGSCPHCPHGGSVSAYNIKSKLSEVYAEANWARYEVVSSQGLHSALDHMVRDFENVGKWFLEEKERTALVPKEQNIKVWDTYQNALEPENEVMVGFHSDIDTIIKRLCYSHLMRLVLTIFRNSNIEQFWKYVENYPTCWGYCHNPEQKLQVIPLVGEGGIGKTTLAKRVYGHPITNACFQIRAWVVVSEVHNLKEMLIGLLRCILPITSEIYDIDDAQIAEQLCRSLMGQKYLIFLDDIWTTATWDAIQECFLENFNGSHILLTTRFTEVAEYLSTDPYHVAYQTLEDRWEIVSRKVFGQSQCVPKEYELIGKRIVLVCGGLPLAVVLIAGILATAKESLEIWEDVAETLNRVDTCDYNNRISKVLSLSYYYLPSHLNA…	GCA_002525835.2	Ipomoea batatas	4120	Solanales	Convolvulaceae	Ipomoea	Ipomoea batatas	Ipomoea_batatas_Helixer_CM008333.1_000098.1_NL
Helixer_CM008333.1_000659.1	CHAIN	chain	1	726	(NBARC)(LRR)	NLR	CC-NLR or CCR-NLR or CCG10-NLR	NL	MPNIYEIDNDKVVGFEKEAQIIINQLIHGSKEREVVLINGMGGLGKTTLTKRVYDEKTVVKHFDKRAWCTISQEYDCKDLLWKIYSQVCDREIEINSVAEDLRKCLMGMRYFIVLDDIWSLKAWEELNRAFPSCDNGSRVVLTSRQESVVPDAKHICLPFFTVDESWELLQVKLFKGKGCPKELETIGKNISKKCGGLPLVVGLVAGLLRRVEKSMHLWQEVLNTLSPHVAFRGGIQSKDAIELSYNYLPDHLRPCLLYFAAIPEDKTIAALELINLWISEGFIDIKEKDRVEDAAGDFLNHLVASNLVMVSKRKYDGHILSCGVHDVVRDFCLTKAKDENFLHIIKMENVLDPTLKLTPHRIAFHICSANPEIPNELVPWNSSIRTLLSFKNFDTRDD…	GCA_002525835.2	Ipomoea batatas	4120	Solanales	Convolvulaceae	Ipomoea	Ipomoea batatas	Ipomoea_batatas_Helixer_CM008333.1_000659.1_NL
Helixer_CM008333.1_000662.1	CHAIN	chain	1	621	(NBARC)(LRR)	NLR	CC-NLR or CCR-NLR or CCG10-NLR	NL	MSESSIATQINGLPTNFRTSEIREILVVSQEYDCKDLLCKTYNQVCGKETEIDSVGEELRKKLMGVRYLIVLDDIWSVEAWEDLNRVFPECDNGSRIVLTSRQESVVSDAKHICLPFFTIDESWELLQVRLFKGKGCSKELENVGREISNKCKGLPLTVGLIAGLLEKVEKSEQKWREFLITLNSHVSFGDGIKSNDAIELSYKYLSRPLKSCLLYFAAFPEDEEIKVSKLIELWISEEFITGMTEKGRVEDEAEDYLNNLVCNNLIMVSGKKYDGRILSCRNHYTNLPLYNGSWIAKKFEHLTILDLEAICVHHSILFEVNSLIHLRYLTLQVDGDKDDDTHDVSPLPLENLEYLITLKLLSMKVHFPIFFWKMRRLRHMSITGAKCDDSCKEKSRSV…	GCA_002525835.2	Ipomoea batatas	4120	Solanales	Convolvulaceae	Ipomoea	Ipomoea batatas	Ipomoea_batatas_Helixer_CM008333.1_000662.1_NL
Helixer_CM008334.1_004336.1	CHAIN	chain	1	886	(CC)(NBARC)(LRR)	NLR	CC-NLR	CNL	MAYAAITSLMGTLSQHFLQPQPRLPLQYKQQILSLHQNLGFLQQILEEPEISTYDSSAMKDLEAQMRDVAFKAEERIEMELSNIYLQSSSIEACLLRLHGIVIQAVKETDYLKKKLKIKTEKQLAKGPSQGERMRQRGLLHGSTSSQPDLERENNTTGSKFSKTASIKVDSKMVGCNEEFKMIMKQLDPQSGQQLQVVSIVGMGGIGKTTLARKVYEDSAIISHFDKRAWVTVSQEYNVEQMLQCLIDCVNAASIDVLHEQRNDNLAENLRKHLKGQRYLIVMDDIWSTTAWDSVKRCFPNENNGSRILLTSRLREIVDEYASSGNSTINMPLLDANKSWNLFCNVFGQTKFLSVFEQIGRDIVKKCHGLPLAITVIASLLFKTEATVEKWNNVAKNMS…	GCA_002525835.2	Ipomoea batatas	4120	Solanales	Convolvulaceae	Ipomoea	Ipomoea batatas	Ipomoea_batatas_Helixer_CM008334.1_004336.1_CNL
Helixer_CM008334.1_004335.1	CHAIN	chain	1	906	(CC)(NBARC)(LRR)	NLR	CC-NLR	CNL	MAYAAVTSLKGTLHLHFFQSQPHFPLQHSQQILNSLHQNLCFLQEFLEKSEIAYANDNSRMKRLEAEMRDVAFKAEEMIEMELSSIYLAEGWTKHIRIMASLLRLRGIFNEALKQTDYLKKELIKISEKQLVKAPSQDEMMPRRGLLLGSTSSQPDLEGENNITVTKFSKNASIKLDSRMVGCDEEFKTIMDQLTRQSEKQLQIVSIIGMGGIGKSTLAAKVYKDPSITSYFYKQAWVTVSQEYTMVQMLRCLIGCFSASSDDEQSSNDPGQLAESLWKSLKDQRYLIVIDDIWSKEAWDSVQRCFPDENNGSRILLTSRLREVAEYVGSSGNSIINMPFLNANESWNLYCNVFGKTKFLSVFDQIGRDIVNKCKGLPLAITLVASLLSKTEEKVEKWE…	GCA_002525835.2	Ipomoea batatas	4120	Solanales	Convolvulaceae	Ipomoea	Ipomoea batatas	Ipomoea_batatas_Helixer_CM008334.1_004335.1_CNL
Helixer_CM008334.1_004307.1	CHAIN	chain	1	958	(CC)(NBARC)(LRR)	NLR	CC-NLR	CNL	MACVVVLSLMRTLELEFLQPLPRPILQQKELIPCNKDLVLSLHNKLGSLMELFDENRMDGVEAIKDLETKLRDVASRIEDEIELQVVNLYEEEEEEVENRIFGGIFDIFDRLVDQTFQPPENHIYVEMPKDEKSTHHCQSFHQTTTHHCQRLHQILHPLRGKSHPCLKFRRILHPAVRDIDAITEELAKAKEEYQLSKLHLQAETKQPASLHVLPIPTYQLITMTDSSHHASRPKEIMVGKQDEFKIIKEMLIQYPSKQLEIVSIKGMGGIGKTTLARQIYEDSSITSYFDKLAWVVASQHHIKRQMLLGLLGSKDDADKSSDEDLALQLYQSFKRQRYLVVMDDVWSVEAWDGLKTCFPDDGYGSRVLLTTRLAEVANHICTQNDFSHQMQLLGQSES…	GCA_002525835.2	Ipomoea batatas	4120	Solanales	Convolvulaceae	Ipomoea	Ipomoea batatas	Ipomoea_batatas_Helixer_CM008334.1_004307.1_CNL
Helixer_CM008334.1_004306.1	CHAIN	chain	1	944	(CC)(NBARC)(LRR)	NLR	CC-NLR	CNL	MACVIVLSLMRTLELEFLQPLPRPILQQNQLIPCNKDLVLSLHNKLGFLMELFDENRMDGVEAIKDLETKLRDVASKIEDEIELQVLHLYEDEIQLEEEENLIFEGFFDIFDRIVNKTFQPPENHIYVEMSKGEKSTHHCQRFHQILHPLRGKSHPCLKFRRILHPALQLIDAITQELVKAKEEYQLFKHHLHVLPIPTYQVITMPDSSHHVSRSKEIMVGKHDDFESIKEMLIQHPSKQLEIVSIKGMGGICKTTLAKKIYEDPSITSHFDKQTWTVASQHHSQRQMLLDLLGSKDDADKRSEEDLALRLYQSFKHQRYLVVMDDVWSVEAWDALKTCFPDDGYGSRVLLTTRIGEVANHICTQNDFSHQMQLLEQSESWKLFNEKACKSRGAEFETI…	GCA_002525835.2	Ipomoea batatas	4120	Solanales	Convolvulaceae	Ipomoea	Ipomoea batatas	Ipomoea_batatas_Helixer_CM008334.1_004306.1_CNL
Helixer_CM008334.1_004305.1	CHAIN	chain	1	690	(NBARC)(LRR)	NLR	CC-NLR or CCR-NLR or CCG10-NLR	NL	MAQHEQCRTIFGAVLFMLRHFWQIYEDSSITSYFDKQAWVVSSQHHNKKQMLFGLLGFKDINADNSSNEDLALRLYQSLKCQRYLIVMDDVWSKEAWDAVKTCFPDDGNGSRVLLTTRLAESWQLFYEKACKSRSPDFETIGRPVVEKCKGLPLALIVVAGLFSKLNTVDEWKNTANALSSSSATTLDDEECWRILSLSYNHLPHNLKACFLYLGVFPEDHEINANDLARLWLAEGLVRAFENENFDAVAHRYMQELMDRNLIILSKLCSRGRKIKRFRMHDLLHAFCVREAQNENLLQVVQSENNSYFSQKGCRWVSIQYEDFKMSTIHHRSFFSFVMKSYLNFKKCNLLRVLVCYRDTYVRLTNRVDTVHLRVLRVGNYIELSRAQEFLESRCRNSV…	GCA_002525835.2	Ipomoea batatas	4120	Solanales	Convolvulaceae	Ipomoea	Ipomoea batatas	Ipomoea_batatas_Helixer_CM008334.1_004305.1_NL
Helixer_CM008334.1_001353.1	CHAIN	chain	1	898	(CC)(NBARC)(LRR)	NLR	CC-NLR	CNL	MAAFVVVTSLLELVEQQLLQPNPFLVLDDTETVVSLRDKLRLLQAFLERSELRWRTKHPEVKEKLESEIQDVATKAEGQIGSKLRLLYLAANANANANGGDEEACQQLYQTMQQVLKDIKAVEVRILMLKPNLFTSSTNDIKVGVSSPSDLIPEDTPIVGFDDEARTIMNMLIYKGSPLKREVIAICGMGGHGKTTLAQMVYEDPQVRYYFDIRAWTVVSREHNVKEMLIHLLDCILPVITTEISNKSEAELAEQLRKSLVGKKYLIVLDDVWTIKAWDVIQLCFPNNFNGSRILITTRLSKVCTYLSEQILYLKFLTQEESLEIFERKVFGNRCYPSFLSLGISISTLCLGLPLAVVLIAGLLATVSESLEIWEDVFQTLTKTEIHYVGNTLEVIIFL…	GCA_002525835.2	Ipomoea batatas	4120	Solanales	Convolvulaceae	Ipomoea	Ipomoea batatas	Ipomoea_batatas_Helixer_CM008334.1_001353.1_CNL
Helixer_CM008334.1_003488.1	CHAIN	chain	1	614	(NBARC)(LRR)	NLR	UNDETERMINED	NL	MLHQILHPLRGKSHPCLKFHRILHRAVQDIDAITEELTKAKEEYQLFKHHLQSATKQPQPTSLHVLPPVPTDEVITIPDSSHTASHNIKEKMVGKHDEFEIIKEKLIQHPSKHREVVSIKGMGGIGKTTLAKKIYEDPSITSYFDKRAWAVASQQHNKRQMLLGLLGMKDDADKSSDGDLALRLYQSLKCQRYLIVMDDVWSVEAWDALKTCFPDDGYGSRVLLTTRLAEVANHICTQNDFSHQMQLLEQSESWKLFNEKVCKSRSAEFETIGRPVVEKCKGLALAIVVVAGLFSKLNTLDEWKNTANALSSSATTLDDEECSRILSLRLMHDLLHAFCVREAQKENLLHVVMSKNRSSWNLQTLECFGKVSYRSDDGGNYLEFPQLHYIHCEGYIHGN…	GCA_002525835.2	Ipomoea batatas	4120	Solanales	Convolvulaceae	Ipomoea	Ipomoea batatas	Ipomoea_batatas_Helixer_CM008334.1_003488.1_NL
Helixer_CM008334.1_003487.1	CHAIN	chain	1	934	(CC)(NBARC)(LRR)	NLR	CC-NLR	CNL	MACVVVLSLMRTLELEFLQPLPRPILQQNQLIPCNKQLVQSLHKKLGFLMELFDENRMDGVEAIKDLETELRDLAFRIEDEIELQVVHLYEEEEEEVENIIFDIFDTFVDQTFQPLGEKSTHHCQRLHQILHPLRGKSHPCLKFHRILHRAVQNIDAITEELTKAKEEYQLFKHHLQAATKQPASLHVLPIPTDEVITIPDSSHTASHTKEIMVGKHDEFEIIKEKLIQHPSKHREVVSIKGMGGIGKTTLAKKIYEDPSITSYFDKRAWTVASQHHNQRQMLLDLLGSKHDADRSSDGDLALRLYQSFKRQRYLVVIDDVWSVEAWDALKACFPDDGYGSRILLTTRLAEVANHICTQNDFSRQMQLLEQSESWKLFNEKACKSRGAEFETIGRPVVE…	GCA_002525835.2	Ipomoea batatas	4120	Solanales	Convolvulaceae	Ipomoea	Ipomoea batatas	Ipomoea_batatas_Helixer_CM008334.1_003487.1_CNL
Helixer_CM008334.1_003260.1	CHAIN	chain	1	852	(CC)(NBARC)(LRR)	NLR	CC-NLR	CNL	MACVVVLSLMRTLELEFLQPLPRPILQQNQLIPCNKGLVLSLHNKLGFLMELFDENRMDGVEAIKDLETKLRDVAFRIEDEIELQVVHLYEDEIQLEEEDNRIFKGIFDIFGRFVDQTFQPPEEGEEEEEEGEGEGEEEKETPQGEKRTHHCQRLYHILHPLRGKSHPCLKFRRILHRAVQDIDAITQDLAKAKEEYQLFKHLQAGTKQAAPHHVLPIPTYQVTTVPDSSHHASRSKEIMVGKQDEFDIIKEMLIQHPSEQLEIVSIKGMGGIGKTTLAKKIYDDSSITSYFDKQAWTVASQHHNKRQMLLDLLDSKHDADKRSDGDLALQLYQSFKKCQRYLVVIDDIWSVEAWYAVKTCFPDDGNGSRVLLTTRLAEVANHICIKDNFSHQMQLLEQ…	GCA_002525835.2	Ipomoea batatas	4120	Solanales	Convolvulaceae	Ipomoea	Ipomoea batatas	Ipomoea_batatas_Helixer_CM008334.1_003260.1_CNL
Helixer_CM008334.1_003257.1	CHAIN	chain	1	917	(NBARC)(LRR)	NLR	CC-NLR or CCR-NLR or CCG10-NLR	NL	MACVVVLSLMRTLELEFLQPLPRPILQQNQLIPCNKDLVLSLHNKLGFLMELFDENRMDGVEAIKDLETKLRDXXHASRSKQIMVGKQDEFEIIKEMLIQHPSKQLEIVSIKGMGGIGKTTLARQIYEDSTITSYFDKQAWVVASQHHNKRQMLFCLLGSKHNNADSRSNEDIALQLYQSLKRQRYLVVIDDVWSVEAWDALKTCFPDDGYGSRVLLTTRLAEVANHICTQNDFSHQMKLLEQSESWKLFHEKACKSGGVEFETIGKRVVEKCKGLPLAIIVVAGLFSKLNTLDEWRNIANALSSFSATTLDDEECSRLLSLSYNHLPHNLKACFLYLGVFPEDHEIKANTLARLWLAEGLVKAFENESFDAVANRYMQELMDRNLIILNQKSCCGRKI…	GCA_002525835.2	Ipomoea batatas	4120	Solanales	Convolvulaceae	Ipomoea	Ipomoea batatas	Ipomoea_batatas_Helixer_CM008334.1_003257.1_NL
Helixer_CM008334.1_003255.1	CHAIN	chain	1	575	(CC)(NBARC)	NLR	CC-NLR	CN	MACVAVLSLMRTLELEFLQPLPCPILQEMELLTPFKKDLIQSLHQSLRFLMELFDENRIDGVEAIKKLETKLRDVAFGVEDEIEFQIAHLYETEEEFGTAQGEDTSFKLGHILQQAMEDIDAVIQSLLQELGFLQQAIVAIDKALVKIKNEYMMQGTLDVLPISEADSSQPASESVNKMIGRDTDFEIIKKMLIGQSSGQREIVCISGMGGIGKTMLARRIYRDPSICRHFDSQAWVVASQHHNTRQMLLGILNSFGYANSSTRDDDLEIELEIELYRCMKRLRYLLVIDDVWSIEAWDAIKACFPDDLIGSRVLLTTRLTKMACDVTCDNDFFHQMHPLNQSESWDLFCLKAGTSRRANLETIARPIVEKCKGLPLAIVIVASVVSNFNINPGEWENI…	GCA_002525835.2	Ipomoea batatas	4120	Solanales	Convolvulaceae	Ipomoea	Ipomoea batatas	Ipomoea_batatas_Helixer_CM008334.1_003255.1_CN
Helixer_CM008334.1_002097.1	CHAIN	chain	1	846	(CC)(NBARC)(LRR)	NLR	CC-NLR	CNL	MAACVVVLSLMKTLELEFLQPHPRPILQQMELIIPSNQHLIQSIHRNLGFLMELNRTQDVVFRVEDEIEFEIAHLYDDAAQRDTAAQKSCPSSKLHCILQQAVKEIDAIKEGWAKIKNDDKLQGKKAARHDVLLLPRSELEAADSYSDNKMVGKGKEFEIIKEMLIRHSSTNREVVLIKGMGGIGKTTLARQIYRDPSIASHFDIQAWGVASQHHNKRQMLLALLNSTRGYAESSNEDKVEVLELNLYQCLKNRRYVQSCFPDDGCGSRVLITTRLEEVATSTCSNKDDFYHKISFLNQSESWELFRKKAYKAGDDKFEMIGKQIVEKCDGLPLAIVVVAGVLSKLNTVDQWKDIAESLNSFATIIDEKCSTILSFSYNHLPPALKACFLYLGVFPEDY…	GCA_002525835.2	Ipomoea batatas	4120	Solanales	Convolvulaceae	Ipomoea	Ipomoea batatas	Ipomoea_batatas_Helixer_CM008334.1_002097.1_CNL
Helixer_CM008334.1_002116.1	CHAIN	chain	1	978	(CC)(NBARC)(LRR)	NLR	CC-NLR	CNL	MAYAAVTSLKETLSLHFLPLEDLEAHMRDNGNKNQGWTGRIKACLHGIFNQAVKQTIDYLKKKLISSEMQLVERLSLNAWHSMPMSSSQLRVEVVEVNQKMISLHENLCFLQDILIENSEIIAKDLEAKIRDASFKAEERIEMELSSIYLLEGQTDSFLHITDCLLRLHEIFDEAEKQTDYLKNELMSRIQSDQQQQLPIPNASSQNETVSLIAWMPQIRLLQLVMRGLPLPYRLYNNIIINNVSRFFTSSSMCDDNSGMVGCHEVFKKILDQLPPQSTKRSRKVVSIVGMGGIGKTTLAHKVYQHLSLTSHFDKLAWVTISQWYSVEQMLQCLIGCVTEASRDELHEQSTTQDQLEERLYKCLKGQRYLIVIDDICRRNFDWERVQKCFPDDNNGSCI…	GCA_002525835.2	Ipomoea batatas	4120	Solanales	Convolvulaceae	Ipomoea	Ipomoea batatas	Ipomoea_batatas_Helixer_CM008334.1_002116.1_CNL
Helixer_CM008334.1_003245.1	CHAIN	chain	1	989	(CC)(NBARC)(LRR)	NLR	CC-NLR	CNL	MAYAAVTSLMETLSLHFLQSQPGLPLEGLEAQIRDGNENLGSLHQILEIANDDAGAMNDGEDEEAQMREMGLDEASSSIKACLPRLHGIFNNQAVKQTEYYPKKKKKKLIKSEKLLPQQLAESSLSSNERSINAWDSKLLTSPLREVGEVKQKIVSLHQNLGLLQQSLEKSEIRDVRVMKYLEAQIRDASFKLEERVEMELSTIYLAKGSHHITACLLRLHQIFNEAHKQTDYHRNELIRIQTHEYQQLAKVSLPGWIRRRGLQLVKGSSLHHLVHKKIIVTNFSKTASKFDGGMVGCDKLFEKILGQLLTQQTTKGRQVVSIVGMGGIGKTTLAHKVYEHPSITSHFDKQAWVTISQEYNLEQMLRCLLSSVTAASTDSQDQLAESVYKRLKGQRYLI…	GCA_002525835.2	Ipomoea batatas	4120	Solanales	Convolvulaceae	Ipomoea	Ipomoea batatas	Ipomoea_batatas_Helixer_CM008334.1_003245.1_CNL
Helixer_CM008334.1_003242.1	CHAIN	chain	1	920	(CC)(NBARC)(LRR)	NLR	CC-NLR	CNL	MAYAAVTSLMETLSLNFLESEAPFPLEDLEAQMRDDANQNLGLLQQILEVELDEASLKGRMKLRAVKQSDYPKKRKLIKSEKQQQLIAECSSQNERITNWLREVGEVKQKIVSLHQNLGLLQQSLEKSEIPYDDARVRVMKDLEAEIRAVWLNGGSEIELTTVSLAKESLLHLIACLLSRLQEIFTEAEKQTDYYRNELIRIQTDEYQLAKVSPLGRIQRRELPQLDKGSSLHDLENKEIIVSNFSINASKFAGGMVGCEKLFEKILDQMLRXMLQCLLSCVTGASGDGGQDQLAERVRKHLKGQRYLIVIDDIWNTTAWDSVQRCFPDDNNGSRILLTSRLREVAEYASSGNSPLNMPFLDTDESWNLYCKVFGKTEFLLVFEQIGRGIVKKCNGLPL…	GCA_002525835.2	Ipomoea batatas	4120	Solanales	Convolvulaceae	Ipomoea	Ipomoea batatas	Ipomoea_batatas_Helixer_CM008334.1_003242.1_CNL
Helixer_CM008334.1_003160.1	CHAIN	chain	1	857	(CC)(NBARC)(LRR)	NLR	CC-NLR	CNL	MACVAVTSLMRTLELEFLQSNPRLILHDKERIESLCKKLNFLQTFLDESEKKAHNCEELKDLIARIRRKTLEAEYDIEAALVKIRQMLDETLRRVLKDVEDLMVMIEARTAKGLQTQHPEESSSSGGQSSSQHASKVEDTMDMVGQAKEFEEFKEKLLSPSKPLQVMSLVGMGGIGKTTFARKLANDSAVKFHFDRCGWATMSQEYNKKQVLLQLCGSIMPMRDDISTTNNDELAEQLRKSLLGHRYLIIVDDIWTERAWDDVKKCFPEEDTGSRILLTTRLKEVSEYACSYNLHDMRFLYYDESWDLFCLKFSVSLNKEFERIGSEIVKKCGGLPLTVVVVAGHLSANMAVDEWKSVESTLNSLVKLDLPQQFSRILNLSYNNLPCHLKSCFLYLGVF…	GCA_002525835.2	Ipomoea batatas	4120	Solanales	Convolvulaceae	Ipomoea	Ipomoea batatas	Ipomoea_batatas_Helixer_CM008334.1_003160.1_CNL
Helixer_CM008334.1_002321.1	CHAIN	chain	1	1085	(CC)(NBARC)(LRR)	NLR	CC-NLR	CNL	MAFGAVTILMDTLHQHFLLPTPRFPLRNTRKVKLLYKNLSSLQTTLQQDFEIGENDEAIKALEAQIRDVSVELRFQIEHQLRLFYLGKSMKLRLHSAQKLLPILNLAKQDIESMDFGSMLDILWNHFVLPVWRMPPYIKKRVKSFWILHELLYYERGRKDKQDRDDEQESNDEQESDDNEQESDDEQENEDEQKIKDEWENEEETEDDSETELSGVISIATMRFMHMLCEQESKNEKVEDEWETEEEQNSDDKQESEDEQEINDKQRRWYMLCEEAESIITQELRAPSYLNKYMKQRIQARQRIRQLFMQGIKLTSCINKKLLKLKFAYHQPINSENNNIASLRGLGCNNFRVGDTLHHTSESTINMVGCDDEFNIIMDKLNQQSSKREIVSIVGMGGI…	GCA_002525835.2	Ipomoea batatas	4120	Solanales	Convolvulaceae	Ipomoea	Ipomoea batatas	Ipomoea_batatas_Helixer_CM008334.1_002321.1_CNL
Helixer_CM008335.1_000324.1	CHAIN	chain	1	905	(CC)(NBARC)(LRR)	NLR	CC-NLR	CNL	MAYAAVTSLKGTLHLYFLQSQPRFPLQDNQEILNSLHENLGFLQEVLEKSEIAYNNAAMKDLEAEMRDVAFKAEERIEMELSNIYFQPSSIEACLLRIHGIFKQAVKQTDYLKKKFFKIKSKQQQQLAKGSSLTGWMRRRGIGSTSSQPAHPECENITVSKFSKSASKFDSKMVGCDNEFKMILDKLTQQSAEQLQVVSIVGMGGIGKTTLAQKVYKDPSIISYFDKRAWVTVSQEYNVEQMLQYLISCVNATSRDELHEQSNELHEQRQRNSKEKLRQLLMGQRYLIVMDDIWSTTTWDSVQGCFPYNNNESRILLTSRLREVAEYASSCNSIINMPFLDADRSWNLFCNVFGQTKFPSVFEQIGRYIVKKCNGLPLAITLVASLLSKIDVTVEKWNN…	GCA_002525835.2	Ipomoea batatas	4120	Solanales	Convolvulaceae	Ipomoea	Ipomoea batatas	Ipomoea_batatas_Helixer_CM008335.1_000324.1_CNL
[truncated: 6,344 more rows]

## Sheet: NRC-H
seqname	type	description	start	end	Domain	Status	Subclass (putative)	Simple	sequence	Assembly Accession	Organism Name	Organism Taxonomic ID	Order	Family	Genus	Species	ID
[truncated: 704 more rows]

[truncated: 4 more sheets: NRC-H - NRC0, NRC-H - other, NRC-S - SD, NRC-S - Rx]
