# Supplementary material for: Contrasting evolutionary patterns of helper and sensor NRC NLRs in lettuce reflect functional divergence following subfunctionalization
Source: PLoS Genet. 2026 Jul 16;22(7):e1012245. doi: 10.1371/journal.pgen.1012245 (PMC13390941; doi:10.1371/journal.pgen.1012245)
Supplement: S8 Data — (OUT) [file pgen.1012245.s021.out]

# hmmsearch :: search profile(s) against a sequence database
# HMMER 3.3.2 (Nov 2020); http://hmmer.org/
# Copyright (C) 2020 Howard Hughes Medical Institute.
# Freely distributed under the BSD open source license.
# - - - - - - - - - - - - - - - - - - - - - - - - - - - - - - - - - - - -
# query HMM file:                  MADA.hmm
# target sequence database:        Lactuca_NRC_seq.fasta
# output directed to file:         Lactuca_NRC.out
# per-seq hits tabular output:     Lactuca_NRC_tbl.out
# per-dom hits tabular output:     Lactuca_NRC_domtbl.out
# Max sensitivity mode:            on [all heuristic filters off]
# - - - - - - - - - - - - - - - - - - - - - - - - - - - - - - - - - - - -

Query:       MADA  [M=21]
Scores for complete sequences (score includes all domains):
   --- full sequence ---   --- best 1 domain ---    -#dom-
    E-value  score  bias    E-value  score  bias    exp  N  Sequence                                              Description
    ------- ------ -----    ------- ------ -----   ---- --  --------                                              -----------
    2.8e-09   28.2   0.8    1.3e-08   26.2   0.6    2.3  1  Lactuca_sativa_Helixer_NC_056625.2_001598.1_CNL        
    2.9e-09   28.2   0.8    1.3e-08   26.2   0.6    2.3  1  Lactuca_virosa_Helixer_CAKMRJ010005251.1_000001.1_CNL  
    1.2e-08   26.2   1.8    6.7e-08   23.9   0.5    2.8  2  Lactuca_saligna_Helixer_OX465086.1_003996.1_CNL        
    1.2e-08   26.2   1.8    6.7e-08   23.9   0.5    2.7  2  Lactuca_sativa_Helixer_NC_056630.2_002654.1_CNL        
     0.0014   10.4   1.4      0.011    7.7   0.3    2.8  2  Lactuca_virosa_Helixer_CAKMRJ010003334.1_001958.1_CNL  
  ------ inclusion threshold ------
       0.87    1.7   0.0          4   -0.4   0.0    1.9  1  Lactuca_sativa_Helixer_NC_056631.2_003074.1_CNL        
        1.2    1.2   0.6          8   -1.3   0.0    2.2  1  Lactuca_sativa_Helixer_NC_056630.2_003702.1_NL         
        1.3    1.2   0.1         10   -1.7   0.1    2.0  1  Lactuca_virosa_Helixer_CAKMRJ010003334.1_000456.1_NL   
        1.7    0.8   0.2         11   -1.7   0.2    1.9  1  Lactuca_sativa_Helixer_NC_056630.2_002655.1_CNL        
          2    0.6   0.0         16   -2.3   0.0    1.8  0  Lactuca_sativa_Helixer_NC_056630.2_001742.1_CNL        
        2.3    0.4   0.2         40   -3.9   0.2    1.9  0  Lactuca_virosa_Helixer_CAKMRJ010002112.1_000001.1_CNL  
        2.5    0.3   0.3         40   -3.5   0.3    1.9  0  Lactuca_virosa_Helixer_CAKMRJ010003334.1_001959.1_CNL  
        2.7    0.2   0.2         40   -4.0   0.2    1.8  0  Lactuca_saligna_Helixer_OX465086.1_001508.1_CNL        
          3    0.0   0.1         40   -3.9   0.1    1.7  0  Lactuca_sativa_Helixer_NC_056631.2_000396.1_NL         
        3.1   -0.0   0.1         40   -3.7   0.1    1.7  0  Lactuca_virosa_Helixer_CAKMRJ010005712.1_000005.1_CNL  
        3.4   -0.1   0.2         40   -3.9   0.2    1.7  0  Lactuca_sativa_Helixer_NC_056630.2_001739.1_CNL        
        3.4   -0.1   0.2         32   -3.2   0.2    1.6  0  Lactuca_saligna_Helixer_OX465086.1_001506.1_CN         
        3.4   -0.1   0.2         40   -4.0   0.2    1.7  0  Lactuca_saligna_Helixer_OX465084.1_001280.1_CNL        
        3.6   -0.2   0.1         40   -3.7   0.1    1.7  0  Lactuca_sativa_Helixer_NC_056630.2_001741.1_CNL        
        3.6   -0.2   0.1         40   -3.7   0.1    1.7  0  Lactuca_virosa_Helixer_CAKMRJ010005586.1_000001.1_CNL  
        3.7   -0.2   0.1         40   -3.6   0.1    1.6  0  Lactuca_sativa_Helixer_NC_056630.2_001737.1_CNL        
        3.8   -0.3   0.2         40   -4.1   0.2    1.6  0  Lactuca_sativa_Helixer_NC_056630.2_001738.1_CNL        
        4.2   -0.4   0.1         40   -3.7   0.1    1.6  0  Lactuca_sativa_Helixer_NC_056630.2_001740.1_CNL        
        4.2   -0.4   0.2         40   -4.0   0.2    1.6  0  Lactuca_virosa_Helixer_CAKMRJ010000324.1_000004.1_CNL  
        4.2   -0.4   0.2         40   -3.8   0.2    1.6  0  Lactuca_virosa_Helixer_CAKMRJ010000324.1_000001.1_CNL  
        4.5   -0.5   0.4         40   -4.7   0.4    1.7  0  Lactuca_virosa_Helixer_CAKMRJ010005634.1_000563.1_NL   


Domain annotation for each sequence (and alignments):
>> Lactuca_sativa_Helixer_NC_056625.2_001598.1_CNL  
   #    score  bias  c-Evalue  i-Evalue hmmfrom  hmm to    alifrom  ali to    envfrom  env to     acc
 ---   ------ ----- --------- --------- ------- -------    ------- -------    ------- -------    ----
   1 !   26.2   0.6   8.3e-09   1.3e-08       1      20 [.       1      20 [.       1      21 [. 0.96

  Alignments for each domain:
  == domain 1  score: 26.2 bits;  conditional E-value: 8.3e-09
                                             MADA  1 MAdAvVsfavekLgqlLieE 20
                                                     MAdAvV+f++e+L+qlL+++
  Lactuca_sativa_Helixer_NC_056625.2_001598.1_CNL  1 MADAVVEFLLENLKQLLLYN 20
                                                     *****************988 PP

>> Lactuca_virosa_Helixer_CAKMRJ010005251.1_000001.1_CNL  
   #    score  bias  c-Evalue  i-Evalue hmmfrom  hmm to    alifrom  ali to    envfrom  env to     acc
 ---   ------ ----- --------- --------- ------- -------    ------- -------    ------- -------    ----
   1 !   26.2   0.6   8.3e-09   1.3e-08       1      20 [.       1      20 [.       1      21 [. 0.96

  Alignments for each domain:
  == domain 1  score: 26.2 bits;  conditional E-value: 8.3e-09
                                                   MADA  1 MAdAvVsfavekLgqlLieE 20
                                                           MAdAvV+f++e+L+qlL+++
  Lactuca_virosa_Helixer_CAKMRJ010005251.1_000001.1_CNL  1 MADAVVEFLLENLKQLLLYN 20
                                                           *****************988 PP

>> Lactuca_saligna_Helixer_OX465086.1_003996.1_CNL  
   #    score  bias  c-Evalue  i-Evalue hmmfrom  hmm to    alifrom  ali to    envfrom  env to     acc
 ---   ------ ----- --------- --------- ------- -------    ------- -------    ------- -------    ----
   1 !   23.9   0.5   4.3e-08   6.7e-08       1      21 []       1      21 [.       1      21 [. 0.97
   2 ?   -0.1   0.0       2.1       3.3       8      16 ..     595     603 ..     592     603 .. 0.88

  Alignments for each domain:
  == domain 1  score: 23.9 bits;  conditional E-value: 4.3e-08
                                             MADA  1 MAdAvVsfavekLgqlLieEa 21
                                                     MAdA+V+f++ +L+qlL+++a
  Lactuca_saligna_Helixer_OX465086.1_003996.1_CNL  1 MADAAVEFLLGNLKQLLVYNA 21
                                                     ******************997 PP

  == domain 2  score: -0.1 bits;  conditional E-value: 2.1
                                             MADA   8 favekLgql 16 
                                                       a+ +L++l
  Lactuca_saligna_Helixer_OX465086.1_003996.1_CNL 595 SAISNLWNL 603
                                                      599*****8 PP

>> Lactuca_sativa_Helixer_NC_056630.2_002654.1_CNL  
   #    score  bias  c-Evalue  i-Evalue hmmfrom  hmm to    alifrom  ali to    envfrom  env to     acc
 ---   ------ ----- --------- --------- ------- -------    ------- -------    ------- -------    ----
   1 !   23.9   0.5   4.3e-08   6.7e-08       1      21 []       1      21 [.       1      21 [. 0.97
   2 ?   -0.1   0.0       2.1       3.3       8      16 ..     595     603 ..     592     603 .. 0.88

  Alignments for each domain:
  == domain 1  score: 23.9 bits;  conditional E-value: 4.3e-08
                                             MADA  1 MAdAvVsfavekLgqlLieEa 21
                                                     MAdA+V+f++ +L+qlL+++a
  Lactuca_sativa_Helixer_NC_056630.2_002654.1_CNL  1 MADAAVEFLLGNLKQLLVYNA 21
                                                     ******************997 PP

  == domain 2  score: -0.1 bits;  conditional E-value: 2.1
                                             MADA   8 favekLgql 16 
                                                       a+ +L++l
  Lactuca_sativa_Helixer_NC_056630.2_002654.1_CNL 595 SAISNLWNL 603
                                                      599*****8 PP

>> Lactuca_virosa_Helixer_CAKMRJ010003334.1_001958.1_CNL  
   #    score  bias  c-Evalue  i-Evalue hmmfrom  hmm to    alifrom  ali to    envfrom  env to     acc
 ---   ------ ----- --------- --------- ------- -------    ------- -------    ------- -------    ----
   1 !    7.7   0.3     0.007     0.011       7      21 .]       5      19 ..       5      19 .. 0.94
   2 ?   -0.1   0.0       2.1       3.2       8      16 ..     593     601 ..     590     601 .. 0.88

  Alignments for each domain:
  == domain 1  score: 7.7 bits;  conditional E-value: 0.007
                                                   MADA  7 sfavekLgqlLieEa 21
                                                           +f++ +L+qlL+++a
  Lactuca_virosa_Helixer_CAKMRJ010003334.1_001958.1_CNL  5 NFLLGNLKQLLVYNA 19
                                                           7***********997 PP

  == domain 2  score: -0.1 bits;  conditional E-value: 2.1
                                                   MADA   8 favekLgql 16 
                                                             a+ +L++l
  Lactuca_virosa_Helixer_CAKMRJ010003334.1_001958.1_CNL 593 SAISNLWNL 601
                                                            599*****8 PP

>> Lactuca_sativa_Helixer_NC_056631.2_003074.1_CNL  
   #    score  bias  c-Evalue  i-Evalue hmmfrom  hmm to    alifrom  ali to    envfrom  env to     acc
 ---   ------ ----- --------- --------- ------- -------    ------- -------    ------- -------    ----
   1 ?   -0.4   0.0       2.6         4       7      16 ..     621     630 ..     621     630 .. 0.93

  Alignments for each domain:
  == domain 1  score: -0.4 bits;  conditional E-value: 2.6
                                             MADA   7 sfavekLgql 16 
                                                      sf v +L++l
  Lactuca_sativa_Helixer_NC_056631.2_003074.1_CNL 621 SFSVRNLWNL 630
                                                      899******8 PP

>> Lactuca_sativa_Helixer_NC_056630.2_003702.1_NL  
   #    score  bias  c-Evalue  i-Evalue hmmfrom  hmm to    alifrom  ali to    envfrom  env to     acc
 ---   ------ ----- --------- --------- ------- -------    ------- -------    ------- -------    ----
   1 ?   -1.3   0.0       5.2         8       8      16 ..     601     609 ..     600     611 .. 0.86

  Alignments for each domain:
  == domain 1  score: -1.3 bits;  conditional E-value: 5.2
                                            MADA   8 favekLgql 16 
                                                     +++ +Lg+l
  Lactuca_sativa_Helixer_NC_056630.2_003702.1_NL 601 PLISNLGDL 609
                                                     689****98 PP

>> Lactuca_virosa_Helixer_CAKMRJ010003334.1_000456.1_NL  
   #    score  bias  c-Evalue  i-Evalue hmmfrom  hmm to    alifrom  ali to    envfrom  env to     acc
 ---   ------ ----- --------- --------- ------- -------    ------- -------    ------- -------    ----
   1 ?   -1.7   0.1       6.8        10       8      16 ..     678     686 ..     677     686 .. 0.82

  Alignments for each domain:
  == domain 1  score: -1.7 bits;  conditional E-value: 6.8
                                                  MADA   8 favekLgql 16 
                                                             +++L++l
  Lactuca_virosa_Helixer_CAKMRJ010003334.1_000456.1_NL 678 SSLQNLQNL 686
                                                           579****98 PP

>> Lactuca_sativa_Helixer_NC_056630.2_002655.1_CNL  
   #    score  bias  c-Evalue  i-Evalue hmmfrom  hmm to    alifrom  ali to    envfrom  env to     acc
 ---   ------ ----- --------- --------- ------- -------    ------- -------    ------- -------    ----
   1 ?   -1.7   0.2       7.3        11       1      16 [.       1      16 [.       1      17 [. 0.73

  Alignments for each domain:
  == domain 1  score: -1.7 bits;  conditional E-value: 7.3
                                             MADA  1 MAdAvVsfavekLgql 16
                                                     MA + ++ + e L+ql
  Lactuca_sativa_Helixer_NC_056630.2_002655.1_CNL  1 MANTGLELLMESLKQL 16
                                                     7777777777888887 PP

>> Lactuca_sativa_Helixer_NC_056630.2_001742.1_CNL  
   [No individual domains that satisfy reporting thresholds (although complete target did)]

>> Lactuca_virosa_Helixer_CAKMRJ010002112.1_000001.1_CNL  
   [No individual domains that satisfy reporting thresholds (although complete target did)]

>> Lactuca_virosa_Helixer_CAKMRJ010003334.1_001959.1_CNL  
   [No individual domains that satisfy reporting thresholds (although complete target did)]

>> Lactuca_saligna_Helixer_OX465086.1_001508.1_CNL  
   [No individual domains that satisfy reporting thresholds (although complete target did)]

>> Lactuca_sativa_Helixer_NC_056631.2_000396.1_NL  
   [No individual domains that satisfy reporting thresholds (although complete target did)]

>> Lactuca_virosa_Helixer_CAKMRJ010005712.1_000005.1_CNL  
   [No individual domains that satisfy reporting thresholds (although complete target did)]

>> Lactuca_sativa_Helixer_NC_056630.2_001739.1_CNL  
   [No individual domains that satisfy reporting thresholds (although complete target did)]

>> Lactuca_saligna_Helixer_OX465086.1_001506.1_CN  
   [No individual domains that satisfy reporting thresholds (although complete target did)]

>> Lactuca_saligna_Helixer_OX465084.1_001280.1_CNL  
   [No individual domains that satisfy reporting thresholds (although complete target did)]

>> Lactuca_sativa_Helixer_NC_056630.2_001741.1_CNL  
   [No individual domains that satisfy reporting thresholds (although complete target did)]

>> Lactuca_virosa_Helixer_CAKMRJ010005586.1_000001.1_CNL  
   [No individual domains that satisfy reporting thresholds (although complete target did)]

>> Lactuca_sativa_Helixer_NC_056630.2_001737.1_CNL  
   [No individual domains that satisfy reporting thresholds (although complete target did)]

>> Lactuca_sativa_Helixer_NC_056630.2_001738.1_CNL  
   [No individual domains that satisfy reporting thresholds (although complete target did)]

>> Lactuca_sativa_Helixer_NC_056630.2_001740.1_CNL  
   [No individual domains that satisfy reporting thresholds (although complete target did)]

>> Lactuca_virosa_Helixer_CAKMRJ010000324.1_000004.1_CNL  
   [No individual domains that satisfy reporting thresholds (although complete target did)]

>> Lactuca_virosa_Helixer_CAKMRJ010000324.1_000001.1_CNL  
   [No individual domains that satisfy reporting thresholds (although complete target did)]

>> Lactuca_virosa_Helixer_CAKMRJ010005634.1_000563.1_NL  
   [No individual domains that satisfy reporting thresholds (although complete target did)]


Internal pipeline statistics summary:
-------------------------------------
Query model(s):                            1  (21 nodes)
Target sequences:                         40  (34200 residues searched)
Passed MSV filter:                        40  (1); expected 40.0 (1)
Passed bias filter:                       40  (1); expected 40.0 (1)
Passed Vit filter:                        40  (1); expected 40.0 (1)
Passed Fwd filter:                        40  (1); expected 40.0 (1)
Initial search space (Z):                 40  [actual number of targets]
Domain search space  (domZ):              26  [number of targets reported over threshold]
# CPU time: 0.01u 0.00s 00:00:00.01 Elapsed: 00:00:00.00
# Mc/sec: 92.58
//
[ok]
