# Supplementary material for: Contrasting evolutionary patterns of helper and sensor NRC NLRs in lettuce reflect functional divergence following subfunctionalization
Source: PLoS Genet. 2026 Jul 16;22(7):e1012245. doi: 10.1371/journal.pgen.1012245 (PMC13390941; doi:10.1371/journal.pgen.1012245)
Supplement: S10 Data — (XLSX) [file pgen.1012245.s023.xlsx]

## Sheet: Helpers
Model of selection	lnLᵃ	Estimates of parameters	Positively selected sitesᵇ	Model comparison	2ΔLᶜ	d.fᵈ	χ² Critical Value (1%)	p-value	Reference sequence in the alignment
M8a (beta+⍵=1)	-7196.61	p: 0.09437 0.09437 0.09437 0.09437 0.09437 0.09437 0.09437 0.09437 0.09437 0.09437 0.05633	Not allowed
		w: 0.00412 0.01527 0.02886 0.04493 0.06396 0.08686 0.11530 0.15259 0.20704 0.31421 1.00000
		Model: One dN/dS ratio, omega = 1.000 fixed
		p0 = 0.94367 p = 0.86390 q = 7.29242
		(p1 = 0.05633) w = 1.00000
M8 (beta+⍵)	-7194.44	p: 0.09874 0.09874 0.09874 0.09874 0.09874 0.09874 0.09874 0.09874 0.09874 0.09874 0.01258	None identified	M8a vs. M8	4.33991	1	6.63	0.0372289	Lactuca_virosa_Helixer_CAKMRJ010003334.1_001958.1_CNL
		w: 0.00249 0.01230 0.02643 0.04465 0.06745 0.09595 0.13228 0.18075 0.25194 0.39005 4.32967
		p : 0.100 0.300 0.500 0.700 0.900 1.100 1.300 1.500 1.700 1.900
		q : 0.100 0.300 0.500 0.700 0.900 1.100 1.300 1.500 1.700 1.900
		p : 1.000 0.000 0.000 0.000 0.000 0.000 0.000 0.000 0.000 0.000
		q : 0.000 0.000 0.000 0.025 0.314 0.404 0.187 0.054 0.012 0.003
		p0 = 0.98742 p = 0.69753 q = 4.94920
		(p1 = 0.01258) w = 4.32967
ᵃlnL, log likelihood value.
ᵇAmino acid sites inferred to be under positive selection with BEB probability >95% are listed; >99% are in bold.
ᶜLikelihood ratio test: 2ΔL = 2(lnL_alternative – lnL_null).
ᵈDegrees of freedom.

## Sheet: Sensors - C1
Model of selection	lnLᵃ	Estimates of parameters	Positively selected sitesᵇ	Model comparison	2ΔLᶜ	d.fᵈ	χ² Critical Value (1%)	p-value	Reference sequence in the alignment
M8a (beta+⍵=1)	-11383.2	p: 0.07119 0.07119 0.07119 0.07119 0.07119 0.07119 0.07119 0.07119 0.07119 0.07119 0.28812	Not allowed
		w: 0.03297 0.05922 0.08029 0.10024 0.12057 0.14239 0.16709 0.19706 0.23789 0.31347 1.00000
		Model: One dN/dS ratio, omega = 1.000 fixed
		p0 = 0.71188 p = 2.24688 q = 13.07267
		(p1 = 0.28812) w = 1.00000
M8 (beta+⍵)	-11370.5	p: 0.08962 0.08962 0.08962 0.08962 0.08962 0.08962 0.08962 0.08962 0.08962 0.08962 0.10376	L115	M8a vs. M8	25.4192	1	6.63	4.61304e-07	Lactuca_sativa_Helixer_NC_056630.2_000504.1_NL
		w: 0.01109 0.04425 0.08562 0.13413 0.19014 0.25490 0.33083 0.42258 0.54072 0.72240 2.40776	S137
		p : 0.100 0.300 0.500 0.700 0.900 1.100 1.300 1.500 1.700 1.900	N213
		q : 0.100 0.300 0.500 0.700 0.900 1.100 1.300 1.500 1.700 1.900	K441
		p : 0.000 0.031 0.819 0.149 0.002 0.000 0.000 0.000 0.000 0.000	E584
		q : 0.000 0.000 0.012 0.019 0.085 0.704 0.030 0.088 0.046 0.016
		p0 = 0.89624 p = 0.80594 q = 2.11477
		(p1 = 0.10376) w = 2.40776
ᵃlnL, log likelihood value.
ᵇAmino acid sites inferred to be under positive selection with BEB probability >95% are listed; >99% are in bold.
ᶜLikelihood ratio test: 2ΔL = 2(lnL_alternative – lnL_null).
ᵈDegrees of freedom.

## Sheet: Sensors - C2
Model of selection	lnLᵃ	Estimates of parameters	Positively selected sitesᵇ	Model comparison	2ΔLᶜ	d.fᵈ	χ² Critical Value (1%)	p-value	Reference sequence in the alignment
M8a (beta+⍵=1)	-8885.24	p: 0.06548 0.06548 0.06548 0.06548 0.06548 0.06548 0.06548 0.06548 0.06548 0.06548 0.34520	Not allowed
		w: 0.10503 0.12203 0.13287 0.14192 0.15033 0.15872 0.16765 0.17791 0.19118 0.21454 1.00000
		Model: One dN/dS ratio, omega = 1.000 fixed
		p0 = 0.65480 p = 18.36064 q = 99.00000
		(p1 = 0.34520) w = 1.00000
M8 (beta+⍵)	-8880.72	p: 0.08641 0.08641 0.08641 0.08641 0.08641 0.08641 0.08641 0.08641 0.08641 0.08641 0.13593	None identified	M8a vs. M8	9.05499	1	6.63	0.00261979	Lactuca_virosa_Helixer_CAKMRJ010005634.1_000563.1_NL
		w: 0.03548 0.08704 0.13526 0.18395 0.23501 0.29026 0.35217 0.42498 0.51822 0.66767 2.18103
		p : 0.100 0.300 0.500 0.700 0.900 1.100 1.300 1.500 1.700 1.900
		q : 0.100 0.300 0.500 0.700 0.900 1.100 1.300 1.500 1.700 1.900
		p : 0.000 0.004 0.179 0.484 0.299 0.034 0.000 0.000 0.000 0.000
		q : 0.000 0.000 0.004 0.093 0.072 0.224 0.123 0.178 0.139 0.168
		p0 = 0.86407 p = 1.29392 q = 3.09134
		(p1 = 0.13593) w = 2.18103
ᵃlnL, log likelihood value.
ᵇAmino acid sites inferred to be under positive selection with BEB probability >95% are listed; >99% are in bold.
ᶜLikelihood ratio test: 2ΔL = 2(lnL_alternative – lnL_null).
ᵈDegrees of freedom.

## Sheet: Sensors - C3
Model of selection	lnLᵃ	Estimates of parameters	Positively selected sitesᵇ	Model comparison	2ΔLᶜ	d.fᵈ	χ² Critical Value (1%)	p-value	Reference sequence in the alignment
M8a (beta+⍵=1)	-19852.3	p: 0.06624 0.06624 0.06624 0.06624 0.06624 0.06624 0.06624 0.06624 0.06624 0.06624 0.33763	Not allowed
		w: 0.02891 0.05756 0.08185 0.10551 0.13003 0.15668 0.18710 0.22419 0.27481 0.36782 1.00000
		Model: One dN/dS ratio, omega = 1.000 fixed
		p0 = 0.66237 p = 1.81772 q = 9.30987
		(p1 = 0.33763) w = 1.00000
M8 (beta+⍵)	-19693.5	p: 0.08984 0.08984 0.08984 0.08984 0.08984 0.08984 0.08984 0.08984 0.08984 0.08984 0.10164	S65	M8a vs. M8	317.65	1	6.63	4.70756e-71	Lactuca_sativa_Helixer_NC_056630.2_001736.1_CNL
		w: 0.00362 0.03472 0.09811 0.19169 0.31103 0.44954 0.59843 0.74653 0.87959 0.97740 3.33046	K165
		p : 0.100 0.300 0.500 0.700 0.900 1.100 1.300 1.500 1.700 1.900	A174
		q : 0.100 0.300 0.500 0.700 0.900 1.100 1.300 1.500 1.700 1.900	K175
		p : 0.000 0.052 0.910 0.036 0.002 0.000 0.000 0.000 0.000 0.000	N231
		q : 0.000 0.022 0.030 0.856 0.055 0.021 0.013 0.001 0.001 0.000	V236
		p0 = 0.89836 p = 0.48431 q = 0.64418	A241
		(p1 = 0.10164) w = 3.33046	V244
			I257
			N357
			S469
			L472
			W521
			V523
			T526
			L567
			I569
			T570
			R574
			F575
			-601
			G607
			V635
			R647
			R696
			Y726
			E728
			S736
			F748
			R750
			G772
			F791
			S793
			D813
			G834
			K836
			R850
			V853
			A877
			F899
			R922
			R927
			E948
			E950
			V952
			Y974
			V976
			I1004
ᵃlnL, log likelihood value.
ᵇAmino acid sites inferred to be under positive selection with BEB probability >95% are listed; >99% are in bold.
ᶜLikelihood ratio test: 2ΔL = 2(lnL_alternative – lnL_null).
ᵈDegrees of freedom.

## Sheet: BEB - All sites
Clade	Model	Reference sequence	Position	Amino acid	Pr(ω>1)	Significance	Post. mean ω	± SE	Site label
Helpers	M8	Lactuca_virosa_Helixer_CAKMRJ010003334.1_001958.1_CNL	5	L	0.641	ns	1.23	0.543	L5
Helpers	M8	Lactuca_virosa_Helixer_CAKMRJ010003334.1_001958.1_CNL	6	W	0.536	ns	1.059	0.642	W6
Helpers	M8	Lactuca_virosa_Helixer_CAKMRJ010003334.1_001958.1_CNL	83	A	0.654	ns	1.253	0.523	A83
Helpers	M8	Lactuca_virosa_Helixer_CAKMRJ010003334.1_001958.1_CNL	91	S	0.741	ns	1.345	0.479	S91
Helpers	M8	Lactuca_virosa_Helixer_CAKMRJ010003334.1_001958.1_CNL	171	W	0.659	ns	1.258	0.526	W171
Helpers	M8	Lactuca_virosa_Helixer_CAKMRJ010003334.1_001958.1_CNL	223	R	0.584	ns	1.131	0.614	R223
Helpers	M8	Lactuca_virosa_Helixer_CAKMRJ010003334.1_001958.1_CNL	248	D	0.525	ns	1.064	0.619	D248
Helpers	M8	Lactuca_virosa_Helixer_CAKMRJ010003334.1_001958.1_CNL	751	A	0.608	ns	1.177	0.583	A751
Helpers	M8	Lactuca_virosa_Helixer_CAKMRJ010003334.1_001958.1_CNL	760	P	0.796	ns	1.394	0.454	P760
Sensors - C1	M8	Lactuca_sativa_Helixer_NC_056630.2_000504.1_NL	7	R	0.639	ns	2.522	1.437	R7
Sensors - C1	M8	Lactuca_sativa_Helixer_NC_056630.2_000504.1_NL	10	I	0.647	ns	2.555	1.394	I10
Sensors - C1	M8	Lactuca_sativa_Helixer_NC_056630.2_000504.1_NL	16	K	0.551	ns	2.274	1.433	K16
Sensors - C1	M8	Lactuca_sativa_Helixer_NC_056630.2_000504.1_NL	19	K	0.708	ns	2.73	1.333	K19
Sensors - C1	M8	Lactuca_sativa_Helixer_NC_056630.2_000504.1_NL	20	N	0.536	ns	2.236	1.419	N20
Sensors - C1	M8	Lactuca_sativa_Helixer_NC_056630.2_000504.1_NL	23	R	0.942	ns	3.386	0.824	R23
Sensors - C1	M8	Lactuca_sativa_Helixer_NC_056630.2_000504.1_NL	26	R	0.749	ns	2.84	1.311	R26
Sensors - C1	M8	Lactuca_sativa_Helixer_NC_056630.2_000504.1_NL	51	M	0.571	ns	2.325	1.45	M51
Sensors - C1	M8	Lactuca_sativa_Helixer_NC_056630.2_000504.1_NL	70	H	0.776	ns	2.92	1.242	H70
Sensors - C1	M8	Lactuca_sativa_Helixer_NC_056630.2_000504.1_NL	88	K	0.648	ns	2.556	1.393	K88
Sensors - C1	M8	Lactuca_sativa_Helixer_NC_056630.2_000504.1_NL	89	G	0.707	ns	2.723	1.344	G89
Sensors - C1	M8	Lactuca_sativa_Helixer_NC_056630.2_000504.1_NL	115	L	0.978	P>95%	3.485	0.663	L115
Sensors - C1	M8	Lactuca_sativa_Helixer_NC_056630.2_000504.1_NL	118	S	0.692	ns	2.675	1.354	S118
Sensors - C1	M8	Lactuca_sativa_Helixer_NC_056630.2_000504.1_NL	134	F	0.895	ns	3.257	0.988	F134
Sensors - C1	M8	Lactuca_sativa_Helixer_NC_056630.2_000504.1_NL	137	S	0.979	P>95%	3.488	0.655	S137
Sensors - C1	M8	Lactuca_sativa_Helixer_NC_056630.2_000504.1_NL	138	W	0.847	ns	3.124	1.115	W138
Sensors - C1	M8	Lactuca_sativa_Helixer_NC_056630.2_000504.1_NL	174	T	0.569	ns	2.331	1.423	T174
Sensors - C1	M8	Lactuca_sativa_Helixer_NC_056630.2_000504.1_NL	213	N	0.956	P>95%	3.424	0.766	N213
Sensors - C1	M8	Lactuca_sativa_Helixer_NC_056630.2_000504.1_NL	411	P	0.608	ns	2.435	1.405	P411
Sensors - C1	M8	Lactuca_sativa_Helixer_NC_056630.2_000504.1_NL	441	K	0.959	P>95%	3.433	0.753	K441
Sensors - C1	M8	Lactuca_sativa_Helixer_NC_056630.2_000504.1_NL	446	K	0.545	ns	2.255	1.456	K446
Sensors - C1	M8	Lactuca_sativa_Helixer_NC_056630.2_000504.1_NL	480	W	0.617	ns	2.453	1.423	W480
Sensors - C1	M8	Lactuca_sativa_Helixer_NC_056630.2_000504.1_NL	512	Q	0.62	ns	2.471	1.419	Q512
Sensors - C1	M8	Lactuca_sativa_Helixer_NC_056630.2_000504.1_NL	584	E	0.969	P>95%	3.462	0.707	E584
Sensors - C1	M8	Lactuca_sativa_Helixer_NC_056630.2_000504.1_NL	585	Y	0.898	ns	3.266	0.968	Y585
Sensors - C1	M8	Lactuca_sativa_Helixer_NC_056630.2_000504.1_NL	586	F	0.79	ns	2.965	1.23	F586
Sensors - C1	M8	Lactuca_sativa_Helixer_NC_056630.2_000504.1_NL	588	T	0.602	ns	2.423	1.413	T588
Sensors - C1	M8	Lactuca_sativa_Helixer_NC_056630.2_000504.1_NL	590	G	0.94	ns	3.384	0.833	G590
Sensors - C1	M8	Lactuca_sativa_Helixer_NC_056630.2_000504.1_NL	727	G	0.62	ns	2.467	1.46	G727
Sensors - C1	M8	Lactuca_sativa_Helixer_NC_056630.2_000504.1_NL	863	A	0.521	ns	2.191	1.432	A863
Sensors - C1	M8	Lactuca_sativa_Helixer_NC_056630.2_000504.1_NL	926	A	0.751	ns	2.847	1.28	A926
Sensors - C1	M8	Lactuca_sativa_Helixer_NC_056630.2_000504.1_NL	959	F	0.804	ns	3.006	1.202	F959
Sensors - C1	M8	Lactuca_sativa_Helixer_NC_056630.2_000504.1_NL	960	P	0.923	ns	3.335	0.891	P960
Sensors - C1	M8	Lactuca_sativa_Helixer_NC_056630.2_000504.1_NL	962	F	0.876	ns	3.204	1.031	F962
Sensors - C1	M8	Lactuca_sativa_Helixer_NC_056630.2_000504.1_NL	964	K	0.947	ns	3.404	0.802	K964
Sensors - C2	M8	Lactuca_virosa_Helixer_CAKMRJ010005634.1_000563.1_NL	26	S	0.621	ns	2.072	1.326	S26
Sensors - C2	M8	Lactuca_virosa_Helixer_CAKMRJ010005634.1_000563.1_NL	126	I	0.532	ns	1.847	1.317	I126
Sensors - C2	M8	Lactuca_virosa_Helixer_CAKMRJ010005634.1_000563.1_NL	128	K	0.615	ns	2.054	1.313	K128
Sensors - C2	M8	Lactuca_virosa_Helixer_CAKMRJ010005634.1_000563.1_NL	132	V	0.519	ns	1.816	1.308	V132
Sensors - C2	M8	Lactuca_virosa_Helixer_CAKMRJ010005634.1_000563.1_NL	136	S	0.608	ns	2.035	1.312	S136
Sensors - C2	M8	Lactuca_virosa_Helixer_CAKMRJ010005634.1_000563.1_NL	137	N	0.585	ns	1.972	1.3	N137
Sensors - C2	M8	Lactuca_virosa_Helixer_CAKMRJ010005634.1_000563.1_NL	190	A	0.651	ns	2.161	1.331	A190
Sensors - C2	M8	Lactuca_virosa_Helixer_CAKMRJ010005634.1_000563.1_NL	193	H	0.609	ns	2.035	1.306	H193
Sensors - C2	M8	Lactuca_virosa_Helixer_CAKMRJ010005634.1_000563.1_NL	195	P	0.771	ns	2.47	1.291	P195
Sensors - C2	M8	Lactuca_virosa_Helixer_CAKMRJ010005634.1_000563.1_NL	198	S	0.572	ns	1.985	1.406	S198
Sensors - C2	M8	Lactuca_virosa_Helixer_CAKMRJ010005634.1_000563.1_NL	200	S	0.808	ns	2.568	1.268	S200
Sensors - C2	M8	Lactuca_virosa_Helixer_CAKMRJ010005634.1_000563.1_NL	203	T	0.554	ns	1.894	1.311	T203
Sensors - C2	M8	Lactuca_virosa_Helixer_CAKMRJ010005634.1_000563.1_NL	206	V	0.775	ns	2.48	1.287	V206
Sensors - C2	M8	Lactuca_virosa_Helixer_CAKMRJ010005634.1_000563.1_NL	207	G	0.794	ns	2.544	1.288	G207
Sensors - C2	M8	Lactuca_virosa_Helixer_CAKMRJ010005634.1_000563.1_NL	208	Q	0.596	ns	2.006	1.314	Q208
Sensors - C2	M8	Lactuca_virosa_Helixer_CAKMRJ010005634.1_000563.1_NL	216	T	0.734	ns	2.369	1.305	T216
Sensors - C2	M8	Lactuca_virosa_Helixer_CAKMRJ010005634.1_000563.1_NL	218	S	0.598	ns	2.025	1.332	S218
Sensors - C2	M8	Lactuca_virosa_Helixer_CAKMRJ010005634.1_000563.1_NL	293	G	0.523	ns	1.808	1.281	G293
Sensors - C2	M8	Lactuca_virosa_Helixer_CAKMRJ010005634.1_000563.1_NL	312	G	0.663	ns	2.189	1.325	G312
Sensors - C2	M8	Lactuca_virosa_Helixer_CAKMRJ010005634.1_000563.1_NL	512	G	0.61	ns	2.045	1.327	G512
Sensors - C2	M8	Lactuca_virosa_Helixer_CAKMRJ010005634.1_000563.1_NL	565	Y	0.62	ns	2.088	1.349	Y565
Sensors - C2	M8	Lactuca_virosa_Helixer_CAKMRJ010005634.1_000563.1_NL	567	L	0.579	ns	1.951	1.299	L567
Sensors - C2	M8	Lactuca_virosa_Helixer_CAKMRJ010005634.1_000563.1_NL	582	S	0.536	ns	1.892	1.398	S582
Sensors - C2	M8	Lactuca_virosa_Helixer_CAKMRJ010005634.1_000563.1_NL	620	I	0.516	ns	1.803	1.284	I620
Sensors - C2	M8	Lactuca_virosa_Helixer_CAKMRJ010005634.1_000563.1_NL	655	P	0.752	ns	2.409	1.291	P655
Sensors - C2	M8	Lactuca_virosa_Helixer_CAKMRJ010005634.1_000563.1_NL	667	L	0.669	ns	2.218	1.349	L667
Sensors - C2	M8	Lactuca_virosa_Helixer_CAKMRJ010005634.1_000563.1_NL	668	S	0.816	ns	2.583	1.254	S668
Sensors - C2	M8	Lactuca_virosa_Helixer_CAKMRJ010005634.1_000563.1_NL	670	C	0.743	ns	2.389	1.295	C670
Sensors - C2	M8	Lactuca_virosa_Helixer_CAKMRJ010005634.1_000563.1_NL	672	V	0.518	ns	1.804	1.294	V672
Sensors - C2	M8	Lactuca_virosa_Helixer_CAKMRJ010005634.1_000563.1_NL	677	A	0.572	ns	1.957	1.336	A677
Sensors - C2	M8	Lactuca_virosa_Helixer_CAKMRJ010005634.1_000563.1_NL	692	Q	0.524	ns	1.821	1.295	Q692
Sensors - C2	M8	Lactuca_virosa_Helixer_CAKMRJ010005634.1_000563.1_NL	702	G	0.682	ns	2.255	1.348	G702
Sensors - C2	M8	Lactuca_virosa_Helixer_CAKMRJ010005634.1_000563.1_NL	768	S	0.598	ns	2.027	1.348	S768
Sensors - C2	M8	Lactuca_virosa_Helixer_CAKMRJ010005634.1_000563.1_NL	828	Q	0.838	ns	2.658	1.253	Q828
Sensors - C2	M8	Lactuca_virosa_Helixer_CAKMRJ010005634.1_000563.1_NL	846	V	0.881	ns	2.745	1.186	V846
Sensors - C2	M8	Lactuca_virosa_Helixer_CAKMRJ010005634.1_000563.1_NL	912	P	0.565	ns	1.927	1.317	P912
Sensors - C2	M8	Lactuca_virosa_Helixer_CAKMRJ010005634.1_000563.1_NL	915	A	0.558	ns	1.91	1.315	A915
Sensors - C3	M8	Lactuca_sativa_Helixer_NC_056630.2_001736.1_CNL	2	N	0.905	ns	3.165	0.821	N2
Sensors - C3	M8	Lactuca_sativa_Helixer_NC_056630.2_001736.1_CNL	3	P	0.734	ns	2.706	1.205	P3
Sensors - C3	M8	Lactuca_sativa_Helixer_NC_056630.2_001736.1_CNL	4	I	0.735	ns	2.709	1.203	I4
Sensors - C3	M8	Lactuca_sativa_Helixer_NC_056630.2_001736.1_CNL	8	Q	0.62	ns	2.396	1.321	Q8
Sensors - C3	M8	Lactuca_sativa_Helixer_NC_056630.2_001736.1_CNL	9	I	0.757	ns	2.762	1.185	I9
Sensors - C3	M8	Lactuca_sativa_Helixer_NC_056630.2_001736.1_CNL	10	Y	0.718	ns	2.662	1.225	Y10
Sensors - C3	M8	Lactuca_sativa_Helixer_NC_056630.2_001736.1_CNL	14	S	0.91	ns	3.178	0.802	S14
Sensors - C3	M8	Lactuca_sativa_Helixer_NC_056630.2_001736.1_CNL	32	P	0.868	ns	3.065	0.938	P32
Sensors - C3	M8	Lactuca_sativa_Helixer_NC_056630.2_001736.1_CNL	34	F	0.685	ns	2.574	1.265	F34
Sensors - C3	M8	Lactuca_sativa_Helixer_NC_056630.2_001736.1_CNL	36	F	0.562	ns	2.216	1.381	F36
Sensors - C3	M8	Lactuca_sativa_Helixer_NC_056630.2_001736.1_CNL	38	T	0.602	ns	2.346	1.33	T38
Sensors - C3	M8	Lactuca_sativa_Helixer_NC_056630.2_001736.1_CNL	39	R	0.571	ns	2.262	1.344	R39
Sensors - C3	M8	Lactuca_sativa_Helixer_NC_056630.2_001736.1_CNL	48	H	0.566	ns	2.285	1.253	H48
Sensors - C3	M8	Lactuca_sativa_Helixer_NC_056630.2_001736.1_CNL	65	S	0.958	P>95%	3.302	0.589	S65
Sensors - C3	M8	Lactuca_sativa_Helixer_NC_056630.2_001736.1_CNL	79	R	0.783	ns	2.846	1.073	R79
Sensors - C3	M8	Lactuca_sativa_Helixer_NC_056630.2_001736.1_CNL	92	D	0.529	ns	2.177	1.292	D92
Sensors - C3	M8	Lactuca_sativa_Helixer_NC_056630.2_001736.1_CNL	97	T	0.502	ns	2.107	1.293	T97
Sensors - C3	M8	Lactuca_sativa_Helixer_NC_056630.2_001736.1_CNL	165	K	0.997	P>99%	3.403	0.328	K165
Sensors - C3	M8	Lactuca_sativa_Helixer_NC_056630.2_001736.1_CNL	169	V	0.831	ns	2.97	0.981	V169
Sensors - C3	M8	Lactuca_sativa_Helixer_NC_056630.2_001736.1_CNL	174	A	0.991	P>99%	3.387	0.382	A174
Sensors - C3	M8	Lactuca_sativa_Helixer_NC_056630.2_001736.1_CNL	175	K	1	P>99%	3.411	0.3	K175
Sensors - C3	M8	Lactuca_sativa_Helixer_NC_056630.2_001736.1_CNL	185	Q	0.628	ns	2.438	1.26	Q185
Sensors - C3	M8	Lactuca_sativa_Helixer_NC_056630.2_001736.1_CNL	202	-	0.511	ns	2.066	1.403	-202
Sensors - C3	M8	Lactuca_sativa_Helixer_NC_056630.2_001736.1_CNL	231	N	0.976	P>95%	3.35	0.486	N231
Sensors - C3	M8	Lactuca_sativa_Helixer_NC_056630.2_001736.1_CNL	232	T	0.669	ns	2.552	1.204	T232
Sensors - C3	M8	Lactuca_sativa_Helixer_NC_056630.2_001736.1_CNL	236	V	1	P>99%	3.411	0.299	V236
Sensors - C3	M8	Lactuca_sativa_Helixer_NC_056630.2_001736.1_CNL	241	A	0.987	P>95%	3.377	0.415	A241
Sensors - C3	M8	Lactuca_sativa_Helixer_NC_056630.2_001736.1_CNL	244	V	1	P>99%	3.41	0.302	V244
Sensors - C3	M8	Lactuca_sativa_Helixer_NC_056630.2_001736.1_CNL	257	I	0.951	P>95%	3.285	0.617	I257
Sensors - C3	M8	Lactuca_sativa_Helixer_NC_056630.2_001736.1_CNL	357	N	0.998	P>99%	3.407	0.316	N357
Sensors - C3	M8	Lactuca_sativa_Helixer_NC_056630.2_001736.1_CNL	358	R	0.759	ns	2.782	1.112	R358
Sensors - C3	M8	Lactuca_sativa_Helixer_NC_056630.2_001736.1_CNL	401	L	0.934	ns	3.242	0.69	L401
Sensors - C3	M8	Lactuca_sativa_Helixer_NC_056630.2_001736.1_CNL	426	E	0.53	ns	2.186	1.274	E426
Sensors - C3	M8	Lactuca_sativa_Helixer_NC_056630.2_001736.1_CNL	467	A	0.84	ns	2.994	0.969	A467
Sensors - C3	M8	Lactuca_sativa_Helixer_NC_056630.2_001736.1_CNL	469	S	1	P>99%	3.411	0.299	S469
Sensors - C3	M8	Lactuca_sativa_Helixer_NC_056630.2_001736.1_CNL	472	L	0.999	P>99%	3.409	0.306	L472
Sensors - C3	M8	Lactuca_sativa_Helixer_NC_056630.2_001736.1_CNL	474	V	0.638	ns	2.467	1.244	V474
Sensors - C3	M8	Lactuca_sativa_Helixer_NC_056630.2_001736.1_CNL	500	H	0.53	ns	2.184	1.281	H500
Sensors - C3	M8	Lactuca_sativa_Helixer_NC_056630.2_001736.1_CNL	520	S	0.597	ns	2.355	1.275	S520
Sensors - C3	M8	Lactuca_sativa_Helixer_NC_056630.2_001736.1_CNL	521	W	1	P>99%	3.411	0.299	W521
Sensors - C3	M8	Lactuca_sativa_Helixer_NC_056630.2_001736.1_CNL	523	V	0.995	P>99%	3.397	0.35	V523
Sensors - C3	M8	Lactuca_sativa_Helixer_NC_056630.2_001736.1_CNL	525	R	0.834	ns	2.979	0.981	R525
Sensors - C3	M8	Lactuca_sativa_Helixer_NC_056630.2_001736.1_CNL	526	T	1	P>99%	3.411	0.299	T526
Sensors - C3	M8	Lactuca_sativa_Helixer_NC_056630.2_001736.1_CNL	530	L	0.924	ns	3.213	0.729	L530
Sensors - C3	M8	Lactuca_sativa_Helixer_NC_056630.2_001736.1_CNL	543	R	0.542	ns	2.212	1.291	R543
Sensors - C3	M8	Lactuca_sativa_Helixer_NC_056630.2_001736.1_CNL	566	E	0.934	ns	3.24	0.684	E566
Sensors - C3	M8	Lactuca_sativa_Helixer_NC_056630.2_001736.1_CNL	567	L	0.994	P>99%	3.397	0.353	L567
Sensors - C3	M8	Lactuca_sativa_Helixer_NC_056630.2_001736.1_CNL	569	I	0.997	P>99%	3.404	0.327	I569
Sensors - C3	M8	Lactuca_sativa_Helixer_NC_056630.2_001736.1_CNL	570	T	0.998	P>99%	3.407	0.315	T570
Sensors - C3	M8	Lactuca_sativa_Helixer_NC_056630.2_001736.1_CNL	574	R	1	P>99%	3.411	0.299	R574
Sensors - C3	M8	Lactuca_sativa_Helixer_NC_056630.2_001736.1_CNL	575	F	0.998	P>99%	3.406	0.318	F575
Sensors - C3	M8	Lactuca_sativa_Helixer_NC_056630.2_001736.1_CNL	594	N	0.876	ns	3.09	0.873	N594
Sensors - C3	M8	Lactuca_sativa_Helixer_NC_056630.2_001736.1_CNL	601	-	0.957	P>95%	3.302	0.593	-601
Sensors - C3	M8	Lactuca_sativa_Helixer_NC_056630.2_001736.1_CNL	607	G	0.998	P>99%	3.407	0.317	G607
Sensors - C3	M8	Lactuca_sativa_Helixer_NC_056630.2_001736.1_CNL	609	C	0.751	ns	2.764	1.12	C609
Sensors - C3	M8	Lactuca_sativa_Helixer_NC_056630.2_001736.1_CNL	611	I	0.682	ns	2.583	1.204	I611
Sensors - C3	M8	Lactuca_sativa_Helixer_NC_056630.2_001736.1_CNL	613	R	0.558	ns	2.24	1.32	R613
Sensors - C3	M8	Lactuca_sativa_Helixer_NC_056630.2_001736.1_CNL	622	R	0.832	ns	2.973	1.012	R622
Sensors - C3	M8	Lactuca_sativa_Helixer_NC_056630.2_001736.1_CNL	635	V	0.977	P>95%	3.351	0.481	V635
Sensors - C3	M8	Lactuca_sativa_Helixer_NC_056630.2_001736.1_CNL	647	R	0.987	P>95%	3.378	0.41	R647
Sensors - C3	M8	Lactuca_sativa_Helixer_NC_056630.2_001736.1_CNL	648	Q	0.737	ns	2.725	1.156	Q648
Sensors - C3	M8	Lactuca_sativa_Helixer_NC_056630.2_001736.1_CNL	649	S	0.926	ns	3.219	0.728	S649
Sensors - C3	M8	Lactuca_sativa_Helixer_NC_056630.2_001736.1_CNL	657	L	0.806	ns	2.905	1.047	L657
Sensors - C3	M8	Lactuca_sativa_Helixer_NC_056630.2_001736.1_CNL	662	R	0.826	ns	2.959	1	R662
Sensors - C3	M8	Lactuca_sativa_Helixer_NC_056630.2_001736.1_CNL	681	-	0.594	ns	2.326	1.332	-681
Sensors - C3	M8	Lactuca_sativa_Helixer_NC_056630.2_001736.1_CNL	684	-	0.617	ns	2.389	1.319	-684
Sensors - C3	M8	Lactuca_sativa_Helixer_NC_056630.2_001736.1_CNL	685	-	0.637	ns	2.442	1.306	-685
Sensors - C3	M8	Lactuca_sativa_Helixer_NC_056630.2_001736.1_CNL	696	R	0.991	P>99%	3.388	0.381	R696
Sensors - C3	M8	Lactuca_sativa_Helixer_NC_056630.2_001736.1_CNL	711	L	0.762	ns	2.791	1.122	L711
Sensors - C3	M8	Lactuca_sativa_Helixer_NC_056630.2_001736.1_CNL	715	S	0.785	ns	2.85	1.09	S715
Sensors - C3	M8	Lactuca_sativa_Helixer_NC_056630.2_001736.1_CNL	726	Y	0.99	P>95%	3.385	0.392	Y726
Sensors - C3	M8	Lactuca_sativa_Helixer_NC_056630.2_001736.1_CNL	728	E	0.998	P>99%	3.407	0.316	E728
Sensors - C3	M8	Lactuca_sativa_Helixer_NC_056630.2_001736.1_CNL	736	S	0.975	P>95%	3.346	0.493	S736
Sensors - C3	M8	Lactuca_sativa_Helixer_NC_056630.2_001736.1_CNL	748	F	0.969	P>95%	3.329	0.527	F748
Sensors - C3	M8	Lactuca_sativa_Helixer_NC_056630.2_001736.1_CNL	750	R	1	P>99%	3.41	0.304	R750
Sensors - C3	M8	Lactuca_sativa_Helixer_NC_056630.2_001736.1_CNL	772	G	1	P>99%	3.411	0.299	G772
Sensors - C3	M8	Lactuca_sativa_Helixer_NC_056630.2_001736.1_CNL	783	G	0.545	ns	2.223	1.276	G783
Sensors - C3	M8	Lactuca_sativa_Helixer_NC_056630.2_001736.1_CNL	791	F	0.997	P>99%	3.403	0.331	F791
Sensors - C3	M8	Lactuca_sativa_Helixer_NC_056630.2_001736.1_CNL	793	S	0.984	P>95%	3.37	0.436	S793
Sensors - C3	M8	Lactuca_sativa_Helixer_NC_056630.2_001736.1_CNL	810	R	0.58	ns	2.315	1.272	R810
Sensors - C3	M8	Lactuca_sativa_Helixer_NC_056630.2_001736.1_CNL	813	D	0.999	P>99%	3.41	0.304	D813
Sensors - C3	M8	Lactuca_sativa_Helixer_NC_056630.2_001736.1_CNL	815	A	0.949	ns	3.28	0.623	A815
Sensors - C3	M8	Lactuca_sativa_Helixer_NC_056630.2_001736.1_CNL	831	Y	0.876	ns	3.089	0.885	Y831
Sensors - C3	M8	Lactuca_sativa_Helixer_NC_056630.2_001736.1_CNL	834	G	0.999	P>99%	3.409	0.307	G834
Sensors - C3	M8	Lactuca_sativa_Helixer_NC_056630.2_001736.1_CNL	836	K	1	P>99%	3.411	0.299	K836
Sensors - C3	M8	Lactuca_sativa_Helixer_NC_056630.2_001736.1_CNL	840	L	0.671	ns	2.548	1.238	L840
Sensors - C3	M8	Lactuca_sativa_Helixer_NC_056630.2_001736.1_CNL	850	R	0.994	P>99%	3.396	0.355	R850
Sensors - C3	M8	Lactuca_sativa_Helixer_NC_056630.2_001736.1_CNL	853	V	0.961	P>95%	3.312	0.571	V853
Sensors - C3	M8	Lactuca_sativa_Helixer_NC_056630.2_001736.1_CNL	875	E	0.853	ns	3.028	0.937	E875
Sensors - C3	M8	Lactuca_sativa_Helixer_NC_056630.2_001736.1_CNL	877	A	1	P>99%	3.411	0.299	A877
Sensors - C3	M8	Lactuca_sativa_Helixer_NC_056630.2_001736.1_CNL	899	F	1	P>99%	3.411	0.301	F899
Sensors - C3	M8	Lactuca_sativa_Helixer_NC_056630.2_001736.1_CNL	922	R	0.96	P>95%	3.309	0.574	R922
Sensors - C3	M8	Lactuca_sativa_Helixer_NC_056630.2_001736.1_CNL	925	I	0.943	ns	3.264	0.656	I925
Sensors - C3	M8	Lactuca_sativa_Helixer_NC_056630.2_001736.1_CNL	927	R	0.974	P>95%	3.344	0.497	R927
Sensors - C3	M8	Lactuca_sativa_Helixer_NC_056630.2_001736.1_CNL	930	E	0.764	ns	2.796	1.107	E930
Sensors - C3	M8	Lactuca_sativa_Helixer_NC_056630.2_001736.1_CNL	938	A	0.674	ns	2.556	1.233	A938
Sensors - C3	M8	Lactuca_sativa_Helixer_NC_056630.2_001736.1_CNL	948	E	1	P>99%	3.411	0.3	E948
Sensors - C3	M8	Lactuca_sativa_Helixer_NC_056630.2_001736.1_CNL	950	E	0.988	P>95%	3.381	0.403	E950
Sensors - C3	M8	Lactuca_sativa_Helixer_NC_056630.2_001736.1_CNL	952	V	1	P>99%	3.411	0.299	V952
Sensors - C3	M8	Lactuca_sativa_Helixer_NC_056630.2_001736.1_CNL	971	E	0.875	ns	3.087	0.88	E971
Sensors - C3	M8	Lactuca_sativa_Helixer_NC_056630.2_001736.1_CNL	974	Y	1	P>99%	3.411	0.299	Y974
Sensors - C3	M8	Lactuca_sativa_Helixer_NC_056630.2_001736.1_CNL	976	V	1	P>99%	3.411	0.299	V976
Sensors - C3	M8	Lactuca_sativa_Helixer_NC_056630.2_001736.1_CNL	984	V	0.791	ns	2.868	1.061	V984
Sensors - C3	M8	Lactuca_sativa_Helixer_NC_056630.2_001736.1_CNL	1004	I	0.999	P>99%	3.408	0.31	I1004
Sensors - C3	M8	Lactuca_sativa_Helixer_NC_056630.2_001736.1_CNL	1016	R	0.813	ns	2.924	1.021	R1016
Summary
Clade	Model	Total BEB sites	P>95%	P>99%
Helpers	M8	9	0	0
Sensors - C1	M8	35	5	0
Sensors - C2	M8	37	0	0
Sensors - C3	M8	105	48	33

## Sheet: branch_model_2_LRT_summary
Metric	Value
lnL_M0	-46640.4
np_M0	80
lnL_branch_model_2	-46487.5
np_branch_model_2	84
2*delta_lnL	305.661
df	4
chi2_p_value	6.50883e-65
omega_0	0.24093
omega_1	0.35235
omega_2	0.38694
omega_3	0.58072
omega_4	0.1151

## Sheet: per_clade_tree_dS
Label	Clade	n_seqs	n_branches	expected_branches	tree_dS
1	sensor_clade_1	6	11	11	2.7231
2	sensor_clade_2	5	9	9	1.6406
3	sensor_clade_3	24	47	47	2.8731
4	helper_clade	5	9	9	1.5063
