# Supplementary material for: Contrasting evolutionary patterns of helper and sensor NRC NLRs in lettuce reflect functional divergence following subfunctionalization
Source: PLoS Genet. 2026 Jul 16;22(7):e1012245. doi: 10.1371/journal.pgen.1012245 (PMC13390941; doi:10.1371/journal.pgen.1012245)
Supplement: S11 Data — (XLSX) [file pgen.1012245.s024.xlsx]

## Sheet: Helpes - Full
Pair1	Pair2	dN	dS	dN/dS
Lactuca_sativa_Helixer_NC_056630.2_002654.1_CNL	Lactuca_virosa_Helixer_CAKMRJ010003334.1_001958.1_CNL	0.014	0.0832	0.168269
Lactuca_saligna_Helixer_OX465086.1_003996.1_CNL	Lactuca_virosa_Helixer_CAKMRJ010003334.1_001958.1_CNL	0.0255	0.0789	0.323194
Lactuca_saligna_Helixer_OX465086.1_003996.1_CNL	Lactuca_sativa_Helixer_NC_056630.2_002654.1_CNL	0.0188	0.1008	0.186508
Lactuca_virosa_Helixer_CAKMRJ010005251.1_000001.1_CNL	Lactuca_virosa_Helixer_CAKMRJ010003334.1_001958.1_CNL	0.3374	3.1192	0.108169
Lactuca_virosa_Helixer_CAKMRJ010005251.1_000001.1_CNL	Lactuca_sativa_Helixer_NC_056630.2_002654.1_CNL	0.3351	3	0.1117
Lactuca_virosa_Helixer_CAKMRJ010005251.1_000001.1_CNL	Lactuca_saligna_Helixer_OX465086.1_003996.1_CNL	0.3346	3.7	0.0904324
Lactuca_sativa_Helixer_NC_056625.2_001598.1_CNL	Lactuca_virosa_Helixer_CAKMRJ010003334.1_001958.1_CNL	0.3371	2.511	0.134249
Lactuca_sativa_Helixer_NC_056625.2_001598.1_CNL	Lactuca_sativa_Helixer_NC_056630.2_002654.1_CNL	0.3348	3	0.1116
Lactuca_sativa_Helixer_NC_056625.2_001598.1_CNL	Lactuca_saligna_Helixer_OX465086.1_003996.1_CNL	0.3359	2.647	0.126898
Lactuca_sativa_Helixer_NC_056625.2_001598.1_CNL	Lactuca_virosa_Helixer_CAKMRJ010005251.1_000001.1_CNL	0.0073	0.0809	0.0902349

## Sheet: Helpes - CC
Pair1	Pair2	dN	dS	dN/dS
Lactuca_sativa_Helixer_NC_056630.2_002654.1_CNL	Lactuca_virosa_Helixer_CAKMRJ010003334.1_001958.1_CNL	0.0274	0.0701	0.39087
Lactuca_saligna_Helixer_OX465086.1_003996.1_CNL	Lactuca_virosa_Helixer_CAKMRJ010003334.1_001958.1_CNL	0.0835	0.0521	1.60269
Lactuca_saligna_Helixer_OX465086.1_003996.1_CNL	Lactuca_sativa_Helixer_NC_056630.2_002654.1_CNL	0.0528	0.0863	0.611819
Lactuca_virosa_Helixer_CAKMRJ010005251.1_000001.1_CNL	Lactuca_virosa_Helixer_CAKMRJ010003334.1_001958.1_CNL	0.354	2.4085	0.146979
Lactuca_virosa_Helixer_CAKMRJ010005251.1_000001.1_CNL	Lactuca_sativa_Helixer_NC_056630.2_002654.1_CNL	0.3167	3	0.105567
Lactuca_virosa_Helixer_CAKMRJ010005251.1_000001.1_CNL	Lactuca_saligna_Helixer_OX465086.1_003996.1_CNL	0.3323	3.1505	0.105475
Lactuca_sativa_Helixer_NC_056625.2_001598.1_CNL	Lactuca_virosa_Helixer_CAKMRJ010003334.1_001958.1_CNL	0.3484	3	0.116133
Lactuca_sativa_Helixer_NC_056625.2_001598.1_CNL	Lactuca_sativa_Helixer_NC_056630.2_002654.1_CNL	0.3115	3	0.103833
Lactuca_sativa_Helixer_NC_056625.2_001598.1_CNL	Lactuca_saligna_Helixer_OX465086.1_003996.1_CNL	0.338	3	0.112667
Lactuca_sativa_Helixer_NC_056625.2_001598.1_CNL	Lactuca_virosa_Helixer_CAKMRJ010005251.1_000001.1_CNL	0.0031	0.0828	0.0374396

## Sheet: Helpes - NB-ARC
Pair1	Pair2	dN	dS	dN/dS
Lactuca_saligna_Helixer_OX465086.1_003996.1_CNL	Lactuca_virosa_Helixer_CAKMRJ010003334.1_001958.1_CNL	0.0193	0.066	0.292424
Lactuca_sativa_Helixer_NC_056630.2_002654.1_CNL	Lactuca_virosa_Helixer_CAKMRJ010003334.1_001958.1_CNL	0.0169	0.1231	0.137287
Lactuca_sativa_Helixer_NC_056630.2_002654.1_CNL	Lactuca_saligna_Helixer_OX465086.1_003996.1_CNL	0.0169	0.1134	0.14903
Lactuca_virosa_Helixer_CAKMRJ010005251.1_000001.1_CNL	Lactuca_virosa_Helixer_CAKMRJ010003334.1_001958.1_CNL	0.3069	3	0.1023
Lactuca_virosa_Helixer_CAKMRJ010005251.1_000001.1_CNL	Lactuca_saligna_Helixer_OX465086.1_003996.1_CNL	0.3081	3	0.1027
Lactuca_virosa_Helixer_CAKMRJ010005251.1_000001.1_CNL	Lactuca_sativa_Helixer_NC_056630.2_002654.1_CNL	0.3106	3	0.103533
Lactuca_sativa_Helixer_NC_056625.2_001598.1_CNL	Lactuca_virosa_Helixer_CAKMRJ010003334.1_001958.1_CNL	0.3157	2.5602	0.123311
Lactuca_sativa_Helixer_NC_056625.2_001598.1_CNL	Lactuca_saligna_Helixer_OX465086.1_003996.1_CNL	0.3139	2.3801	0.131885
Lactuca_sativa_Helixer_NC_056625.2_001598.1_CNL	Lactuca_sativa_Helixer_NC_056630.2_002654.1_CNL	0.3163	3	0.105433
Lactuca_sativa_Helixer_NC_056625.2_001598.1_CNL	Lactuca_virosa_Helixer_CAKMRJ010005251.1_000001.1_CNL	0.0072	0.0737	0.0976934

## Sheet: Helpes - LRR
Pair1	Pair2	dN	dS	dN/dS
Lactuca_sativa_Helixer_NC_056630.2_002654.1_CNL	Lactuca_virosa_Helixer_CAKMRJ010003334.1_001958.1_CNL	0.014	0.0832	0.168269
Lactuca_saligna_Helixer_OX465086.1_003996.1_CNL	Lactuca_virosa_Helixer_CAKMRJ010003334.1_001958.1_CNL	0.0255	0.0789	0.323194
Lactuca_saligna_Helixer_OX465086.1_003996.1_CNL	Lactuca_sativa_Helixer_NC_056630.2_002654.1_CNL	0.0188	0.1008	0.186508
Lactuca_virosa_Helixer_CAKMRJ010005251.1_000001.1_CNL	Lactuca_virosa_Helixer_CAKMRJ010003334.1_001958.1_CNL	0.3374	3.1192	0.108169
Lactuca_virosa_Helixer_CAKMRJ010005251.1_000001.1_CNL	Lactuca_sativa_Helixer_NC_056630.2_002654.1_CNL	0.3351	3	0.1117
Lactuca_virosa_Helixer_CAKMRJ010005251.1_000001.1_CNL	Lactuca_saligna_Helixer_OX465086.1_003996.1_CNL	0.3346	3.7	0.0904324
Lactuca_sativa_Helixer_NC_056625.2_001598.1_CNL	Lactuca_virosa_Helixer_CAKMRJ010003334.1_001958.1_CNL	0.3371	2.511	0.134249
Lactuca_sativa_Helixer_NC_056625.2_001598.1_CNL	Lactuca_sativa_Helixer_NC_056630.2_002654.1_CNL	0.3348	3	0.1116
Lactuca_sativa_Helixer_NC_056625.2_001598.1_CNL	Lactuca_saligna_Helixer_OX465086.1_003996.1_CNL	0.3359	2.647	0.126898
Lactuca_sativa_Helixer_NC_056625.2_001598.1_CNL	Lactuca_virosa_Helixer_CAKMRJ010005251.1_000001.1_CNL	0.0073	0.0809	0.0902349

## Sheet: Sensors C1 - Full
Pair1	Pair2	dN	dS	dN/dS
Lactuca_sativa_Helixer_NC_056630.2_003702.1_NL	Lactuca_sativa_Helixer_NC_056630.2_000504.1_NL	0.2486	0.6171	0.402852
Lactuca_virosa_Helixer_CAKMRJ010001112.1_002094.1_NL	Lactuca_sativa_Helixer_NC_056630.2_000504.1_NL	0.4126	1.745	0.236447
Lactuca_virosa_Helixer_CAKMRJ010001112.1_002094.1_NL	Lactuca_sativa_Helixer_NC_056630.2_003702.1_NL	0.4008	1.6011	0.250328
Lactuca_sativa_Helixer_NC_056631.2_000396.1_NL	Lactuca_sativa_Helixer_NC_056630.2_000504.1_NL	0.1018	0.2846	0.357695
Lactuca_sativa_Helixer_NC_056631.2_000396.1_NL	Lactuca_sativa_Helixer_NC_056630.2_003702.1_NL	0.2465	0.5964	0.413313
Lactuca_sativa_Helixer_NC_056631.2_000396.1_NL	Lactuca_virosa_Helixer_CAKMRJ010001112.1_002094.1_NL	0.4141	1.868	0.221681
Lactuca_virosa_Helixer_CAKMRJ010003334.1_000456.1_NL	Lactuca_sativa_Helixer_NC_056630.2_000504.1_NL	0.1468	0.3678	0.39913
Lactuca_virosa_Helixer_CAKMRJ010003334.1_000456.1_NL	Lactuca_sativa_Helixer_NC_056630.2_003702.1_NL	0.2269	0.6725	0.337398
Lactuca_virosa_Helixer_CAKMRJ010003334.1_000456.1_NL	Lactuca_virosa_Helixer_CAKMRJ010001112.1_002094.1_NL	0.4271	1.5596	0.273852
Lactuca_virosa_Helixer_CAKMRJ010003334.1_000456.1_NL	Lactuca_sativa_Helixer_NC_056631.2_000396.1_NL	0.1511	0.4391	0.344113
Lactuca_sativa_Helixer_NC_056626.2_001759.1_NL	Lactuca_sativa_Helixer_NC_056630.2_000504.1_NL	0.4121	1.7259	0.238774
Lactuca_sativa_Helixer_NC_056626.2_001759.1_NL	Lactuca_sativa_Helixer_NC_056630.2_003702.1_NL	0.4194	1.6571	0.253093
Lactuca_sativa_Helixer_NC_056626.2_001759.1_NL	Lactuca_virosa_Helixer_CAKMRJ010001112.1_002094.1_NL	0.0322	0.128	0.251562
Lactuca_sativa_Helixer_NC_056626.2_001759.1_NL	Lactuca_sativa_Helixer_NC_056631.2_000396.1_NL	0.4254	1.7201	0.247311
Lactuca_sativa_Helixer_NC_056626.2_001759.1_NL	Lactuca_virosa_Helixer_CAKMRJ010003334.1_000456.1_NL	0.4283	1.5503	0.276269

## Sheet: Sensors C1 - CC
Pair1	Pair2	dN	dS	dN/dS
Lactuca_sativa_Helixer_NC_056630.2_003702.1_NL	Lactuca_virosa_Helixer_CAKMRJ010003334.1_000456.1_NL	0.6071	1.2174	0.498686
Lactuca_sativa_Helixer_NC_056631.2_000396.1_NL	Lactuca_virosa_Helixer_CAKMRJ010003334.1_000456.1_NL	0.5005	0.909	0.550605
Lactuca_sativa_Helixer_NC_056631.2_000396.1_NL	Lactuca_sativa_Helixer_NC_056630.2_003702.1_NL	0.7104	0.5128	1.38534
Lactuca_sativa_Helixer_NC_056630.2_000504.1_NL	Lactuca_virosa_Helixer_CAKMRJ010003334.1_000456.1_NL	0.5005	0.7817	0.640271
Lactuca_sativa_Helixer_NC_056630.2_000504.1_NL	Lactuca_sativa_Helixer_NC_056630.2_003702.1_NL	0.6571	0.6736	0.975505
Lactuca_sativa_Helixer_NC_056630.2_000504.1_NL	Lactuca_sativa_Helixer_NC_056631.2_000396.1_NL	0.2745	0.2622	1.04691
Lactuca_virosa_Helixer_CAKMRJ010001112.1_002094.1_NL	Lactuca_virosa_Helixer_CAKMRJ010003334.1_000456.1_NL	1.0162	4.5988	0.220971
Lactuca_virosa_Helixer_CAKMRJ010001112.1_002094.1_NL	Lactuca_sativa_Helixer_NC_056630.2_003702.1_NL	1.1348	3	0.378267
Lactuca_virosa_Helixer_CAKMRJ010001112.1_002094.1_NL	Lactuca_sativa_Helixer_NC_056631.2_000396.1_NL	1.0679	3	0.355967
Lactuca_virosa_Helixer_CAKMRJ010001112.1_002094.1_NL	Lactuca_sativa_Helixer_NC_056630.2_000504.1_NL	0.932	3	0.310667
Lactuca_sativa_Helixer_NC_056626.2_001759.1_NL	Lactuca_virosa_Helixer_CAKMRJ010003334.1_000456.1_NL	0.988	3	0.329333
Lactuca_sativa_Helixer_NC_056626.2_001759.1_NL	Lactuca_sativa_Helixer_NC_056630.2_003702.1_NL	1.0581	2.13	0.496761
Lactuca_sativa_Helixer_NC_056626.2_001759.1_NL	Lactuca_sativa_Helixer_NC_056631.2_000396.1_NL	1.0453	3	0.348433
Lactuca_sativa_Helixer_NC_056626.2_001759.1_NL	Lactuca_sativa_Helixer_NC_056630.2_000504.1_NL	0.9687	7.534	0.128577
Lactuca_sativa_Helixer_NC_056626.2_001759.1_NL	Lactuca_virosa_Helixer_CAKMRJ010001112.1_002094.1_NL	0.0293	0.1437	0.203897

## Sheet: Sensors C1 - NB-ARC
Pair1	Pair2	dN	dS	dN/dS
Lactuca_sativa_Helixer_NC_056631.2_000396.1_NL	Lactuca_virosa_Helixer_CAKMRJ010001112.1_002094.1_NL	0.3191	1.2945	0.246504
Lactuca_virosa_Helixer_CAKMRJ010003334.1_000456.1_NL	Lactuca_virosa_Helixer_CAKMRJ010001112.1_002094.1_NL	0.3295	1.1992	0.274767
Lactuca_virosa_Helixer_CAKMRJ010003334.1_000456.1_NL	Lactuca_sativa_Helixer_NC_056631.2_000396.1_NL	0.0944	0.3692	0.255688
Lactuca_sativa_Helixer_NC_056630.2_000504.1_NL	Lactuca_virosa_Helixer_CAKMRJ010001112.1_002094.1_NL	0.3398	1.4049	0.241868
Lactuca_sativa_Helixer_NC_056630.2_000504.1_NL	Lactuca_sativa_Helixer_NC_056631.2_000396.1_NL	0.0529	0.2074	0.255063
Lactuca_sativa_Helixer_NC_056630.2_000504.1_NL	Lactuca_virosa_Helixer_CAKMRJ010003334.1_000456.1_NL	0.095	0.2761	0.344078
Lactuca_sativa_Helixer_NC_056626.2_001759.1_NL	Lactuca_virosa_Helixer_CAKMRJ010001112.1_002094.1_NL	0.0243	0.1005	0.241791
Lactuca_sativa_Helixer_NC_056626.2_001759.1_NL	Lactuca_sativa_Helixer_NC_056631.2_000396.1_NL	0.3224	1.291	0.249729
Lactuca_sativa_Helixer_NC_056626.2_001759.1_NL	Lactuca_virosa_Helixer_CAKMRJ010003334.1_000456.1_NL	0.3262	1.2638	0.25811
Lactuca_sativa_Helixer_NC_056626.2_001759.1_NL	Lactuca_sativa_Helixer_NC_056630.2_000504.1_NL	0.3417	1.374	0.24869
Lactuca_sativa_Helixer_NC_056630.2_003702.1_NL	Lactuca_virosa_Helixer_CAKMRJ010001112.1_002094.1_NL	0.3252	1.4411	0.225661
Lactuca_sativa_Helixer_NC_056630.2_003702.1_NL	Lactuca_sativa_Helixer_NC_056631.2_000396.1_NL	0.1675	0.5137	0.326066
Lactuca_sativa_Helixer_NC_056630.2_003702.1_NL	Lactuca_virosa_Helixer_CAKMRJ010003334.1_000456.1_NL	0.1432	0.528	0.271212
Lactuca_sativa_Helixer_NC_056630.2_003702.1_NL	Lactuca_sativa_Helixer_NC_056630.2_000504.1_NL	0.1737	0.5168	0.336107
Lactuca_sativa_Helixer_NC_056630.2_003702.1_NL	Lactuca_sativa_Helixer_NC_056626.2_001759.1_NL	0.3371	1.442	0.233773

## Sheet: Sensors C1 - LRR
Pair1	Pair2	dN	dS	dN/dS
Lactuca_sativa_Helixer_NC_056631.2_000396.1_NL	Lactuca_sativa_Helixer_NC_056630.2_003702.1_NL	0.2508	0.7099	0.353289
Lactuca_sativa_Helixer_NC_056630.2_000504.1_NL	Lactuca_sativa_Helixer_NC_056630.2_003702.1_NL	0.2566	0.7052	0.363868
Lactuca_sativa_Helixer_NC_056630.2_000504.1_NL	Lactuca_sativa_Helixer_NC_056631.2_000396.1_NL	0.1138	0.376	0.30266
Lactuca_virosa_Helixer_CAKMRJ010003334.1_000456.1_NL	Lactuca_sativa_Helixer_NC_056630.2_003702.1_NL	0.2384	0.7301	0.326531
Lactuca_virosa_Helixer_CAKMRJ010003334.1_000456.1_NL	Lactuca_sativa_Helixer_NC_056631.2_000396.1_NL	0.1373	0.4207	0.326361
Lactuca_virosa_Helixer_CAKMRJ010003334.1_000456.1_NL	Lactuca_sativa_Helixer_NC_056630.2_000504.1_NL	0.1196	0.3734	0.3203
Lactuca_virosa_Helixer_CAKMRJ010001112.1_002094.1_NL	Lactuca_sativa_Helixer_NC_056630.2_003702.1_NL	0.3685	1.6358	0.225272
Lactuca_virosa_Helixer_CAKMRJ010001112.1_002094.1_NL	Lactuca_sativa_Helixer_NC_056631.2_000396.1_NL	0.4009	2.5859	0.155033
Lactuca_virosa_Helixer_CAKMRJ010001112.1_002094.1_NL	Lactuca_sativa_Helixer_NC_056630.2_000504.1_NL	0.3832	1.9391	0.197617
Lactuca_virosa_Helixer_CAKMRJ010001112.1_002094.1_NL	Lactuca_virosa_Helixer_CAKMRJ010003334.1_000456.1_NL	0.4039	1.6642	0.242699
Lactuca_sativa_Helixer_NC_056626.2_001759.1_NL	Lactuca_sativa_Helixer_NC_056630.2_003702.1_NL	0.4122	1.9887	0.207271
Lactuca_sativa_Helixer_NC_056626.2_001759.1_NL	Lactuca_sativa_Helixer_NC_056631.2_000396.1_NL	0.4348	2.1663	0.200711
Lactuca_sativa_Helixer_NC_056626.2_001759.1_NL	Lactuca_sativa_Helixer_NC_056630.2_000504.1_NL	0.385	2.0363	0.189068
Lactuca_sativa_Helixer_NC_056626.2_001759.1_NL	Lactuca_virosa_Helixer_CAKMRJ010003334.1_000456.1_NL	0.4235	1.6468	0.257165
Lactuca_sativa_Helixer_NC_056626.2_001759.1_NL	Lactuca_virosa_Helixer_CAKMRJ010001112.1_002094.1_NL	0.0415	0.1456	0.285027

## Sheet: Sensors C2 - Full
Pair1	Pair2	dN	dS	dN/dS
Lactuca_virosa_Helixer_CAKMRJ010003334.1_001959.1_CNL	Lactuca_virosa_Helixer_CAKMRJ010005634.1_000563.1_NL	0.3871	1.1771	0.328859
Lactuca_sativa_Helixer_NC_056631.2_003074.1_CNL	Lactuca_virosa_Helixer_CAKMRJ010005634.1_000563.1_NL	0.2386	0.508	0.469685
Lactuca_sativa_Helixer_NC_056631.2_003074.1_CNL	Lactuca_virosa_Helixer_CAKMRJ010003334.1_001959.1_CNL	0.3639	1.103	0.329918
Lactuca_sativa_Helixer_NC_056630.2_002655.1_CNL	Lactuca_virosa_Helixer_CAKMRJ010005634.1_000563.1_NL	0.3931	1.1807	0.332938
Lactuca_sativa_Helixer_NC_056630.2_002655.1_CNL	Lactuca_virosa_Helixer_CAKMRJ010003334.1_001959.1_CNL	0.0153	0.0779	0.196406
Lactuca_sativa_Helixer_NC_056630.2_002655.1_CNL	Lactuca_sativa_Helixer_NC_056631.2_003074.1_CNL	0.367	1.1244	0.326396
Lactuca_saligna_Helixer_OX465084.1_001849.1_CNL	Lactuca_virosa_Helixer_CAKMRJ010005634.1_000563.1_NL	0.3918	1.2677	0.309064
Lactuca_saligna_Helixer_OX465084.1_001849.1_CNL	Lactuca_virosa_Helixer_CAKMRJ010003334.1_001959.1_CNL	0.0163	0.0744	0.219086
Lactuca_saligna_Helixer_OX465084.1_001849.1_CNL	Lactuca_sativa_Helixer_NC_056631.2_003074.1_CNL	0.3658	1.1478	0.318697
Lactuca_saligna_Helixer_OX465084.1_001849.1_CNL	Lactuca_sativa_Helixer_NC_056630.2_002655.1_CNL	0.0079	0.054	0.146296

## Sheet: Sensors C2 - CC
Pair1	Pair2	dN	dS	dN/dS
Lactuca_virosa_Helixer_CAKMRJ010005634.1_000563.1_NL	Lactuca_sativa_Helixer_NC_056631.2_003074.1_CNL	0.372	0.7372	0.504612
Lactuca_virosa_Helixer_CAKMRJ010003334.1_001959.1_CNL	Lactuca_sativa_Helixer_NC_056631.2_003074.1_CNL	0.6304	1.3117	0.480598
Lactuca_virosa_Helixer_CAKMRJ010003334.1_001959.1_CNL	Lactuca_virosa_Helixer_CAKMRJ010005634.1_000563.1_NL	0.6134	1.4641	0.41896
Lactuca_saligna_Helixer_OX465084.1_001849.1_CNL	Lactuca_sativa_Helixer_NC_056631.2_003074.1_CNL	0.6272	1.3853	0.452754
Lactuca_saligna_Helixer_OX465084.1_001849.1_CNL	Lactuca_virosa_Helixer_CAKMRJ010005634.1_000563.1_NL	0.6021	1.6252	0.370477
Lactuca_saligna_Helixer_OX465084.1_001849.1_CNL	Lactuca_virosa_Helixer_CAKMRJ010003334.1_001959.1_CNL	0.0287	0.0755	0.380132
Lactuca_sativa_Helixer_NC_056630.2_002655.1_CNL	Lactuca_sativa_Helixer_NC_056631.2_003074.1_CNL	0.6366	1.26	0.505238
Lactuca_sativa_Helixer_NC_056630.2_002655.1_CNL	Lactuca_virosa_Helixer_CAKMRJ010005634.1_000563.1_NL	0.5961	1.2829	0.46465
Lactuca_sativa_Helixer_NC_056630.2_002655.1_CNL	Lactuca_virosa_Helixer_CAKMRJ010003334.1_001959.1_CNL	0.0259	0.0762	0.339895
Lactuca_sativa_Helixer_NC_056630.2_002655.1_CNL	Lactuca_saligna_Helixer_OX465084.1_001849.1_CNL	0.0143	0.0644	0.22205

[truncated: 6 more sheets: Sensors C2 - NB-ARC, Sensors C2 - LRR, Sensors C3 - Full, Sensors C3 - CC, Sensors C3 - NB-ARC, Sensors C3 - LRR]
