# Supplementary material for: Contrasting evolutionary patterns of helper and sensor NRC NLRs in lettuce reflect functional divergence following subfunctionalization
Source: PLoS Genet. 2026 Jul 16;22(7):e1012245. doi: 10.1371/journal.pgen.1012245 (PMC13390941; doi:10.1371/journal.pgen.1012245)
Supplement: S12 Data — (XLSX) [file pgen.1012245.s025.xlsx]

## Sheet: Phytozome 13
Phytozome 13 ID	Helixer ID	% identity	alignment length	mismatches	gap opens	q. start	q. end	s. start	s. end	evalue	bit score
Lsat_1_v5_gn_0_10760.1	Helixer_NC_056631.2_000714.1	99.929	1418	1	0	1	1418	1	1418	0	2894
Lsat_1_v5_gn_0_10760.2	Helixer_NC_056631.2_000714.1	99.437	1422	5	1	1	1419	1	1422	0	2883
Lsat_1_v5_gn_0_17700.2	Helixer_NC_056625.2_001933.1	100	1230	0	0	1	1230	1	1230	0	2510
Lsat_1_v5_gn_0_19660.1	Helixer_NC_056625.2_001867.1	99.921	1264	1	0	1	1264	1	1264	0	2573
Lsat_1_v5_gn_0_19800.1	Helixer_NC_056625.2_001868.1	100	1253	0	0	1	1253	1	1253	0	2543
Lsat_1_v5_gn_0_19860.1	Helixer_NC_056625.2_001869.1	100	1246	0	0	1	1246	1	1246	0	2533
Lsat_1_v5_gn_0_19880.1	Helixer_NC_056625.2_001870.1	99.84	1251	2	0	1	1251	1	1251	0	2550
Lsat_1_v5_gn_0_19880.2	Helixer_NC_056625.2_001870.1	98.321	1251	2	1	1	1232	1	1251	0	2500
Lsat_1_v5_gn_0_19921.1	Helixer_NC_056623.2_001354.1	100	1240	0	0	1	1240	1	1240	0	2541
Lsat_1_v5_gn_0_20061.1	Helixer_NC_056623.2_001353.1	100	1132	0	0	1	1132	1	1132	0	2314
Lsat_1_v5_gn_0_20061.3	Helixer_NC_056623.2_001353.1	100	1132	0	0	110	1241	1	1132	0	2313
Lsat_1_v5_gn_0_22900.1	Helixer_NC_056624.2_000036.1	99.494	1779	6	2	1	1776	1	1779	0	3617
Lsat_1_v5_gn_0_22900.2	Helixer_NC_056624.2_000036.1	98.314	1779	6	3	1	1755	1	1779	0	3562
Lsat_1_v5_gn_0_23641.1	Helixer_NC_056623.2_001352.1	100	1254	0	0	1	1254	1	1254	0	2570
Lsat_1_v5_gn_0_2980.1	Helixer_NC_056625.2_001299.1	100	1089	0	0	1	1089	1	1089	0	2220
Lsat_1_v5_gn_0_30981.1	Helixer_NC_056625.2_001934.1	100	1250	0	0	1	1250	1	1250	0	2545
Lsat_1_v5_gn_0_43420.1	Helixer_NC_056625.2_001866.1	98.854	1047	12	0	1	1047	1	1047	0	2093
Lsat_1_v5_gn_1_101001.1	Helixer_NC_056623.2_002018.1	99.362	1253	0	1	1	1253	1	1245	0	2550
Lsat_1_v5_gn_1_101141.3	Helixer_NC_056623.2_002013.1	98.581	775	7	1	1	775	2	772	0	1565
Lsat_1_v5_gn_1_101221.1	Helixer_NC_056623.2_002010.1	100	1113	0	0	1	1113	46	1158	0	2306
Lsat_1_v5_gn_1_101221.3	Helixer_NC_056623.2_002010.1	100	1122	0	0	1	1122	1	1122	0	2323
Lsat_1_v5_gn_1_101521.2	Helixer_NC_056623.2_002009.1	98.667	975	13	0	4	978	179	1153	0	1974
Lsat_1_v5_gn_1_101561.1	Helixer_NC_056623.2_002008.1	99.568	926	2	2	21	945	214	1138	0	1894
Lsat_1_v5_gn_1_101561.3	Helixer_NC_056623.2_002008.1	98.025	1114	9	3	1	1114	1	1101	0	2236
Lsat_1_v5_gn_1_101600.1	Helixer_NC_056623.2_001401.1	100	1179	0	0	1	1179	1	1179	0	2429
Lsat_1_v5_gn_1_101600.3	Helixer_NC_056623.2_001401.1	99.914	1164	1	0	1	1164	1	1164	0	2395
Lsat_1_v5_gn_1_101761.1	Helixer_NC_056623.2_002005.1	100	1164	0	0	1	1164	1	1164	0	2400
Lsat_1_v5_gn_1_101761.2	Helixer_NC_056623.2_002005.1	98.819	1185	1	1	1	1172	1	1185	0	2408
Lsat_1_v5_gn_1_101920.1	Helixer_NC_056623.2_001404.1	100	1178	0	0	1	1178	1	1178	0	2429
Lsat_1_v5_gn_1_101920.2	Helixer_NC_056623.2_001404.1	99.897	970	1	0	1	970	1	970	0	1984
Lsat_1_v5_gn_1_101920.4	Helixer_NC_056623.2_001404.1	99.75	1198	0	1	1	1195	1	1198	0	2459
Lsat_1_v5_gn_1_101960.1	Helixer_NC_056623.2_001406.1	99.806	1030	0	1	122	1151	1	1028	0	2121
Lsat_1_v5_gn_1_101960.3	Helixer_NC_056623.2_001406.1	100	1025	0	0	9	1033	1	1025	0	2114
Lsat_1_v5_gn_1_102000.1	Helixer_NC_056623.2_001407.1	99.664	1189	4	0	1	1189	1	1189	0	2447
Lsat_1_v5_gn_1_102000.2	Helixer_NC_056623.2_001407.1	98.969	1261	5	2	1	1253	1	1261	0	2567
Lsat_1_v5_gn_1_102041.1	Helixer_NC_056623.2_002002.1	100	1165	0	0	1	1165	1	1165	0	2405
Lsat_1_v5_gn_1_102041.3	Helixer_NC_056623.2_002002.1	99.16	1191	2	1	1	1183	1	1191	0	2432
Lsat_1_v5_gn_1_102120.1	Helixer_NC_056623.2_001408.1	100	1180	0	0	1	1180	1	1180	0	2429
Lsat_1_v5_gn_1_102140.1	Helixer_NC_056623.2_001409.1	100	1156	0	0	1	1156	1	1156	0	2395
Lsat_1_v5_gn_1_102180.1	Helixer_NC_056623.2_001410.1	100	1220	0	0	1	1220	1	1220	0	2526
Lsat_1_v5_gn_1_102180.3	Helixer_NC_056623.2_001410.1	100	1190	0	0	3	1192	31	1220	0	2466
Lsat_1_v5_gn_1_102200.1	Helixer_NC_056623.2_001411.1	100	760	0	0	1	760	1	760	0	1569
Lsat_1_v5_gn_1_102280.1	Helixer_NC_056623.2_001413.1	100	1187	0	0	1	1187	1	1187	0	2454
Lsat_1_v5_gn_1_102280.2	Helixer_NC_056623.2_001413.1	100	1166	0	0	1	1166	1	1166	0	2410
Lsat_1_v5_gn_1_105241.1	Helixer_NC_056623.2_001449.1	100	1197	0	0	1	1197	1	1197	0	2473
Lsat_1_v5_gn_1_105241.2	Helixer_NC_056623.2_001449.1	99.748	1192	2	1	1	1191	1	1192	0	2449
Lsat_1_v5_gn_1_105241.3	Helixer_NC_056623.2_001449.1	99.914	1162	0	1	1	1161	1	1162	0	2393
Lsat_1_v5_gn_1_105241.4	Helixer_NC_056623.2_001449.1	99.249	1199	2	1	1	1199	1	1192	0	2454
Lsat_1_v5_gn_1_124100.1	Helixer_NC_056623.2_001587.1	99.925	1326	1	0	1	1326	42	1367	0	2673
Lsat_1_v5_gn_1_124180.1	Helixer_NC_056623.2_001589.1	100	774	0	0	1	774	1	774	0	1601
Lsat_1_v5_gn_1_19281.3	Helixer_NC_056623.2_003087.1	100	826	0	0	1	826	1	826	0	1685
Lsat_1_v5_gn_1_66260.1	Helixer_NC_056623.2_000976.1	100	1201	0	0	1	1201	1	1201	0	2490
Lsat_1_v5_gn_1_66260.2	Helixer_NC_056623.2_000976.1	98.197	1165	12	2	3	1158	37	1201	0	2357
Lsat_1_v5_gn_1_66260.3	Helixer_NC_056623.2_000976.1	100	1201	0	0	1	1201	1	1201	0	2490
Lsat_1_v5_gn_1_77280.5	Helixer_NC_056623.2_001105.1	100	1479	0	0	1	1479	1	1479	0	3055
Lsat_1_v5_gn_1_77560.1	Helixer_NC_056623.2_001112.1	99.482	1159	4	1	1	1157	1	1159	0	2376
Lsat_1_v5_gn_1_77560.3	Helixer_NC_056623.2_001112.1	99.649	1140	2	1	42	1179	1	1140	0	2343
Lsat_1_v5_gn_1_78021.1	Helixer_NC_056623.2_002268.1	98.482	1252	0	1	1	1233	1	1252	0	2529
Lsat_1_v5_gn_1_78540.1	Helixer_NC_056623.2_002272.1	100	985	0	0	104	1088	45	1029	0	2033
Lsat_1_v5_gn_1_78540.3	Helixer_NC_056623.2_002272.1	99.903	1030	1	0	1	1030	1	1030	0	2120
Lsat_1_v5_gn_1_78540.4	Helixer_NC_056623.2_002272.1	100	1029	0	0	1	1029	1	1029	0	2119
Lsat_1_v5_gn_1_79540.1	Helixer_NC_056623.2_001137.1	100	1332	0	0	17	1348	104	1435	0	2760
Lsat_1_v5_gn_1_79540.2	Helixer_NC_056623.2_001137.1	100	1404	0	0	1	1404	32	1435	0	2909
Lsat_1_v5_gn_1_80040.1	Helixer_NC_056623.2_002257.1	99.657	1165	1	1	1	1162	1	1165	0	2387
Lsat_1_v5_gn_1_80040.2	Helixer_NC_056623.2_002257.1	98.904	1186	6	2	1	1179	1	1186	0	2402
Lsat_1_v5_gn_1_80040.3	Helixer_NC_056623.2_002257.1	99.657	1165	1	1	1	1162	1	1165	0	2387
Lsat_1_v5_gn_1_80200.1	Helixer_NC_056623.2_002258.1	99.58	952	1	1	1	949	1	952	0	1947
Lsat_1_v5_gn_1_80200.3	Helixer_NC_056623.2_002258.1	99.578	948	1	1	1	945	1	948	0	1938
Lsat_1_v5_gn_1_80260.3	Helixer_NC_056623.2_002259.1	100	1031	0	0	1	1031	1	1031	0	2121
Lsat_1_v5_gn_1_80260.4	Helixer_NC_056623.2_002259.1	100	1031	0	0	35	1065	1	1031	0	2118
Lsat_1_v5_gn_1_80260.5	Helixer_NC_056623.2_002259.1	99.899	987	1	0	1	987	1	987	0	2034
Lsat_1_v5_gn_1_80280.1	Helixer_NC_056623.2_002260.1	99.909	1102	1	0	53	1154	29	1130	0	2273
Lsat_1_v5_gn_1_80280.2	Helixer_NC_056623.2_002260.1	99.911	1122	1	0	44	1165	32	1153	0	2316
Lsat_1_v5_gn_1_80280.3	Helixer_NC_056623.2_002260.1	99.819	1104	2	0	53	1156	29	1132	0	2274
Lsat_1_v5_gn_1_83140.3	Helixer_NC_056623.2_001221.1	98.973	974	10	0	1	974	1	974	0	1972
Lsat_1_v5_gn_1_85921.1	Helixer_NC_056623.2_001266.1	100	1201	0	0	1	1201	1	1201	0	2459
Lsat_1_v5_gn_1_86101.1	Helixer_NC_056623.2_001264.1	100	734	0	0	1	734	1	734	0	1533
Lsat_1_v5_gn_1_86321.1	Helixer_NC_056623.2_001269.1	100	1163	0	0	1	1163	1	1163	0	2398
Lsat_1_v5_gn_1_88300.1	Helixer_NC_056623.2_001240.1	100	1179	0	0	1	1179	1	1179	0	2405
Lsat_1_v5_gn_1_90121.1	Helixer_NC_056623.2_002149.1	100	1171	0	0	1	1171	1	1171	0	2395
Lsat_1_v5_gn_1_90121.3	Helixer_NC_056623.2_002149.1	100	1124	0	0	1	1124	1	1124	0	2295
Lsat_1_v5_gn_1_90240.1	Helixer_NC_056623.2_001261.1	100	1164	0	0	1	1164	1	1164	0	2376
Lsat_1_v5_gn_1_90261.1	Helixer_NC_056623.2_002147.1	100	1185	0	0	1	1185	1	1185	0	2425
Lsat_1_v5_gn_1_91840.1	Helixer_NC_056623.2_002105.1	100	1192	0	0	1	1192	1	1192	0	2466
Lsat_1_v5_gn_1_91840.3	Helixer_NC_056623.2_002105.1	100	1216	0	0	1	1216	1	1216	0	2517
Lsat_1_v5_gn_1_91860.1	Helixer_NC_056623.2_002106.1	99.376	2085	6	1	1	2085	1	2078	0	4257
Lsat_1_v5_gn_1_91860.3	Helixer_NC_056623.2_002106.1	98.616	2096	3	2	1	2089	1	2077	0	4239
Lsat_1_v5_gn_1_91880.1	Helixer_NC_056623.2_002107.1	100	1220	0	0	1	1220	1	1220	0	2519
Lsat_1_v5_gn_1_91880.3	Helixer_NC_056623.2_002107.1	99.027	1233	3	1	1	1233	1	1224	0	2510
Lsat_1_v5_gn_1_91880.4	Helixer_NC_056623.2_002107.1	99.755	1224	3	0	1	1224	1	1224	0	2517
Lsat_1_v5_gn_1_91940.1	Helixer_NC_056623.2_002108.1	99.898	977	1	0	1	977	1	977	0	2006
Lsat_1_v5_gn_1_92080.1	Helixer_NC_056623.2_002110.1	99.796	979	2	0	1	979	1	979	0	2013
Lsat_1_v5_gn_1_92080.2	Helixer_NC_056623.2_002110.1	100	1233	0	0	1	1233	1	1233	0	2555
Lsat_1_v5_gn_1_92120.1	Helixer_NC_056623.2_002114.1	100	1197	0	0	1	1197	1	1197	0	2482
Lsat_1_v5_gn_1_92120.2	Helixer_NC_056623.2_002114.1	100	1197	0	0	1	1197	1	1197	0	2483
Lsat_1_v5_gn_1_92120.3	Helixer_NC_056623.2_002114.1	100	1197	0	0	1	1197	1	1197	0	2482
Lsat_1_v5_gn_1_92800.3	Helixer_NC_056623.2_002091.1	99.909	1093	1	0	1	1093	1	1093	0	2272
Lsat_1_v5_gn_1_92800.4	Helixer_NC_056623.2_002091.1	100	1533	0	0	41	1573	1	1533	0	3179
Lsat_1_v5_gn_1_92800.5	Helixer_NC_056623.2_002091.1	99.909	1093	1	0	1	1093	1	1093	0	2272
Lsat_1_v5_gn_1_93741.1	Helixer_NC_056623.2_002076.1	100	1178	0	0	1	1178	37	1214	0	2438
Lsat_1_v5_gn_1_93741.2	Helixer_NC_056623.2_002076.1	100	1060	0	0	1	1060	155	1214	0	2198
Lsat_1_v5_gn_1_93741.3	Helixer_NC_056623.2_002076.1	99.92	1253	1	0	2	1254	1	1253	0	2593
Lsat_1_v5_gn_1_93820.1	Helixer_NC_056623.2_001307.1	100	1182	0	0	1	1182	1	1182	0	2444
Lsat_1_v5_gn_1_93820.3	Helixer_NC_056623.2_001307.1	98.168	1201	18	1	1	1201	1	1197	0	2429
Lsat_1_v5_gn_1_94001.1	Helixer_NC_056623.2_001323.1	100	1177	0	0	1	1177	1	1177	0	2432
Lsat_1_v5_gn_1_94101.1	Helixer_NC_056623.2_001322.1	98.987	987	2	1	1	979	1	987	0	2006
Lsat_1_v5_gn_1_94101.2	Helixer_NC_056623.2_001322.1	99.245	1192	1	1	1	1184	1	1192	0	2447
Lsat_1_v5_gn_1_94121.2	Helixer_NC_056623.2_001321.1	100	1228	0	0	1	1228	1	1228	0	2557
Lsat_1_v5_gn_1_94121.5	Helixer_NC_056623.2_001320.1	98.434	830	13	0	1	830	1	830	0	1680
Lsat_1_v5_gn_1_94481.1	Helixer_NC_056623.2_001313.1	100	1222	0	0	1	1222	1	1222	0	2532
Lsat_1_v5_gn_1_94481.1	Helixer_NW_026440226.1_000001.1	99.651	1147	1	1	79	1222	4	1150	0	2364
Lsat_1_v5_gn_1_94980.4	Helixer_NC_056623.2_002082.1	100	1006	0	0	1	1006	1	1006	0	2078
Lsat_1_v5_gn_1_95000.1	Helixer_NC_056623.2_002083.1	100	1180	0	0	1	1180	1	1180	0	2440
Lsat_1_v5_gn_1_98100.1	Helixer_NC_056623.2_001356.1	98.389	1055	0	1	1	1038	1	1055	0	2120
Lsat_1_v5_gn_1_98241.1	Helixer_NC_056623.2_002057.1	100	1206	0	0	1	1206	1	1206	0	2464
Lsat_1_v5_gn_1_98261.1	Helixer_NC_056623.2_002055.1	100	1138	0	0	1	1138	1	1138	0	2319
Lsat_1_v5_gn_1_98261.2	Helixer_NC_056623.2_002055.1	99.735	1133	3	0	1	1133	1	1133	0	2298
Lsat_1_v5_gn_1_98341.1	Helixer_NC_056623.2_002052.1	100	1244	0	0	1	1244	1	1244	0	2543
Lsat_1_v5_gn_1_98921.4	Helixer_NC_056623.2_002040.1	99.368	791	0	1	1	786	1	791	0	1618
Lsat_1_v5_gn_1_98941.1	Helixer_NC_056623.2_002039.1	100	1174	0	0	1	1174	1	1174	0	2425
Lsat_1_v5_gn_1_98941.2	Helixer_NC_056623.2_002039.1	99.744	1173	0	1	1	1170	1	1173	0	2410
Lsat_1_v5_gn_1_99060.3	Helixer_NC_056623.2_002021.1	100	1036	0	0	41	1076	1	1036	0	2137
Lsat_1_v5_gn_1_99180.1	Helixer_NC_056623.2_002026.1	99.839	1246	2	0	1	1246	1	1246	0	2551
Lsat_1_v5_gn_1_99240.2	Helixer_NC_056623.2_002028.1	98.966	1064	2	1	1	1064	1	1055	0	2151
Lsat_1_v5_gn_1_99400.1	Helixer_NC_056623.2_002036.1	100	967	0	0	225	1191	2	968	0	2000
Lsat_1_v5_gn_1_99400.4	Helixer_NC_056623.2_002036.1	100	967	0	0	107	1073	2	968	0	1995
Lsat_1_v5_gn_2_11200.1	Helixer_NC_056624.2_000118.1	99.944	1771	1	0	1	1771	1	1771	0	3655
Lsat_1_v5_gn_2_11200.2	Helixer_NC_056624.2_000118.1	99.049	1788	1	2	1	1780	1	1780	0	3646
Lsat_1_v5_gn_2_11200.3	Helixer_NC_056624.2_000118.1	99.944	1780	1	0	1	1780	1	1780	0	3674
Lsat_1_v5_gn_2_11741.2	Helixer_NC_056624.2_000151.1	99.488	1171	0	1	1	1165	1	1171	0	2391
Lsat_1_v5_gn_2_1280.1	Helixer_NC_056624.2_003460.1	100	1537	0	0	1	1537	1	1537	0	3155
Lsat_1_v5_gn_2_1280.2	Helixer_NC_056624.2_003460.1	100	1532	0	0	1	1532	1	1532	0	3143
Lsat_1_v5_gn_2_13121.1	Helixer_NC_056624.2_003305.1	100	1173	0	0	1	1173	1	1173	0	2430
Lsat_1_v5_gn_2_13121.3	Helixer_NC_056624.2_003305.1	99.915	1173	0	1	1	1172	1	1173	0	2420
Lsat_1_v5_gn_2_13161.1	Helixer_NC_056624.2_003304.1	100	970	0	0	1	970	1	970	0	1987
Lsat_1_v5_gn_2_13161.3	Helixer_NC_056624.2_003304.1	100	970	0	0	1	970	1	970	0	1985
Lsat_1_v5_gn_2_14061.1	Helixer_NC_056624.2_003306.1	100	1082	0	0	1	1082	1	1082	0	2224
Lsat_1_v5_gn_2_14340.1	Helixer_NC_056624.2_000141.1	100	1176	0	0	1	1176	1	1176	0	2424
Lsat_1_v5_gn_2_14340.2	Helixer_NC_056624.2_000141.1	98.82	1186	6	1	1	1178	1	1186	0	2411
Lsat_1_v5_gn_2_14581.1	Helixer_NC_056624.2_000146.1	100	997	0	0	1	997	144	1140	0	2057
Lsat_1_v5_gn_2_14581.2	Helixer_NC_056624.2_000146.1	99.802	1008	0	1	1	1006	144	1151	0	2070
Lsat_1_v5_gn_2_15281.1	Helixer_NC_056624.2_003287.1	100	1071	0	0	1	1071	1	1071	0	2201
Lsat_1_v5_gn_2_15901.1	Helixer_NC_056624.2_000175.1	100	934	0	0	1	934	1	934	0	1909
Lsat_1_v5_gn_2_15941.1	Helixer_NC_056624.2_000174.1	100	922	0	0	1	922	1	922	0	1871
Lsat_1_v5_gn_2_15941.3	Helixer_NC_056624.2_000174.1	98.793	911	11	0	109	1019	11	921	0	1818
Lsat_1_v5_gn_2_15981.2	Helixer_NC_056624.2_000173.1	100	1001	0	0	1	1001	1	1001	0	2042
Lsat_1_v5_gn_2_15981.3	Helixer_NC_056624.2_000173.1	100	971	0	0	1	971	1	971	0	1979
Lsat_1_v5_gn_2_1721.1	Helixer_NC_056624.2_003447.1	100	1774	0	0	1	1774	1	1774	0	3641
Lsat_1_v5_gn_2_1721.2	Helixer_NC_056624.2_003447.1	99.906	1061	1	0	1	1061	1	1061	0	2174
Lsat_1_v5_gn_2_17301.2	Helixer_NC_056624.2_000201.1	100	1027	0	0	1	1027	1	1027	0	2102
Lsat_1_v5_gn_2_23360.1	Helixer_NC_056624.2_000252.1	99.729	1845	0	1	1	1840	1	1845	0	3765
Lsat_1_v5_gn_2_23360.2	Helixer_NC_056624.2_000252.1	99.937	1578	1	0	1	1578	1	1578	0	3228
Lsat_1_v5_gn_2_23801.1	Helixer_NC_056624.2_003229.1	98.067	1759	5	1	1	1759	1	1730	0	3527
Lsat_1_v5_gn_2_241.1	Helixer_NC_056624.2_000021.1	99.832	1788	3	0	1	1788	1	1788	0	3658
Lsat_1_v5_gn_2_241.3	Helixer_NC_056624.2_000021.1	100	1001	0	0	1	1001	36	1036	0	2047
Lsat_1_v5_gn_2_261.1	Helixer_NC_056624.2_000017.1	99.216	1785	5	1	1	1785	1	1776	0	3620
Lsat_1_v5_gn_2_261.1	Helixer_NC_056624.2_000016.1	99.216	1785	5	1	1	1785	1	1776	0	3619
Lsat_1_v5_gn_2_261.1	Helixer_NC_056624.2_000020.1	99.216	1785	5	1	1	1785	1	1776	0	3619
Lsat_1_v5_gn_2_261.3	Helixer_NC_056624.2_000017.1	99.216	1785	5	1	1	1785	1	1776	0	3620
Lsat_1_v5_gn_2_261.3	Helixer_NC_056624.2_000016.1	99.216	1785	5	1	1	1785	1	1776	0	3619
Lsat_1_v5_gn_2_261.3	Helixer_NC_056624.2_000020.1	99.216	1785	5	1	1	1785	1	1776	0	3619
Lsat_1_v5_gn_2_261.4	Helixer_NC_056624.2_000020.1	99.91	1108	1	0	1	1108	54	1161	0	2266
Lsat_1_v5_gn_2_261.4	Helixer_NC_056624.2_000016.1	99.91	1108	1	0	1	1108	54	1161	0	2265
Lsat_1_v5_gn_2_261.4	Helixer_NC_056624.2_000017.1	99.91	1108	1	0	1	1108	54	1161	0	2264
Lsat_1_v5_gn_2_26920.1	Helixer_NC_056624.2_003148.1	100	951	0	0	1	951	1	951	0	1948
Lsat_1_v5_gn_2_26980.3	Helixer_NC_056624.2_003149.1	98.787	1072	0	1	1	1072	1	1059	0	2170
Lsat_1_v5_gn_2_27000.1	Helixer_NC_056624.2_003150.1	100	1065	0	0	1	1065	1	1065	0	2186
Lsat_1_v5_gn_2_27040.1	Helixer_NC_056624.2_003151.1	100	1071	0	0	1	1071	1	1071	0	2192
Lsat_1_v5_gn_2_27301.1	Helixer_NC_056624.2_003161.1	100	1063	0	0	1	1063	1	1063	0	2180
Lsat_1_v5_gn_2_27321.1	Helixer_NC_056624.2_003160.1	100	1254	0	0	1	1254	1	1254	0	2565
Lsat_1_v5_gn_2_27381.1	Helixer_NC_056624.2_003158.1	100	1053	0	0	1	1053	1	1053	0	2159
Lsat_1_v5_gn_2_27381.1	Helixer_NC_056624.2_003159.1	100	1053	0	0	1	1053	1	1053	0	2159
Lsat_1_v5_gn_2_27441.1	Helixer_NC_056624.2_003157.1	100	1011	0	0	1	1011	1	1011	0	2079
Lsat_1_v5_gn_2_27501.1	Helixer_NC_056624.2_003156.1	100	1072	0	0	1	1072	1	1072	0	2200
Lsat_1_v5_gn_2_27540.1	Helixer_NC_056624.2_000311.1	100	1050	0	0	1	1050	1	1050	0	2159
Lsat_1_v5_gn_2_281.1	Helixer_NC_056624.2_000018.1	98.668	1802	23	1	1	1801	1	1802	0	3642
Lsat_1_v5_gn_2_281.3	Helixer_NC_056624.2_000018.1	99.691	1295	4	0	1	1295	1	1295	0	2651
Lsat_1_v5_gn_2_28220.1	Helixer_NC_056624.2_003153.1	100	1158	0	0	1	1158	1	1158	0	2360
Lsat_1_v5_gn_2_28220.3	Helixer_NC_056624.2_003153.1	100	1158	0	0	35	1192	1	1158	0	2360
Lsat_1_v5_gn_2_28260.1	Helixer_NC_056624.2_003154.1	99.88	830	1	0	1	830	1	830	0	1705
Lsat_1_v5_gn_2_28580.1	Helixer_NC_056624.2_000316.1	100	1072	0	0	1	1072	1	1072	0	2195
Lsat_1_v5_gn_2_29860.1	Helixer_NC_056624.2_003131.1	100	1584	0	0	1	1584	1	1584	0	3255
Lsat_1_v5_gn_2_29860.2	Helixer_NC_056624.2_003131.1	100	1584	0	0	1	1584	1	1584	0	3255
Lsat_1_v5_gn_2_30460.1	Helixer_NC_056624.2_003113.1	100	970	0	0	1	970	1	970	0	1979
Lsat_1_v5_gn_2_30621.1	Helixer_NC_056624.2_003122.1	100	1247	0	0	1	1247	1	1247	0	2553
Lsat_1_v5_gn_2_30621.2	Helixer_NC_056624.2_003122.1	100	1044	0	0	1	1044	204	1247	0	2147
Lsat_1_v5_gn_2_30621.3	Helixer_NC_056624.2_003122.1	99.252	936	7	0	1	936	1	936	0	1892
Lsat_1_v5_gn_2_340.1	Helixer_NC_056624.2_003439.1	98.177	1536	13	4	1	1523	1	1534	0	3073
Lsat_1_v5_gn_2_3981.1	Helixer_NC_056624.2_003412.1	100	1918	0	0	1	1918	1	1918	0	3956
Lsat_1_v5_gn_2_4161.1	Helixer_NC_056624.2_003415.1	99.719	2491	1	1	1	2485	1	2491	0	5114
Lsat_1_v5_gn_2_4161.2	Helixer_NC_056624.2_003415.1	98.234	2491	1	2	1	2448	1	2491	0	5018
Lsat_1_v5_gn_2_44040.1	Helixer_NC_056624.2_000451.1	98.267	981	9	1	268	1240	8	988	0	1969
Lsat_1_v5_gn_2_4600.1	Helixer_NC_056624.2_000047.1	100	899	0	0	1	899	1	899	0	1858
Lsat_1_v5_gn_2_4600.2	Helixer_NC_056624.2_000047.1	99.907	1075	1	0	1	1075	1	1075	0	2221
Lsat_1_v5_gn_2_4720.1	Helixer_NC_056624.2_003416.1	99.944	1783	1	0	1	1783	1	1783	0	3682
Lsat_1_v5_gn_2_4720.4	Helixer_NC_056624.2_003416.1	99.922	1285	1	0	1	1285	1	1285	0	2653
Lsat_1_v5_gn_2_4860.1	Helixer_NC_056624.2_003418.1	98.16	1957	0	1	1	1921	1	1957	0	3944
Lsat_1_v5_gn_2_4860.3	Helixer_NC_056624.2_003418.1	98.155	1951	0	1	1	1915	1	1951	0	3930
Lsat_1_v5_gn_2_4900.1	Helixer_NC_056624.2_003419.1	99.779	1807	4	0	1	1807	1	1807	0	3718
Lsat_1_v5_gn_2_4900.2	Helixer_NC_056624.2_003419.1	100	1801	0	0	1	1801	1	1801	0	3709
Lsat_1_v5_gn_2_4900.3	Helixer_NC_056624.2_003419.1	100	1056	0	0	1	1056	1	1056	0	2174
Lsat_1_v5_gn_2_5621.2	Helixer_NC_056624.2_000085.1	100	1524	0	0	1	1524	1	1524	0	3153
Lsat_1_v5_gn_2_5761.1	Helixer_NC_056624.2_000078.1	99.776	893	2	0	1	893	1	893	0	1831
Lsat_1_v5_gn_2_5761.5	Helixer_NC_056624.2_000078.1	100	896	0	0	1	896	1	896	0	1847
Lsat_1_v5_gn_2_60401.1	Helixer_NC_056624.2_002792.1	100	1195	0	0	1	1195	1	1195	0	2470
Lsat_1_v5_gn_2_7461.1	Helixer_NC_056624.2_003380.1	100	893	0	0	1	893	1	893	0	1837
Lsat_1_v5_gn_2_7461.3	Helixer_NC_056624.2_003380.1	100	1065	0	0	1	1065	1	1065	0	2189
Lsat_1_v5_gn_2_81500.1	Helixer_NC_056624.2_000880.1	100	987	0	0	1	987	1	987	0	2016
Lsat_1_v5_gn_2_86861.1	Helixer_NC_056624.2_002435.1	100	1183	0	0	1	1183	1	1183	0	2435
Lsat_1_v5_gn_2_86861.2	Helixer_NC_056624.2_002435.1	100	1171	0	0	1	1171	1	1171	0	2408
Lsat_1_v5_gn_2_9780.1	Helixer_NC_056624.2_000126.1	100	1800	0	0	1	1800	1	1800	0	3706
Lsat_1_v5_gn_2_9780.3	Helixer_NC_056624.2_000126.1	100	1298	0	0	1	1298	1	1298	0	2666
Lsat_1_v5_gn_3_115800.1	Helixer_NC_056625.2_001913.1	99.919	1238	1	0	12	1249	48	1285	0	2524
Lsat_1_v5_gn_3_116440.1	Helixer_NC_056625.2_001909.1	100	742	0	0	1	742	1	742	0	1511
Lsat_1_v5_gn_3_116500.1	Helixer_NC_056625.2_001911.1	100	1250	0	0	1	1250	1	1250	0	2547
Lsat_1_v5_gn_3_116920.1	Helixer_NC_056625.2_001893.1	100	1244	0	0	1	1244	1	1244	0	2518
Lsat_1_v5_gn_3_117560.1	Helixer_NC_056625.2_001446.1	99.921	1267	1	0	1	1267	1	1267	0	2570
Lsat_1_v5_gn_3_117560.2	Helixer_NC_056625.2_001446.1	100	1272	0	0	1	1272	1	1272	0	2582
Lsat_1_v5_gn_3_117761.1	Helixer_NC_056625.2_001912.1	100	1251	0	0	1	1251	1	1251	0	2545
Lsat_1_v5_gn_3_117880.1	Helixer_NC_056625.2_001441.1	100	1249	0	0	1	1249	1	1249	0	2536
Lsat_1_v5_gn_3_118060.1	Helixer_NC_056625.2_001442.1	99.885	870	1	0	202	1071	282	1151	0	1776
Lsat_1_v5_gn_3_118060.3	Helixer_NC_056625.2_001442.1	98.784	1151	9	1	29	1174	1	1151	0	2318
Lsat_1_v5_gn_3_118161.1	Helixer_NC_056625.2_001472.1	100	1274	0	0	1	1274	1	1274	0	2598
Lsat_1_v5_gn_3_118161.3	Helixer_NC_056625.2_001472.1	100	1229	0	0	1076	2304	12	1240	0	2501
Lsat_1_v5_gn_3_118161.3	Helixer_NC_056625.2_001470.1	99.89	913	1	0	1	913	1	913	0	1848
Lsat_1_v5_gn_3_118161.6	Helixer_NC_056625.2_001470.1	100	937	0	0	1	937	1	937	0	1904
Lsat_1_v5_gn_3_118201.1	Helixer_NC_056625.2_001466.1	99.843	1274	2	0	1	1274	1	1274	0	2580
Lsat_1_v5_gn_3_118201.1	Helixer_NC_056625.2_001465.1	99.843	1274	2	0	1	1274	1	1274	0	2580
Lsat_1_v5_gn_3_118201.1	Helixer_NC_056625.2_001461.1	99.843	1274	2	0	1	1274	1	1274	0	2580
Lsat_1_v5_gn_3_118201.1	Helixer_NC_056625.2_001460.1	99.843	1274	2	0	1	1274	1	1274	0	2580
Lsat_1_v5_gn_3_118201.1	Helixer_NC_056625.2_001459.1	99.843	1274	2	0	1	1274	1	1274	0	2580
Lsat_1_v5_gn_3_118201.1	Helixer_NC_056625.2_001458.1	99.843	1274	2	0	1	1274	1	1274	0	2580
Lsat_1_v5_gn_3_118201.1	Helixer_NC_056625.2_001457.1	99.843	1274	2	0	1	1274	1	1274	0	2580
Lsat_1_v5_gn_3_118201.1	Helixer_NC_056625.2_001456.1	99.843	1274	2	0	1	1274	1	1274	0	2580
Lsat_1_v5_gn_3_118201.1	Helixer_NC_056625.2_001468.1	99.765	1274	3	0	1	1274	1	1274	0	2578
Lsat_1_v5_gn_3_118201.1	Helixer_NC_056625.2_001463.1	99.765	1274	3	0	1	1274	1	1274	0	2577
Lsat_1_v5_gn_3_118201.1	Helixer_NC_056625.2_001467.1	99.765	1274	3	0	1	1274	1	1274	0	2576
Lsat_1_v5_gn_3_118201.1	Helixer_NC_056625.2_001464.1	99.765	1274	3	0	1	1274	1	1274	0	2576
Lsat_1_v5_gn_3_118201.1	Helixer_NC_056625.2_001469.1	99.686	1274	4	0	1	1274	1	1274	0	2575
Lsat_1_v5_gn_3_118201.1	Helixer_NC_056625.2_001462.1	99.824	1137	2	0	1	1137	1	1137	0	2300
Lsat_1_v5_gn_3_118260.1	Helixer_NC_056625.2_001454.1	99.817	1091	2	0	1	1091	1	1091	0	2216
Lsat_1_v5_gn_3_119581.4	Helixer_NC_056625.2_001865.1	100	990	0	0	41	1030	6	995	0	2013
Lsat_1_v5_gn_3_120000.1	Helixer_NC_056625.2_001485.1	100	1278	0	0	1	1278	1	1278	0	2609
Lsat_1_v5_gn_3_120701.1	Helixer_NC_056625.2_001476.1	100	1268	0	0	1	1268	1	1268	0	2592
Lsat_1_v5_gn_3_120741.1	Helixer_NC_056625.2_001475.1	100	847	0	0	1	847	1	847	0	1718
Lsat_1_v5_gn_3_120821.1	Helixer_NC_056625.2_001474.1	100	1278	0	0	1	1278	1	1278	0	2601
Lsat_1_v5_gn_3_120901.1	Helixer_NC_056625.2_001473.1	100	1259	0	0	1	1259	1	1259	0	2568
Lsat_1_v5_gn_3_132141.1	Helixer_NC_056625.2_001598.1	100	896	0	0	1	896	1	896	0	1848
Lsat_1_v5_gn_3_132141.3	Helixer_NC_056625.2_001598.1	100	896	0	0	5	900	1	896	0	1848
Lsat_1_v5_gn_3_97800.1	Helixer_NC_056625.2_002196.1	100	1752	0	0	1	1752	1	1752	0	3608
Lsat_1_v5_gn_3_97800.3	Helixer_NC_056625.2_002196.1	99.943	1753	1	0	1	1753	1	1753	0	3609
Lsat_1_v5_gn_4_111140.1	Helixer_NC_056626.2_001403.1	100	1188	0	0	1	1188	1	1188	0	2417
Lsat_1_v5_gn_4_111140.3	Helixer_NC_056626.2_001403.1	99.747	1185	3	0	1	1185	1	1185	0	2405
Lsat_1_v5_gn_4_138080.1	Helixer_NC_056626.2_001675.1	100	1071	0	0	1	1071	1	1071	0	2187
Lsat_1_v5_gn_4_145920.1	Helixer_NC_056626.2_001759.1	100	933	0	0	1	933	1	933	0	1914
Lsat_1_v5_gn_4_147380.1	Helixer_NC_056626.2_002609.1	100	1189	0	0	1	1189	1	1189	0	2425
Lsat_1_v5_gn_4_147480.1	Helixer_NC_056626.2_002610.1	100	1148	0	0	1	1148	1	1148	0	2334
Lsat_1_v5_gn_4_148140.1	Helixer_NC_056626.2_002606.1	99.931	1455	1	0	1	1455	1	1455	0	2944
Lsat_1_v5_gn_4_148200.1	Helixer_NC_056626.2_002607.1	100	1145	0	0	1	1145	1	1145	0	2343
Lsat_1_v5_gn_4_148200.4	Helixer_NC_056626.2_002607.1	98.881	804	1	1	1	796	1	804	0	1634
Lsat_1_v5_gn_4_148261.1	Helixer_NC_056626.2_002605.1	100	998	0	0	133	1130	16	1013	0	2027
Lsat_1_v5_gn_4_148360.1	Helixer_NC_056626.2_001808.1	99.051	1476	0	1	1	1476	1	1462	0	2966
Lsat_1_v5_gn_4_148360.2	Helixer_NC_056626.2_001808.1	99.119	1475	0	1	1	1475	1	1462	0	2964
Lsat_1_v5_gn_4_148421.1	Helixer_NC_056626.2_002613.1	100	863	0	0	1	863	1	863	0	1766
Lsat_1_v5_gn_4_148421.3	Helixer_NC_056626.2_002613.1	99.763	845	2	0	62	906	19	863	0	1723
Lsat_1_v5_gn_4_150441.1	Helixer_NC_056626.2_002601.1	100	1177	0	0	1	1177	1	1177	0	2382
Lsat_1_v5_gn_4_150461.1	Helixer_NC_056626.2_002600.1	98.891	1172	6	1	1	1165	1	1172	0	2323
Lsat_1_v5_gn_4_150561.1	Helixer_NC_056626.2_002596.1	100	1273	0	0	1	1273	1	1273	0	2567
Lsat_1_v5_gn_4_150621.1	Helixer_NC_056626.2_002595.1	99.885	873	1	0	198	1070	329	1201	0	1743
Lsat_1_v5_gn_4_150641.1	Helixer_NC_056626.2_002593.1	99.563	1143	0	1	1	1138	75	1217	0	2313
Lsat_1_v5_gn_4_150681.1	Helixer_NC_056626.2_002591.1	98.135	1126	0	1	1	1126	1	1105	0	2248
Lsat_1_v5_gn_4_155261.1	Helixer_NC_056626.2_001840.1	100	1625	0	0	1	1625	116	1740	0	3363
Lsat_1_v5_gn_4_168440.1	Helixer_NC_056626.2_002409.1	100	813	0	0	1	813	13	825	0	1665
Lsat_1_v5_gn_4_168480.1	Helixer_NC_056626.2_002410.1	100	813	0	0	1	813	15	827	0	1662
Lsat_1_v5_gn_4_168480.3	Helixer_NC_056626.2_002410.1	98.193	830	12	1	20	849	1	827	0	1664
Lsat_1_v5_gn_4_37841.1	Helixer_NC_056626.2_003920.1	98.647	961	13	0	1	961	1	961	0	1917
Lsat_1_v5_gn_4_37901.1	Helixer_NC_056626.2_003918.1	99.805	1026	2	0	1	1026	1	1026	0	2084
Lsat_1_v5_gn_4_37921.1	Helixer_NC_056626.2_003917.1	100	1059	0	0	1	1059	1	1059	0	2150
Lsat_1_v5_gn_5_101700.1	Helixer_NC_056627.2_003244.1	100	1103	0	0	1	1103	1	1103	0	2290
Lsat_1_v5_gn_5_101700.2	Helixer_NC_056627.2_003244.1	100	1113	0	0	1	1113	1	1113	0	2312
Lsat_1_v5_gn_5_103361.1	Helixer_NC_056627.2_001095.1	100	1040	0	0	1	1040	33	1072	0	2158
Lsat_1_v5_gn_5_103361.4	Helixer_NC_056627.2_001095.1	100	904	0	0	12	915	169	1072	0	1877
Lsat_1_v5_gn_5_104140.1	Helixer_NC_056627.2_003232.1	100	1111	0	0	1	1111	1	1111	0	2284
Lsat_1_v5_gn_5_104140.2	Helixer_NC_056627.2_003232.1	100	1104	0	0	1	1104	1	1104	0	2273
Lsat_1_v5_gn_5_128960.1	Helixer_NC_056627.2_002953.1	98.413	1134	8	1	1	1134	1	1124	0	2278
Lsat_1_v5_gn_5_164620.1	Helixer_NC_056627.2_002471.1	100	1324	0	0	1	1324	1	1324	0	2707
Lsat_1_v5_gn_5_27220.3	Helixer_NC_056624.2_000201.1	100	1027	0	0	1	1027	1	1027	0	2102
Lsat_1_v5_gn_5_38001.1	Helixer_NC_056627.2_000449.1	100	1196	0	0	1	1196	1	1196	0	2429
Lsat_1_v5_gn_5_38020.1	Helixer_NC_056627.2_003875.1	100	1020	0	0	54	1073	1	1020	0	2063
Lsat_1_v5_gn_5_39440.1	Helixer_NC_056627.2_000450.1	100	1510	0	0	1	1510	1	1510	0	3038
Lsat_1_v5_gn_5_39440.3	Helixer_NC_056627.2_000450.1	99.47	1510	0	1	1	1502	1	1510	0	3015
Lsat_1_v5_gn_5_39460.1	Helixer_NC_056627.2_000451.1	100	1140	0	0	1	1140	1	1140	0	2320
Lsat_1_v5_gn_5_39460.2	Helixer_NC_056627.2_000451.1	99.298	1140	0	1	105	1236	1	1140	0	2298
Lsat_1_v5_gn_5_39581.1	Helixer_NC_056627.2_003873.1	100	1194	0	0	1	1194	1	1194	0	2431
Lsat_1_v5_gn_5_78281.3	Helixer_NC_056627.2_003469.1	100	1534	0	0	1	1534	1	1534	0	3165
Lsat_1_v5_gn_6_42921.1	Helixer_NC_056628.2_002372.1	100	976	0	0	1	976	1	976	0	2007
Lsat_1_v5_gn_6_5340.1	Helixer_NC_056628.2_002877.1	100	932	0	0	1	932	1	932	0	1912
Lsat_1_v5_gn_7_108321.1	Helixer_NC_056629.2_001622.1	100	970	0	0	1	970	1	970	0	1983
Lsat_1_v5_gn_7_115560.1	Helixer_NC_056629.2_001559.1	100	978	0	0	1	978	1	978	0	2029
Lsat_1_v5_gn_7_35540.1	Helixer_NC_056629.2_002457.1	98.907	1281	0	1	1	1281	1	1267	0	2602
Lsat_1_v5_gn_7_44940.1	Helixer_NC_056629.2_000688.1	100	1109	0	0	1	1109	1	1109	0	2287
Lsat_1_v5_gn_7_46580.2	Helixer_NC_056629.2_002312.1	99.914	1158	1	0	1	1158	1	1158	0	2394
Lsat_1_v5_gn_7_46600.1	Helixer_NC_056629.2_002314.1	99.206	1134	0	1	1	1125	1	1134	0	2314
Lsat_1_v5_gn_7_46600.2	Helixer_NC_056629.2_002314.1	100	1134	0	0	1	1134	1	1134	0	2341
Lsat_1_v5_gn_7_46620.1	Helixer_NC_056629.2_002315.1	98.72	1406	0	1	1	1388	1	1406	0	2843
Lsat_1_v5_gn_7_46640.1	Helixer_NC_056629.2_002316.1	100	1088	0	0	1	1088	1	1088	0	2243
Lsat_1_v5_gn_7_48041.1	Helixer_NC_056629.2_000713.1	100	884	0	0	1	884	18	901	0	1810
Lsat_1_v5_gn_7_48041.2	Helixer_NC_056629.2_000713.1	100	1127	0	0	1	1127	1	1127	0	2321
Lsat_1_v5_gn_7_48041.3	Helixer_NC_056629.2_000713.1	100	1127	0	0	1	1127	1	1127	0	2321
Lsat_1_v5_gn_7_48161.3	Helixer_NC_056629.2_000711.1	100	1272	0	0	35	1306	1	1272	0	2618
Lsat_1_v5_gn_7_48201.1	Helixer_NC_056629.2_000709.1	100	1089	0	0	1	1089	1	1089	0	2248
Lsat_1_v5_gn_7_48201.2	Helixer_NC_056629.2_000709.1	100	1150	0	0	1	1150	1	1150	0	2372
Lsat_1_v5_gn_7_48220.1	Helixer_NC_056629.2_002308.1	99.655	870	3	0	1	870	1	870	0	1781
Lsat_1_v5_gn_7_48220.2	Helixer_NC_056629.2_002308.1	99.655	870	3	0	1	870	1	870	0	1781
Lsat_1_v5_gn_7_48220.3	Helixer_NC_056629.2_002308.1	99.655	870	3	0	1	870	1	870	0	1781
Lsat_1_v5_gn_7_48240.1	Helixer_NC_056629.2_002310.1	100	1330	0	0	1	1330	1	1330	0	2743
Lsat_1_v5_gn_7_48240.3	Helixer_NC_056629.2_002310.1	99.549	1330	0	1	77	1400	1	1330	0	2720
Lsat_1_v5_gn_7_66420.4	Helixer_NC_056629.2_000918.1	100	1157	0	0	34	1190	1	1157	0	2384
Lsat_1_v5_gn_7_76440.1	Helixer_NC_056629.2_002015.1	100	1234	0	0	1	1234	1	1234	0	2518
Lsat_1_v5_gn_8_112021.1	Helixer_NC_056630.2_001579.1	99.451	1092	0	1	1	1086	1	1092	0	2237
Lsat_1_v5_gn_8_112021.2	Helixer_NC_056630.2_001579.1	98.124	1173	2	2	1	1153	1	1173	0	2361
Lsat_1_v5_gn_8_112841.1	Helixer_NC_056630.2_001600.1	99.489	1175	0	1	1	1169	1	1175	0	2407
Lsat_1_v5_gn_8_112901.1	Helixer_NC_056630.2_001599.1	99.596	989	4	0	14	1002	174	1162	0	2034
Lsat_1_v5_gn_8_112941.1	Helixer_NC_056630.2_001598.1	100	1179	0	0	1	1179	1	1179	0	2425
Lsat_1_v5_gn_8_112941.3	Helixer_NC_056630.2_001598.1	100	1176	0	0	1	1176	1	1176	0	2415
Lsat_1_v5_gn_8_113021.1	Helixer_NC_056630.2_001597.1	100	1138	0	0	1	1138	1	1138	0	2351
Lsat_1_v5_gn_8_114401.1	Helixer_NC_056630.2_001602.1	100	1184	0	0	1	1184	1	1184	0	2444
Lsat_1_v5_gn_8_114401.3	Helixer_NC_056630.2_001602.1	100	1184	0	0	1	1184	1	1184	0	2444
Lsat_1_v5_gn_8_114481.1	Helixer_NC_056630.2_001601.1	99.915	1181	1	0	1	1181	1	1181	0	2444
Lsat_1_v5_gn_8_114481.2	Helixer_NC_056630.2_001601.1	99.911	1123	1	0	1	1123	1	1123	0	2314
Lsat_1_v5_gn_8_119380.1	Helixer_NC_056630.2_002717.1	100	887	0	0	1	887	1	887	0	1827
Lsat_1_v5_gn_8_120121.1	Helixer_NC_056630.2_002712.1	100	988	0	0	1	988	1	988	0	2013
Lsat_1_v5_gn_8_121540.1	Helixer_NC_056630.2_002666.1	100	966	0	0	1	966	1	966	0	1976
Lsat_1_v5_gn_8_121640.1	Helixer_NC_056630.2_002667.1	100	963	0	0	1	963	1	963	0	1979
Lsat_1_v5_gn_8_121640.3	Helixer_NC_056630.2_002667.1	100	945	0	0	57	1001	19	963	0	1942
Lsat_1_v5_gn_8_123301.1	Helixer_NC_056630.2_001738.1	100	944	0	0	1	944	1	944	0	1947
Lsat_1_v5_gn_8_124041.1	Helixer_NC_056630.2_002653.1	100	885	0	0	1	885	1	885	0	1819
Lsat_1_v5_gn_8_124080.1	Helixer_NC_056630.2_001740.1	100	881	0	0	1	881	1	881	0	1816
Lsat_1_v5_gn_8_124100.1	Helixer_NC_056630.2_001741.1	100	886	0	0	1	886	1	886	0	1816
Lsat_1_v5_gn_8_124140.1	Helixer_NC_056630.2_001742.1	100	883	0	0	1	883	1	883	0	1826
Lsat_1_v5_gn_8_124601.1	Helixer_NC_056630.2_002655.1	100	880	0	0	1	880	1	880	0	1804
Lsat_1_v5_gn_8_124621.1	Helixer_NC_056630.2_002654.1	100	876	0	0	1	876	1	876	0	1801
Lsat_1_v5_gn_8_124761.1	Helixer_NC_056630.2_001737.1	100	805	0	0	1	805	1	805	0	1662
Lsat_1_v5_gn_8_124781.1	Helixer_NC_056630.2_001736.1	100	902	0	0	1	902	27	928	0	1855
Lsat_1_v5_gn_8_18160.1	Helixer_NC_056630.2_003953.1	100	1066	0	0	1	1066	13	1078	0	2210
Lsat_1_v5_gn_8_18160.3	Helixer_NC_056630.2_003953.1	100	1078	0	0	1	1078	1	1078	0	2233
Lsat_1_v5_gn_8_1861.1	Helixer_NC_056630.2_000038.1	100	1046	0	0	1	1046	1	1046	0	2159
Lsat_1_v5_gn_8_1861.2	Helixer_NC_056630.2_000038.1	98.47	1046	0	2	1	1030	1	1046	0	2106
Lsat_1_v5_gn_8_35940.1	Helixer_NC_056630.2_003702.1	100	797	0	0	1	797	1	797	0	1645
Lsat_1_v5_gn_8_35940.3	Helixer_NC_056630.2_003702.1	99.875	797	1	0	1	797	1	797	0	1643
Lsat_1_v5_gn_8_36021.1	Helixer_NC_056630.2_000504.1	99.878	820	1	0	1	820	1	820	0	1692
Lsat_1_v5_gn_8_36021.4	Helixer_NC_056630.2_000504.1	100	819	0	0	1	819	1	819	0	1691
Lsat_1_v5_gn_8_47261.1	Helixer_NC_056630.2_000654.1	98.656	893	0	1	1	881	36	928	0	1808
Lsat_1_v5_gn_8_47261.2	Helixer_NC_056630.2_000654.1	98.598	927	1	1	136	1050	2	928	0	1879
Lsat_1_v5_gn_8_47281.1	Helixer_NC_056630.2_000652.1	98.921	1019	0	1	1	1008	1	1019	0	2073
Lsat_1_v5_gn_8_47281.3	Helixer_NC_056630.2_000652.1	100	1019	0	0	1	1019	1	1019	0	2101
Lsat_1_v5_gn_8_47361.1	Helixer_NC_056630.2_000649.1	99.813	1071	1	1	1	1070	1	1071	0	2203
Lsat_1_v5_gn_8_47361.2	Helixer_NC_056630.2_000649.1	98.432	1084	17	0	1	1084	1	1084	0	2201
Lsat_1_v5_gn_8_48221.1	Helixer_NC_056630.2_003580.1	100	1012	0	0	98	1109	1	1012	0	2096
Lsat_1_v5_gn_8_48241.1	Helixer_NC_056630.2_003579.1	100	1055	0	0	1	1055	1	1055	0	2188
Lsat_1_v5_gn_8_48241.3	Helixer_NC_056630.2_003579.1	100	1055	0	0	22	1076	1	1055	0	2191
Lsat_1_v5_gn_8_48341.1	Helixer_NC_056630.2_003577.1	100	1036	0	0	1	1036	1	1036	0	2150
Lsat_1_v5_gn_8_48361.1	Helixer_NC_056630.2_003576.1	100	1009	0	0	1	1009	1	1009	0	2082
Lsat_1_v5_gn_8_48361.2	Helixer_NC_056630.2_003576.1	98.998	998	1	1	1	989	1	998	0	2028
Lsat_1_v5_gn_8_48581.1	Helixer_NC_056630.2_003566.1	99.795	977	2	0	1	977	1	977	0	2012
Lsat_1_v5_gn_8_48581.3	Helixer_NC_056630.2_003566.1	100	946	0	0	35	980	1	946	0	1949
Lsat_1_v5_gn_8_48680.1	Helixer_NC_056630.2_003572.1	100	870	0	0	1	870	1	870	0	1780
Lsat_1_v5_gn_8_48680.2	Helixer_NC_056630.2_003572.1	100	870	0	0	76	945	1	870	0	1783
Lsat_1_v5_gn_8_48700.1	Helixer_NC_056630.2_003573.1	100	1255	0	0	1	1255	1	1255	0	2600
Lsat_1_v5_gn_8_48700.3	Helixer_NC_056630.2_003573.1	100	1094	0	0	86	1179	1	1094	0	2267
Lsat_1_v5_gn_8_48740.1	Helixer_NC_056630.2_003574.1	100	764	0	0	1	764	1	764	0	1573
Lsat_1_v5_gn_8_48740.2	Helixer_NC_056630.2_003574.1	100	764	0	0	28	791	1	764	0	1575
Lsat_1_v5_gn_8_49000.4	Helixer_NC_056630.2_003559.1	99.792	962	2	0	4	965	2	963	0	1974
Lsat_1_v5_gn_8_49000.5	Helixer_NC_056630.2_003559.1	100	942	0	0	1	942	132	1073	0	1949
Lsat_1_v5_gn_8_49401.1	Helixer_NC_056630.2_000694.1	100	808	0	0	1	808	1	808	0	1667
Lsat_1_v5_gn_8_49401.2	Helixer_NC_056630.2_000693.1	99.819	1104	2	0	1	1104	1	1104	0	2288
Lsat_1_v5_gn_8_49401.4	Helixer_NC_056630.2_000693.1	99.909	1095	1	0	1	1095	1	1095	0	2270
Lsat_1_v5_gn_8_49481.1	Helixer_NC_056630.2_000692.1	99.893	932	1	0	1	932	1	932	0	1917
Lsat_1_v5_gn_8_49481.7	Helixer_NC_056630.2_000692.1	98.593	1137	1	1	1	1122	1	1137	0	2312
Lsat_1_v5_gn_8_49780.1	Helixer_NC_056630.2_000684.1	99.215	892	7	0	1	892	1	892	0	1818
Lsat_1_v5_gn_8_49860.4	Helixer_NC_056630.2_000685.1	100	939	0	0	1	939	1	939	0	1935
Lsat_1_v5_gn_8_49880.1	Helixer_NC_056630.2_000686.1	100	1036	0	0	1	1036	1	1036	0	2140
Lsat_1_v5_gn_8_49880.2	Helixer_NC_056630.2_000686.1	100	1010	0	0	53	1062	27	1036	0	2086
Lsat_1_v5_gn_8_49901.1	Helixer_NC_056630.2_000691.1	100	1085	0	0	1	1085	1	1085	0	2243
Lsat_1_v5_gn_8_49901.3	Helixer_NC_056630.2_000691.1	100	1079	0	0	1	1079	1	1079	0	2231
Lsat_1_v5_gn_8_49961.1	Helixer_NC_056630.2_000690.1	100	807	0	0	1	807	304	1110	0	1663
Lsat_1_v5_gn_8_49961.3	Helixer_NC_056630.2_000690.1	100	897	0	0	1	897	214	1110	0	1846
Lsat_1_v5_gn_8_49981.1	Helixer_NC_056630.2_000689.1	100	1059	0	0	1	1059	1	1059	0	2189
Lsat_1_v5_gn_8_50060.1	Helixer_NC_056630.2_000695.1	100	1062	0	0	1	1062	1	1062	0	2192
Lsat_1_v5_gn_8_50060.2	Helixer_NC_056630.2_000695.1	99.435	1062	0	1	1	1056	1	1062	0	2173
Lsat_1_v5_gn_8_50380.1	Helixer_NC_056630.2_003547.1	100	1069	0	0	1	1069	1	1069	0	2203
Lsat_1_v5_gn_8_50481.1	Helixer_NC_056630.2_000701.1	99.662	888	3	0	1	888	1	888	0	1822
Lsat_1_v5_gn_8_50481.3	Helixer_NC_056630.2_000701.1	99.775	887	2	0	1	887	1	887	0	1820
Lsat_1_v5_gn_8_50541.1	Helixer_NC_056630.2_000700.1	100	1085	0	0	1	1085	1	1085	0	2239
Lsat_1_v5_gn_8_50541.2	Helixer_NC_056630.2_000700.1	98.525	1085	0	1	77	1145	1	1085	0	2194
Lsat_1_v5_gn_8_50681.1	Helixer_NC_056630.2_000698.1	100	1090	0	0	1	1090	1	1090	0	2247
Lsat_1_v5_gn_8_50681.2	Helixer_NC_056630.2_000698.1	98.287	1109	0	1	34	1142	1	1090	0	2241
Lsat_1_v5_gn_8_50701.1	Helixer_NC_056630.2_000696.1	100	1092	0	0	1	1092	1	1092	0	2253
Lsat_1_v5_gn_8_50701.2	Helixer_NC_056630.2_000696.1	100	1092	0	0	57	1148	1	1092	0	2258
Lsat_1_v5_gn_8_82140.1	Helixer_NC_056630.2_003142.1	100	1141	0	0	1	1141	1	1141	0	2325
Lsat_1_v5_gn_9_103760.1	Helixer_NC_056631.2_001414.1	100	922	0	0	1	922	1	922	0	1877
Lsat_1_v5_gn_9_121300.1	Helixer_NC_056631.2_001640.1	100	1774	0	0	1	1774	1	1774	0	3659
Lsat_1_v5_gn_9_121380.1	Helixer_NC_056631.2_001641.1	100	1805	0	0	1	1805	1	1805	0	3732
Lsat_1_v5_gn_9_121380.2	Helixer_NC_056631.2_001641.1	99.718	1417	0	1	8	1420	387	1803	0	2917
Lsat_1_v5_gn_9_121401.1	Helixer_NC_056631.2_001728.1	100	987	0	0	1	987	1	987	0	2023
Lsat_1_v5_gn_9_122021.1	Helixer_NC_056631.2_001652.1	100	797	0	0	1	797	1	797	0	1637
Lsat_1_v5_gn_9_123541.1	Helixer_NC_056631.2_001710.1	100	823	0	0	1	823	1	823	0	1687
Lsat_1_v5_gn_9_123581.1	Helixer_NC_056631.2_001709.1	99.756	821	0	1	1	821	1	819	0	1672
Lsat_1_v5_gn_9_123601.1	Helixer_NC_056631.2_001708.1	98.926	838	0	1	1	838	1175	2003	0	1698
Lsat_1_v5_gn_9_123601.5	Helixer_NC_056631.2_001708.1	99.805	1026	2	0	1	1026	35	1060	0	2121
Lsat_1_v5_gn_9_123641.1	Helixer_NC_056631.2_001706.1	99.811	1057	2	0	1	1057	1	1057	0	2179
Lsat_1_v5_gn_9_123641.3	Helixer_NC_056631.2_001706.1	100	1075	0	0	62	1136	14	1088	0	2223
Lsat_1_v5_gn_9_125101.1	Helixer_NC_056631.2_001705.1	100	847	0	0	1	847	1	847	0	1737
Lsat_1_v5_gn_9_125141.3	Helixer_NC_056631.2_001703.1	99.281	835	0	1	1	835	1	829	0	1696
Lsat_1_v5_gn_9_14781.1	Helixer_NC_056631.2_003235.1	100	1105	0	0	1	1105	1	1105	0	2250
Lsat_1_v5_gn_9_28800.1	Helixer_NC_056631.2_000396.1	100	829	0	0	1	829	1	829	0	1705
Lsat_1_v5_gn_9_29080.1	Helixer_NC_056631.2_000400.1	100	802	0	0	1	802	1	802	0	1646
Lsat_1_v5_gn_9_31181.1	Helixer_NC_056631.2_003074.1	100	893	0	0	1	893	1	893	0	1844
Lsat_1_v5_gn_9_38960.1	Helixer_NC_056631.2_002962.1	100	1203	0	0	1	1203	1	1203	0	2460
Lsat_1_v5_gn_9_45360.1	Helixer_NC_056631.2_002866.1	100	843	0	0	1	843	1	843	0	1721
Lsat_1_v5_gn_9_45540.1	Helixer_NC_056631.2_002868.1	100	1008	0	0	1	1008	1	1008	0	2061
Lsat_1_v5_gn_9_45620.1	Helixer_NC_056631.2_002869.1	100	1016	0	0	1	1016	21	1036	0	2081
Lsat_1_v5_gn_9_58521.1	Helixer_NC_056631.2_002563.1	99.405	1176	7	0	1	1176	1	1176	0	2413
Lsat_1_v5_gn_9_58521.2	Helixer_NC_056631.2_002563.1	100	1178	0	0	1	1178	1	1178	0	2430
Lsat_1_v5_gn_9_61840.1	Helixer_NC_056631.2_002506.1	100	1039	0	0	1	1039	194	1232	0	2145
Lsat_1_v5_gn_9_61840.3	Helixer_NC_056631.2_002506.1	100	1075	0	0	1	1075	1	1075	0	2216
Lsat_1_v5_gn_9_61900.1	Helixer_NC_056631.2_002507.1	100	1231	0	0	1	1231	1	1231	0	2542
Lsat_1_v5_gn_9_61900.2	Helixer_NC_056631.2_002507.1	98.213	1231	0	2	1	1209	1	1231	0	2482
Lsat_1_v5_gn_9_86901.1	Helixer_NC_056631.2_002266.1	99.896	959	1	0	1	959	1	959	0	1956
Lsat_1_v5_gn_9_86901.3	Helixer_NC_056631.2_002266.1	100	959	0	0	1	959	1	959	0	1957
Lsat_1_v5_gn_9_88640.1	Helixer_NC_056631.2_002249.1	100	943	0	0	1	943	1	943	0	1952
Lsat_1_v5_gn_9_90140.1	Helixer_NC_056631.2_002217.1	100	1147	0	0	1	1147	1	1147	0	2314
Lsat_1_v5_gn_9_90140.3	Helixer_NC_056631.2_002217.1	100	1134	0	0	1	1134	1	1134	0	2286
Lsat_1_v5_gn_9_90700.1	Helixer_NC_056631.2_002197.1	100	1249	0	0	1	1249	1	1249	0	2546
Lsat_1_v5_gn_9_91281.1	Helixer_NC_056631.2_002216.1	100	1195	0	0	1	1195	1	1195	0	2394
Lsat_1_v5_gn_9_91281.3	Helixer_NC_056631.2_002216.1	99.916	1195	1	0	1	1195	1	1195	0	2390
Lsat_1_v5_gn_9_91361.1	Helixer_NC_056631.2_002213.1	100	1250	0	0	1	1250	1	1250	0	2524
Lsat_1_v5_gn_9_91361.2	Helixer_NC_056631.2_002213.1	98.8	1250	0	1	47	1281	1	1250	0	2483
Lsat_1_v5_gn_9_91441.1	Helixer_NC_056631.2_002211.1	100	821	0	0	1	821	1	821	0	1674
Lsat_1_v5_gn_9_91461.1	Helixer_NC_056631.2_002210.1	100	1252	0	0	1	1252	29	1280	0	2540
Lsat_1_v5_gn_9_91461.3	Helixer_NC_056631.2_002210.1	99.508	1219	4	1	1	1217	1	1219	0	2467
Lsat_1_v5_gn_9_91481.1	Helixer_NC_056631.2_002209.1	100	957	0	0	1	957	1	957	0	1948
Lsat_1_v5_gn_9_91481.3	Helixer_NC_056631.2_002209.1	100	905	0	0	1	905	53	957	0	1838
Lsat_1_v5_gn_9_91561.3	Helixer_NC_056631.2_002203.1	100	841	0	0	8	848	30	870	0	1714
Lsat_1_v5_gn_9_91561.4	Helixer_NC_056631.2_002203.1	99.77	870	0	1	1	868	1	870	0	1766
Lsat_1_v5_gn_9_91840.1	Helixer_NC_056631.2_001265.1	98.206	1059	1	1	1	1059	191	1231	0	2105
Lsat_1_v5_gn_9_91840.2	Helixer_NC_056631.2_001265.1	98.479	1249	1	1	1	1249	1	1231	0	2499
Lsat_1_v5_gn_9_91880.1	Helixer_NC_056631.2_001266.1	99.5	1200	6	0	1	1200	1	1200	0	2440
Lsat_1_v5_gn_9_91880.2	Helixer_NC_056631.2_001266.1	99.478	958	5	0	1	958	191	1148	0	1938
Lsat_1_v5_gn_9_91940.1	Helixer_NC_056631.2_001267.1	99.919	1239	1	0	1	1239	1	1239	0	2526
Lsat_1_v5_gn_9_91940.3	Helixer_NC_056631.2_001267.1	99.304	1006	7	0	1	1006	191	1196	0	2025
Lsat_1_v5_gn_9_92681.1	Helixer_NC_056631.2_001280.1	100	1184	0	0	1	1184	1	1184	0	2414
Lsat_1_v5_gn_9_92681.3	Helixer_NC_056631.2_001280.1	100	1184	0	0	26	1209	1	1184	0	2411
Lsat_1_v5_gn_9_92720.1	Helixer_NC_056631.2_002178.1	100	1059	0	0	1	1059	1	1059	0	2169
Lsat_1_v5_gn_9_92720.3	Helixer_NC_056631.2_002178.1	100	1059	0	0	122	1180	1	1059	0	2165
Lsat_1_v5_gn_9_92740.1	Helixer_NC_056631.2_002179.1	100	1038	0	0	1	1038	1	1038	0	2123
Lsat_1_v5_gn_9_92740.3	Helixer_NC_056631.2_002179.1	99.229	1038	0	1	59	1088	1	1038	0	2096
Lsat_1_v5_gn_9_92980.1	Helixer_NC_056631.2_002181.1	100	1008	0	0	1	1008	1	1008	0	2064
Lsat_1_v5_gn_9_92980.5	Helixer_NC_056631.2_002181.1	99.604	1011	4	0	1186	2196	17	1027	0	2065
Lsat_1_v5_gn_9_93340.1	Helixer_NC_056631.2_002192.1	99.029	1030	10	0	2	1031	86	1115	0	2084
Lsat_1_v5_gn_9_93340.2	Helixer_NC_056631.2_002192.1	99.214	1018	0	1	1	1010	98	1115	0	2056
Lsat_1_v5_gn_9_96901.1	Helixer_NC_056631.2_001329.1	99.731	1117	3	0	1	1117	1	1117	0	2300
Lsat_1_v5_gn_9_96901.4	Helixer_NC_056631.2_001329.1	99.723	1084	3	0	1	1084	1	1084	0	2226

## Sheet: RefSeq
Helixer ID	RefSeq Lsat_Salinas_v11 ID	% identity	alignment length	mismatches	gap opens	q. start	q. end	s. start	s. end	evalue	bit score
Helixer_NC_056623.2_003087.1	XP_052625096.1	100	826	0	0	1	826	1	826	0	1685
Helixer_NC_056623.2_000976.1	XP_023733252.1	100	1201	0	0	1	1201	1	1201	0	2490
Helixer_NC_056623.2_000976.1	XP_023733251.1	100	1201	0	0	1	1201	1	1201	0	2490
Helixer_NC_056623.2_001112.1	XP_052622151.1	100	801	0	0	1	801	1	801	0	1640
Helixer_NC_056623.2_001113.1	XP_042757964.2	100	1181	0	0	1	1181	1	1181	0	2449
Helixer_NC_056623.2_001113.1	XP_042757966.2	99.741	1160	3	0	1	1160	1	1160	0	2392
Helixer_NC_056623.2_001113.1	XP_023751009.3	99.741	1160	3	0	1	1160	1	1160	0	2392
Helixer_NC_056623.2_001113.1	XP_052627737.1	99.507	1014	5	0	1	1014	1	1014	0	2078
Helixer_NC_056623.2_002272.1	XP_023751027.1	100	1030	0	0	1	1030	1	1030	0	2120
Helixer_NC_056623.2_002272.1	XP_023751026.1	100	1029	0	0	1	1029	1	1029	0	2119
Helixer_NC_056623.2_002268.1	XP_023751044.1	98.482	1252	0	1	1	1252	1	1233	0	2529
Helixer_NC_056623.2_002268.1	XP_023751043.1	98.404	1253	0	2	1	1252	1	1234	0	2524
Helixer_NC_056623.2_002263.1	XP_023751046.1	100	763	0	0	1	763	1	763	0	1582
Helixer_NC_056623.2_002260.1	XP_023751051.1	99.903	1032	1	0	122	1153	1	1032	0	2127
Helixer_NC_056623.2_002258.1	XP_042758005.1	99.424	868	2	1	1	868	1	865	0	1763
Helixer_NC_056623.2_002258.1	XP_023751055.1	99.309	868	3	1	1	868	1	865	0	1761
Helixer_NC_056623.2_002258.1	XP_023751056.1	99.538	865	1	1	1	865	1	862	0	1759
Helixer_NC_056623.2_002257.1	XP_023751061.1	99.486	1168	3	1	1	1168	1	1165	0	2388
Helixer_NC_056623.2_002257.1	XP_023751062.1	99.401	1168	3	2	1	1168	1	1164	0	2383
Helixer_NC_056623.2_001134.1	XP_042758018.1	99.499	999	0	1	209	1202	1	999	0	2050
Helixer_NC_056623.2_001240.1	XP_042758277.1	100	1179	0	0	1	1179	1	1179	0	2405
Helixer_NC_056623.2_001240.1	XP_023769269.1	100	1179	0	0	1	1179	1	1179	0	2405
Helixer_NC_056623.2_001240.1	XP_023769261.1	100	1179	0	0	1	1179	1	1179	0	2405
Helixer_NC_056623.2_002149.1	XP_023732317.1	100	1171	0	0	1	1171	1	1171	0	2395
Helixer_NC_056623.2_001261.1	XP_023732311.1	100	1164	0	0	1	1164	1	1164	0	2376
Helixer_NC_056623.2_002147.1	XP_023732331.1	100	1185	0	0	1	1185	1	1185	0	2425
Helixer_NC_056623.2_001266.1	XP_023753175.1	100	1201	0	0	1	1201	1	1201	0	2459
Helixer_NC_056623.2_001269.1	XP_023745344.1	100	1163	0	0	1	1163	1	1163	0	2398
Helixer_NC_056623.2_001269.1	XP_023745343.1	100	1163	0	0	1	1163	1	1163	0	2398
Helixer_NC_056623.2_002114.1	XP_042758480.1	100	1207	0	0	1	1207	1	1207	0	2505
Helixer_NC_056623.2_002110.1	XP_052619867.1	100	1233	0	0	1	1233	1	1233	0	2555
Helixer_NC_056623.2_002110.1	XP_023745333.1	100	1233	0	0	1	1233	1	1233	0	2555
Helixer_NC_056623.2_002110.1	XP_023745334.1	100	1224	0	0	1	1224	1	1224	0	2537
Helixer_NC_056623.2_002108.1	XP_042758376.2	100	975	0	0	1	975	1	975	0	2003
Helixer_NC_056623.2_002108.1	XP_023745411.2	100	975	0	0	1	975	1	975	0	2003
Helixer_NC_056623.2_002108.1	XP_023745409.2	100	975	0	0	1	975	1	975	0	2003
Helixer_NC_056623.2_002107.1	XP_052619878.1	100	1220	0	0	1	1220	1	1220	0	2519
Helixer_NC_056623.2_002107.1	XP_023745401.1	99.755	1224	3	0	1	1224	1	1224	0	2517
Helixer_NC_056623.2_002105.1	XP_023745336.1	99.918	1217	1	0	1	1217	1	1217	0	2519
Helixer_NC_056623.2_002105.1	XP_042758409.1	100	1216	0	0	1	1216	1	1216	0	2518
Helixer_NC_056623.2_002105.1	XP_023745339.1	100	1216	0	0	1	1216	1	1216	0	2517
Helixer_NC_056623.2_002105.1	XP_052619922.1	99.918	1217	1	0	1	1217	1	1217	0	2516
Helixer_NC_056623.2_002105.1	XP_052619919.1	99.918	1217	1	0	1	1217	1	1217	0	2516
Helixer_NC_056623.2_002105.1	XP_052619913.1	99.918	1217	1	0	1	1217	1	1217	0	2516
Helixer_NC_056623.2_002091.1	XP_023760973.1	100	1533	0	0	1	1533	1	1533	0	3176
Helixer_NC_056623.2_002091.1	XP_042758471.1	98.956	1533	0	1	1	1533	1	1517	0	3133
Helixer_NC_056623.2_002083.1	XP_042758537.1	100	1270	0	0	1	1270	1	1270	0	2635
Helixer_NC_056623.2_002083.1	XP_042758533.1	100	1270	0	0	1	1270	1	1270	0	2635
Helixer_NC_056623.2_002083.1	XP_042758530.1	100	1270	0	0	1	1270	1	1270	0	2635
Helixer_NC_056623.2_002083.1	XP_042758538.1	100	1270	0	0	1	1270	1	1270	0	2633
Helixer_NC_056623.2_002082.1	XP_052619978.1	100	1237	0	0	1	1237	1	1237	0	2570
Helixer_NC_056623.2_002082.1	XP_052619977.1	100	1237	0	0	1	1237	1	1237	0	2570
Helixer_NC_056623.2_002076.1	XP_023746947.1	100	1217	0	0	37	1253	1	1217	0	2521
Helixer_NC_056623.2_002076.1	XP_052620007.1	100	1178	0	0	37	1214	1	1178	0	2437
Helixer_NC_056623.2_001307.1	XP_052620017.1	100	1198	0	0	1	1198	1	1198	0	2480
Helixer_NC_056623.2_001307.1	XP_042758566.1	100	1198	0	0	1	1198	1	1198	0	2480
Helixer_NC_056623.2_001307.1	XP_042758561.1	100	1198	0	0	1	1198	1	1198	0	2480
Helixer_NC_056623.2_001307.1	XP_023746900.1	100	1198	0	0	1	1198	1	1198	0	2480
Helixer_NC_056623.2_001307.1	XP_023746899.1	100	1198	0	0	1	1198	1	1198	0	2480
Helixer_NC_056623.2_001307.1	XP_023746898.1	100	1198	0	0	1	1198	1	1198	0	2480
Helixer_NC_056623.2_001307.1	XP_023746896.1	100	1198	0	0	1	1198	1	1198	0	2480
Helixer_NC_056623.2_001307.1	XP_023746894.1	100	1198	0	0	1	1198	1	1198	0	2480
Helixer_NC_056623.2_001308.1	XP_052620022.1	100	938	0	0	171	1108	1	938	0	1949
Helixer_NC_056623.2_001308.1	XP_023746917.2	100	938	0	0	171	1108	1	938	0	1949
Helixer_NC_056623.2_001308.1	XP_023746916.2	100	938	0	0	171	1108	1	938	0	1949
Helixer_NC_056623.2_001308.1	XP_023746915.2	100	938	0	0	171	1108	1	938	0	1949
Helixer_NC_056623.2_001309.1	XP_052620027.1	100	1222	0	0	1	1222	1	1222	0	2535
Helixer_NC_056623.2_001309.1	XP_052620026.1	100	1222	0	0	1	1222	1	1222	0	2535
Helixer_NC_056623.2_001309.1	XP_052620025.1	100	1222	0	0	1	1222	1	1222	0	2535
Helixer_NC_056623.2_001309.1	XP_023746967.2	100	1222	0	0	1	1222	1	1222	0	2535
Helixer_NC_056623.2_001310.1	XP_052620035.1	100	1165	0	0	1	1165	1	1165	0	2417
Helixer_NC_056623.2_001310.1	XP_052620034.1	100	1165	0	0	1	1165	1	1165	0	2417
Helixer_NC_056623.2_001310.1	XP_052620032.1	100	1165	0	0	1	1165	1	1165	0	2417
Helixer_NC_056623.2_001310.1	XP_052620030.1	100	1165	0	0	1	1165	1	1165	0	2417
Helixer_NC_056623.2_001310.1	XP_052620028.1	100	1165	0	0	1	1165	1	1165	0	2417
Helixer_NC_056623.2_001312.1	XP_023746969.1	99.915	1181	1	0	1	1181	1	1181	0	2443
Helixer_NC_056623.2_001312.1	XP_042758586.1	100	1180	0	0	1	1180	1	1180	0	2440
Helixer_NC_056623.2_001313.1	XP_023746928.1	100	1222	0	0	1	1222	1	1222	0	2532
Helixer_NC_056623.2_001313.1	XP_023746929.1	99.918	1222	0	1	1	1222	1	1221	0	2524
Helixer_NC_056623.2_001313.1	XP_052623953.1	99.909	1100	0	1	123	1222	1	1099	0	2276
Helixer_NC_056623.2_001313.1	XP_042758603.1	100	996	0	0	227	1222	1	996	0	2064
Helixer_NC_056623.2_001314.1	XP_052623957.1	98.841	1208	9	1	1	1203	1	1208	0	2472
Helixer_NC_056623.2_001314.1	XP_052623956.1	98.841	1208	9	1	1	1203	1	1208	0	2472
Helixer_NC_056623.2_001314.1	XP_052623955.1	98.841	1208	9	1	1	1203	1	1208	0	2472
Helixer_NC_056623.2_001314.1	XP_052623954.1	98.841	1208	9	1	1	1203	1	1208	0	2472
Helixer_NC_056623.2_001314.1	XP_052620039.1	98.841	1208	9	1	1	1203	1	1208	0	2472
Helixer_NC_056623.2_001314.1	XP_042758596.1	98.841	1208	9	1	1	1203	1	1208	0	2472
Helixer_NC_056623.2_001314.1	XP_042758595.1	98.841	1208	9	1	1	1203	1	1208	0	2472
Helixer_NC_056623.2_001314.1	XP_042758594.1	98.841	1208	9	1	1	1203	1	1208	0	2472
Helixer_NC_056623.2_001314.1	XP_042758592.1	98.841	1208	9	1	1	1203	1	1208	0	2472
Helixer_NC_056623.2_001314.1	XP_052623958.1	99.665	1194	4	0	1	1194	1	1194	0	2470
Helixer_NC_056623.2_001314.1	XP_023746924.1	99.665	1194	4	0	1	1194	1	1194	0	2468
Helixer_NC_056623.2_001314.1	XP_052623959.1	100	1189	0	0	1	1189	1	1189	0	2466
Helixer_NC_056623.2_001316.1	XP_023746932.2	100	1173	0	0	1	1173	1	1173	0	2432
Helixer_NC_056623.2_001316.1	XP_023746931.2	100	1173	0	0	1	1173	1	1173	0	2432
Helixer_NC_056623.2_001316.1	XP_023746930.2	100	1173	0	0	1	1173	1	1173	0	2432
Helixer_NC_056623.2_001320.1	XP_042758633.2	100	1215	0	0	1	1215	1	1215	0	2527
Helixer_NC_056623.2_001320.1	XP_023746945.2	100	1215	0	0	1	1215	1	1215	0	2527
Helixer_NC_056623.2_001320.1	XP_023746944.2	100	1215	0	0	1	1215	1	1215	0	2527
Helixer_NC_056623.2_001321.1	XP_052620075.1	100	1269	0	0	1	1269	1	1269	0	2640
Helixer_NC_056623.2_001321.1	XP_042758644.1	100	1269	0	0	1	1269	1	1269	0	2640
Helixer_NC_056623.2_001321.1	XP_042758642.1	100	1269	0	0	1	1269	1	1269	0	2640
Helixer_NC_056623.2_001321.1	XP_042758639.1	100	1269	0	0	1	1269	1	1269	0	2640
Helixer_NC_056623.2_001322.1	XP_023746909.1	99.245	1192	1	1	1	1192	1	1184	0	2449
Helixer_NC_056623.2_001322.1	XP_042758649.1	99.245	1192	1	1	1	1192	1	1184	0	2447
Helixer_NC_056623.2_001322.1	XP_023746908.1	99.245	1192	1	1	1	1192	1	1184	0	2447
Helixer_NC_056623.2_001322.1	XP_042758651.1	99.245	1192	1	1	1	1192	1	1184	0	2447
Helixer_NC_056623.2_001322.1	XP_052620084.1	99.162	1074	1	1	119	1192	1	1066	0	2210
Helixer_NC_056623.2_001322.1	XP_042758656.1	99.162	1074	1	1	119	1192	1	1066	0	2210
Helixer_NC_056623.2_001322.1	XP_042758652.1	99.162	1074	1	1	119	1192	1	1066	0	2210
Helixer_NC_056623.2_001323.1	XP_042758666.1	99.915	1180	1	0	1	1180	1	1180	0	2437
Helixer_NC_056623.2_001323.1	XP_042758664.1	99.915	1180	1	0	1	1180	1	1180	0	2437
Helixer_NC_056623.2_001323.1	XP_042758662.1	99.915	1180	1	0	1	1180	1	1180	0	2437
Helixer_NC_056623.2_001323.1	XP_042758661.1	99.915	1180	1	0	1	1180	1	1180	0	2437
Helixer_NC_056623.2_001352.1	XP_023730644.1	100	1254	0	0	1	1254	1	1254	0	2570
Helixer_NC_056623.2_001353.1	XP_023762384.1	100	1132	0	0	1	1132	1	1132	0	2314
Helixer_NC_056623.2_001354.1	XP_023762383.1	100	1240	0	0	1	1240	1	1240	0	2541
Helixer_NC_056623.2_001355.1	XP_023762382.2	100	1232	0	0	1	1232	1	1232	0	2521
Helixer_NC_056623.2_002057.1	XP_023762380.1	100	1206	0	0	1	1206	1	1206	0	2464
Helixer_NC_056623.2_002055.1	XP_023762373.1	100	1138	0	0	1	1138	1	1138	0	2319
Helixer_NC_056623.2_002052.1	XP_023762378.1	100	1244	0	0	1	1244	1	1244	0	2543
Helixer_NC_056623.2_002039.1	XP_042758777.1	100	1174	0	0	1	1174	1	1174	0	2425
Helixer_NC_056623.2_002039.1	XP_042758774.1	100	1174	0	0	1	1174	1	1174	0	2425
Helixer_NC_056623.2_002039.1	XP_023753447.1	100	1174	0	0	1	1174	1	1174	0	2425
Helixer_NC_056623.2_002028.1	XP_023767685.1	99.433	1058	3	1	1	1058	1	1055	0	2154
Helixer_NC_056623.2_002026.1	XP_023767087.2	100	1246	0	0	1	1246	1	1246	0	2556
Helixer_NC_056623.2_002021.1	XP_052620202.1	100	1041	0	0	1	1041	41	1081	0	2147
Helixer_NC_056623.2_002021.1	XP_052620201.1	99.521	1043	3	1	1	1041	41	1083	0	2137
Helixer_NC_056623.2_002021.1	XP_052620200.1	99.521	1043	3	1	1	1041	41	1083	0	2137
Helixer_NC_056623.2_002019.1	XP_023767112.1	100	1174	0	0	1	1174	1	1174	0	2427
Helixer_NC_056623.2_002018.1	XP_023767770.2	100	1245	0	0	1	1245	1	1245	0	2557
Helixer_NC_056623.2_002010.1	XP_023767854.1	100	1158	0	0	1	1158	1	1158	0	2399
Helixer_NC_056623.2_002008.1	XP_042758829.1	99.676	925	2	1	214	1138	21	944	0	1899
Helixer_NC_056623.2_002008.1	XP_042758828.1	99.568	926	2	2	214	1138	21	945	0	1894
Helixer_NC_056623.2_002008.1	XP_042758826.1	99.568	926	2	2	214	1138	21	945	0	1894
Helixer_NC_056623.2_001401.1	XP_052620232.1	100	1189	0	0	1	1189	1	1189	0	2449
Helixer_NC_056623.2_001401.1	XP_042758838.1	100	1189	0	0	1	1189	1	1189	0	2449
Helixer_NC_056623.2_001401.1	XP_042758831.1	100	1189	0	0	1	1189	1	1189	0	2449
Helixer_NC_056623.2_001401.1	XP_023767326.1	100	1189	0	0	1	1189	1	1189	0	2449
Helixer_NC_056623.2_001401.1	XP_023767318.1	100	1189	0	0	1	1189	1	1189	0	2449
Helixer_NC_056623.2_001401.1	XP_023767307.1	100	1189	0	0	1	1189	1	1189	0	2449
Helixer_NC_056623.2_002005.1	XP_052622781.1	100	1185	0	0	1	1185	1	1185	0	2445
Helixer_NC_056623.2_001404.1	XP_023767370.1	100	1198	0	0	1	1198	1	1198	0	2471
Helixer_NC_056623.2_001406.1	XP_023767397.1	100	1028	0	0	1	1028	11	1038	0	2120
Helixer_NC_056623.2_001407.1	XP_042751321.1	99.664	1189	4	0	1	1189	1	1189	0	2447
Helixer_NC_056623.2_001407.1	XP_042751317.1	99.664	1189	4	0	1	1189	1	1189	0	2447
Helixer_NC_056623.2_001407.1	XP_023767419.1	99.664	1189	4	0	1	1189	1	1189	0	2447
Helixer_NC_056623.2_002002.1	XP_023767466.1	100	1165	0	0	1	1165	1	1165	0	2403
Helixer_NC_056623.2_001409.1	XP_023767488.1	100	1156	0	0	1	1156	1	1156	0	2395
Helixer_NC_056623.2_001409.1	XP_042751332.1	100	1146	0	0	1	1146	1	1146	0	2375
Helixer_NC_056623.2_001410.1	XP_023767514.1	100	1220	0	0	1	1220	1	1220	0	2526
Helixer_NC_056623.2_001411.1	XP_023767525.1	100	760	0	0	1	760	1	760	0	1569
Helixer_NC_056623.2_001413.1	XP_042751336.1	100	1187	0	0	1	1187	1	1187	0	2454
Helixer_NC_056623.2_001449.1	XP_023764166.2	100	1191	0	0	1	1191	1	1191	0	2453
Helixer_NC_056623.2_001587.1	XP_023729270.2	100	1366	0	0	2	1367	8	1373	0	2761
Helixer_NC_056624.2_003460.1	XP_042754842.1	100	1537	0	0	1	1537	1	1537	0	3155
Helixer_NC_056624.2_003460.1	XP_023750641.1	100	1537	0	0	1	1537	1	1537	0	3155
Helixer_NC_056624.2_000016.1	XP_052624191.1	99.44	1785	1	1	1	1776	1	1785	0	3628
Helixer_NC_056624.2_000016.1	XP_052624186.1	99.44	1785	1	1	1	1776	1	1785	0	3628
Helixer_NC_056624.2_000016.1	XP_052624188.1	99.384	1786	1	1	1	1776	1	1786	0	3627
Helixer_NC_056624.2_000016.1	XP_052624185.1	99.384	1786	1	1	1	1776	1	1786	0	3627
Helixer_NC_056624.2_000016.1	XP_023766275.3	99.384	1786	1	1	1	1776	1	1786	0	3627
Helixer_NC_056624.2_000017.1	XP_052624191.1	99.44	1785	1	1	1	1776	1	1785	0	3629
Helixer_NC_056624.2_000017.1	XP_052624186.1	99.44	1785	1	1	1	1776	1	1785	0	3629
Helixer_NC_056624.2_000017.1	XP_052624188.1	99.384	1786	1	1	1	1776	1	1786	0	3627
Helixer_NC_056624.2_000017.1	XP_052624185.1	99.384	1786	1	1	1	1776	1	1786	0	3627
Helixer_NC_056624.2_000017.1	XP_023766275.3	99.384	1786	1	1	1	1776	1	1786	0	3627
Helixer_NC_056624.2_000018.1	XP_052624187.1	99.334	1803	0	1	1	1803	1	1791	0	3670
Helixer_NC_056624.2_000020.1	XP_052624191.1	99.44	1785	1	1	1	1776	1	1785	0	3630
Helixer_NC_056624.2_000020.1	XP_052624188.1	99.384	1786	1	1	1	1776	1	1786	0	3630
Helixer_NC_056624.2_000020.1	XP_052624186.1	99.44	1785	1	1	1	1776	1	1785	0	3630
Helixer_NC_056624.2_000020.1	XP_052624185.1	99.384	1786	1	1	1	1776	1	1786	0	3630
Helixer_NC_056624.2_000020.1	XP_023766275.3	99.384	1786	1	1	1	1776	1	1786	0	3630
Helixer_NC_056624.2_000021.1	XP_052624190.1	100	1788	0	0	1	1788	1	1788	0	3662
Helixer_NC_056624.2_000021.1	XP_052624189.1	99.944	1789	0	1	1	1788	1	1789	0	3657
Helixer_NC_056624.2_000021.1	XP_023766273.2	99.944	1789	0	1	1	1788	1	1789	0	3657
Helixer_NC_056624.2_003448.1	XP_052624211.1	100	1641	0	0	1	1641	1	1641	0	3375
Helixer_NC_056624.2_003448.1	XP_052624210.1	100	1641	0	0	1	1641	1	1641	0	3375
Helixer_NC_056624.2_003447.1	XP_042754878.1	100	1777	0	0	1	1777	1	1777	0	3648
Helixer_NC_056624.2_003439.1	XP_052624218.1	100	1789	0	0	1	1789	1	1789	0	3675
Helixer_NC_056624.2_003439.1	XP_052624217.1	99.944	1790	0	1	1	1789	1	1790	0	3672
Helixer_NC_056624.2_003439.1	XP_042754891.2	99.944	1790	0	1	1	1789	1	1790	0	3672
Helixer_NC_056624.2_003437.1	XP_052624215.1	100	1806	0	0	1	1806	19	1824	0	3715
Helixer_NC_056624.2_003437.1	XP_052624216.1	99.945	1807	0	1	1	1806	1	1807	0	3713
Helixer_NC_056624.2_003437.1	XP_052624214.1	99.945	1807	0	1	1	1806	19	1825	0	3710
Helixer_NC_056624.2_003437.1	XP_052624213.1	99.945	1807	0	1	1	1806	19	1825	0	3710
Helixer_NC_056624.2_003429.1	XP_052624219.1	100	1783	0	0	1	1783	1	1783	0	3666
Helixer_NC_056624.2_000036.1	XP_052624220.1	100	1779	0	0	1	1779	1	1779	0	3647
Helixer_NC_056624.2_000036.1	XP_042754871.2	99.944	1780	0	1	1	1779	1	1780	0	3642
Helixer_NC_056624.2_000047.1	XP_023738134.1	99.896	1922	2	0	1	1922	1	1922	0	3966
Helixer_NC_056624.2_003419.1	XP_042754907.1	100	1808	0	0	1	1808	1	1808	0	3727
Helixer_NC_056624.2_003419.1	XP_042754906.1	100	1808	0	0	1	1808	1	1808	0	3727
Helixer_NC_056624.2_003419.1	XP_023766932.1	100	1808	0	0	1	1808	1	1808	0	3727
Helixer_NC_056624.2_003419.1	XP_023766931.1	100	1808	0	0	1	1808	1	1808	0	3727
Helixer_NC_056624.2_003418.1	XP_052624225.1	98.16	1957	0	1	1	1957	1	1921	0	3944
Helixer_NC_056624.2_003418.1	XP_052624224.1	98.16	1957	0	1	1	1957	1	1921	0	3944
Helixer_NC_056624.2_003418.1	XP_052624223.1	98.16	1957	0	1	1	1957	1	1921	0	3944
Helixer_NC_056624.2_003418.1	XP_052624222.1	98.16	1957	0	1	1	1957	1	1921	0	3944
Helixer_NC_056624.2_003416.1	XP_042754904.1	100	1791	0	0	1	1791	1	1791	0	3700
Helixer_NC_056624.2_003416.1	XP_042754903.1	100	1791	0	0	1	1791	1	1791	0	3700
Helixer_NC_056624.2_003416.1	XP_023766924.1	100	1791	0	0	1	1791	1	1791	0	3700
Helixer_NC_056624.2_003415.1	XP_042754908.1	100	1762	0	0	1	1762	1	1762	0	3637
Helixer_NC_056624.2_003415.1	XP_023760079.1	100	1762	0	0	1	1762	1	1762	0	3637
Helixer_NC_056624.2_003415.1	XP_042754910.1	98.451	1743	20	2	1	1737	1	1742	0	3523
Helixer_NC_056624.2_003414.1	XP_023760078.1	100	1550	0	0	1	1550	1	1550	0	3190
Helixer_NC_056624.2_003413.1	XP_023760075.1	100	1757	0	0	1	1757	1	1757	0	3627
Helixer_NC_056624.2_003413.1	XP_042754913.1	100	1757	0	0	1	1757	16	1772	0	3625
Helixer_NC_056624.2_003412.1	XP_023760074.1	100	1918	0	0	1	1918	1	1918	0	3956
Helixer_NC_056624.2_003412.1	XP_023760073.1	100	1918	0	0	1	1918	1	1918	0	3956
Helixer_NC_056624.2_000078.1	XP_023741428.1	99.776	893	2	0	1	893	1	893	0	1831
Helixer_NC_056624.2_000078.1	XP_023741427.1	99.776	893	2	0	1	893	1	893	0	1831
Helixer_NC_056624.2_000085.1	XP_052624228.1	100	1517	0	0	1	1517	1	1517	0	3136
Helixer_NC_056624.2_003380.1	XP_042755595.1	100	1065	0	0	1	1065	240	1304	0	2193
Helixer_NC_056624.2_000118.1	XP_052624245.1	100	1780	0	0	1	1780	1	1780	0	3676
Helixer_NC_056624.2_000118.1	XP_023755190.2	100	1780	0	0	1	1780	1	1780	0	3676
Helixer_NC_056624.2_000118.1	XP_023755188.2	100	1780	0	0	1	1780	1	1780	0	3676
Helixer_NC_056624.2_000118.1	XP_023755191.2	99.944	1780	0	1	1	1780	1	1779	0	3670
Helixer_NC_056624.2_000126.1	XP_042754957.1	100	1804	0	0	1	1804	1	1804	0	3716
Helixer_NC_056624.2_003306.1	XP_023768811.1	100	1082	0	0	1	1082	1	1082	0	2224
Helixer_NC_056624.2_000141.1	XP_023768828.1	99.915	1176	0	1	1	1176	1	1175	0	2416
Helixer_NC_056624.2_000141.1	XP_023768829.1	99.575	1176	0	2	1	1176	1	1171	0	2401
Helixer_NC_056624.2_003305.1	XP_052624247.1	99.747	1187	3	0	1	1187	1	1187	0	2449
Helixer_NC_056624.2_003305.1	XP_052624248.1	99.663	1187	3	1	1	1187	1	1186	0	2440
Helixer_NC_056624.2_003305.1	XP_023768817.1	100	1173	0	0	1	1173	1	1173	0	2428
Helixer_NC_056624.2_003304.1	XP_023768819.1	100	970	0	0	1	970	1	970	0	1982
Helixer_NC_056624.2_003304.1	XP_042754958.1	100	970	0	0	1	970	1	970	0	1982
Helixer_NC_056624.2_000151.1	XP_023768815.1	100	1171	0	0	1	1171	1	1171	0	2411
Helixer_NC_056624.2_003287.1	XP_023745642.1	100	1071	0	0	1	1071	1	1071	0	2201
Helixer_NC_056624.2_000173.1	XP_023745649.1	100	1001	0	0	1	1001	1	1001	0	2042
Helixer_NC_056624.2_000174.1	XP_023745650.1	100	922	0	0	1	922	1	922	0	1871
Helixer_NC_056624.2_000175.1	XP_042754967.1	100	934	0	0	1	934	1	934	0	1909
Helixer_NC_056624.2_000175.1	XP_042754966.1	100	934	0	0	1	934	1	934	0	1909
Helixer_NC_056624.2_000201.1	XP_023738650.1	100	1027	0	0	1	1027	1	1027	0	2102
Helixer_NC_056624.2_003229.1	XP_023758718.1	98.355	1763	0	1	1	1734	1	1763	0	3551
Helixer_NC_056624.2_000252.1	XP_023732122.1	99.937	1578	1	0	1	1578	1	1578	0	3228
Helixer_NC_056624.2_000311.1	XP_023728228.1	100	1050	0	0	1	1050	1	1050	0	2159
Helixer_NC_056624.2_000312.1	XP_023728229.1	100	835	0	0	373	1207	1	835	0	1723
Helixer_NC_056624.2_003161.1	XP_023728232.1	100	1063	0	0	1	1063	1	1063	0	2180
Helixer_NC_056624.2_003160.1	XP_023728233.1	100	1254	0	0	1	1254	1	1254	0	2565
Helixer_NC_056624.2_003159.1	XP_052624805.1	100	1053	0	0	1	1053	1	1053	0	2159
Helixer_NC_056624.2_003159.1	XP_023728246.2	100	1053	0	0	1	1053	1	1053	0	2159
Helixer_NC_056624.2_003156.1	XP_023728235.1	100	1072	0	0	1	1072	1	1072	0	2200
Helixer_NC_056624.2_003154.1	XP_023728217.2	100	830	0	0	1	830	1	830	0	1706
Helixer_NC_056624.2_003153.1	XP_023728237.1	100	1158	0	0	1	1158	1	1158	0	2360
Helixer_NC_056624.2_003153.1	XP_023728236.1	100	1158	0	0	1	1158	1	1158	0	2360
Helixer_NC_056624.2_003151.1	XP_023728218.1	100	1071	0	0	1	1071	1	1071	0	2192
Helixer_NC_056624.2_003150.1	XP_023728239.1	100	1065	0	0	1	1065	1	1065	0	2186
Helixer_NC_056624.2_003149.1	XP_023728240.1	100	958	0	0	102	1059	1	958	0	1977
Helixer_NC_056624.2_003148.1	XP_023728242.1	100	951	0	0	1	951	1	951	0	1948
Helixer_NC_056624.2_000316.1	XP_023729297.1	100	1072	0	0	1	1072	1	1072	0	2195
Helixer_NC_056624.2_003131.1	XP_052624298.1	100	1726	0	0	1	1726	1	1726	0	3548
Helixer_NC_056624.2_003131.1	XP_052624297.1	100	1726	0	0	1	1726	1	1726	0	3548
Helixer_NC_056624.2_003131.1	XP_052624296.1	100	1726	0	0	1	1726	1	1726	0	3548
Helixer_NC_056624.2_003131.1	XP_052624295.1	100	1726	0	0	1	1726	1	1726	0	3548
Helixer_NC_056624.2_003122.1	XP_023732264.1	100	1247	0	0	1	1247	1	1247	0	2553
Helixer_NC_056624.2_003113.1	XP_023732277.1	100	970	0	0	1	970	1	970	0	1979
Helixer_NC_056624.2_003113.1	XP_042755033.1	100	925	0	0	46	970	1	925	0	1888
Helixer_NC_056624.2_000451.1	XP_023745700.2	99.896	958	1	0	31	988	108	1065	0	1957
Helixer_NC_056624.2_002792.1	XP_042755129.1	100	1195	0	0	1	1195	1	1195	0	2470
Helixer_NC_056624.2_002792.1	XP_023739736.1	100	1195	0	0	1	1195	1	1195	0	2470
Helixer_NC_056624.2_002792.1	XP_023739735.1	100	1195	0	0	1	1195	1	1195	0	2470
Helixer_NC_056624.2_000880.1	XP_023751920.1	100	987	0	0	1	987	1	987	0	2016
Helixer_NC_056624.2_002435.1	XP_023729050.1	100	1183	0	0	1	1183	1	1183	0	2435
Helixer_NC_056625.2_002196.1	XP_023742243.1	99.943	1753	1	0	1	1753	1	1753	0	3609
Helixer_NC_056625.2_002196.1	XP_023742242.1	99.886	1754	1	1	1	1753	1	1754	0	3604
Helixer_NC_056625.2_001299.1	XP_023729998.1	100	1089	0	0	1	1089	1	1089	0	2220
Helixer_NC_056625.2_001934.1	XP_023740359.1	100	1250	0	0	1	1250	1	1250	0	2545
Helixer_NC_056625.2_001933.1	XP_023740358.1	100	1249	0	0	1	1249	1	1249	0	2551
Helixer_NC_056625.2_001913.1	XP_023749852.1	99.919	1238	1	0	48	1285	12	1249	0	2524
Helixer_NC_056625.2_001913.1	XP_023749851.1	99.919	1238	1	0	48	1285	12	1249	0	2524
Helixer_NC_056625.2_001913.1	XP_023749853.1	100	1162	0	0	124	1285	1	1162	0	2371
Helixer_NC_056625.2_001912.1	XP_042756324.1	100	1251	0	0	1	1251	1	1251	0	2545
Helixer_NC_056625.2_001912.1	XP_042756323.1	100	1251	0	0	1	1251	1	1251	0	2545
Helixer_NC_056625.2_001912.1	XP_052625503.1	100	1164	0	0	88	1251	1	1164	0	2375
Helixer_NC_056625.2_001441.1	XP_023763068.1	100	1249	0	0	1	1249	1	1249	0	2536
Helixer_NC_056625.2_001911.1	XP_052625510.1	100	1250	0	0	1	1250	1	1250	0	2547
Helixer_NC_056625.2_001911.1	XP_052625509.1	100	1250	0	0	1	1250	1	1250	0	2547
Helixer_NC_056625.2_001911.1	XP_052625508.1	100	1250	0	0	1	1250	1	1250	0	2547
Helixer_NC_056625.2_001911.1	XP_052625507.1	100	1250	0	0	1	1250	1	1250	0	2547
Helixer_NC_056625.2_001446.1	XP_042756332.1	100	1272	0	0	1	1272	1	1272	0	2582
Helixer_NC_056625.2_001893.1	XP_023735417.1	100	1244	0	0	1	1244	1	1244	0	2518
Helixer_NC_056625.2_001893.1	XP_042756335.1	100	1157	0	0	88	1244	1	1157	0	2348
Helixer_NC_056625.2_001893.1	XP_042756334.1	100	1157	0	0	88	1244	1	1157	0	2348
Helixer_NC_056625.2_001456.1	XP_052625521.1	100	1274	0	0	1	1274	1	1274	0	2586
Helixer_NC_056625.2_001456.1	XP_052625520.1	100	1274	0	0	1	1274	1	1274	0	2586
Helixer_NC_056625.2_001456.1	XP_052625516.1	100	1274	0	0	1	1274	1	1274	0	2586
Helixer_NC_056625.2_001456.1	XP_052625515.1	100	1274	0	0	1	1274	1	1274	0	2586
Helixer_NC_056625.2_001456.1	XP_052625514.1	100	1274	0	0	1	1274	1	1274	0	2586
Helixer_NC_056625.2_001456.1	XP_052625513.1	100	1274	0	0	1	1274	1	1274	0	2586
Helixer_NC_056625.2_001456.1	XP_052625512.1	100	1274	0	0	1	1274	1	1274	0	2586
Helixer_NC_056625.2_001456.1	XP_023735412.2	100	1274	0	0	1	1274	1	1274	0	2586
Helixer_NC_056625.2_001456.1	XP_052625523.1	99.922	1274	1	0	1	1274	1	1274	0	2585
Helixer_NC_056625.2_001456.1	XP_052625522.1	99.922	1274	1	0	1	1274	1	1274	0	2583
Helixer_NC_056625.2_001456.1	XP_052625519.1	99.922	1274	1	0	1	1274	1	1274	0	2583
Helixer_NC_056625.2_001456.1	XP_052625518.1	99.922	1274	1	0	1	1274	1	1274	0	2583
Helixer_NC_056625.2_001456.1	XP_052625524.1	99.843	1274	2	0	1	1274	1	1274	0	2580
Helixer_NC_056625.2_001456.1	XP_052625517.1	100	1137	0	0	1	1137	1	1137	0	2304
Helixer_NC_056625.2_001462.1	XP_052625517.1	100	1137	0	0	1	1137	1	1137	0	2313
Helixer_NC_056625.2_001462.1	XP_052625523.1	99.912	1137	1	0	1	1137	1	1137	0	2304
Helixer_NC_056625.2_001462.1	XP_052625521.1	100	1137	0	0	1	1137	1	1137	0	2304
Helixer_NC_056625.2_001462.1	XP_052625520.1	100	1137	0	0	1	1137	1	1137	0	2304
Helixer_NC_056625.2_001462.1	XP_052625516.1	100	1137	0	0	1	1137	1	1137	0	2304
Helixer_NC_056625.2_001462.1	XP_052625515.1	100	1137	0	0	1	1137	1	1137	0	2304
Helixer_NC_056625.2_001462.1	XP_052625514.1	100	1137	0	0	1	1137	1	1137	0	2304
Helixer_NC_056625.2_001462.1	XP_052625513.1	100	1137	0	0	1	1137	1	1137	0	2304
Helixer_NC_056625.2_001462.1	XP_052625512.1	100	1137	0	0	1	1137	1	1137	0	2304
Helixer_NC_056625.2_001462.1	XP_023735412.2	100	1137	0	0	1	1137	1	1137	0	2304
Helixer_NC_056625.2_001462.1	XP_052625522.1	99.912	1137	1	0	1	1137	1	1137	0	2302
Helixer_NC_056625.2_001462.1	XP_052625519.1	99.912	1137	1	0	1	1137	1	1137	0	2302
Helixer_NC_056625.2_001462.1	XP_052625518.1	99.912	1137	1	0	1	1137	1	1137	0	2301
Helixer_NC_056625.2_001462.1	XP_052625524.1	99.824	1137	2	0	1	1137	1	1137	0	2298
Helixer_NC_056625.2_001463.1	XP_052625518.1	100	1274	0	0	1	1274	1	1274	0	2585
Helixer_NC_056625.2_001463.1	XP_052625521.1	99.922	1274	1	0	1	1274	1	1274	0	2583
Helixer_NC_056625.2_001463.1	XP_052625520.1	99.922	1274	1	0	1	1274	1	1274	0	2583
Helixer_NC_056625.2_001463.1	XP_052625516.1	99.922	1274	1	0	1	1274	1	1274	0	2583
Helixer_NC_056625.2_001463.1	XP_052625515.1	99.922	1274	1	0	1	1274	1	1274	0	2583
Helixer_NC_056625.2_001463.1	XP_052625514.1	99.922	1274	1	0	1	1274	1	1274	0	2583
Helixer_NC_056625.2_001463.1	XP_052625513.1	99.922	1274	1	0	1	1274	1	1274	0	2583
Helixer_NC_056625.2_001463.1	XP_052625512.1	99.922	1274	1	0	1	1274	1	1274	0	2583
Helixer_NC_056625.2_001463.1	XP_023735412.2	99.922	1274	1	0	1	1274	1	1274	0	2583
Helixer_NC_056625.2_001463.1	XP_052625523.1	99.843	1274	2	0	1	1274	1	1274	0	2581
Helixer_NC_056625.2_001463.1	XP_052625522.1	99.843	1274	2	0	1	1274	1	1274	0	2580
Helixer_NC_056625.2_001463.1	XP_052625519.1	99.843	1274	2	0	1	1274	1	1274	0	2580
Helixer_NC_056625.2_001463.1	XP_052625524.1	99.765	1274	3	0	1	1274	1	1274	0	2577
Helixer_NC_056625.2_001463.1	XP_052625517.1	99.912	1137	1	0	1	1137	1	1137	0	2301
Helixer_NC_056625.2_001464.1	XP_052625522.1	100	1274	0	0	1	1274	1	1274	0	2586
Helixer_NC_056625.2_001464.1	XP_052625519.1	100	1274	0	0	1	1274	1	1274	0	2586
Helixer_NC_056625.2_001464.1	XP_052625521.1	99.922	1274	1	0	1	1274	1	1274	0	2583
Helixer_NC_056625.2_001464.1	XP_052625520.1	99.922	1274	1	0	1	1274	1	1274	0	2583
Helixer_NC_056625.2_001464.1	XP_052625516.1	99.922	1274	1	0	1	1274	1	1274	0	2583
Helixer_NC_056625.2_001464.1	XP_052625515.1	99.922	1274	1	0	1	1274	1	1274	0	2583
Helixer_NC_056625.2_001464.1	XP_052625514.1	99.922	1274	1	0	1	1274	1	1274	0	2583
Helixer_NC_056625.2_001464.1	XP_052625513.1	99.922	1274	1	0	1	1274	1	1274	0	2583
Helixer_NC_056625.2_001464.1	XP_052625512.1	99.922	1274	1	0	1	1274	1	1274	0	2583
Helixer_NC_056625.2_001464.1	XP_023735412.2	99.922	1274	1	0	1	1274	1	1274	0	2583
Helixer_NC_056625.2_001464.1	XP_052625523.1	99.843	1274	2	0	1	1274	1	1274	0	2582
Helixer_NC_056625.2_001464.1	XP_052625518.1	99.843	1274	2	0	1	1274	1	1274	0	2580
Helixer_NC_056625.2_001464.1	XP_052625524.1	99.765	1274	3	0	1	1274	1	1274	0	2578
Helixer_NC_056625.2_001464.1	XP_052625517.1	99.912	1137	1	0	1	1137	1	1137	0	2302
Helixer_NC_056625.2_001468.1	XP_052625523.1	100	1274	0	0	1	1274	1	1274	0	2586
Helixer_NC_056625.2_001468.1	XP_052625521.1	99.922	1274	1	0	1	1274	1	1274	0	2585
Helixer_NC_056625.2_001468.1	XP_052625520.1	99.922	1274	1	0	1	1274	1	1274	0	2585
Helixer_NC_056625.2_001468.1	XP_052625516.1	99.922	1274	1	0	1	1274	1	1274	0	2585
Helixer_NC_056625.2_001468.1	XP_052625515.1	99.922	1274	1	0	1	1274	1	1274	0	2585
Helixer_NC_056625.2_001468.1	XP_052625514.1	99.922	1274	1	0	1	1274	1	1274	0	2585
Helixer_NC_056625.2_001468.1	XP_052625513.1	99.922	1274	1	0	1	1274	1	1274	0	2585
Helixer_NC_056625.2_001468.1	XP_052625512.1	99.922	1274	1	0	1	1274	1	1274	0	2585
Helixer_NC_056625.2_001468.1	XP_023735412.2	99.922	1274	1	0	1	1274	1	1274	0	2585
Helixer_NC_056625.2_001468.1	XP_052625522.1	99.843	1274	2	0	1	1274	1	1274	0	2582
Helixer_NC_056625.2_001468.1	XP_052625519.1	99.843	1274	2	0	1	1274	1	1274	0	2582
Helixer_NC_056625.2_001468.1	XP_052625518.1	99.843	1274	2	0	1	1274	1	1274	0	2581
Helixer_NC_056625.2_001468.1	XP_052625524.1	99.765	1274	3	0	1	1274	1	1274	0	2579
Helixer_NC_056625.2_001468.1	XP_052625517.1	99.912	1137	1	0	1	1137	1	1137	0	2304
Helixer_NC_056625.2_001469.1	XP_052625524.1	100	1274	0	0	1	1274	1	1274	0	2586
Helixer_NC_056625.2_001469.1	XP_052625521.1	99.843	1274	2	0	1	1274	1	1274	0	2580
Helixer_NC_056625.2_001469.1	XP_052625520.1	99.843	1274	2	0	1	1274	1	1274	0	2580
Helixer_NC_056625.2_001469.1	XP_052625516.1	99.843	1274	2	0	1	1274	1	1274	0	2580
Helixer_NC_056625.2_001469.1	XP_052625515.1	99.843	1274	2	0	1	1274	1	1274	0	2580
Helixer_NC_056625.2_001469.1	XP_052625514.1	99.843	1274	2	0	1	1274	1	1274	0	2580
Helixer_NC_056625.2_001469.1	XP_052625513.1	99.843	1274	2	0	1	1274	1	1274	0	2580
Helixer_NC_056625.2_001469.1	XP_052625512.1	99.843	1274	2	0	1	1274	1	1274	0	2580
Helixer_NC_056625.2_001469.1	XP_023735412.2	99.843	1274	2	0	1	1274	1	1274	0	2580
Helixer_NC_056625.2_001469.1	XP_052625523.1	99.765	1274	3	0	1	1274	1	1274	0	2579
Helixer_NC_056625.2_001469.1	XP_052625522.1	99.765	1274	3	0	1	1274	1	1274	0	2578
Helixer_NC_056625.2_001469.1	XP_052625519.1	99.765	1274	3	0	1	1274	1	1274	0	2578
Helixer_NC_056625.2_001469.1	XP_052625518.1	99.765	1274	3	0	1	1274	1	1274	0	2577
Helixer_NC_056625.2_001469.1	XP_052625517.1	99.824	1137	2	0	1	1137	1	1137	0	2298
Helixer_NC_056625.2_001472.1	XP_023735403.1	100	1274	0	0	1	1274	1	1274	0	2598
Helixer_NC_056625.2_001472.1	XP_042756336.1	99.684	1267	4	0	8	1274	11	1277	0	2572
Helixer_NC_056625.2_001472.1	XP_023735402.1	99.684	1267	4	0	8	1274	11	1277	0	2572
Helixer_NC_056625.2_001473.1	XP_042756338.1	100	1259	0	0	1	1259	1	1259	0	2568
Helixer_NC_056625.2_001473.1	XP_023735421.1	100	1259	0	0	1	1259	1	1259	0	2568
Helixer_NC_056625.2_001474.1	XP_023735399.1	100	1278	0	0	1	1278	1	1278	0	2601
Helixer_NC_056625.2_001476.1	XP_042756339.1	100	1268	0	0	1	1268	1	1268	0	2592
Helixer_NC_056625.2_001476.1	XP_023735400.1	100	1268	0	0	1	1268	1	1268	0	2592
Helixer_NC_056625.2_001485.1	XP_023762595.1	100	1278	0	0	1	1278	1	1278	0	2609
Helixer_NC_056625.2_001870.1	XP_023770219.2	100	1251	0	0	1	1251	1	1251	0	2551
Helixer_NC_056625.2_001869.1	XP_023770220.1	100	1246	0	0	1	1246	1	1246	0	2533
Helixer_NC_056625.2_001868.1	XP_023770221.1	100	1260	0	0	1	1260	1	1260	0	2556
Helixer_NC_056625.2_001867.1	XP_023770222.3	100	1264	0	0	1	1264	1	1264	0	2575
Helixer_NC_056625.2_001866.1	XP_023770223.3	100	1065	0	0	1	1065	1	1065	0	2164
Helixer_NC_056625.2_001598.1	XP_023772988.1	100	896	0	0	1	896	1	896	0	1848
Helixer_NC_056625.2_001598.1	XP_023772987.1	100	896	0	0	1	896	1	896	0	1848
Helixer_NC_056625.2_001598.1	XP_023772986.1	100	896	0	0	1	896	1	896	0	1848
Helixer_NC_056626.2_003918.1	XP_052626240.1	100	1023	0	0	1	1023	1	1023	0	2081
Helixer_NC_056626.2_003918.1	XP_023730868.2	100	1023	0	0	1	1023	1	1023	0	2081
Helixer_NC_056626.2_003917.1	XP_023730808.1	100	1060	0	0	1	1060	1	1060	0	2150
Helixer_NC_056626.2_003917.1	XP_042756938.1	99.889	897	1	0	1	897	1	897	0	1818
Helixer_NC_056626.2_001403.1	XP_023753893.1	100	1188	0	0	1	1188	1	1188	0	2417
Helixer_NC_056626.2_001675.1	XP_023734600.1	100	1071	0	0	1	1071	1	1071	0	2187
Helixer_NC_056626.2_002682.1	XP_023743987.2	100	1433	0	0	1	1433	1	1433	0	2920
Helixer_NC_056626.2_001759.1	XP_023733373.1	100	933	0	0	1	933	1	933	0	1914
Helixer_NC_056626.2_001808.1	XP_023741568.1	100	1462	0	0	1	1462	1	1462	0	2972
Helixer_NC_056626.2_002613.1	XP_023741573.1	100	863	0	0	1	863	1	863	0	1766
Helixer_NC_056626.2_002613.1	XP_023741570.1	100	863	0	0	1	863	23	885	0	1763
Helixer_NC_056626.2_002613.1	XP_023741572.1	100	842	0	0	22	863	27	868	0	1722
Helixer_NC_056626.2_002610.1	XP_023762175.1	100	1148	0	0	1	1148	1	1148	0	2334
Helixer_NC_056626.2_002609.1	XP_042757378.1	100	1189	0	0	1	1189	1	1189	0	2425
Helixer_NC_056626.2_002609.1	XP_042757377.1	100	1189	0	0	1	1189	1	1189	0	2425
Helixer_NC_056626.2_002607.1	XP_023762172.1	100	1145	0	0	1	1145	1	1145	0	2343
Helixer_NC_056626.2_002606.1	XP_023762170.1	100	1455	0	0	1	1455	1	1455	0	2946
Helixer_NC_056626.2_002605.1	XP_042757375.1	100	967	0	0	47	1013	1	967	0	1962
Helixer_NC_056626.2_002601.1	XP_042757383.1	100	1177	0	0	1	1177	1	1177	0	2382
Helixer_NC_056626.2_002596.1	XP_023753500.1	100	1273	0	0	1	1273	1	1273	0	2567
Helixer_NC_056626.2_002595.1	XP_023753525.2	98.651	1186	0	1	32	1201	1	1186	0	2352
Helixer_NC_056626.2_002591.1	XP_023753495.1	100	1105	0	0	1	1105	1	1105	0	2259
Helixer_NC_056626.2_001840.1	XP_042757392.1	100	1625	0	0	116	1740	1	1625	0	3362
Helixer_NC_056626.2_002410.1	XP_042757431.1	100	813	0	0	15	827	9	821	0	1662
Helixer_NC_056626.2_002410.1	XP_023743286.1	100	813	0	0	15	827	1	813	0	1662
Helixer_NC_056626.2_002410.1	XP_023743285.1	100	813	0	0	15	827	1	813	0	1662
Helixer_NC_056626.2_002409.1	XP_023743279.1	100	813	0	0	13	825	9	821	0	1666
Helixer_NC_056626.2_002409.1	XP_023743280.1	100	813	0	0	13	825	1	813	0	1665
Helixer_NC_056627.2_003875.1	XP_042758450.1	100	1020	0	0	1	1020	54	1073	0	2063
Helixer_NC_056627.2_003875.1	XP_042758449.1	100	1020	0	0	1	1020	54	1073	0	2063
Helixer_NC_056627.2_000449.1	XP_042758448.1	100	1196	0	0	1	1196	1	1196	0	2429
Helixer_NC_056627.2_000449.1	XP_042758447.1	100	1196	0	0	1	1196	1	1196	0	2429
Helixer_NC_056627.2_000449.1	XP_023767543.1	100	1196	0	0	1	1196	1	1196	0	2429
Helixer_NC_056627.2_000449.1	XP_023767542.1	100	1196	0	0	1	1196	1	1196	0	2429
Helixer_NC_056627.2_000450.1	XP_023767544.1	100	1510	0	0	1	1510	1	1510	0	3038
Helixer_NC_056627.2_000451.1	XP_052620221.1	100	1140	0	0	1	1140	1	1140	0	2320
Helixer_NC_056627.2_000451.1	XP_052620220.1	100	1140	0	0	1	1140	1	1140	0	2320
Helixer_NC_056627.2_000451.1	XP_042758446.1	100	1140	0	0	1	1140	1	1140	0	2320
Helixer_NC_056627.2_000451.1	XP_023767546.1	100	1140	0	0	1	1140	1	1140	0	2320
Helixer_NC_056627.2_000451.1	XP_023767545.1	100	1140	0	0	1	1140	1	1140	0	2320
Helixer_NC_056627.2_003873.1	XP_023767548.1	100	1194	0	0	1	1194	1	1194	0	2431
Helixer_NC_056627.2_003873.1	XP_023767547.1	100	1194	0	0	1	1194	1	1194	0	2431
Helixer_NC_056627.2_003469.1	XP_023732759.1	100	1534	0	0	1	1534	1	1534	0	3165
Helixer_NC_056627.2_003469.1	XP_023732758.1	100	1534	0	0	1	1534	1	1534	0	3165
Helixer_NC_056627.2_003244.1	XP_042758722.1	100	1103	0	0	1	1103	1	1103	0	2290
Helixer_NC_056627.2_003244.1	XP_042758723.1	100	1103	0	0	1	1103	1	1103	0	2289
Helixer_NC_056627.2_001095.1	XP_023760267.2	100	1072	0	0	1	1072	1	1072	0	2226
Helixer_NC_056627.2_003232.1	XP_023730296.1	100	1111	0	0	1	1111	1	1111	0	2284
Helixer_NC_056627.2_002471.1	XP_023772367.1	100	1324	0	0	1	1324	1	1324	0	2707
Helixer_NC_056628.2_002877.1	XP_052620502.1	100	932	0	0	1	932	1	932	0	1912
Helixer_NC_056628.2_002877.1	XP_023752007.1	100	932	0	0	1	932	1	932	0	1912
Helixer_NC_056628.2_002877.1	XP_023752006.1	100	932	0	0	1	932	1	932	0	1912
Helixer_NC_056628.2_002877.1	XP_023752005.1	100	932	0	0	1	932	1	932	0	1912
Helixer_NC_056628.2_002372.1	XP_023745511.1	100	976	0	0	1	976	1	976	0	2006
Helixer_NC_056629.2_002457.1	XP_023756518.1	100	1267	0	0	1	1267	1	1267	0	2614
Helixer_NC_056629.2_000688.1	XP_023734374.1	100	1109	0	0	1	1109	1	1109	0	2287
Helixer_NC_056629.2_002316.1	XP_023731999.1	100	1088	0	0	1	1088	1	1088	0	2243
Helixer_NC_056629.2_002315.1	XP_023731986.1	98.72	1406	0	1	1	1406	1	1388	0	2843
Helixer_NC_056629.2_002315.1	XP_042752262.1	98.3	1412	0	2	1	1406	1	1394	0	2836
Helixer_NC_056629.2_002315.1	XP_023731985.1	98.3	1412	0	2	1	1406	1	1394	0	2836
Helixer_NC_056629.2_002315.1	XP_023731984.1	98.3	1412	0	2	1	1406	1	1394	0	2836
Helixer_NC_056629.2_002314.1	XP_023731991.1	100	1134	0	0	1	1134	1	1134	0	2341
Helixer_NC_056629.2_002312.1	XP_042752265.1	99.914	1158	1	0	1	1158	1	1158	0	2395
Helixer_NC_056629.2_002312.1	XP_023731987.1	99.914	1158	1	0	1	1158	1	1158	0	2395
Helixer_NC_056629.2_002312.1	XP_042752266.1	99.914	1158	1	0	1	1158	1	1158	0	2394
Helixer_NC_056629.2_002312.1	XP_023731988.1	99.914	1158	1	0	1	1158	1	1158	0	2394
Helixer_NC_056629.2_002312.1	XP_042752264.1	100	1125	0	0	1	1125	1	1125	0	2327
Helixer_NC_056629.2_002312.1	XP_023731989.1	98.819	1101	12	1	1	1101	1	1100	0	2257
Helixer_NC_056629.2_002312.1	XP_023731990.1	98.819	1101	12	1	1	1101	1	1100	0	2253
Helixer_NC_056629.2_002310.1	XP_023731998.1	100	1330	0	0	1	1330	1	1330	0	2743
Helixer_NC_056629.2_002308.1	XP_042752125.1	99.655	870	3	0	1	870	1	870	0	1781
Helixer_NC_056629.2_002308.1	XP_042752126.1	100	865	0	0	1	865	1	865	0	1780
Helixer_NC_056629.2_000709.1	XP_023732015.1	100	1162	0	0	1	1162	1	1162	0	2399
Helixer_NC_056629.2_000711.1	XP_023731992.1	100	1272	0	0	1	1272	1	1272	0	2618
Helixer_NC_056629.2_000711.1	XP_042752220.1	99.764	1272	0	1	1	1272	1	1269	0	2607
Helixer_NC_056629.2_000713.1	XP_023732004.2	100	1127	0	0	1	1127	1	1127	0	2321
Helixer_NC_056629.2_000713.1	XP_042752350.1	100	1127	0	0	1	1127	1	1127	0	2320
Helixer_NC_056629.2_000918.1	XP_023752501.1	100	1537	0	0	1	1537	1	1537	0	3180
Helixer_NC_056629.2_002015.1	XP_052621236.1	100	1234	0	0	1	1234	1	1234	0	2517
Helixer_NC_056629.2_001622.1	XP_023747963.1	100	970	0	0	1	970	1	970	0	1983
Helixer_NC_056629.2_001559.1	XP_023736833.1	100	978	0	0	1	978	1	978	0	2029
Helixer_NC_056630.2_000038.1	XP_023759338.1	100	1046	0	0	1	1046	1	1046	0	2159
Helixer_NC_056630.2_003953.1	XP_023740857.1	100	1078	0	0	1	1078	1	1078	0	2233
Helixer_NC_056630.2_003953.1	XP_023740858.1	100	867	0	0	212	1078	1	867	0	1798
Helixer_NC_056630.2_000504.1	XP_052622185.1	99.878	820	1	0	1	820	1	820	0	1692
Helixer_NC_056630.2_000504.1	XP_052622184.1	99.878	820	1	0	1	820	1	820	0	1692
Helixer_NC_056630.2_000504.1	XP_052622183.1	99.878	820	1	0	1	820	1	820	0	1692
Helixer_NC_056630.2_000504.1	XP_042753739.1	99.878	820	1	0	1	820	1	820	0	1692
Helixer_NC_056630.2_000504.1	XP_042753737.1	99.878	820	1	0	1	820	1	820	0	1692
Helixer_NC_056630.2_000504.1	XP_023755926.1	99.878	820	1	0	1	820	1	820	0	1692
Helixer_NC_056630.2_000504.1	XP_023755922.1	99.878	820	1	0	1	820	1	820	0	1692
Helixer_NC_056630.2_003702.1	XP_023755921.1	100	797	0	0	1	797	1	797	0	1645
Helixer_NC_056630.2_003702.1	XP_023755920.1	100	797	0	0	1	797	1	797	0	1645
Helixer_NC_056630.2_000649.1	XP_023754224.1	98.432	1084	17	0	1	1084	1	1084	0	2202
Helixer_NC_056630.2_000652.1	XP_023754223.1	100	1019	0	0	1	1019	1	1019	0	2101
Helixer_NC_056630.2_000652.1	XP_042753729.1	100	875	0	0	1	875	1	875	0	1798
Helixer_NC_056630.2_000654.1	XP_023754222.1	98.656	893	0	1	36	928	1	881	0	1808
Helixer_NC_056630.2_000655.1	XP_042752958.2	100	1032	0	0	1	1032	1	1032	0	2142
Helixer_NC_056630.2_000655.1	XP_023754220.2	100	1032	0	0	1	1032	1	1032	0	2142
Helixer_NC_056630.2_000655.1	XP_023754219.2	100	1032	0	0	1	1032	1	1032	0	2142
Helixer_NC_056630.2_000655.1	XP_023754217.2	100	1032	0	0	1	1032	1	1032	0	2142
Helixer_NC_056630.2_000655.1	XP_042752959.2	98.45	1032	0	1	1	1032	1	1016	0	2097
Helixer_NC_056630.2_000657.1	XP_052622931.1	100	813	0	0	1	813	1	813	0	1682
Helixer_NC_056630.2_000657.1	XP_052622932.1	99.877	813	0	1	1	813	1	812	0	1675
Helixer_NC_056630.2_003580.1	XP_023764580.2	100	1012	0	0	1	1012	1	1012	0	2093
Helixer_NC_056630.2_003579.1	XP_023764588.1	100	1055	0	0	1	1055	1	1055	0	2188
Helixer_NC_056630.2_003577.1	XP_023764586.1	100	1058	0	0	1	1058	1	1058	0	2197
Helixer_NC_056630.2_003577.1	XP_023764587.1	100	877	0	0	1	877	1	877	0	1809
Helixer_NC_056630.2_003576.1	XP_023764577.2	100	1000	0	0	10	1009	1	1000	0	2066
Helixer_NC_056630.2_003574.1	XP_023757851.1	100	764	0	0	1	764	1	764	0	1573
Helixer_NC_056630.2_003574.1	XP_023757850.1	100	764	0	0	1	764	1	764	0	1573
Helixer_NC_056630.2_003573.1	XP_052622984.1	100	1255	0	0	1	1255	1	1255	0	2600
Helixer_NC_056630.2_003573.1	XP_023757839.1	100	1255	0	0	1	1255	1	1255	0	2600
Helixer_NC_056630.2_003573.1	XP_042753032.1	100	998	0	0	1	998	1	998	0	2059
Helixer_NC_056630.2_003573.1	XP_023757844.1	100	998	0	0	1	998	1	998	0	2058
Helixer_NC_056630.2_003573.1	XP_023757843.1	100	996	0	0	1	996	1	996	0	2056
Helixer_NC_056630.2_003573.1	XP_052622985.1	100	996	0	0	1	996	1	996	0	2055
Helixer_NC_056630.2_003572.1	XP_023757848.1	100	870	0	0	1	870	1	870	0	1783
Helixer_NC_056630.2_003572.1	XP_042752855.1	100	870	0	0	1	870	1	870	0	1783
Helixer_NC_056630.2_003566.1	XP_023757830.1	100	1036	0	0	1	1036	1	1036	0	2138
Helixer_NC_056630.2_003559.1	XP_023757829.1	100	1040	0	0	34	1073	1	1040	0	2150
Helixer_NC_056630.2_003555.1	XP_023757828.1	100	802	0	0	1	802	1	802	0	1656
Helixer_NC_056630.2_000684.1	XP_042753491.1	99.215	892	7	0	1	892	1	892	0	1818
Helixer_NC_056630.2_000684.1	XP_023757814.1	100	882	0	0	1	882	1	882	0	1818
Helixer_NC_056630.2_000686.1	XP_042752830.1	100	1036	0	0	1	1036	1	1036	0	2140
Helixer_NC_056630.2_000686.1	XP_042752829.1	100	1036	0	0	1	1036	1	1036	0	2140
Helixer_NC_056630.2_000686.1	XP_042752828.1	100	1036	0	0	1	1036	1	1036	0	2140
Helixer_NC_056630.2_000686.1	XP_042752827.1	100	1036	0	0	1	1036	1	1036	0	2140
Helixer_NC_056630.2_000689.1	XP_023757808.1	100	1059	0	0	1	1059	1	1059	0	2189
Helixer_NC_056630.2_000690.1	XP_023757807.1	100	912	0	0	199	1110	2	913	0	1875
Helixer_NC_056630.2_000691.1	XP_023757805.2	100	1085	0	0	1	1085	1	1085	0	2243
Helixer_NC_056630.2_000691.1	XP_042753690.1	100	918	0	0	168	1085	6	923	0	1895
Helixer_NC_056630.2_000692.1	XP_042752966.2	100	1137	0	0	1	1137	1	1137	0	2351
Helixer_NC_056630.2_000693.1	XP_042753717.1	100	1105	0	0	1	1105	1	1105	0	2294
Helixer_NC_056630.2_000693.1	XP_023752239.1	100	1105	0	0	1	1105	1	1105	0	2294
Helixer_NC_056630.2_000694.1	XP_052622787.1	100	808	0	0	1	808	1	808	0	1667
Helixer_NC_056630.2_000694.1	XP_052622786.1	100	808	0	0	1	808	1	808	0	1667
Helixer_NC_056630.2_000695.1	XP_042752889.1	100	1062	0	0	1	1062	1	1062	0	2192
Helixer_NC_056630.2_000695.1	XP_042752888.1	100	1062	0	0	1	1062	1	1062	0	2192
Helixer_NC_056630.2_000695.1	XP_042752887.1	100	1062	0	0	1	1062	1	1062	0	2192
Helixer_NC_056630.2_000695.1	XP_023752241.2	100	1062	0	0	1	1062	1	1062	0	2192
Helixer_NC_056630.2_000695.1	XP_042752890.1	100	792	0	0	1	792	1	792	0	1638
Helixer_NC_056630.2_000696.1	XP_023752243.1	100	1092	0	0	1	1092	1	1092	0	2253
Helixer_NC_056630.2_000698.1	XP_023752244.1	100	1090	0	0	1	1090	1	1090	0	2247
Helixer_NC_056630.2_000699.1	XP_023752245.1	100	1068	0	0	1	1068	1	1068	0	2204
Helixer_NC_056630.2_000700.1	XP_023752246.1	100	1085	0	0	1	1085	1	1085	0	2239
Helixer_NC_056630.2_000702.1	XP_023752251.1	99.884	859	1	0	239	1097	1	859	0	1775
Helixer_NC_056630.2_003547.1	XP_023752252.1	100	1069	0	0	1	1069	1	1069	0	2203
Helixer_NC_056630.2_003533.1	XP_052622380.1	100	1103	0	0	1	1103	1	1103	0	2266
Helixer_NC_056630.2_003528.1	XP_052622897.1	98.171	1148	21	0	1	1148	1	1148	0	2313
Helixer_NC_056630.2_003528.1	XP_052622382.1	99.115	791	7	0	358	1148	1	791	0	1616
Helixer_NC_056630.2_003517.1	XP_052622897.1	100	1148	0	0	1	1148	1	1148	0	2359
Helixer_NC_056630.2_003514.1	XP_052622897.1	98.606	1148	16	0	1	1148	1	1148	0	2324
Helixer_NC_056630.2_003514.1	XP_052622382.1	98.862	791	9	0	358	1148	1	791	0	1612
Helixer_NC_056630.2_003511.1	XP_052622422.1	100	887	0	0	1	887	1	887	0	1820
Helixer_NC_056630.2_003142.1	XP_023771463.1	100	1141	0	0	1	1141	1	1141	0	2325
Helixer_NC_056630.2_003142.1	XP_023771462.1	100	1141	0	0	1	1141	1	1141	0	2325
Helixer_NC_056630.2_003142.1	XP_023771460.1	100	1141	0	0	1	1141	1	1141	0	2325
Helixer_NC_056630.2_001579.1	XP_023733930.1	99.49	1177	0	1	1	1177	1	1171	0	2414
Helixer_NC_056630.2_001597.1	XP_023763357.1	100	1147	0	0	1	1147	1	1147	0	2367
Helixer_NC_056630.2_001598.1	XP_023763359.1	100	1179	0	0	1	1179	1	1179	0	2425
Helixer_NC_056630.2_001598.1	XP_023763358.1	100	1179	0	0	1	1179	1	1179	0	2425
Helixer_NC_056630.2_001599.1	XP_042753071.1	99.831	1184	0	1	1	1184	1	1182	0	2434
Helixer_NC_056630.2_001600.1	XP_023763362.1	99.489	1175	0	1	1	1175	1	1169	0	2407
Helixer_NC_056630.2_001601.1	XP_052622154.1	99.831	1182	2	0	1	1182	1	1182	0	2442
Helixer_NC_056630.2_001601.1	XP_023763369.1	100	1180	0	0	1	1180	1	1180	0	2442
Helixer_NC_056630.2_001601.1	XP_042753510.1	100	1037	0	0	1	1037	1	1037	0	2134
Helixer_NC_056630.2_001602.1	XP_023763370.1	100	1188	0	0	1	1188	1	1188	0	2453
Helixer_NC_056630.2_002717.1	XP_023747983.1	100	887	0	0	1	887	1	887	0	1827
Helixer_NC_056630.2_002712.1	XP_023747998.1	100	988	0	0	1	988	1	988	0	2013
Helixer_NC_056630.2_002667.1	XP_042753583.1	100	963	0	0	1	963	1	963	0	1979
Helixer_NC_056630.2_002667.1	XP_023747256.1	100	963	0	0	1	963	1	963	0	1979
Helixer_NC_056630.2_002666.1	XP_023747254.1	100	966	0	0	1	966	1	966	0	1976
Helixer_NC_056630.2_002655.1	XP_023770670.1	100	880	0	0	1	880	1	880	0	1804
Helixer_NC_056630.2_002654.1	XP_023770669.1	100	876	0	0	1	876	1	876	0	1801
Helixer_NC_056630.2_001736.1	XP_023770668.1	100	928	0	0	1	928	1	928	0	1913
Helixer_NC_056630.2_001738.1	XP_023770667.1	100	944	0	0	1	944	1	944	0	1947
Helixer_NC_056630.2_002653.1	XP_023766730.1	100	885	0	0	1	885	1	885	0	1819
Helixer_NC_056630.2_001740.1	XP_023766729.1	100	881	0	0	1	881	45	925	0	1820
Helixer_NC_056630.2_001740.1	XP_042753029.1	100	881	0	0	1	881	1	881	0	1816
Helixer_NC_056630.2_001741.1	XP_023766728.1	100	886	0	0	1	886	1	886	0	1816
Helixer_NC_056630.2_001742.1	XP_023766727.1	100	883	0	0	1	883	1	883	0	1826
Helixer_NC_056631.2_003235.1	XP_023728785.1	100	1105	0	0	1	1105	1	1105	0	2250
Helixer_NC_056631.2_003235.1	XP_023728786.1	100	915	0	0	191	1105	1	915	0	1854
Helixer_NC_056631.2_000396.1	XP_052623535.1	100	829	0	0	1	829	1	829	0	1705
Helixer_NC_056631.2_000396.1	XP_023731663.1	100	829	0	0	1	829	1	829	0	1705
Helixer_NC_056631.2_000396.1	XP_023731664.1	100	748	0	0	82	829	1	748	0	1541
Helixer_NC_056631.2_000400.1	XP_023731725.1	100	802	0	0	1	802	1	802	0	1646
Helixer_NC_056631.2_003074.1	XP_023731569.1	100	893	0	0	1	893	1	893	0	1844
Helixer_NC_056631.2_002962.1	XP_023749905.1	100	1203	0	0	1	1203	1	1203	0	2460
Helixer_NC_056631.2_002869.1	XP_023772582.2	100	1016	0	0	21	1036	1	1016	0	2081
Helixer_NC_056631.2_002868.1	XP_023772581.1	100	1008	0	0	1	1008	1	1008	0	2061
Helixer_NC_056631.2_002866.1	XP_023772576.1	100	843	0	0	1	843	1	843	0	1721
Helixer_NC_056631.2_000714.1	XP_023754576.1	100	1435	0	0	1	1435	1	1435	0	2931
Helixer_NC_056631.2_000714.1	XP_023754578.1	99.916	1189	1	0	1	1189	1	1189	0	2434
Helixer_NC_056631.2_002563.1	XP_023746890.1	100	1178	0	0	1	1178	1	1178	0	2430
Helixer_NC_056631.2_002563.1	XP_052623438.1	99.575	1176	5	0	1	1176	1	1176	0	2414
Helixer_NC_056631.2_002563.1	XP_023746889.1	99.405	1176	7	0	1	1176	1	1176	0	2413
Helixer_NC_056631.2_002563.1	XP_042754112.1	99.903	1027	1	0	1	1027	1	1027	0	2105
Helixer_NC_056631.2_002507.1	XP_023748553.1	100	1231	0	0	1	1231	1	1231	0	2542
Helixer_NC_056631.2_002506.1	XP_023748548.1	100	1232	0	0	1	1232	1	1232	0	2545
Helixer_NC_056631.2_002506.1	XP_023748549.1	100	1075	0	0	1	1075	1	1075	0	2217
Helixer_NC_056631.2_002266.1	XP_023736610.1	100	959	0	0	1	959	1	959	0	1957
Helixer_NC_056631.2_002266.1	XP_023736609.1	100	959	0	0	1	959	1	959	0	1957
Helixer_NC_056631.2_002249.1	XP_023749711.1	100	943	0	0	1	943	1	943	0	1952
Helixer_NC_056631.2_002217.1	XP_023740050.1	100	1147	0	0	1	1147	1	1147	0	2314
Helixer_NC_056631.2_002216.1	XP_023740088.1	100	1195	0	0	1	1195	1	1195	0	2394
Helixer_NC_056631.2_002213.1	XP_023740048.2	100	1250	0	0	1	1250	47	1296	0	2521
Helixer_NC_056631.2_002211.1	XP_023739993.1	100	821	0	0	1	821	1	821	0	1674
Helixer_NC_056631.2_002210.1	XP_023739992.1	100	1280	0	0	1	1280	1	1280	0	2597
Helixer_NC_056631.2_002210.1	XP_023739990.1	100	1280	0	0	1	1280	1	1280	0	2597
Helixer_NC_056631.2_002210.1	XP_023739989.1	100	1280	0	0	1	1280	1	1280	0	2597
Helixer_NC_056631.2_002210.1	XP_023739988.1	100	1280	0	0	1	1280	1	1280	0	2597
Helixer_NC_056631.2_002210.1	XP_023739987.1	100	1280	0	0	1	1280	1	1280	0	2597
Helixer_NC_056631.2_002209.1	XP_042754135.1	100	957	0	0	1	957	1	957	0	1948
Helixer_NC_056631.2_002203.1	XP_023740042.3	100	841	0	0	30	870	8	848	0	1714
Helixer_NC_056631.2_002197.1	XP_023744661.1	100	1249	0	0	1	1249	1	1249	0	2546
Helixer_NC_056631.2_002197.1	XP_023744659.1	100	1249	0	0	1	1249	1	1249	0	2546
Helixer_NC_056631.2_001263.1	XP_052623255.1	100	1202	0	0	1	1202	1	1202	0	2461
Helixer_NC_056631.2_001263.1	XP_023744667.2	100	1202	0	0	1	1202	1	1202	0	2461
Helixer_NC_056631.2_001265.1	XP_023744669.2	98.32	1250	2	1	1	1231	1	1250	0	2496
Helixer_NC_056631.2_001266.1	XP_023744652.2	100	1200	0	0	1	1200	1	1200	0	2449
Helixer_NC_056631.2_002192.1	XP_023744662.1	99.029	1030	10	0	86	1115	2	1031	0	2084
Helixer_NC_056631.2_002181.1	XP_023741582.1	100	1027	0	0	1	1027	1	1027	0	2100
Helixer_NC_056631.2_002179.1	XP_052623448.1	100	1038	0	0	1	1038	1	1038	0	2123
Helixer_NC_056631.2_002179.1	XP_023741577.1	100	1038	0	0	1	1038	1	1038	0	2123
Helixer_NC_056631.2_002178.1	XP_042754375.1	100	1059	0	0	1	1059	36	1094	0	2170
Helixer_NC_056631.2_002178.1	XP_023741581.1	100	1059	0	0	1	1059	1	1059	0	2169
Helixer_NC_056631.2_001280.1	XP_023741602.1	100	1184	0	0	1	1184	1	1184	0	2414
Helixer_NC_056631.2_001280.1	XP_042753979.1	100	1122	0	0	63	1184	1	1122	0	2284
Helixer_NC_056631.2_001329.1	XP_042754468.2	99.911	1118	1	0	1	1118	1	1118	0	2308
Helixer_NC_056631.2_001329.1	XP_042754467.2	100	1117	0	0	1	1117	1	1117	0	2308
Helixer_NC_056631.2_001329.1	XP_023768421.2	100	1117	0	0	1	1117	1	1117	0	2308
Helixer_NC_056631.2_001329.1	XP_023768420.2	100	1117	0	0	1	1117	1	1117	0	2308
Helixer_NC_056631.2_001329.1	XP_023768419.2	100	1117	0	0	1	1117	1	1117	0	2308
Helixer_NC_056631.2_001414.1	XP_023741720.1	100	922	0	0	1	922	1	922	0	1877
Helixer_NC_056631.2_001414.1	XP_042754267.1	100	882	0	0	41	922	1	882	0	1799
Helixer_NC_056631.2_001641.1	XP_023736051.1	100	1805	0	0	1	1805	1	1805	0	3732
Helixer_NC_056631.2_001728.1	XP_023736077.1	100	988	0	0	1	988	1	988	0	2026
Helixer_NC_056631.2_001652.1	XP_023731131.1	100	797	0	0	1	797	1	797	0	1637
Helixer_NC_056631.2_001710.1	XP_023731147.1	99.758	825	0	1	1	823	1	825	0	1682
Helixer_NC_056631.2_001709.1	XP_023731139.1	99.756	821	0	1	1	819	1	821	0	1672
Helixer_NC_056631.2_001706.1	XP_023731176.1	100	1088	0	0	1	1088	1	1088	0	2260
Helixer_NC_056631.2_001706.1	XP_023731172.1	98.106	1109	0	1	1	1088	1	1109	0	2248
Helixer_NC_056631.2_001706.1	XP_023731175.1	98.106	1109	0	1	1	1088	1	1109	0	2247
Helixer_NC_056631.2_001706.1	XP_023731174.1	98.106	1109	0	1	1	1088	1	1109	0	2246
Helixer_NC_056631.2_001706.1	XP_023731177.1	98.106	1109	0	1	1	1088	1	1109	0	2246
Helixer_NC_056631.2_001705.1	XP_023757440.1	100	847	0	0	1	847	1	847	0	1737
Helixer_NC_056631.2_001703.1	XP_023757436.1	99.281	835	0	1	1	829	1	835	0	1696
Helixer_NC_056631.2_001703.1	XP_023757437.1	98.432	829	1	1	1	829	1	817	0	1662
Helixer_NW_026440226.1_000002.1	XP_052623957.1	98.157	1194	4	1	1	1176	1	1194	0	2420
Helixer_NW_026440226.1_000002.1	XP_052623956.1	98.157	1194	4	1	1	1176	1	1194	0	2420
Helixer_NW_026440226.1_000002.1	XP_052623955.1	98.157	1194	4	1	1	1176	1	1194	0	2420
Helixer_NW_026440226.1_000002.1	XP_052623954.1	98.157	1194	4	1	1	1176	1	1194	0	2420
Helixer_NW_026440226.1_000002.1	XP_052620039.1	98.157	1194	4	1	1	1176	1	1194	0	2420
Helixer_NW_026440226.1_000002.1	XP_042758596.1	98.157	1194	4	1	1	1176	1	1194	0	2420
Helixer_NW_026440226.1_000002.1	XP_042758595.1	98.157	1194	4	1	1	1176	1	1194	0	2420
Helixer_NW_026440226.1_000002.1	XP_042758594.1	98.157	1194	4	1	1	1176	1	1194	0	2420
Helixer_NW_026440226.1_000002.1	XP_042758592.1	98.157	1194	4	1	1	1176	1	1194	0	2420
Helixer_NW_026440226.1_000002.1	XP_052623959.1	98.403	1190	1	1	1	1172	1	1190	0	2419
Helixer_NW_026440226.1_000002.1	XP_052623958.1	98.486	1189	0	1	1	1171	1	1189	0	2419
Helixer_NW_026440226.1_000002.1	XP_023746924.1	98.486	1189	0	1	1	1171	1	1189	0	2419
Helixer_NW_026440226.1_000001.1	XP_023746928.1	99.651	1147	1	1	4	1150	79	1222	0	2364
Helixer_NW_026440226.1_000001.1	XP_023746929.1	99.564	1147	1	2	4	1150	79	1221	0	2358
Helixer_NW_026440226.1_000001.1	XP_052623953.1	99.637	1103	0	2	48	1150	1	1099	0	2268
Helixer_NW_026440226.1_000001.1	XP_042758603.1	100	996	0	0	155	1150	1	996	0	2062
